# Supplementary material for: A catalog of the diversity and ubiquity of bacterial microcompartments
Source: Nat Commun. 2021 Jun 21;12:3809. doi: 10.1038/s41467-021-24126-4 (PMC8217296; doi:10.1038/s41467-021-24126-4)
Supplement: Supplementary file 4 — Supplementary Data 2 [file 41467_2021_24126_MOESM4_ESM.zip]

Archive with 1 entries (1 files):
- Supplementary_Data_2_BMC_types.pdf
