# Supplementary material for: A catalog of the diversity and ubiquity of bacterial microcompartments
Source: Nat Commun. 2021 Jun 21;12:3809. doi: 10.1038/s41467-021-24126-4 (PMC8217296; doi:10.1038/s41467-021-24126-4)
Supplement: Supplementary file 6 — Supplementary Data 4 [file 41467_2021_24126_MOESM6_ESM.zip]

Archive with 7 entries (6 files):
- Supplementary_Data_Shell_protein_tree_xml_files/
- Supplementary_Data_Shell_protein_tree_xml_files/BMC_H_MM46.phyloxml
- Supplementary_Data_Shell_protein_tree_xml_files/BMC_Hp_MM51.phyloxml
- Supplementary_Data_Shell_protein_tree_xml_files/BMC_P_MM42.phyloxml
- Supplementary_Data_Shell_protein_tree_xml_files/BMC_Tdp_MM47.phyloxml
- Supplementary_Data_Shell_protein_tree_xml_files/BMC_Ts_MM49.phyloxml
- Supplementary_Data_Shell_protein_tree_xml_files/BMC_Tsp_MM50.phyloxml
