# Supplementary material for: A catalog of the diversity and ubiquity of bacterial microcompartments
Source: Nat Commun. 2021 Jun 21;12:3809. doi: 10.1038/s41467-021-24126-4 (PMC8217296; doi:10.1038/s41467-021-24126-4)
Supplement: Supplementary file 6 — Supplementary Data 4 [file 41467_2021_24126_MOESM6_ESM.zip › Supplementary_Data_Shell_protein_tree_xml_files/BMC_H_MM46.phyloxml]

<phyloxml xmlns:xsi="http://www.w3.org/2001/XMLSchema-instance" xmlns="http://www.phyloxml.org" xsi:schemaLocation="http://www.phyloxml.org http://www.phyloxml.org/1.20/phyloxml.xsd"><phylogeny rooted="true" rerootable="true"><clade><clade><name>100</name><branch_length>0.090091829</branch_length><clade><name>C8C78_13220</name><branch_length>1.0E-6</branch_length><taxonomy><scientific_name>Firmicutes</scientific_name><common_name>Halanaerobium WG6 (C8C78)</common_name><synonym>Halanaerobium congolense</synonym></taxonomy><sequence><symbol>GRM5like</symbol><name>Halanaerobium WG6 (C8C78) (Firmicutes) || bmcType=GRM5like (main)  || 92aa || [A0A1G6KH52]   || outlier</name><annotation><desc>2seqs_id98 || 4seqs_id80 ||  || bestHMM=H_mauve_SPU6</desc></annotation></sequence></clade><clade><name>DFR80_10586</name><branch_length>0.171914803</branch_length><taxonomy><scientific_name>Firmicutes</scientific_name><common_name>Halanaerobium ST460_2HS_T2</common_name><synonym>Halanaerobium sp.</synonym></taxonomy><sequence><symbol>GRM5like</symbol><name>Halanaerobium ST460_2HS_T2 (Firmicutes) || bmcType=GRM5like (main)  || 90aa || [A0A368WZS4]   || outlier</name><annotation><desc>2seqs_id98 || 4seqs_id80 ||  || bestHMM=H_mauve_SPU6</desc></annotation></sequence></clade></clade><clade><name>100</name><branch_length>0.090091829</branch_length><clade><name>100</name><branch_length>0.434595657</branch_length><color><red>0</red><green>255</green><blue>0</blue></color><clade><name>100</name><branch_length>0.061563511</branch_length><color><red>12</red><green>255</green><blue>12</blue></color><clade><name>CEN44_04025</name><branch_length>0.055766556</branch_length><color><red>12</red><green>255</green><blue>12</blue></color><taxonomy><scientific_name>Cyanobacteria</scientific_name><common_name>Fischerella CCMEE 5323</common_name><synonym>Fischerella muscicola</synonym></taxonomy><sequence><symbol>CsomeBCy</symbol><name>Fischerella CCMEE 5323 (Cyanobacteria) || bmcType=CsomeBCy (sat)  || 102aa || [A0A2N6K7F4]  ccmK2 || neonGreen1</name><annotation><desc>387seqs_id80 || ccmK2 || bestHMM=H_neonGreen1_ccmK2</desc></annotation></sequence></clade><clade><name>CEN39_07090</name><branch_length>0.05121364</branch_length><color><red>12</red><green>255</green><blue>12</blue></color><taxonomy><scientific_name>Cyanobacteria</scientific_name><common_name>Fischerella CCMEE 5201</common_name><synonym>Fischerella thermalis</synonym></taxonomy><sequence><symbol>CsomeBCy</symbol><name>Fischerella CCMEE 5201 (Cyanobacteria) || bmcType=CsomeBCy (sat)  || 102aa || [A0A2N6N1S2]  ccmK2 || neonGreen1</name><annotation><desc>387seqs_id80 || ccmK2 || bestHMM=H_neonGreen1_ccmK2</desc></annotation></sequence></clade></clade><clade><name>100</name><branch_length>0.042298364</branch_length><color><red>0</red><green>255</green><blue>0</blue></color><clade><name>100</name><branch_length>0.051686509</branch_length><color><red>12</red><green>255</green><blue>12</blue></color><clade><name>NIES593_01525</name><branch_length>0.125227882</branch_length><color><red>12</red><green>255</green><blue>12</blue></color><taxonomy><scientific_name>Cyanobacteria</scientific_name><common_name>Hydrococcus NIES-593</common_name><synonym>Hydrococcus rivularis</synonym></taxonomy><sequence><symbol>CsomeBCy</symbol><name>Hydrococcus NIES-593 (Cyanobacteria) || bmcType=CsomeBCy (sat)  || 100aa || [A0A1U7HT99]  ccmK2 || neonGreen1</name><annotation><desc>4seqs_id80 || ccmK2 || bestHMM=H_neonGreen1_ccmK2</desc></annotation></sequence></clade><clade><name>DCF12_10270</name><branch_length>0.044103696</branch_length><color><red>12</red><green>255</green><blue>12</blue></color><taxonomy><scientific_name>Cyanobacteria</scientific_name><common_name>Snowella (DCF12)</common_name><synonym>Snowella sp.</synonym></taxonomy><sequence><symbol>CsomeBCy</symbol><name>Snowella (DCF12) (Cyanobacteria) || bmcType=CsomeBCy (sat)  || 101aa || [A0A2W7B8Z0]  ccmK2 || neonGreen1</name><annotation><desc>387seqs_id80 || ccmK2 || bestHMM=H_neonGreen1_ccmK2</desc></annotation></sequence></clade></clade><clade><name>100</name><branch_length>1.0E-6</branch_length><color><red>0</red><green>255</green><blue>0</blue></color><clade><name>100</name><branch_length>0.012537891</branch_length><color><red>12</red><green>255</green><blue>12</blue></color><clade><name>LYNGBM3L_26630</name><branch_length>0.047034118</branch_length><color><red>12</red><green>255</green><blue>12</blue></color><taxonomy><scientific_name>Cyanobacteria</scientific_name><common_name>Moorea 3L</common_name><synonym>Moorea producens</synonym></taxonomy><sequence><symbol>CsomeBCy</symbol><name>Moorea 3L (Cyanobacteria) || bmcType=CsomeBCy (main)  || 161aa || [F4XSV7]  ccmK1? || neonGreen1</name><annotation><desc>5seqs_id98 || 380seqs_id80 || ccmK1? || bestHMM=H_neonGreen1_ccmK2</desc></annotation></sequence></clade><clade><name>100</name><branch_length>0.02391828</branch_length><color><red>12</red><green>255</green><blue>12</blue></color><clade><name>MICAH_360024</name><branch_length>0.023393195</branch_length><color><red>12</red><green>255</green><blue>12</blue></color><taxonomy><scientific_name>Cyanobacteria</scientific_name><common_name>Microcystis PCC 9809</common_name><synonym>Microcystis aeruginosa</synonym></taxonomy><sequence><symbol>CsomeBCy</symbol><name>Microcystis PCC 9809 (Cyanobacteria) || bmcType=CsomeBCy (main)  || 133aa || [I4HUB3]  ccmK1? || neonGreen1</name><annotation><desc>64seqs_id98 || 387seqs_id80 || ccmK1? || 2loci_inTaxon || bestHMM=H_neonGreen1_ccmK2</desc></annotation></sequence></clade><clade><name>100</name><branch_length>0.044313485</branch_length><color><red>12</red><green>255</green><blue>12</blue></color><clade><name>GM3709_3505</name><branch_length>1.0E-6</branch_length><color><red>12</red><green>255</green><blue>12</blue></color><taxonomy><scientific_name>Cyanobacteria</scientific_name><common_name>Geminocystis NIES-3709</common_name><synonym>Geminocystis sp.</synonym></taxonomy><sequence><symbol>CsomeBCy</symbol><name>Geminocystis NIES-3709 (Cyanobacteria) || bmcType=CsomeBCy (main)  || 110aa || [A0A0D6AVU1]  ccmK1? || neonGreen1</name><annotation><desc>2seqs_id98 || 387seqs_id80 || ccmK1? || bestHMM=H_neonGreen1_ccmK2</desc></annotation></sequence></clade><clade><name>ABRG53_0229</name><branch_length>0.132186227</branch_length><color><red>12</red><green>255</green><blue>12</blue></color><taxonomy><scientific_name>Cyanobacteria</scientific_name><common_name>Pseudanabaena ABRG5-3</common_name><synonym>Pseudanabaena sp.</synonym></taxonomy><sequence><symbol>CsomeBCy</symbol><name>Pseudanabaena ABRG5-3 (Cyanobacteria) || bmcType=CsomeBCy (main)  || 102aa || [A0A2Z5WT95]  ccmK2 || neonGreen1</name><annotation><desc>3seqs_id98 || 6seqs_id80 || ccmK2 || bestHMM=H_neonGreen1_ccmK2</desc></annotation></sequence></clade></clade></clade></clade><clade><name>100</name><branch_length>0.076700636</branch_length><color><red>0</red><green>255</green><blue>0</blue></color><clade><name>100</name><branch_length>0.209702159</branch_length><color><red>0</red><green>255</green><blue>0</blue></color><clade><name>100</name><branch_length>0.180493856</branch_length><color><red>130</red><green>153</green><blue>1</blue></color><clade><name>100</name><branch_length>1.0E-6</branch_length><color><red>130</red><green>153</green><blue>1</blue></color><clade><name>RINTHH_21510</name><branch_length>0.052057043</branch_length><color><red>130</red><green>153</green><blue>1</blue></color><taxonomy><scientific_name>Cyanobacteria</scientific_name><common_name>Richelia HH01</common_name><synonym>Richelia intracellularis</synonym></taxonomy><sequence><symbol>CsomeBCy</symbol><name>Richelia HH01 (Cyanobacteria) || bmcType=CsomeBCy (sat)  || 119aa || [M1X6N9]  ccmK4 || peaSoup</name><annotation><desc>2seqs_id98 || 18seqs_id80 || ccmK4 || bestHMM=H_peaSoup_ccmK4</desc></annotation></sequence></clade><clade><name>100</name><branch_length>0.045295106</branch_length><color><red>130</red><green>153</green><blue>1</blue></color><clade><name>C7B70_03720</name><branch_length>0.040527621</branch_length><color><red>130</red><green>153</green><blue>1</blue></color><taxonomy><scientific_name>Cyanobacteria</scientific_name><common_name>Chlorogloea CCALA 695</common_name><synonym>Chlorogloea sp.</synonym></taxonomy><sequence><symbol>CsomeBCy</symbol><name>Chlorogloea CCALA 695 (Cyanobacteria) || bmcType=CsomeBCy (sat)  || 115aa || [A0A2T1EPB8]  ccmK4 || peaSoup</name><annotation><desc>ccmK4 || bestHMM=H_peaSoup_ccmK4</desc></annotation></sequence></clade><clade><name>Cha6605_4358</name><branch_length>0.093327636</branch_length><color><red>130</red><green>153</green><blue>1</blue></color><taxonomy><scientific_name>Cyanobacteria</scientific_name><common_name>Chamaesiphon PCC 6605</common_name><synonym>Chamaesiphon minutus</synonym></taxonomy><sequence><symbol>CsomeBCy</symbol><name>Chamaesiphon PCC 6605 (Cyanobacteria) || bmcType=CsomeBCy (main)  || 115aa || [K9UM93]  ccmK4 || peaSoup</name><annotation><desc>2seqs_id98 || 2seqs_id80 || ccmK4 || bestHMM=H_peaSoup_ccmK4</desc></annotation></sequence></clade></clade></clade><clade><name>100</name><branch_length>0.01745987</branch_length><color><red>130</red><green>153</green><blue>1</blue></color><clade><name>100</name><branch_length>0.021856454</branch_length><color><red>130</red><green>153</green><blue>1</blue></color><clade><name>AMR41_16800</name><branch_length>0.048084689</branch_length><color><red>130</red><green>153</green><blue>1</blue></color><taxonomy><scientific_name>Cyanobacteria</scientific_name><common_name>Hapalosiphon MRB220</common_name><synonym>Hapalosiphon sp.</synonym></taxonomy><sequence><symbol>CsomeBCy</symbol><name>Hapalosiphon MRB220 (Cyanobacteria) || bmcType=CsomeBCy (sat)  || 116aa || [A0A0M0SLD3]  ccmK4 || peaSoup</name><annotation><desc>2seqs_id98 || 18seqs_id80 || ccmK4 || bestHMM=H_peaSoup_ccmK4</desc></annotation></sequence></clade><clade><name>C7B79_24565</name><branch_length>0.031536193</branch_length><color><red>130</red><green>153</green><blue>1</blue></color><taxonomy><scientific_name>Cyanobacteria</scientific_name><common_name>Chroococcidiopsis CCALA 043</common_name><synonym>Chroococcidiopsis cubana</synonym></taxonomy><sequence><symbol>CsomeBCy</symbol><name>Chroococcidiopsis CCALA 043 (Cyanobacteria) || bmcType=CsomeBCy (sat)  || 111aa || [A0A2T1GRB9]  ccmK4 || peaSoup</name><annotation><desc>7seqs_id98 || 18seqs_id80 || ccmK4 || bestHMM=H_peaSoup_ccmK4</desc></annotation></sequence></clade></clade><clade><name>100</name><branch_length>0.012063564</branch_length><color><red>130</red><green>153</green><blue>1</blue></color><clade><name>100</name><branch_length>0.029739246</branch_length><color><red>130</red><green>153</green><blue>1</blue></color><clade><name>AMR42_08115</name><branch_length>0.09724252</branch_length><color><red>130</red><green>153</green><blue>1</blue></color><taxonomy><scientific_name>Cyanobacteria</scientific_name><common_name>Limnothrix PR1529</common_name><synonym>Limnothrix sp.</synonym></taxonomy><sequence><symbol>CsomeBCy</symbol><name>Limnothrix PR1529 (Cyanobacteria) || bmcType=CsomeBCy (sat)  || 113aa || [A0A2G5JB73]  ccmK4 || peaSoup</name><annotation><desc>4seqs_id98 || 4seqs_id80 || ccmK4 || bestHMM=H_peaSoup_ccmK4</desc></annotation></sequence></clade><clade><name>DCF22_13435</name><branch_length>0.118301864</branch_length><color><red>130</red><green>153</green><blue>1</blue></color><taxonomy><scientific_name>Cyanobacteria</scientific_name><common_name>Leptolyngbya 14 (DCF22)</common_name><synonym>Leptolyngbya sp.</synonym></taxonomy><sequence><symbol>CsomeBCy</symbol><name>Leptolyngbya 14 (DCF22) (Cyanobacteria) || bmcType=CsomeBCy (sat)  || 112aa || [A0A2W7AC98]  ccmK4 || peaSoup</name><annotation><desc>2seqs_id80 || ccmK4 || bestHMM=H_peaSoup_ccmK4</desc></annotation></sequence></clade></clade><clade><name>100</name><branch_length>0.024172407</branch_length><color><red>130</red><green>153</green><blue>1</blue></color><clade><name>DEF48_00345</name><branch_length>0.053459861</branch_length><color><red>130</red><green>153</green><blue>1</blue></color><taxonomy><scientific_name>Cyanobacteria</scientific_name><common_name>Nostoc UBA8866</common_name><synonym>Nostoc sp.</synonym></taxonomy><sequence><symbol>CsomeBCy</symbol><name>Nostoc UBA8866 (Cyanobacteria) || bmcType=CsomeBCy (sat)  || 117aa || [A0A358TEX4]  ccmK4 || peaSoup</name><annotation><desc>6seqs_id98 || 90seqs_id80 || ccmK4 || bestHMM=H_peaSoup_ccmK4</desc></annotation></sequence></clade><clade><name>100</name><branch_length>0.037692145</branch_length><color><red>130</red><green>153</green><blue>1</blue></color><clade><name>98</name><branch_length>0.01273215</branch_length><color><red>130</red><green>153</green><blue>1</blue></color><clade><name>100</name><branch_length>0.015872487</branch_length><color><red>130</red><green>153</green><blue>1</blue></color><clade><name>PROH_20100</name><branch_length>0.054439322</branch_length><color><red>130</red><green>153</green><blue>1</blue></color><taxonomy><scientific_name>Cyanobacteria</scientific_name><common_name>Prochlorothrix PCC 9006</common_name><synonym>Prochlorothrix hollandica</synonym></taxonomy><sequence><symbol>CsomeBCy</symbol><name>Prochlorothrix PCC 9006 (Cyanobacteria) || bmcType=CsomeBCy (sat)  || 106aa || [A0A0M2PUK5]  ccmK4 || peaSoup</name><annotation><desc>14seqs_id80 || ccmK4 || bestHMM=H_peaSoup_ccmK4</desc></annotation></sequence></clade><clade><name>Synpcc7942_0285</name><branch_length>0.092040129</branch_length><color><red>130</red><green>153</green><blue>1</blue></color><taxonomy><scientific_name>Cyanobacteria</scientific_name><common_name>Synechococcus PCC 7942</common_name><synonym>Synechococcus elongatus</synonym></taxonomy><sequence><symbol>CsomeBCy</symbol><name>Synechococcus PCC 7942 (Cyanobacteria) || bmcType=CsomeBCy (sat)  || 113aa || [Q31RK2] 4OX6 ccmK4 || peaSoup</name><annotation><desc>2seqs_id98 || 2seqs_id80 || ccmK4 || bestHMM=H_peaSoup_ccmK4</desc></annotation></sequence></clade></clade><clade><name>98</name><branch_length>0.037116638</branch_length><color><red>130</red><green>153</green><blue>1</blue></color><clade><name>100</name><branch_length>0.043290906</branch_length><color><red>130</red><green>153</green><blue>1</blue></color><clade><name>DCF25_11115</name><branch_length>0.071929771</branch_length><color><red>130</red><green>153</green><blue>1</blue></color><taxonomy><scientific_name>Cyanobacteria</scientific_name><common_name>Leptolyngbya foveolarum</common_name><synonym>Leptolyngbya foveolarum</synonym></taxonomy><sequence><symbol>CsomeBCy</symbol><name>Leptolyngbya foveolarum (Cyanobacteria) || bmcType=CsomeBCy (sat)  || 119aa || [A0A2W4VYY3]  ccmK4 || peaSoup</name><annotation><desc>5seqs_id80 || ccmK4 || bestHMM=H_peaSoup_ccmK4</desc></annotation></sequence></clade><clade><name>100</name><branch_length>1.0E-6</branch_length><color><red>130</red><green>153</green><blue>1</blue></color><clade><name>C7293_01525</name><branch_length>0.056792377</branch_length><color><red>130</red><green>153</green><blue>1</blue></color><taxonomy><scientific_name>Cyanobacteria</scientific_name><common_name>unclassified-Cyanobacteria CCT1</common_name><synonym>filamentous cyanobacterium CCT1</synonym></taxonomy><sequence><symbol>CsomeBCy</symbol><name>unclassified-Cyanobacteria CCT1 (Cyanobacteria) || bmcType=CsomeBCy (sat)  || 115aa || [A0A2P8WA31]  ccmK4 || peaSoup</name><annotation><desc>5seqs_id98 || 14seqs_id80 || ccmK4 || bestHMM=H_peaSoup_ccmK4</desc></annotation></sequence></clade><clade><name>100</name><branch_length>0.018596639</branch_length><color><red>130</red><green>153</green><blue>1</blue></color><clade><name>QP59_41675</name><branch_length>0.026479363</branch_length><color><red>130</red><green>153</green><blue>1</blue></color><taxonomy><scientific_name>Cyanobacteria</scientific_name><common_name>Aphanocapsa BDHKU210001</common_name><synonym>Aphanocapsa montana</synonym></taxonomy><sequence><symbol>CsomeBCy</symbol><name>Aphanocapsa BDHKU210001 (Cyanobacteria) || bmcType=CsomeBCy (sat)  || 117aa || [A0A0C1WJR7]  ccmK4 || peaSoup</name><annotation><desc>3seqs_id98 || 14seqs_id80 || ccmK4 || bestHMM=H_peaSoup_ccmK4</desc></annotation></sequence></clade><clade><name>XM38_009910</name><branch_length>0.069987624</branch_length><color><red>130</red><green>153</green><blue>1</blue></color><taxonomy><scientific_name>Cyanobacteria</scientific_name><common_name>Halomicronema C2206</common_name><synonym>Halomicronema hongdechloris</synonym></taxonomy><sequence><symbol>CsomeBCy</symbol><name>Halomicronema C2206 (Cyanobacteria) || bmcType=CsomeBCy (sat)  || 118aa || [A0A1Z3HID8]  ccmK4 || peaSoup</name><annotation><desc>2seqs_id98 || 14seqs_id80 || ccmK4 || bestHMM=H_peaSoup_ccmK4</desc></annotation></sequence></clade></clade></clade></clade><clade><name>98</name><branch_length>0.059014528</branch_length><color><red>130</red><green>153</green><blue>1</blue></color><clade><name>AM1_0655</name><branch_length>1.0E-6</branch_length><color><red>130</red><green>153</green><blue>1</blue></color><taxonomy><scientific_name>Cyanobacteria</scientific_name><common_name>Acaryochloris MBIC 11017</common_name><synonym>Acaryochloris marina</synonym></taxonomy><sequence><symbol>CsomeBCy</symbol><name>Acaryochloris MBIC 11017 (Cyanobacteria) || bmcType=CsomeBCy (sat)  || 108aa || [B0CE69]  ccmK4 || peaSoup</name><annotation><desc>2seqs_id80 || ccmK4 || bestHMM=H_peaSoup_ccmK4</desc></annotation></sequence></clade><clade><name>98</name><branch_length>0.018722547</branch_length><color><red>130</red><green>153</green><blue>1</blue></color><clade><name>98</name><branch_length>0.034044018</branch_length><color><red>130</red><green>153</green><blue>1</blue></color><clade><name>B0A82_18690</name><branch_length>0.09687401</branch_length><color><red>130</red><green>153</green><blue>1</blue></color><taxonomy><scientific_name>Cyanobacteria</scientific_name><common_name>Alkalinema CACIAM 70d</common_name><synonym>Alkalinema sp.</synonym></taxonomy><sequence><symbol>CsomeBCy</symbol><name>Alkalinema CACIAM 70d (Cyanobacteria) || bmcType=CsomeBCy (sat)  || 118aa || [A0A251WBU0]  ccmK4 || peaSoup</name><annotation><desc>ccmK4 || bestHMM=H_peaSoup_ccmK4</desc></annotation></sequence></clade><clade><name>AM1_3280</name><branch_length>0.171111159</branch_length><color><red>130</red><green>153</green><blue>1</blue></color><taxonomy><scientific_name>Cyanobacteria</scientific_name><common_name>Acaryochloris MBIC 11017</common_name><synonym>Acaryochloris marina</synonym></taxonomy><sequence><symbol>CsomeBCy</symbol><name>Acaryochloris MBIC 11017 (Cyanobacteria) || bmcType=CsomeBCy (sat)  || 108aa || [B0BYX4]  ccmK4 || peaSoup</name><annotation><desc>ccmK4 || bestHMM=H_peaSoup_ccmK4</desc></annotation></sequence></clade></clade><clade><name>100</name><branch_length>0.044848232</branch_length><color><red>130</red><green>153</green><blue>1</blue></color><clade><name>B0A82_18695</name><branch_length>0.178676041</branch_length><color><red>130</red><green>153</green><blue>1</blue></color><taxonomy><scientific_name>Cyanobacteria</scientific_name><common_name>Alkalinema CACIAM 70d</common_name><synonym>Alkalinema sp.</synonym></taxonomy><sequence><symbol>CsomeBCy</symbol><name>Alkalinema CACIAM 70d (Cyanobacteria) || bmcType=CsomeBCy (sat)  || 111aa || [A0A251WBY6]  ccmK4 || peaSoup</name><annotation><desc>ccmK4 || bestHMM=H_peaSoup_ccmK4</desc></annotation></sequence></clade><clade><name>C1752_00412</name><branch_length>0.016003834</branch_length><color><red>130</red><green>153</green><blue>1</blue></color><taxonomy><scientific_name>Cyanobacteria</scientific_name><common_name>Acaryochloris RCC1774</common_name><synonym>Acaryochloris sp.</synonym></taxonomy><sequence><symbol>CsomeBCy</symbol><name>Acaryochloris RCC1774 (Cyanobacteria) || bmcType=CsomeBCy (sat)  || 116aa || [A0A2W1K710]  ccmK4 || peaSoup</name><annotation><desc>2seqs_id80 || ccmK4 || bestHMM=H_peaSoup_ccmK4</desc></annotation></sequence></clade></clade></clade></clade></clade></clade><clade><name>98</name><branch_length>0.021818256</branch_length><color><red>130</red><green>153</green><blue>1</blue></color><clade><name>O77CONTIG1_02536</name><branch_length>0.074158215</branch_length><color><red>130</red><green>153</green><blue>1</blue></color><taxonomy><scientific_name>Cyanobacteria</scientific_name><common_name>Leptolyngbya O-77</common_name><synonym>Leptolyngbya sp.</synonym></taxonomy><sequence><symbol>CsomeBCy</symbol><name>Leptolyngbya O-77 (Cyanobacteria) || bmcType=CsomeBCy (sat)  || 118aa || [A0A120MWG8]  ccmK4 || peaSoup</name><annotation><desc>2seqs_id80 || ccmK4 || bestHMM=H_peaSoup_ccmK4</desc></annotation></sequence></clade><clade><name>98</name><branch_length>0.046478703</branch_length><color><red>130</red><green>153</green><blue>1</blue></color><clade><name>100</name><branch_length>0.024005987</branch_length><color><red>130</red><green>153</green><blue>1</blue></color><clade><name>C7B64_13840</name><branch_length>0.09449303</branch_length><color><red>130</red><green>153</green><blue>1</blue></color><taxonomy><scientific_name>Cyanobacteria</scientific_name><common_name>Merismopedia CCAP 1448/3</common_name><synonym>Merismopedia glauca</synonym></taxonomy><sequence><symbol>CsomeBCy</symbol><name>Merismopedia CCAP 1448/3 (Cyanobacteria) || bmcType=CsomeBCy (sat)  || 117aa || [A0A2T1C247]  ccmK4 || peaSoup</name><annotation><desc>ccmK4 || bestHMM=H_peaSoup_ccmK4</desc></annotation></sequence></clade><clade><name>100</name><branch_length>1.0E-6</branch_length><color><red>130</red><green>153</green><blue>1</blue></color><clade><name>ARTHRO_730012</name><branch_length>0.022246051</branch_length><color><red>130</red><green>153</green><blue>1</blue></color><taxonomy><scientific_name>Cyanobacteria</scientific_name><common_name>Arthrospira PCC 8005</common_name><synonym>Arthrospira sp.</synonym></taxonomy><sequence><symbol>CsomeBCy</symbol><name>Arthrospira PCC 8005 (Cyanobacteria) || bmcType=CsomeBCy (sat)  || 129aa || [H1WK06]  ccmK4 || peaSoup</name><annotation><desc>5seqs_id98 || 31seqs_id80 || ccmK4 || bestHMM=H_peaSoup_ccmK4</desc></annotation></sequence></clade><clade><name>100</name><branch_length>0.041757201</branch_length><color><red>130</red><green>153</green><blue>1</blue></color><clade><name>BRC41_06815</name><branch_length>0.204474751</branch_length><color><red>130</red><green>153</green><blue>1</blue></color><taxonomy><scientific_name>Cyanobacteria</scientific_name><common_name>unclassified-Cyanobacteria QH_9_48_43</common_name><synonym>Cyanobacteria bacterium</synonym></taxonomy><sequence><symbol>CsomeBCy</symbol><name>unclassified-Cyanobacteria QH_9_48_43 (Cyanobacteria) || bmcType=CsomeBCy (main)  || 109aa || [A0A2T2RSY2]  ccmK4 || peaSoup</name><annotation><desc>ccmK4 || bestHMM=H_peaSoup_ccmK4</desc></annotation></sequence></clade><clade><name>98</name><branch_length>0.0164962</branch_length><color><red>130</red><green>153</green><blue>1</blue></color><clade><name>Pse7367_0408</name><branch_length>0.098691795</branch_length><color><red>130</red><green>153</green><blue>1</blue></color><taxonomy><scientific_name>Cyanobacteria</scientific_name><common_name>Pseudanabaena PCC 7367</common_name><synonym>Pseudanabaena sp.</synonym></taxonomy><sequence><symbol>CsomeBCy</symbol><name>Pseudanabaena PCC 7367 (Cyanobacteria) || bmcType=CsomeBCy (sat)  || 116aa || [K9SG12]  ccmK4 || peaSoup</name><annotation><desc>ccmK4 || bestHMM=H_peaSoup_ccmK4</desc></annotation></sequence></clade><clade><name>98</name><branch_length>1.0E-6</branch_length><color><red>130</red><green>153</green><blue>1</blue></color><clade><name>99</name><branch_length>0.014578511</branch_length><color><red>130</red><green>153</green><blue>1</blue></color><clade><name>AM228_08135</name><branch_length>0.074256807</branch_length><color><red>130</red><green>153</green><blue>1</blue></color><taxonomy><scientific_name>Cyanobacteria</scientific_name><common_name>Planktothricoides SR001</common_name><synonym>Planktothricoides sp.</synonym></taxonomy><sequence><symbol>CsomeBCy</symbol><name>Planktothricoides SR001 (Cyanobacteria) || bmcType=CsomeBCy (sat)  || 119aa || [A0A0M1JV64]  ccmK4 || peaSoup</name><annotation><desc>3seqs_id80 || ccmK4 || bestHMM=H_peaSoup_ccmK4</desc></annotation></sequence></clade><clade><name>C7B76_29290</name><branch_length>0.115267513</branch_length><color><red>130</red><green>153</green><blue>1</blue></color><taxonomy><scientific_name>Cyanobacteria</scientific_name><common_name>unclassified-Cyanobacteria CCP2</common_name><synonym>filamentous cyanobacterium CCP2</synonym></taxonomy><sequence><symbol>CsomeBCy</symbol><name>unclassified-Cyanobacteria CCP2 (Cyanobacteria) || bmcType=CsomeBCy (sat)  || 116aa || [A0A2T1CEG3]  ccmK4 || peaSoup</name><annotation><desc>2seqs_id80 || ccmK4 || bestHMM=H_peaSoup_ccmK4</desc></annotation></sequence></clade></clade><clade><name>98</name><branch_length>0.014106042</branch_length><color><red>130</red><green>153</green><blue>1</blue></color><clade><name>DD990_01640</name><branch_length>0.027547983</branch_length><color><red>130</red><green>153</green><blue>1</blue></color><taxonomy><scientific_name>Cyanobacteria</scientific_name><common_name>unclassified-Cyanobacteria UBA11368</common_name><synonym>Cyanobacteria bacterium</synonym></taxonomy><sequence><symbol>CsomeBCy</symbol><name>unclassified-Cyanobacteria UBA11368 (Cyanobacteria) || bmcType=CsomeBCy (sat)  || 116aa || [A0A352Y721]  ccmK4 || peaSoup</name><annotation><desc>3seqs_id98 || 31seqs_id80 || ccmK4 || bestHMM=H_peaSoup_ccmK4</desc></annotation></sequence></clade><clade><name>Syn7502_00396</name><branch_length>0.115722328</branch_length><color><red>130</red><green>153</green><blue>1</blue></color><taxonomy><scientific_name>Cyanobacteria</scientific_name><common_name>Synechococcus PCC 7502</common_name><synonym>Synechococcus sp.</synonym></taxonomy><sequence><symbol>CsomeBCy</symbol><name>Synechococcus PCC 7502 (Cyanobacteria) || bmcType=CsomeBCy (sat)  || 117aa || [K9SQY0]  ccmK4 || peaSoup</name><annotation><desc>2seqs_id80 || ccmK4 || bestHMM=H_peaSoup_ccmK4</desc></annotation></sequence></clade></clade></clade></clade></clade></clade></clade><clade><name>98</name><branch_length>0.025286929</branch_length><color><red>130</red><green>153</green><blue>1</blue></color><clade><name>Oscil6304_5281</name><branch_length>0.043627587</branch_length><color><red>130</red><green>153</green><blue>1</blue></color><taxonomy><scientific_name>Cyanobacteria</scientific_name><common_name>Oscillatoria PCC 6304</common_name><synonym>Oscillatoria acuminata</synonym></taxonomy><sequence><symbol>CsomeBCy</symbol><name>Oscillatoria PCC 6304 (Cyanobacteria) || bmcType=CsomeBCy (sat)  || 120aa || [K9TRL7]  ccmK4 || peaSoup</name><annotation><desc>31seqs_id80 || ccmK4 || bestHMM=H_peaSoup_ccmK4</desc></annotation></sequence></clade><clade><name>98</name><branch_length>0.063544583</branch_length><color><red>130</red><green>153</green><blue>1</blue></color><clade><name>97</name><branch_length>0.013692718</branch_length><color><red>130</red><green>153</green><blue>1</blue></color><clade><name>AM1_5778</name><branch_length>0.280963839</branch_length><color><red>130</red><green>153</green><blue>1</blue></color><taxonomy><scientific_name>Cyanobacteria</scientific_name><common_name>Acaryochloris MBIC 11017</common_name><synonym>Acaryochloris marina</synonym></taxonomy><sequence><symbol>CsomeBCy</symbol><name>Acaryochloris MBIC 11017 (Cyanobacteria) || bmcType=CsomeBCy (sat)  || 114aa || [B0BZH8]  ccmK4 || peaSoup</name><annotation><desc>ccmK4 || bestHMM=H_peaSoup_ccmK4</desc></annotation></sequence></clade><clade><name>KR51_00022750</name><branch_length>0.091040165</branch_length><color><red>130</red><green>153</green><blue>1</blue></color><taxonomy><scientific_name>Cyanobacteria</scientific_name><common_name>Rubidibacter KORDI 51-2</common_name><synonym>Rubidibacter lacunae</synonym></taxonomy><sequence><symbol>CsomeBCy</symbol><name>Rubidibacter KORDI 51-2 (Cyanobacteria) || bmcType=CsomeBCy (sat)  || 118aa || [U5DKX2]  ccmK4 || peaSoup</name><annotation><desc>ccmK4 || 2loci_inTaxon || bestHMM=H_peaSoup_ccmK4</desc></annotation></sequence></clade></clade><clade><name>99</name><branch_length>1.0E-6</branch_length><color><red>130</red><green>153</green><blue>1</blue></color><clade><name>BRC33_00160</name><branch_length>0.113111557</branch_length><color><red>130</red><green>153</green><blue>1</blue></color><taxonomy><scientific_name>Cyanobacteria</scientific_name><common_name>unclassified-Cyanobacteria SW_9_44_58</common_name><synonym>Cyanobacteria bacterium</synonym></taxonomy><sequence><symbol>CsomeBCy</symbol><name>unclassified-Cyanobacteria SW_9_44_58 (Cyanobacteria) || bmcType=CsomeBCy (sat)  || 117aa || [A0A2T2RHL2]  ccmK4 || peaSoup</name><annotation><desc>5seqs_id80 || ccmK4 || bestHMM=H_peaSoup_ccmK4</desc></annotation></sequence></clade><clade><name>100</name><branch_length>0.032595594</branch_length><color><red>130</red><green>153</green><blue>1</blue></color><clade><name>BH720_05790</name><branch_length>0.018349772</branch_length><color><red>130</red><green>153</green><blue>1</blue></color><taxonomy><scientific_name>Cyanobacteria</scientific_name><common_name>Desertifilum IPPAS B-1220</common_name><synonym>Desertifilum sp.</synonym></taxonomy><sequence><symbol>CsomeBCy</symbol><name>Desertifilum IPPAS B-1220 (Cyanobacteria) || bmcType=CsomeBCy (sat)  || 115aa || [A0A1E5QN13]  ccmK4 || peaSoup</name><annotation><desc>38seqs_id80 || ccmK4 || bestHMM=H_peaSoup_ccmK4</desc></annotation></sequence></clade><clade><name>100</name><branch_length>0.022770619</branch_length><color><red>130</red><green>153</green><blue>1</blue></color><clade><name>BJP37_17340</name><branch_length>0.024414933</branch_length><color><red>130</red><green>153</green><blue>1</blue></color><taxonomy><scientific_name>Cyanobacteria</scientific_name><common_name>Moorea PNG5-198</common_name><synonym>Moorea bouillonii</synonym></taxonomy><sequence><symbol>CsomeBCy</symbol><name>Moorea PNG5-198 (Cyanobacteria) || bmcType=CsomeBCy (sat)  || 118aa || [A0A1U7N3H9]  ccmK4 || peaSoup</name><annotation><desc>38seqs_id80 || ccmK4 || bestHMM=H_peaSoup_ccmK4</desc></annotation></sequence></clade><clade><name>100</name><branch_length>0.036492574</branch_length><color><red>130</red><green>153</green><blue>1</blue></color><clade><name>AY600_19715</name><branch_length>0.059981213</branch_length><color><red>130</red><green>153</green><blue>1</blue></color><taxonomy><scientific_name>Cyanobacteria</scientific_name><common_name>Phormidium BDU 130791</common_name><synonym>Phormidium willei</synonym></taxonomy><sequence><symbol>CsomeBCy</symbol><name>Phormidium BDU 130791 (Cyanobacteria) || bmcType=CsomeBCy (sat)  || 118aa || [A0A168UFH9]  ccmK4 || peaSoup</name><annotation><desc>3seqs_id98 || 4seqs_id80 || ccmK4 || bestHMM=H_peaSoup_ccmK4</desc></annotation></sequence></clade><clade><name>100</name><branch_length>0.040216944</branch_length><color><red>130</red><green>153</green><blue>1</blue></color><clade><name>100</name><branch_length>0.026708291</branch_length><color><red>130</red><green>153</green><blue>1</blue></color><clade><name>GM3709_2676</name><branch_length>0.075055532</branch_length><color><red>130</red><green>153</green><blue>1</blue></color><taxonomy><scientific_name>Cyanobacteria</scientific_name><common_name>Geminocystis NIES-3709</common_name><synonym>Geminocystis sp.</synonym></taxonomy><sequence><symbol>CsomeBCy</symbol><name>Geminocystis NIES-3709 (Cyanobacteria) || bmcType=CsomeBCy (sat)  || 115aa || [A0A0D6AT35]  ccmK4 || peaSoup</name><annotation><desc>17seqs_id80 || ccmK4 || bestHMM=H_peaSoup_ccmK4</desc></annotation></sequence></clade><clade><name>AWQ21_11480</name><branch_length>0.055289512</branch_length><color><red>130</red><green>153</green><blue>1</blue></color><taxonomy><scientific_name>Cyanobacteria</scientific_name><common_name>Synechococcus PCC 7003</common_name><synonym>Synechococcus sp.</synonym></taxonomy><sequence><symbol>CsomeBCy</symbol><name>Synechococcus PCC 7003 (Cyanobacteria) || bmcType=CsomeBCy (sat)  || 111aa || [A0A1B1TRF9]  ccmK4 || peaSoup</name><annotation><desc>6seqs_id80 || ccmK4 || bestHMM=H_peaSoup_ccmK4</desc></annotation></sequence></clade></clade><clade><name>100</name><branch_length>0.033902522</branch_length><color><red>130</red><green>153</green><blue>1</blue></color><clade><name>GLO73106DRAFT_00009920</name><branch_length>0.051849394</branch_length><color><red>130</red><green>153</green><blue>1</blue></color><taxonomy><scientific_name>Cyanobacteria</scientific_name><common_name>Gloeocapsa PCC 73106</common_name><synonym>Gloeocapsa sp.</synonym></taxonomy><sequence><symbol>CsomeBCy</symbol><name>Gloeocapsa PCC 73106 (Cyanobacteria) || bmcType=CsomeBCy (sat)  || 116aa || [L8LJY5]  ccmK4 || peaSoup</name><annotation><desc>17seqs_id80 || ccmK4 || bestHMM=H_peaSoup_ccmK4</desc></annotation></sequence></clade><clade><name>100</name><branch_length>0.091417877</branch_length><color><red>130</red><green>153</green><blue>1</blue></color><clade><name>MAE_55390</name><branch_length>0.043130617</branch_length><color><red>130</red><green>153</green><blue>1</blue></color><taxonomy><scientific_name>Cyanobacteria</scientific_name><common_name>Microcystis NIES-843</common_name><synonym>Microcystis aeruginosa</synonym></taxonomy><sequence><symbol>CsomeBCy</symbol><name>Microcystis NIES-843 (Cyanobacteria) || bmcType=CsomeBCy (sat)  || 115aa || [B0JGU5]  ccmK4 || peaSoup</name><annotation><desc>63seqs_id98 || 72seqs_id80 || ccmK4 || bestHMM=H_peaSoup_ccmK4</desc></annotation></sequence></clade><clade><name>BEST7613_2244</name><branch_length>0.083414185</branch_length><color><red>130</red><green>153</green><blue>1</blue></color><taxonomy><scientific_name>Firmicutes</scientific_name><common_name>Bacillus BEST7613</common_name><synonym>Bacillus subtilis</synonym></taxonomy><sequence><symbol>CsomeBCy</symbol><name>Bacillus BEST7613 (Firmicutes) || bmcType=CsomeBCy (sat)  || 112aa || [L8AHU2]  ccmK4 || peaSoup</name><annotation><desc>3seqs_id98 || 11seqs_id80 || ccmK4 || bestHMM=H_peaSoup_ccmK4</desc></annotation></sequence></clade></clade></clade></clade></clade></clade></clade></clade></clade></clade></clade></clade></clade></clade></clade></clade></clade><clade><name>100</name><branch_length>0.070922319</branch_length><color><red>170</red><green>255</green><blue>50</blue></color><clade><name>100</name><branch_length>0.190263098</branch_length><color><red>170</red><green>255</green><blue>50</blue></color><clade><name>B0A82_18685</name><branch_length>0.186477473</branch_length><color><red>170</red><green>255</green><blue>50</blue></color><taxonomy><scientific_name>Cyanobacteria</scientific_name><common_name>Alkalinema CACIAM 70d</common_name><synonym>Alkalinema sp.</synonym></taxonomy><sequence><symbol>CsomeBCy</symbol><name>Alkalinema CACIAM 70d (Cyanobacteria) || bmcType=CsomeBCy (sat)  || 103aa || [A0A251WCX6]  ccmK3 || lime</name><annotation><desc>ccmK3 || bestHMM=H_lime_ccmK3</desc></annotation></sequence></clade><clade><name>100</name><branch_length>0.076598682</branch_length><color><red>170</red><green>255</green><blue>50</blue></color><clade><name>C1752_00413</name><branch_length>0.119589129</branch_length><color><red>170</red><green>255</green><blue>50</blue></color><taxonomy><scientific_name>Cyanobacteria</scientific_name><common_name>Acaryochloris RCC1774</common_name><synonym>Acaryochloris sp.</synonym></taxonomy><sequence><symbol>CsomeBCy</symbol><name>Acaryochloris RCC1774 (Cyanobacteria) || bmcType=CsomeBCy (sat)  || 104aa || [A0A2W1JQ50]  ccmK3 || lime</name><annotation><desc>ccmK3 || bestHMM=H_lime_ccmK3</desc></annotation></sequence></clade><clade><name>AM1_0656</name><branch_length>0.153821596</branch_length><color><red>170</red><green>255</green><blue>50</blue></color><taxonomy><scientific_name>Cyanobacteria</scientific_name><common_name>Acaryochloris MBIC 11017</common_name><synonym>Acaryochloris marina</synonym></taxonomy><sequence><symbol>CsomeBCy</symbol><name>Acaryochloris MBIC 11017 (Cyanobacteria) || bmcType=CsomeBCy (sat)  || 103aa || [B0CE70]  ccmK3 || lime</name><annotation><desc>ccmK3 || bestHMM=H_lime_ccmK3</desc></annotation></sequence></clade></clade></clade><clade><name>100</name><branch_length>0.061582579</branch_length><color><red>170</red><green>255</green><blue>50</blue></color><clade><name>Syn7502_00397</name><branch_length>0.349903512</branch_length><color><red>170</red><green>255</green><blue>50</blue></color><taxonomy><scientific_name>Cyanobacteria</scientific_name><common_name>Synechococcus PCC 7502</common_name><synonym>Synechococcus sp.</synonym></taxonomy><sequence><symbol>CsomeBCy</symbol><name>Synechococcus PCC 7502 (Cyanobacteria) || bmcType=CsomeBCy (sat)  || 102aa || [K9SRF8]  ccmK3 || lime</name><annotation><desc>ccmK3 || bestHMM=H_lime_ccmK3</desc></annotation></sequence></clade><clade><name>100</name><branch_length>0.059470912</branch_length><color><red>170</red><green>255</green><blue>50</blue></color><clade><name>100</name><branch_length>0.091902237</branch_length><color><red>170</red><green>255</green><blue>50</blue></color><clade><name>LYNGBM3L_24110</name><branch_length>0.06457327</branch_length><color><red>170</red><green>255</green><blue>50</blue></color><taxonomy><scientific_name>Cyanobacteria</scientific_name><common_name>Moorea 3L</common_name><synonym>Moorea producens</synonym></taxonomy><sequence><symbol>CsomeBCy</symbol><name>Moorea 3L (Cyanobacteria) || bmcType=CsomeBCy (sat)  || 103aa || [F4XNE5]  ccmK3 || lime</name><annotation><desc>3seqs_id98 || 8seqs_id80 || ccmK3 || bestHMM=H_lime_ccmK3</desc></annotation></sequence></clade><clade><name>100</name><branch_length>0.062308619</branch_length><color><red>170</red><green>255</green><blue>50</blue></color><clade><name>DCY91_16230</name><branch_length>0.060152537</branch_length><color><red>170</red><green>255</green><blue>50</blue></color><taxonomy><scientific_name>Cyanobacteria</scientific_name><common_name>unclassified-Cyanobacteria UBA11370</common_name><synonym>Cyanobacteria bacterium</synonym></taxonomy><sequence><symbol>CsomeBCy</symbol><name>unclassified-Cyanobacteria UBA11370 (Cyanobacteria) || bmcType=CsomeBCy (sat)  || 103aa || [A0A350Y895]  ccmK3 || lime</name><annotation><desc>3seqs_id98 || 8seqs_id80 || ccmK3 || bestHMM=H_lime_ccmK3</desc></annotation></sequence></clade><clade><name>100</name><branch_length>0.011890185</branch_length><color><red>170</red><green>255</green><blue>50</blue></color><clade><name>MC7420_3099</name><branch_length>0.034369622</branch_length><color><red>170</red><green>255</green><blue>50</blue></color><taxonomy><scientific_name>Cyanobacteria</scientific_name><common_name>Coleofasciculus PCC 7420</common_name><synonym>Coleofasciculus chthonoplastes</synonym></taxonomy><sequence><symbol>CsomeBCy</symbol><name>Coleofasciculus PCC 7420 (Cyanobacteria) || bmcType=CsomeBCy (sat)  || 103aa || [B4VJV5]  ccmK3 || lime</name><annotation><desc>8seqs_id80 || ccmK3 || bestHMM=H_lime_ccmK3</desc></annotation></sequence></clade><clade><name>100</name><branch_length>0.060730656</branch_length><color><red>170</red><green>255</green><blue>50</blue></color><clade><name>DC064_13245</name><branch_length>0.054457579</branch_length><color><red>170</red><green>255</green><blue>50</blue></color><taxonomy><scientific_name>Cyanobacteria</scientific_name><common_name>unclassified-Cyanobacteria UBA9273</common_name><synonym>Cyanobacteria bacterium</synonym></taxonomy><sequence><symbol>CsomeBCy</symbol><name>unclassified-Cyanobacteria UBA9273 (Cyanobacteria) || bmcType=CsomeBCy (sat)  || 103aa || [A0A352AGZ5]  ccmK3 || lime</name><annotation><desc>2seqs_id98 || 8seqs_id80 || ccmK3 || bestHMM=H_lime_ccmK3</desc></annotation></sequence></clade><clade><name>DD000_26525</name><branch_length>0.10536097</branch_length><color><red>170</red><green>255</green><blue>50</blue></color><taxonomy><scientific_name>Cyanobacteria</scientific_name><common_name>unclassified-Cyanobacteria UBA11166</common_name><synonym>Cyanobacteria bacterium</synonym></taxonomy><sequence><symbol>CsomeBCy</symbol><name>unclassified-Cyanobacteria UBA11166 (Cyanobacteria) || bmcType=CsomeBCy (sat)  || 103aa || [A0A355A0S3]  ccmK3 || lime</name><annotation><desc>6seqs_id98 || 8seqs_id80 || ccmK3 || bestHMM=H_lime_ccmK3</desc></annotation></sequence></clade></clade></clade></clade></clade><clade><name>100</name><branch_length>0.110657107</branch_length><color><red>170</red><green>255</green><blue>50</blue></color><clade><name>Mic7113_1593</name><branch_length>0.148652758</branch_length><color><red>170</red><green>255</green><blue>50</blue></color><taxonomy><scientific_name>Cyanobacteria</scientific_name><common_name>Microcoleus PCC 7113</common_name><synonym>Microcoleus sp.</synonym></taxonomy><sequence><symbol>CsomeBCy</symbol><name>Microcoleus PCC 7113 (Cyanobacteria) || bmcType=CsomeBCy (sat)  || 103aa || [K9WAQ4]  ccmK3 || lime</name><annotation><desc>3seqs_id80 || ccmK3 || bestHMM=H_lime_ccmK3</desc></annotation></sequence></clade><clade><name>100</name><branch_length>0.036231838</branch_length><color><red>170</red><green>255</green><blue>50</blue></color><clade><name>UH38_21655</name><branch_length>0.09631357</branch_length><color><red>170</red><green>255</green><blue>50</blue></color><taxonomy><scientific_name>Cyanobacteria</scientific_name><common_name>Aliterella CENA595</common_name><synonym>Aliterella atlantica</synonym></taxonomy><sequence><symbol>CsomeBCy</symbol><name>Aliterella CENA595 (Cyanobacteria) || bmcType=CsomeBCy (sat)  || 102aa || [A0A0D8ZM79]  ccmK3 || lime</name><annotation><desc>ccmK3 || bestHMM=H_lime_ccmK3</desc></annotation></sequence></clade><clade><name>100</name><branch_length>0.027291852</branch_length><color><red>170</red><green>255</green><blue>50</blue></color><clade><name>C7B70_03715</name><branch_length>0.199951575</branch_length><color><red>170</red><green>255</green><blue>50</blue></color><taxonomy><scientific_name>Cyanobacteria</scientific_name><common_name>Chlorogloea CCALA 695</common_name><synonym>Chlorogloea sp.</synonym></taxonomy><sequence><symbol>CsomeBCy</symbol><name>Chlorogloea CCALA 695 (Cyanobacteria) || bmcType=CsomeBCy (sat)  || 102aa || [A0A2T1EPD6]  ccmK3 || lime</name><annotation><desc>ccmK3 || bestHMM=H_lime_ccmK3</desc></annotation></sequence></clade><clade><name>100</name><branch_length>0.062872116</branch_length><color><red>170</red><green>255</green><blue>50</blue></color><clade><name>100</name><branch_length>0.042226931</branch_length><color><red>170</red><green>255</green><blue>50</blue></color><clade><name>100</name><branch_length>0.07247174</branch_length><color><red>170</red><green>255</green><blue>50</blue></color><clade><name>100</name><branch_length>0.040810313</branch_length><color><red>170</red><green>255</green><blue>50</blue></color><clade><name>Chro_1251</name><branch_length>0.16003115</branch_length><color><red>170</red><green>255</green><blue>50</blue></color><taxonomy><scientific_name>Cyanobacteria</scientific_name><common_name>Chroococcidiopsis PCC 7203</common_name><synonym>Chroococcidiopsis thermalis</synonym></taxonomy><sequence><symbol>CsomeBCy</symbol><name>Chroococcidiopsis PCC 7203 (Cyanobacteria) || bmcType=CsomeBCy (sat)  || 138aa || [K9TVD6]  ccmK3 || lime</name><annotation><desc>7seqs_id80 || ccmK3 || bestHMM=H_lime_ccmK3</desc></annotation></sequence></clade><clade><name>100</name><branch_length>0.122338886</branch_length><color><red>170</red><green>255</green><blue>50</blue></color><clade><name>C7B77_18980</name><branch_length>0.223653695</branch_length><color><red>170</red><green>255</green><blue>50</blue></color><taxonomy><scientific_name>Cyanobacteria</scientific_name><common_name>Chamaesiphon CCALA 037</common_name><synonym>Chamaesiphon polymorphus</synonym></taxonomy><sequence><symbol>CsomeBCy</symbol><name>Chamaesiphon CCALA 037 (Cyanobacteria) || bmcType=CsomeBCy (sat)  || 108aa || [A0A2T1GA86]  ccmK3 || lime</name><annotation><desc>2seqs_id98 || 2seqs_id80 || ccmK3 || bestHMM=H_lime_ccmK3</desc></annotation></sequence></clade><clade><name>100</name><branch_length>0.098449507</branch_length><color><red>170</red><green>255</green><blue>50</blue></color><clade><name>DCF22_13440</name><branch_length>0.113732122</branch_length><color><red>170</red><green>255</green><blue>50</blue></color><taxonomy><scientific_name>Cyanobacteria</scientific_name><common_name>Leptolyngbya 14 (DCF22)</common_name><synonym>Leptolyngbya sp.</synonym></taxonomy><sequence><symbol>CsomeBCy</symbol><name>Leptolyngbya 14 (DCF22) (Cyanobacteria) || bmcType=CsomeBCy (sat)  || 103aa || [A0A2W7A8J2]  ccmK3 || lime</name><annotation><desc>2seqs_id80 || ccmK3 || bestHMM=H_lime_ccmK3</desc></annotation></sequence></clade><clade><name>OsccyDRAFT_2671</name><branch_length>0.068443099</branch_length><color><red>170</red><green>255</green><blue>50</blue></color><taxonomy><scientific_name>Cyanobacteria</scientific_name><common_name>unclassified-Oscillatoriales JSC-12</common_name><synonym>Oscillatoriales cyanobacterium</synonym></taxonomy><sequence><symbol>CsomeBCy</symbol><name>unclassified-Oscillatoriales JSC-12 (Cyanobacteria) || bmcType=CsomeBCy (sat)  || 103aa || [K8GL03]  ccmK3 || lime</name><annotation><desc>2seqs_id80 || ccmK3 || bestHMM=H_lime_ccmK3</desc></annotation></sequence></clade></clade></clade></clade><clade><name>100</name><branch_length>0.200435963</branch_length><color><red>170</red><green>255</green><blue>50</blue></color><clade><name>100</name><branch_length>0.128099543</branch_length><color><red>170</red><green>255</green><blue>50</blue></color><clade><name>XM38_009920</name><branch_length>0.108628176</branch_length><color><red>170</red><green>255</green><blue>50</blue></color><taxonomy><scientific_name>Cyanobacteria</scientific_name><common_name>Halomicronema C2206</common_name><synonym>Halomicronema hongdechloris</synonym></taxonomy><sequence><symbol>CsomeBCy</symbol><name>Halomicronema C2206 (Cyanobacteria) || bmcType=CsomeBCy (sat)  || 104aa || [A0A1Z3HIB8]  ccmK3 || lime</name><annotation><desc>2seqs_id98 || 2seqs_id80 || ccmK3 || bestHMM=H_lime_ccmK3</desc></annotation></sequence></clade><clade><name>C7293_01530</name><branch_length>0.149706207</branch_length><color><red>170</red><green>255</green><blue>50</blue></color><taxonomy><scientific_name>Cyanobacteria</scientific_name><common_name>unclassified-Cyanobacteria CCT1</common_name><synonym>filamentous cyanobacterium CCT1</synonym></taxonomy><sequence><symbol>CsomeBCy</symbol><name>unclassified-Cyanobacteria CCT1 (Cyanobacteria) || bmcType=CsomeBCy (sat)  || 103aa || [A0A2P8WA66]  ccmK3 || lime</name><annotation><desc>2seqs_id98 || 7seqs_id80 || ccmK3 || bestHMM=H_lime_ccmK3</desc></annotation></sequence></clade></clade><clade><name>100</name><branch_length>0.114144047</branch_length><color><red>170</red><green>255</green><blue>50</blue></color><clade><name>S7335_2967</name><branch_length>0.572136032</branch_length><color><red>170</red><green>255</green><blue>50</blue></color><taxonomy><scientific_name>Cyanobacteria</scientific_name><common_name>Synechococcus PCC 7335</common_name><synonym>Synechococcus sp.</synonym></taxonomy><sequence><symbol>fragmented</symbol><name>Synechococcus PCC 7335 (Cyanobacteria) || bmcType=fragmented (sat) (omitted) || 102aa || [B4WJ87]  ccmK3 || lime</name><annotation><desc>4seqs_id80 || ccmK3 || bestHMM=H_lime_ccmK3</desc></annotation></sequence></clade><clade><name>Lepto7375DRAFT_5450</name><branch_length>0.193912035</branch_length><color><red>170</red><green>255</green><blue>50</blue></color><taxonomy><scientific_name>Cyanobacteria</scientific_name><common_name>Leptolyngbya PCC 7375</common_name><synonym>Leptolyngbya sp.</synonym></taxonomy><sequence><symbol>CsomeBCy</symbol><name>Leptolyngbya PCC 7375 (Cyanobacteria) || bmcType=CsomeBCy (sat)  || 103aa || [K9F1E1]  ccmK3 || lime</name><annotation><desc>2seqs_id98 || 2seqs_id80 || ccmK3 || bestHMM=H_lime_ccmK3</desc></annotation></sequence></clade></clade></clade></clade><clade><name>100</name><branch_length>0.027561852</branch_length><color><red>170</red><green>255</green><blue>50</blue></color><clade><name>NCWK1_3019</name><branch_length>0.111966304</branch_length><color><red>170</red><green>255</green><blue>50</blue></color><taxonomy><scientific_name>Cyanobacteria</scientific_name><common_name>Nostoc WK-1</common_name><synonym>Nostoc cycadae</synonym></taxonomy><sequence><symbol>CsomeBCy</symbol><name>Nostoc WK-1 (Cyanobacteria) || bmcType=CsomeBCy (sat)  || 103aa || [A0A2H6LJ68]  ccmK3 || lime</name><annotation><desc>4seqs_id98 || 13seqs_id80 || ccmK3 || bestHMM=H_lime_ccmK3</desc></annotation></sequence></clade><clade><name>100</name><branch_length>0.011317605</branch_length><color><red>170</red><green>255</green><blue>50</blue></color><clade><name>100</name><branch_length>0.024965223</branch_length><color><red>170</red><green>255</green><blue>50</blue></color><clade><name>AMR41_16805</name><branch_length>0.095921578</branch_length><color><red>170</red><green>255</green><blue>50</blue></color><taxonomy><scientific_name>Cyanobacteria</scientific_name><common_name>Hapalosiphon MRB220</common_name><synonym>Hapalosiphon sp.</synonym></taxonomy><sequence><symbol>CsomeBCy</symbol><name>Hapalosiphon MRB220 (Cyanobacteria) || bmcType=CsomeBCy (sat)  || 105aa || [A0A0M0SLD1]  ccmK3 || lime</name><annotation><desc>18seqs_id80 || ccmK3 || bestHMM=H_lime_ccmK3</desc></annotation></sequence></clade><clade><name>100</name><branch_length>0.062334294</branch_length><color><red>170</red><green>255</green><blue>50</blue></color><clade><name>100</name><branch_length>0.040046566</branch_length><color><red>170</red><green>255</green><blue>50</blue></color><clade><name>BC008_09525</name><branch_length>0.140185795</branch_length><color><red>170</red><green>255</green><blue>50</blue></color><taxonomy><scientific_name>Cyanobacteria</scientific_name><common_name>Mastigocoleus BC008</common_name><synonym>Mastigocoleus testarum</synonym></taxonomy><sequence><symbol>CsomeBCy</symbol><name>Mastigocoleus BC008 (Cyanobacteria) || bmcType=CsomeBCy (sat)  || 103aa || [A0A0V7ZD56]  ccmK3 || lime</name><annotation><desc>ccmK3 || bestHMM=H_lime_ccmK3</desc></annotation></sequence></clade><clade><name>NIES267_00130</name><branch_length>0.232495305</branch_length><color><red>170</red><green>255</green><blue>50</blue></color><taxonomy><scientific_name>Cyanobacteria</scientific_name><common_name>Calothrix NIES-267</common_name><synonym>Calothrix parasitica</synonym></taxonomy><sequence><symbol>CsomeBCy</symbol><name>Calothrix NIES-267 (Cyanobacteria) || bmcType=CsomeBCy (sat)  || 103aa || [A0A1Z4LH52]  ccmK3 || lime</name><annotation><desc>2seqs_id80 || ccmK3 || bestHMM=H_lime_ccmK3</desc></annotation></sequence></clade></clade><clade><name>100</name><branch_length>0.114404716</branch_length><color><red>170</red><green>255</green><blue>50</blue></color><clade><name>RINTHH_21500</name><branch_length>0.118744787</branch_length><color><red>170</red><green>255</green><blue>50</blue></color><taxonomy><scientific_name>Cyanobacteria</scientific_name><common_name>Richelia HH01</common_name><synonym>Richelia intracellularis</synonym></taxonomy><sequence><symbol>CsomeBCy</symbol><name>Richelia HH01 (Cyanobacteria) || bmcType=CsomeBCy (sat)  || 103aa || [M1X3B9]  ccmK3 || lime</name><annotation><desc>3seqs_id98 || 4seqs_id80 || ccmK3 || bestHMM=H_lime_ccmK3</desc></annotation></sequence></clade><clade><name>RintRC_5186</name><branch_length>0.005800882</branch_length><color><red>170</red><green>255</green><blue>50</blue></color><taxonomy><scientific_name>Cyanobacteria</scientific_name><common_name>Richelia RC01</common_name><synonym>Richelia intracellularis</synonym></taxonomy><sequence><symbol>CsomeBCy</symbol><name>Richelia RC01 (Cyanobacteria) || bmcType=CsomeBCy (sat)  || 103aa || [X5JFU3]  ccmK3 || lime</name><annotation><desc>4seqs_id80 || ccmK3 || bestHMM=H_lime_ccmK3</desc></annotation></sequence></clade></clade></clade></clade><clade><name>100</name><branch_length>0.011900419</branch_length><color><red>170</red><green>255</green><blue>50</blue></color><clade><name>NIES4073_23700</name><branch_length>0.05990024</branch_length><color><red>170</red><green>255</green><blue>50</blue></color><taxonomy><scientific_name>Cyanobacteria</scientific_name><common_name>Scytonema NIES-4073</common_name><synonym>Scytonema sp.</synonym></taxonomy><sequence><symbol>CsomeBCy</symbol><name>Scytonema NIES-4073 (Cyanobacteria) || bmcType=CsomeBCy (sat)  || 103aa || [A0A1Z4PU03]  ccmK3 || lime</name><annotation><desc>20seqs_id80 || ccmK3 || bestHMM=H_lime_ccmK3</desc></annotation></sequence></clade><clade><name>99</name><branch_length>0.009700904</branch_length><color><red>170</red><green>255</green><blue>50</blue></color><clade><name>100</name><branch_length>0.020267107</branch_length><color><red>170</red><green>255</green><blue>50</blue></color><clade><name>DA73_0236490</name><branch_length>0.083683391</branch_length><color><red>170</red><green>255</green><blue>50</blue></color><taxonomy><scientific_name>Cyanobacteria</scientific_name><common_name>Tolypothrix VB521301</common_name><synonym>Tolypothrix bouteillei</synonym></taxonomy><sequence><symbol>CsomeBCy</symbol><name>Tolypothrix VB521301 (Cyanobacteria) || bmcType=CsomeBCy (sat)  || 104aa || [A0A0C1QMM2]  ccmK3 || lime</name><annotation><desc>3seqs_id80 || ccmK3 || bestHMM=H_lime_ccmK3</desc></annotation></sequence></clade><clade><name>100</name><branch_length>0.028609524</branch_length><color><red>170</red><green>255</green><blue>50</blue></color><clade><name>CLI64_10815</name><branch_length>0.085212247</branch_length><color><red>170</red><green>255</green><blue>50</blue></color><taxonomy><scientific_name>Cyanobacteria</scientific_name><common_name>Nostoc CENA543</common_name><synonym>Nostoc sp.</synonym></taxonomy><sequence><symbol>CsomeBCy</symbol><name>Nostoc CENA543 (Cyanobacteria) || bmcType=CsomeBCy (sat)  || 103aa || [A0A2I8AG26]  ccmK3 || lime</name><annotation><desc>2seqs_id98 || 55seqs_id80 || ccmK3 || bestHMM=H_lime_ccmK3</desc></annotation></sequence></clade><clade><name>100</name><branch_length>0.028728511</branch_length><color><red>170</red><green>255</green><blue>50</blue></color><clade><name>NIES4074_39470</name><branch_length>0.063878805</branch_length><color><red>170</red><green>255</green><blue>50</blue></color><taxonomy><scientific_name>Cyanobacteria</scientific_name><common_name>Cylindrospermum NIES-4074</common_name><synonym>Cylindrospermum sp.</synonym></taxonomy><sequence><symbol>CsomeBCy</symbol><name>Cylindrospermum NIES-4074 (Cyanobacteria) || bmcType=CsomeBCy (sat)  || 103aa || [A0A1Z4QMQ7]  ccmK3 || lime</name><annotation><desc>55seqs_id80 || ccmK3 || bestHMM=H_lime_ccmK3</desc></annotation></sequence></clade><clade><name>NIES4075_42470</name><branch_length>0.045621463</branch_length><color><red>170</red><green>255</green><blue>50</blue></color><taxonomy><scientific_name>Cyanobacteria</scientific_name><common_name>Tolypothrix NIES-4075</common_name><synonym>Tolypothrix sp.</synonym></taxonomy><sequence><symbol>CsomeBCy</symbol><name>Tolypothrix NIES-4075 (Cyanobacteria) || bmcType=CsomeBCy (sat)  || 103aa || [A0A218QN27]  ccmK3 || lime</name><annotation><desc>2seqs_id98 || 55seqs_id80 || ccmK3 || bestHMM=H_lime_ccmK3</desc></annotation></sequence></clade></clade></clade></clade><clade><name>100</name><branch_length>0.041600328</branch_length><color><red>170</red><green>255</green><blue>50</blue></color><clade><name>CUN59_12630</name><branch_length>0.090509073</branch_length><color><red>170</red><green>255</green><blue>50</blue></color><taxonomy><scientific_name>Cyanobacteria</scientific_name><common_name>Cuspidothrix CHARLIE-1</common_name><synonym>Cuspidothrix issatschenkoi</synonym></taxonomy><sequence><symbol>CsomeBCy</symbol><name>Cuspidothrix CHARLIE-1 (Cyanobacteria) || bmcType=CsomeBCy (sat)  || 103aa || [A0A2S6CT71]  ccmK3 || lime</name><annotation><desc>55seqs_id80 || ccmK3 || bestHMM=H_lime_ccmK3</desc></annotation></sequence></clade><clade><name>100</name><branch_length>0.030608702</branch_length><color><red>170</red><green>255</green><blue>50</blue></color><clade><name>100</name><branch_length>0.032533338</branch_length><color><red>170</red><green>255</green><blue>50</blue></color><clade><name>IJ00_05620</name><branch_length>0.067138849</branch_length><color><red>170</red><green>255</green><blue>50</blue></color><taxonomy><scientific_name>Cyanobacteria</scientific_name><common_name>Calothrix 336/3</common_name><synonym>Calothrix sp.</synonym></taxonomy><sequence><symbol>CsomeBCy</symbol><name>Calothrix 336/3 (Cyanobacteria) || bmcType=CsomeBCy (sat)  || 103aa || [A0A0T7BP46]  ccmK3 || lime</name><annotation><desc>55seqs_id80 || ccmK3 || bestHMM=H_lime_ccmK3</desc></annotation></sequence></clade><clade><name>NIES3974_35410</name><branch_length>0.082069683</branch_length><color><red>170</red><green>255</green><blue>50</blue></color><taxonomy><scientific_name>Cyanobacteria</scientific_name><common_name>Calothrix NIES-3974</common_name><synonym>Calothrix sp.</synonym></taxonomy><sequence><symbol>CsomeBCy</symbol><name>Calothrix NIES-3974 (Cyanobacteria) || bmcType=CsomeBCy (sat)  || 103aa || [A0A1Z4NMD5]  ccmK3 || lime</name><annotation><desc>55seqs_id80 || ccmK3 || bestHMM=H_lime_ccmK3</desc></annotation></sequence></clade></clade><clade><name>100</name><branch_length>0.038527361</branch_length><color><red>170</red><green>255</green><blue>50</blue></color><clade><name>CK510_06460</name><branch_length>0.063862326</branch_length><color><red>170</red><green>255</green><blue>50</blue></color><taxonomy><scientific_name>Cyanobacteria</scientific_name><common_name>Calothrix CCALA 953</common_name><synonym>Calothrix elsteri</synonym></taxonomy><sequence><symbol>CsomeBCy</symbol><name>Calothrix CCALA 953 (Cyanobacteria) || bmcType=CsomeBCy (sat)  || 103aa || [A0A2A2TMF5]  ccmK3 || lime</name><annotation><desc>9seqs_id80 || ccmK3 || bestHMM=H_lime_ccmK3</desc></annotation></sequence></clade><clade><name>100</name><branch_length>0.057267218</branch_length><color><red>170</red><green>255</green><blue>50</blue></color><clade><name>NIES2101_01795</name><branch_length>0.15538085</branch_length><color><red>170</red><green>255</green><blue>50</blue></color><taxonomy><scientific_name>Cyanobacteria</scientific_name><common_name>Calothrix HK-06</common_name><synonym>Calothrix sp.</synonym></taxonomy><sequence><symbol>CsomeBCy</symbol><name>Calothrix HK-06 (Cyanobacteria) || bmcType=CsomeBCy (sat)  || 103aa || [A0A1Q4S4M7]  ccmK3 || lime</name><annotation><desc>2seqs_id98 || 9seqs_id80 || ccmK3 || bestHMM=H_lime_ccmK3</desc></annotation></sequence></clade><clade><name>Cal6303_3260</name><branch_length>0.02181496</branch_length><color><red>170</red><green>255</green><blue>50</blue></color><taxonomy><scientific_name>Cyanobacteria</scientific_name><common_name>Calothrix PCC 6303</common_name><synonym>Calothrix parietina</synonym></taxonomy><sequence><symbol>CsomeBCy</symbol><name>Calothrix PCC 6303 (Cyanobacteria) || bmcType=CsomeBCy (sat)  || 103aa || [K9V2W8]  ccmK3 || lime</name><annotation><desc>9seqs_id80 || ccmK3 || bestHMM=H_lime_ccmK3</desc></annotation></sequence></clade></clade></clade></clade></clade></clade></clade></clade></clade></clade><clade><name>100</name><branch_length>0.101173281</branch_length><color><red>170</red><green>255</green><blue>50</blue></color><clade><name>DD990_01635</name><branch_length>0.098779232</branch_length><color><red>170</red><green>255</green><blue>50</blue></color><taxonomy><scientific_name>Cyanobacteria</scientific_name><common_name>unclassified-Cyanobacteria UBA11368</common_name><synonym>Cyanobacteria bacterium</synonym></taxonomy><sequence><symbol>CsomeBCy</symbol><name>unclassified-Cyanobacteria UBA11368 (Cyanobacteria) || bmcType=CsomeBCy (sat)  || 101aa || [A0A352Y720]  ccmK3 || lime</name><annotation><desc>3seqs_id98 || 3seqs_id80 || ccmK3 || bestHMM=H_lime_ccmK3</desc></annotation></sequence></clade><clade><name>100</name><branch_length>0.046604255</branch_length><color><red>170</red><green>255</green><blue>50</blue></color><clade><name>AM228_08130</name><branch_length>0.101007836</branch_length><color><red>170</red><green>255</green><blue>50</blue></color><taxonomy><scientific_name>Cyanobacteria</scientific_name><common_name>Planktothricoides SR001</common_name><synonym>Planktothricoides sp.</synonym></taxonomy><sequence><symbol>CsomeBCy</symbol><name>Planktothricoides SR001 (Cyanobacteria) || bmcType=CsomeBCy (sat)  || 101aa || [A0A0M1JW52]  ccmK3 || lime</name><annotation><desc>ccmK3 || bestHMM=H_lime_ccmK3</desc></annotation></sequence></clade><clade><name>100</name><branch_length>0.052032081</branch_length><color><red>170</red><green>255</green><blue>50</blue></color><clade><name>100</name><branch_length>0.068199867</branch_length><color><red>170</red><green>255</green><blue>50</blue></color><clade><name>C7B64_13835</name><branch_length>0.101236747</branch_length><color><red>170</red><green>255</green><blue>50</blue></color><taxonomy><scientific_name>Cyanobacteria</scientific_name><common_name>Merismopedia CCAP 1448/3</common_name><synonym>Merismopedia glauca</synonym></taxonomy><sequence><symbol>CsomeBCy</symbol><name>Merismopedia CCAP 1448/3 (Cyanobacteria) || bmcType=CsomeBCy (sat)  || 101aa || [A0A2T1C225]  ccmK3 || lime</name><annotation><desc>ccmK3 || bestHMM=H_lime_ccmK3</desc></annotation></sequence></clade><clade><name>100</name><branch_length>0.027989382</branch_length><color><red>170</red><green>255</green><blue>50</blue></color><clade><name>Synpcc7942_0284</name><branch_length>0.345753636</branch_length><color><red>170</red><green>255</green><blue>50</blue></color><taxonomy><scientific_name>Cyanobacteria</scientific_name><common_name>Synechococcus PCC 7942</common_name><synonym>Synechococcus elongatus</synonym></taxonomy><sequence><symbol>CsomeBCy</symbol><name>Synechococcus PCC 7942 (Cyanobacteria) || bmcType=CsomeBCy (sat)  || 102aa || [Q31RK3]  ccmK3 || lime</name><annotation><desc>2seqs_id98 || 2seqs_id80 || ccmK3 || bestHMM=H_lime_ccmK3</desc></annotation></sequence></clade><clade><name>99</name><branch_length>0.015017323</branch_length><color><red>170</red><green>255</green><blue>50</blue></color><clade><name>PROH_12440</name><branch_length>0.147564599</branch_length><color><red>170</red><green>255</green><blue>50</blue></color><taxonomy><scientific_name>Cyanobacteria</scientific_name><common_name>Prochlorothrix PCC 9006</common_name><synonym>Prochlorothrix hollandica</synonym></taxonomy><sequence><symbol>CsomeBCy</symbol><name>Prochlorothrix PCC 9006 (Cyanobacteria) || bmcType=CsomeBCy (sat)  || 106aa || [A0A0M2Q0G5]  ccmK3 || lime</name><annotation><desc>ccmK3 || bestHMM=H_lime_ccmK3</desc></annotation></sequence></clade><clade><name>100</name><branch_length>0.067330996</branch_length><color><red>170</red><green>255</green><blue>50</blue></color><clade><name>O77CONTIG1_02535</name><branch_length>0.222187103</branch_length><color><red>170</red><green>255</green><blue>50</blue></color><taxonomy><scientific_name>Cyanobacteria</scientific_name><common_name>Leptolyngbya O-77</common_name><synonym>Leptolyngbya sp.</synonym></taxonomy><sequence><symbol>CsomeBCy</symbol><name>Leptolyngbya O-77 (Cyanobacteria) || bmcType=CsomeBCy (sat)  || 101aa || [A0A120MVQ0]  ccmK3 || lime</name><annotation><desc>2seqs_id80 || ccmK3 || bestHMM=H_lime_ccmK3</desc></annotation></sequence></clade><clade><name>BRC41_06820</name><branch_length>0.349591448</branch_length><color><red>170</red><green>255</green><blue>50</blue></color><taxonomy><scientific_name>Cyanobacteria</scientific_name><common_name>unclassified-Cyanobacteria QH_9_48_43</common_name><synonym>Cyanobacteria bacterium</synonym></taxonomy><sequence><symbol>CsomeBCy</symbol><name>unclassified-Cyanobacteria QH_9_48_43 (Cyanobacteria) || bmcType=CsomeBCy (main)  || 102aa || [A0A2T2RSV7]  ccmK3 || lime</name><annotation><desc>ccmK3 || bestHMM=H_lime_ccmK3</desc></annotation></sequence></clade></clade></clade></clade></clade><clade><name>100</name><branch_length>0.048541244</branch_length><color><red>170</red><green>255</green><blue>50</blue></color><clade><name>100</name><branch_length>0.020296346</branch_length><color><red>170</red><green>255</green><blue>50</blue></color><clade><name>100</name><branch_length>0.018572153</branch_length><color><red>170</red><green>255</green><blue>50</blue></color><clade><name>C7B76_29295</name><branch_length>0.211958244</branch_length><color><red>170</red><green>255</green><blue>50</blue></color><taxonomy><scientific_name>Cyanobacteria</scientific_name><common_name>unclassified-Cyanobacteria CCP2</common_name><synonym>filamentous cyanobacterium CCP2</synonym></taxonomy><sequence><symbol>CsomeBCy</symbol><name>unclassified-Cyanobacteria CCP2 (Cyanobacteria) || bmcType=CsomeBCy (sat)  || 104aa || [A0A2T1CEP1]  ccmK3 || lime</name><annotation><desc>2seqs_id80 || ccmK3 || bestHMM=H_lime_ccmK3</desc></annotation></sequence></clade><clade><name>Pse7367_0407</name><branch_length>0.387728001</branch_length><color><red>170</red><green>255</green><blue>50</blue></color><taxonomy><scientific_name>Cyanobacteria</scientific_name><common_name>Pseudanabaena PCC 7367</common_name><synonym>Pseudanabaena sp.</synonym></taxonomy><sequence><symbol>CsomeBCy</symbol><name>Pseudanabaena PCC 7367 (Cyanobacteria) || bmcType=CsomeBCy (sat)  || 108aa || [K9SEU7]  ccmK3 || lime</name><annotation><desc>ccmK3 || bestHMM=H_lime_ccmK3</desc></annotation></sequence></clade></clade><clade><name>100</name><branch_length>0.065641594</branch_length><color><red>170</red><green>255</green><blue>50</blue></color><clade><name>BH720_05795</name><branch_length>0.082082692</branch_length><color><red>170</red><green>255</green><blue>50</blue></color><taxonomy><scientific_name>Cyanobacteria</scientific_name><common_name>Desertifilum IPPAS B-1220</common_name><synonym>Desertifilum sp.</synonym></taxonomy><sequence><symbol>CsomeBCy</symbol><name>Desertifilum IPPAS B-1220 (Cyanobacteria) || bmcType=CsomeBCy (sat)  || 102aa || [A0A1E5QN53]  ccmK3 || lime</name><annotation><desc>3seqs_id80 || ccmK3 || bestHMM=H_lime_ccmK3</desc></annotation></sequence></clade><clade><name>GEI7407_2092</name><branch_length>0.101024804</branch_length><color><red>170</red><green>255</green><blue>50</blue></color><taxonomy><scientific_name>Cyanobacteria</scientific_name><common_name>Geitlerinema PCC 7407</common_name><synonym>Geitlerinema sp.</synonym></taxonomy><sequence><symbol>CsomeBCy</symbol><name>Geitlerinema PCC 7407 (Cyanobacteria) || bmcType=CsomeBCy (sat)  || 102aa || [K9S7H0]  ccmK3 || lime</name><annotation><desc>3seqs_id80 || ccmK3 || bestHMM=H_lime_ccmK3</desc></annotation></sequence></clade></clade></clade><clade><name>100</name><branch_length>0.019986274</branch_length><color><red>170</red><green>255</green><blue>50</blue></color><clade><name>100</name><branch_length>0.162938041</branch_length><color><red>170</red><green>255</green><blue>50</blue></color><clade><name>KR51_00022740</name><branch_length>0.092721438</branch_length><color><red>170</red><green>255</green><blue>50</blue></color><taxonomy><scientific_name>Cyanobacteria</scientific_name><common_name>Rubidibacter KORDI 51-2</common_name><synonym>Rubidibacter lacunae</synonym></taxonomy><sequence><symbol>CsomeBCy</symbol><name>Rubidibacter KORDI 51-2 (Cyanobacteria) || bmcType=CsomeBCy (sat)  || 102aa || [U5D9E2]  ccmK3 || lime</name><annotation><desc>ccmK3 || 2loci_inTaxon || bestHMM=H_lime_ccmK3</desc></annotation></sequence></clade><clade><name>100</name><branch_length>0.116657495</branch_length><color><red>170</red><green>255</green><blue>50</blue></color><clade><name>BRC33_00155</name><branch_length>0.11359606</branch_length><color><red>170</red><green>255</green><blue>50</blue></color><taxonomy><scientific_name>Cyanobacteria</scientific_name><common_name>unclassified-Cyanobacteria SW_9_44_58</common_name><synonym>Cyanobacteria bacterium</synonym></taxonomy><sequence><symbol>CsomeBCy</symbol><name>unclassified-Cyanobacteria SW_9_44_58 (Cyanobacteria) || bmcType=CsomeBCy (sat)  || 102aa || [A0A2T2RHT4]  ccmK3 || lime</name><annotation><desc>5seqs_id80 || ccmK3 || bestHMM=H_lime_ccmK3</desc></annotation></sequence></clade><clade><name>100</name><branch_length>0.072231595</branch_length><color><red>170</red><green>255</green><blue>50</blue></color><clade><name>BEN50_09140</name><branch_length>0.055129255</branch_length><color><red>170</red><green>255</green><blue>50</blue></color><taxonomy><scientific_name>Cyanobacteria</scientific_name><common_name>Halothece PCC 7418 (BEN50)</common_name><synonym>Halothece sp.</synonym></taxonomy><sequence><symbol>CsomeBCy</symbol><name>Halothece PCC 7418 (BEN50) (Cyanobacteria) || bmcType=CsomeBCy (sat)  || 102aa || [A0A2K3BF56]  ccmK3 || lime</name><annotation><desc>2seqs_id98 || 5seqs_id80 || ccmK3 || bestHMM=H_lime_ccmK3</desc></annotation></sequence></clade><clade><name>PCC7418_0348</name><branch_length>0.091821158</branch_length><color><red>170</red><green>255</green><blue>50</blue></color><taxonomy><scientific_name>Cyanobacteria</scientific_name><common_name>Halothece PCC 7418 (PCC7418)</common_name><synonym>Halothece sp.</synonym></taxonomy><sequence><symbol>CsomeBCy</symbol><name>Halothece PCC 7418 (PCC7418) (Cyanobacteria) || bmcType=CsomeBCy (sat)  || 102aa || [K9Y7V9]  ccmK3 || lime</name><annotation><desc>5seqs_id80 || ccmK3 || bestHMM=H_lime_ccmK3</desc></annotation></sequence></clade></clade></clade></clade><clade><name>100</name><branch_length>0.057247671</branch_length><color><red>170</red><green>255</green><blue>50</blue></color><clade><name>100</name><branch_length>0.04263998</branch_length><color><red>170</red><green>255</green><blue>50</blue></color><clade><name>Oscil6304_5282</name><branch_length>0.198069481</branch_length><color><red>170</red><green>255</green><blue>50</blue></color><taxonomy><scientific_name>Cyanobacteria</scientific_name><common_name>Oscillatoria PCC 6304</common_name><synonym>Oscillatoria acuminata</synonym></taxonomy><sequence><symbol>CsomeBCy</symbol><name>Oscillatoria PCC 6304 (Cyanobacteria) || bmcType=CsomeBCy (sat)  || 101aa || [K9TPM4]  ccmK3 || lime</name><annotation><desc>ccmK3 || bestHMM=H_lime_ccmK3</desc></annotation></sequence></clade><clade><name>100</name><branch_length>0.079657759</branch_length><color><red>170</red><green>255</green><blue>50</blue></color><clade><name>AmaxDRAFT_4417</name><branch_length>0.03067672</branch_length><color><red>170</red><green>255</green><blue>50</blue></color><taxonomy><scientific_name>Cyanobacteria</scientific_name><common_name>Arthrospira CS-328</common_name><synonym>Arthrospira maxima</synonym></taxonomy><sequence><symbol>CsomeBCy</symbol><name>Arthrospira CS-328 (Cyanobacteria) || bmcType=CsomeBCy (sat)  || 102aa || [B5W6L8]  ccmK3 || lime</name><annotation><desc>5seqs_id98 || 8seqs_id80 || ccmK3 || bestHMM=H_lime_ccmK3</desc></annotation></sequence></clade><clade><name>99</name><branch_length>0.028803802</branch_length><color><red>170</red><green>255</green><blue>50</blue></color><clade><name>PLAN60401</name><branch_length>0.215661494</branch_length><color><red>170</red><green>255</green><blue>50</blue></color><taxonomy><scientific_name>Cyanobacteria</scientific_name><common_name>Planktothrix 7821</common_name><synonym>Planktothrix rubescens</synonym></taxonomy><sequence><symbol>CsomeBCy</symbol><name>Planktothrix 7821 (Cyanobacteria) || bmcType=CsomeBCy (sat)  || 102aa || [A0A1J1L9P3]  ccmK3 || lime</name><annotation><desc>7seqs_id98 || 14seqs_id80 || ccmK3 || bestHMM=H_lime_ccmK3</desc></annotation></sequence></clade><clade><name>L8106_08726</name><branch_length>0.109826638</branch_length><color><red>170</red><green>255</green><blue>50</blue></color><taxonomy><scientific_name>Cyanobacteria</scientific_name><common_name>Lyngbya PCC8106</common_name><synonym>Lyngbya sp.</synonym></taxonomy><sequence><symbol>CsomeBCy</symbol><name>Lyngbya PCC8106 (Cyanobacteria) || bmcType=CsomeBCy (sat)  || 102aa || [A0YYC2]  ccmK3 || lime</name><annotation><desc>2seqs_id98 || 8seqs_id80 || ccmK3 || bestHMM=H_lime_ccmK3</desc></annotation></sequence></clade></clade></clade></clade><clade><name>100</name><branch_length>0.093493543</branch_length><color><red>170</red><green>255</green><blue>50</blue></color><clade><name>100</name><branch_length>0.040720721</branch_length><color><red>170</red><green>255</green><blue>50</blue></color><clade><name>D082_31030</name><branch_length>0.164799278</branch_length><color><red>170</red><green>255</green><blue>50</blue></color><taxonomy><scientific_name>Cyanobacteria</scientific_name><common_name>Synechocystis PCC 6714</common_name><synonym>Synechocystis sp.</synonym></taxonomy><sequence><symbol>CsomeBCy</symbol><name>Synechocystis PCC 6714 (Cyanobacteria) || bmcType=CsomeBCy (sat)  || 120aa || [A0A068MZY8]  ccmK3 || lime</name><annotation><desc>3seqs_id98 || 3seqs_id80 || ccmK3 || bestHMM=H_lime_ccmK3</desc></annotation></sequence></clade><clade><name>DCF12_07520</name><branch_length>0.042839956</branch_length><color><red>170</red><green>255</green><blue>50</blue></color><taxonomy><scientific_name>Cyanobacteria</scientific_name><common_name>Snowella (DCF12)</common_name><synonym>Snowella sp.</synonym></taxonomy><sequence><symbol>CsomeBCy</symbol><name>Snowella (DCF12) (Cyanobacteria) || bmcType=CsomeBCy (sat)  || 102aa || [A0A2W7B8M9]  ccmK3 || lime</name><annotation><desc>70seqs_id80 || ccmK3 || bestHMM=H_lime_ccmK3</desc></annotation></sequence></clade></clade><clade><name>100</name><branch_length>0.010579881</branch_length><color><red>170</red><green>255</green><blue>50</blue></color><clade><name>100</name><branch_length>0.025044764</branch_length><color><red>170</red><green>255</green><blue>50</blue></color><clade><name>100</name><branch_length>0.037781107</branch_length><color><red>170</red><green>255</green><blue>50</blue></color><clade><name>PCC7424_2158</name><branch_length>0.072436455</branch_length><color><red>170</red><green>255</green><blue>50</blue></color><taxonomy><scientific_name>Cyanobacteria</scientific_name><common_name>Cyanothece PCC 7424</common_name><synonym>Cyanothece sp.</synonym></taxonomy><sequence><symbol>CsomeBCy</symbol><name>Cyanothece PCC 7424 (Cyanobacteria) || bmcType=CsomeBCy (sat)  || 101aa || [B7KGB4]  ccmK3 || lime</name><annotation><desc>70seqs_id80 || ccmK3 || bestHMM=H_lime_ccmK3</desc></annotation></sequence></clade><clade><name>Cyan7822_1474</name><branch_length>0.040992356</branch_length><color><red>170</red><green>255</green><blue>50</blue></color><taxonomy><scientific_name>Cyanobacteria</scientific_name><common_name>Cyanothece PCC 7822</common_name><synonym>Cyanothece sp.</synonym></taxonomy><sequence><symbol>CsomeBCy</symbol><name>Cyanothece PCC 7822 (Cyanobacteria) || bmcType=CsomeBCy (sat)  || 101aa || [E0UJV9]  ccmK3 || lime</name><annotation><desc>70seqs_id80 || ccmK3 || bestHMM=H_lime_ccmK3</desc></annotation></sequence></clade></clade><clade><name>100</name><branch_length>0.033215134</branch_length><color><red>170</red><green>255</green><blue>50</blue></color><clade><name>B5D77_03650</name><branch_length>0.069441468</branch_length><color><red>170</red><green>255</green><blue>50</blue></color><taxonomy><scientific_name>Cyanobacteria</scientific_name><common_name>Microcystis MC19</common_name><synonym>Microcystis sp.</synonym></taxonomy><sequence><symbol>CsomeBCy</symbol><name>Microcystis MC19 (Cyanobacteria) || bmcType=CsomeBCy (sat)  || 102aa || [A0A2P1UCB4]  ccmK3 || lime</name><annotation><desc>61seqs_id98 || 70seqs_id80 || ccmK3 || bestHMM=H_lime_ccmK3</desc></annotation></sequence></clade><clade><name>100</name><branch_length>0.009098492</branch_length><color><red>170</red><green>255</green><blue>50</blue></color><clade><name>NIES593_13300</name><branch_length>0.128569307</branch_length><color><red>170</red><green>255</green><blue>50</blue></color><taxonomy><scientific_name>Cyanobacteria</scientific_name><common_name>Hydrococcus NIES-593</common_name><synonym>Hydrococcus rivularis</synonym></taxonomy><sequence><symbol>CsomeBCy</symbol><name>Hydrococcus NIES-593 (Cyanobacteria) || bmcType=CsomeBCy (sat)  || 102aa || [A0A1U7HEZ6]  ccmK3 || lime</name><annotation><desc>2seqs_id98 || 70seqs_id80 || ccmK3 || bestHMM=H_lime_ccmK3</desc></annotation></sequence></clade><clade><name>C7H19_00870</name><branch_length>0.076116459</branch_length><color><red>170</red><green>255</green><blue>50</blue></color><taxonomy><scientific_name>Cyanobacteria</scientific_name><common_name>Aphanothece CCALA 016</common_name><synonym>Aphanothece hegewaldii</synonym></taxonomy><sequence><symbol>CsomeBCy</symbol><name>Aphanothece CCALA 016 (Cyanobacteria) || bmcType=CsomeBCy (sat)  || 102aa || [A0A2T1M3F0]  ccmK3 || lime</name><annotation><desc>70seqs_id80 || ccmK3 || bestHMM=H_lime_ccmK3</desc></annotation></sequence></clade></clade></clade></clade><clade><name>100</name><branch_length>0.01236116</branch_length><color><red>170</red><green>255</green><blue>50</blue></color><clade><name>100</name><branch_length>0.068400578</branch_length><color><red>170</red><green>255</green><blue>50</blue></color><clade><name>PCC8801_1859</name><branch_length>0.044572441</branch_length><color><red>170</red><green>255</green><blue>50</blue></color><taxonomy><scientific_name>Cyanobacteria</scientific_name><common_name>Cyanothece PCC 8801</common_name><synonym>Cyanothece sp.</synonym></taxonomy><sequence><symbol>CsomeBCy</symbol><name>Cyanothece PCC 8801 (Cyanobacteria) || bmcType=CsomeBCy (sat)  || 102aa || [B7JXT8]  ccmK3 || lime</name><annotation><desc>11seqs_id80 || ccmK3 || bestHMM=H_lime_ccmK3</desc></annotation></sequence></clade><clade><name>CwatDRAFT_6374</name><branch_length>0.129253829</branch_length><color><red>170</red><green>255</green><blue>50</blue></color><taxonomy><scientific_name>Cyanobacteria</scientific_name><common_name>Crocosphaera WH 8501</common_name><synonym>Crocosphaera watsonii</synonym></taxonomy><sequence><symbol>CsomeBCy</symbol><name>Crocosphaera WH 8501 (Cyanobacteria) || bmcType=CsomeBCy (sat)  || 116aa || [Q4C9D6]  ccmK3 || lime</name><annotation><desc>6seqs_id98 || 11seqs_id80 || ccmK3 || bestHMM=H_lime_ccmK3</desc></annotation></sequence></clade></clade><clade><name>100</name><branch_length>0.06170772</branch_length><color><red>170</red><green>255</green><blue>50</blue></color><clade><name>100</name><branch_length>0.055946508</branch_length><color><red>170</red><green>255</green><blue>50</blue></color><clade><name>Xen7305DRAFT_00041380</name><branch_length>0.105458017</branch_length><color><red>170</red><green>255</green><blue>50</blue></color><taxonomy><scientific_name>Cyanobacteria</scientific_name><common_name>Xenococcus PCC 7305</common_name><synonym>Xenococcus sp.</synonym></taxonomy><sequence><symbol>CsomeBCy</symbol><name>Xenococcus PCC 7305 (Cyanobacteria) || bmcType=CsomeBCy (sat)  || 104aa || [L8MA84]  ccmK3 || lime</name><annotation><desc>ccmK3 || bestHMM=H_lime_ccmK3</desc></annotation></sequence></clade><clade><name>100</name><branch_length>0.080419339</branch_length><color><red>170</red><green>255</green><blue>50</blue></color><clade><name>STA3757_17040</name><branch_length>0.065224337</branch_length><color><red>170</red><green>255</green><blue>50</blue></color><taxonomy><scientific_name>Cyanobacteria</scientific_name><common_name>Stanieria NIES-3757</common_name><synonym>Stanieria sp.</synonym></taxonomy><sequence><symbol>CsomeBCy</symbol><name>Stanieria NIES-3757 (Cyanobacteria) || bmcType=CsomeBCy (sat)  || 104aa || [A0A140K4Q5]  ccmK3 || lime</name><annotation><desc>3seqs_id80 || ccmK3 || bestHMM=H_lime_ccmK3</desc></annotation></sequence></clade><clade><name>100</name><branch_length>0.103517591</branch_length><color><red>170</red><green>255</green><blue>50</blue></color><clade><name>NIES970_21930</name><branch_length>0.010318797</branch_length><color><red>170</red><green>255</green><blue>50</blue></color><taxonomy><scientific_name>Cyanobacteria</scientific_name><common_name>Synechococcus NIES-970</common_name><synonym>Synechococcus sp.</synonym></taxonomy><sequence><symbol>CsomeBCy</symbol><name>Synechococcus NIES-970 (Cyanobacteria) || bmcType=CsomeBCy (sat)  || 102aa || [A0A1Q2TZW0]  ccmK3 || lime</name><annotation><desc>7seqs_id80 || ccmK3 || bestHMM=H_lime_ccmK3</desc></annotation></sequence></clade><clade><name>Lepto7376_2637</name><branch_length>0.097251723</branch_length><color><red>170</red><green>255</green><blue>50</blue></color><taxonomy><scientific_name>Cyanobacteria</scientific_name><common_name>Leptolyngbya PCC 7376</common_name><synonym>Leptolyngbya sp.</synonym></taxonomy><sequence><symbol>CsomeBCy</symbol><name>Leptolyngbya PCC 7376 (Cyanobacteria) || bmcType=CsomeBCy (sat)  || 102aa || [K9Q0M1]  ccmK3 || lime</name><annotation><desc>7seqs_id80 || ccmK3 || bestHMM=H_lime_ccmK3</desc></annotation></sequence></clade></clade></clade></clade><clade><name>100</name><branch_length>0.043029727</branch_length><color><red>170</red><green>255</green><blue>50</blue></color><clade><name>100</name><branch_length>0.104608816</branch_length><color><red>170</red><green>255</green><blue>50</blue></color><clade><name>GLO73106DRAFT_00030990</name><branch_length>0.113004983</branch_length><color><red>170</red><green>255</green><blue>50</blue></color><taxonomy><scientific_name>Cyanobacteria</scientific_name><common_name>Gloeocapsa PCC 73106</common_name><synonym>Gloeocapsa sp.</synonym></taxonomy><sequence><symbol>CsomeBCy</symbol><name>Gloeocapsa PCC 73106 (Cyanobacteria) || bmcType=CsomeBCy (sat)  || 102aa || [L8LVS2]  ccmK3 || lime</name><annotation><desc>ccmK3 || bestHMM=H_lime_ccmK3</desc></annotation></sequence></clade><clade><name>Tery_4328</name><branch_length>0.265105672</branch_length><color><red>170</red><green>255</green><blue>50</blue></color><taxonomy><scientific_name>Cyanobacteria</scientific_name><common_name>Trichodesmium IMS101</common_name><synonym>Trichodesmium erythraeum</synonym></taxonomy><sequence><symbol>CsomeBCy</symbol><name>Trichodesmium IMS101 (Cyanobacteria) || bmcType=CsomeBCy (sat)  || 101aa || [Q10WQ3]  ccmK3 || lime</name><annotation><desc>2seqs_id80 || ccmK3 || bestHMM=H_lime_ccmK3</desc></annotation></sequence></clade></clade><clade><name>100</name><branch_length>0.040737776</branch_length><color><red>170</red><green>255</green><blue>50</blue></color><clade><name>AY600_19720</name><branch_length>0.205788954</branch_length><color><red>170</red><green>255</green><blue>50</blue></color><taxonomy><scientific_name>Cyanobacteria</scientific_name><common_name>Phormidium BDU 130791</common_name><synonym>Phormidium willei</synonym></taxonomy><sequence><symbol>CsomeBCy</symbol><name>Phormidium BDU 130791 (Cyanobacteria) || bmcType=CsomeBCy (sat)  || 101aa || [A0A168UFJ2]  ccmK3 || lime</name><annotation><desc>3seqs_id98 || 3seqs_id80 || ccmK3 || bestHMM=H_lime_ccmK3</desc></annotation></sequence></clade><clade><name>100</name><branch_length>0.017341316</branch_length><color><red>170</red><green>255</green><blue>50</blue></color><clade><name>100</name><branch_length>0.073980147</branch_length><color><red>170</red><green>255</green><blue>50</blue></color><clade><name>NIES4102_08190</name><branch_length>0.113915296</branch_length><color><red>170</red><green>255</green><blue>50</blue></color><taxonomy><scientific_name>Cyanobacteria</scientific_name><common_name>Chondrocystis NIES-4102</common_name><synonym>Chondrocystis sp.</synonym></taxonomy><sequence><symbol>CsomeBCy</symbol><name>Chondrocystis NIES-4102 (Cyanobacteria) || bmcType=CsomeBCy (sat)  || 104aa || [A0A1Z4RMX8]  ccmK3 || lime</name><annotation><desc>2seqs_id80 || ccmK3 || bestHMM=H_lime_ccmK3</desc></annotation></sequence></clade><clade><name>C7B62_00440</name><branch_length>0.088597184</branch_length><color><red>170</red><green>255</green><blue>50</blue></color><taxonomy><scientific_name>Cyanobacteria</scientific_name><common_name>Pleurocapsa CCALA 161</common_name><synonym>Pleurocapsa sp.</synonym></taxonomy><sequence><symbol>CsomeBCy</symbol><name>Pleurocapsa CCALA 161 (Cyanobacteria) || bmcType=CsomeBCy (sat)  || 104aa || [A0A2T1CXA3]  ccmK3 || lime</name><annotation><desc>2seqs_id80 || ccmK3 || bestHMM=H_lime_ccmK3</desc></annotation></sequence></clade></clade><clade><name>100</name><branch_length>0.024879154</branch_length><color><red>170</red><green>255</green><blue>50</blue></color><clade><name>BI308_09015</name><branch_length>0.149602236</branch_length><color><red>170</red><green>255</green><blue>50</blue></color><taxonomy><scientific_name>Cyanobacteria</scientific_name><common_name>Roseofilum AO1-A</common_name><synonym>Roseofilum reptotaenium</synonym></taxonomy><sequence><symbol>CsomeBCy</symbol><name>Roseofilum AO1-A (Cyanobacteria) || bmcType=CsomeBCy (sat)  || 101aa || [A0A1L9QTF1]  ccmK3 || lime</name><annotation><desc>2seqs_id98 || 2seqs_id80 || ccmK3 || bestHMM=H_lime_ccmK3</desc></annotation></sequence></clade><clade><name>100</name><branch_length>0.059835638</branch_length><color><red>170</red><green>255</green><blue>50</blue></color><clade><name>A5482_04945</name><branch_length>0.11068967</branch_length><color><red>170</red><green>255</green><blue>50</blue></color><taxonomy><scientific_name>Cyanobacteria</scientific_name><common_name>Cyanobacterium IPPAS B-1200</common_name><synonym>Cyanobacterium sp.</synonym></taxonomy><sequence><symbol>CsomeBCy</symbol><name>Cyanobacterium IPPAS B-1200 (Cyanobacteria) || bmcType=CsomeBCy (sat)  || 102aa || [A0A1E5QSI8]  ccmK3 || lime</name><annotation><desc>2seqs_id98 || 3seqs_id80 || ccmK3 || bestHMM=H_lime_ccmK3</desc></annotation></sequence></clade><clade><name>100</name><branch_length>0.023676294</branch_length><color><red>170</red><green>255</green><blue>50</blue></color><clade><name>AMR42_01460</name><branch_length>0.34790165</branch_length><color><red>170</red><green>255</green><blue>50</blue></color><taxonomy><scientific_name>Cyanobacteria</scientific_name><common_name>Limnothrix PR1529</common_name><synonym>Limnothrix sp.</synonym></taxonomy><sequence><symbol>CsomeBCy</symbol><name>Limnothrix PR1529 (Cyanobacteria) || bmcType=CsomeBCy (sat)  || 103aa || [A0A2G5JE76]  ccmK3 || lime</name><annotation><desc>4seqs_id98 || 4seqs_id80 || ccmK3 || bestHMM=H_lime_ccmK3</desc></annotation></sequence></clade><clade><name>100</name><branch_length>0.050988633</branch_length><color><red>170</red><green>255</green><blue>50</blue></color><clade><name>GM3708_2664</name><branch_length>0.048468412</branch_length><color><red>170</red><green>255</green><blue>50</blue></color><taxonomy><scientific_name>Cyanobacteria</scientific_name><common_name>Geminocystis NIES-3708</common_name><synonym>Geminocystis sp.</synonym></taxonomy><sequence><symbol>CsomeBCy</symbol><name>Geminocystis NIES-3708 (Cyanobacteria) || bmcType=CsomeBCy (sat)  || 102aa || [A0A0D6AHI0]  ccmK3 || lime</name><annotation><desc>5seqs_id80 || ccmK3 || bestHMM=H_lime_ccmK3</desc></annotation></sequence></clade><clade><name>CSQ80_05560</name><branch_length>0.141294445</branch_length><color><red>170</red><green>255</green><blue>50</blue></color><taxonomy><scientific_name>Cyanobacteria</scientific_name><common_name>Cyanobacterium B-1201</common_name><synonym>Cyanobacterium aponinum</synonym></taxonomy><sequence><symbol>CsomeBCy</symbol><name>Cyanobacterium B-1201 (Cyanobacteria) || bmcType=CsomeBCy (sat)  || 104aa || [A0A2G3PC69]  ccmK3 || lime</name><annotation><desc>3seqs_id98 || 5seqs_id80 || ccmK3 || bestHMM=H_lime_ccmK3</desc></annotation></sequence></clade></clade></clade></clade></clade></clade></clade></clade></clade></clade></clade></clade></clade></clade></clade></clade></clade></clade></clade></clade></clade></clade></clade></clade></clade></clade><clade><name>100</name><branch_length>0.038860994</branch_length><color><red>0</red><green>255</green><blue>0</blue></color><clade><name>100</name><branch_length>0.142217773</branch_length><color><red>12</red><green>255</green><blue>12</blue></color><clade><name>100</name><branch_length>0.126600913</branch_length><color><red>12</red><green>255</green><blue>12</blue></color><clade><name>DD990_09915</name><branch_length>0.287614814</branch_length><color><red>12</red><green>255</green><blue>12</blue></color><taxonomy><scientific_name>Cyanobacteria</scientific_name><common_name>unclassified-Cyanobacteria UBA11368</common_name><synonym>Cyanobacteria bacterium</synonym></taxonomy><sequence><symbol>CsomeBCy</symbol><name>unclassified-Cyanobacteria UBA11368 (Cyanobacteria) || bmcType=CsomeBCy (sat)  || 104aa || [A0A352YBI1]  ccmK6 || neonGreen2a</name><annotation><desc>3seqs_id98 || 5seqs_id80 || ccmK6 || bestHMM=H_neonGreen2a_ccmK6</desc></annotation></sequence></clade><clade><name>Cyan7425_2386</name><branch_length>0.240997921</branch_length><color><red>12</red><green>255</green><blue>12</blue></color><taxonomy><scientific_name>Cyanobacteria</scientific_name><common_name>Cyanothece PCC 7425</common_name><synonym>Cyanothece sp.</synonym></taxonomy><sequence><symbol>CsomeBCy</symbol><name>Cyanothece PCC 7425 (Cyanobacteria) || bmcType=CsomeBCy (sat)  || 111aa || [B8HX53]  ccmK6 || neonGreen2a</name><annotation><desc>ccmK6 || bestHMM=H_neonGreen2a_ccmK6</desc></annotation></sequence></clade></clade><clade><name>100</name><branch_length>0.124709513</branch_length><color><red>12</red><green>255</green><blue>12</blue></color><clade><name>100</name><branch_length>0.033675516</branch_length><color><red>12</red><green>255</green><blue>12</blue></color><clade><name>XM38_02115</name><branch_length>0.982389145</branch_length><color><red>12</red><green>255</green><blue>12</blue></color><taxonomy><scientific_name>Cyanobacteria</scientific_name><common_name>Halomicronema C2206</common_name><synonym>Halomicronema hongdechloris</synonym></taxonomy><sequence><symbol>CsomeBCy</symbol><name>Halomicronema C2206 (Cyanobacteria) || bmcType=CsomeBCy (sat)  || 106aa || [A0A1V8NQ00]  ccmK6 || neonGreen2a</name><annotation><desc>2seqs_id98 || 2seqs_id80 || ccmK6 || bestHMM=H_neonGreen2a_ccmK6</desc></annotation></sequence></clade><clade><name>100</name><branch_length>0.005087045</branch_length><color><red>12</red><green>255</green><blue>12</blue></color><clade><name>DC064_25060</name><branch_length>0.065867333</branch_length><color><red>12</red><green>255</green><blue>12</blue></color><taxonomy><scientific_name>Cyanobacteria</scientific_name><common_name>unclassified-Cyanobacteria UBA9273</common_name><synonym>Cyanobacteria bacterium</synonym></taxonomy><sequence><symbol>CsomeBCy</symbol><name>unclassified-Cyanobacteria UBA9273 (Cyanobacteria) || bmcType=CsomeBCy (sat)  || 112aa || [A0A352AND3]  ccmK6 || neonGreen2a</name><annotation><desc>2seqs_id98 || 5seqs_id80 || ccmK6 || bestHMM=H_neonGreen2a_ccmK6</desc></annotation></sequence></clade><clade><name>100</name><branch_length>0.055072116</branch_length><color><red>12</red><green>255</green><blue>12</blue></color><clade><name>C7B80_17355</name><branch_length>0.160347761</branch_length><color><red>12</red><green>255</green><blue>12</blue></color><taxonomy><scientific_name>Cyanobacteria</scientific_name><common_name>Cyanosarcina CCALA 770</common_name><synonym>Cyanosarcina burmensis</synonym></taxonomy><sequence><symbol>CsomeBCy</symbol><name>Cyanosarcina CCALA 770 (Cyanobacteria) || bmcType=CsomeBCy (sat)  || 113aa || [A0A2T1FK59]  ccmK6 || neonGreen2a</name><annotation><desc>6seqs_id98 || 7seqs_id80 || ccmK6 || bestHMM=H_neonGreen2a_ccmK6</desc></annotation></sequence></clade><clade><name>DCY91_04525</name><branch_length>0.044837724</branch_length><color><red>12</red><green>255</green><blue>12</blue></color><taxonomy><scientific_name>Cyanobacteria</scientific_name><common_name>unclassified-Cyanobacteria UBA11370</common_name><synonym>Cyanobacteria bacterium</synonym></taxonomy><sequence><symbol>CsomeBCy</symbol><name>unclassified-Cyanobacteria UBA11370 (Cyanobacteria) || bmcType=CsomeBCy (sat)  || 112aa || [A0A350Y1W9]  ccmK6 || neonGreen2a</name><annotation><desc>3seqs_id98 || 5seqs_id80 || ccmK6 || bestHMM=H_neonGreen2a_ccmK6</desc></annotation></sequence></clade></clade></clade></clade><clade><name>100</name><branch_length>0.033939925</branch_length><color><red>12</red><green>255</green><blue>12</blue></color><clade><name>100</name><branch_length>0.025480576</branch_length><color><red>12</red><green>255</green><blue>12</blue></color><clade><name>CEN41_03260</name><branch_length>0.10529484</branch_length><color><red>12</red><green>255</green><blue>12</blue></color><taxonomy><scientific_name>Cyanobacteria</scientific_name><common_name>Fischerella CCMEE 5330</common_name><synonym>Fischerella thermalis</synonym></taxonomy><sequence><symbol>CsomeBCy</symbol><name>Fischerella CCMEE 5330 (Cyanobacteria) || bmcType=CsomeBCy (sat)  || 112aa || [A0A2N6MLE7]  ccmK6 || neonGreen2a</name><annotation><desc>3seqs_id98 || 8seqs_id80 || ccmK6 || bestHMM=H_neonGreen2a_ccmK6</desc></annotation></sequence></clade><clade><name>A6770_18070</name><branch_length>0.037765891</branch_length><color><red>12</red><green>255</green><blue>12</blue></color><taxonomy><scientific_name>Cyanobacteria</scientific_name><common_name>Nostoc NIES-26</common_name><synonym>Nostoc minutum</synonym></taxonomy><sequence><symbol>CsomeBCy</symbol><name>Nostoc NIES-26 (Cyanobacteria) || bmcType=CsomeBCy (sat)  || 112aa || [A0A367RD01]  ccmK6 || neonGreen2a</name><annotation><desc>44seqs_id80 || ccmK6 || bestHMM=H_neonGreen2a_ccmK6</desc></annotation></sequence></clade></clade><clade><name>100</name><branch_length>0.01303803</branch_length><color><red>12</red><green>255</green><blue>12</blue></color><clade><name>DA73_0243110</name><branch_length>0.099948463</branch_length><color><red>12</red><green>255</green><blue>12</blue></color><taxonomy><scientific_name>Cyanobacteria</scientific_name><common_name>Tolypothrix VB521301</common_name><synonym>Tolypothrix bouteillei</synonym></taxonomy><sequence><symbol>CsomeBCy</symbol><name>Tolypothrix VB521301 (Cyanobacteria) || bmcType=CsomeBCy (sat)  || 112aa || [A0A0C1N5L4]  ccmK6 || neonGreen2a</name><annotation><desc>44seqs_id80 || ccmK6 || bestHMM=H_neonGreen2a_ccmK6</desc></annotation></sequence></clade><clade><name>100</name><branch_length>0.029714397</branch_length><color><red>12</red><green>255</green><blue>12</blue></color><clade><name>100</name><branch_length>0.027425721</branch_length><color><red>12</red><green>255</green><blue>12</blue></color><clade><name>VF13_28165</name><branch_length>0.083213813</branch_length><color><red>12</red><green>255</green><blue>12</blue></color><taxonomy><scientific_name>Cyanobacteria</scientific_name><common_name>Nostoc z16</common_name><synonym>Nostoc linckia</synonym></taxonomy><sequence><symbol>CsomeBCy</symbol><name>Nostoc z16 (Cyanobacteria) || bmcType=CsomeBCy (sat)  || 112aa || [A0A2C6W2M4]  ccmK6 || neonGreen2a</name><annotation><desc>44seqs_id80 || ccmK6 || bestHMM=H_neonGreen2a_ccmK6</desc></annotation></sequence></clade><clade><name>100</name><branch_length>0.021638155</branch_length><color><red>12</red><green>255</green><blue>12</blue></color><clade><name>NIES2111_05000</name><branch_length>0.075471744</branch_length><color><red>12</red><green>255</green><blue>12</blue></color><taxonomy><scientific_name>Cyanobacteria</scientific_name><common_name>Nostoc NIES-2111</common_name><synonym>Nostoc sp.</synonym></taxonomy><sequence><symbol>CsomeBCy</symbol><name>Nostoc NIES-2111 (Cyanobacteria) || bmcType=CsomeBCy (sat)  || 112aa || [A0A1Z4I2M9]  ccmK6 || neonGreen2a</name><annotation><desc>2seqs_id98 || 44seqs_id80 || ccmK6 || bestHMM=H_neonGreen2a_ccmK6</desc></annotation></sequence></clade><clade><name>Nos7524_4046</name><branch_length>0.085119975</branch_length><color><red>12</red><green>255</green><blue>12</blue></color><taxonomy><scientific_name>Cyanobacteria</scientific_name><common_name>Nostoc PCC 7524</common_name><synonym>Nostoc sp.</synonym></taxonomy><sequence><symbol>CsomeBCy</symbol><name>Nostoc PCC 7524 (Cyanobacteria) || bmcType=CsomeBCy (sat)  || 128aa || [K9QWL8]  ccmK6 || neonGreen2a</name><annotation><desc>44seqs_id80 || ccmK6 || bestHMM=H_neonGreen2a_ccmK6</desc></annotation></sequence></clade></clade></clade><clade><name>100</name><branch_length>0.035603838</branch_length><color><red>12</red><green>255</green><blue>12</blue></color><clade><name>99</name><branch_length>0.016285397</branch_length><color><red>12</red><green>255</green><blue>12</blue></color><clade><name>ACX27_01945</name><branch_length>0.115971553</branch_length><color><red>12</red><green>255</green><blue>12</blue></color><taxonomy><scientific_name>Cyanobacteria</scientific_name><common_name>Nostoc CENA21</common_name><synonym>Nostoc piscinale</synonym></taxonomy><sequence><symbol>CsomeBCy</symbol><name>Nostoc CENA21 (Cyanobacteria) || bmcType=CsomeBCy (sat)  || 112aa || [A0A0M3V6T6]  ccmK6 || neonGreen2a</name><annotation><desc>44seqs_id80 || ccmK6 || 2loci_inTaxon || bestHMM=H_neonGreen2a_ccmK6</desc></annotation></sequence></clade><clade><name>NIES2101_42045</name><branch_length>0.124357874</branch_length><color><red>12</red><green>255</green><blue>12</blue></color><taxonomy><scientific_name>Cyanobacteria</scientific_name><common_name>Calothrix HK-06</common_name><synonym>Calothrix sp.</synonym></taxonomy><sequence><symbol>CsomeBCy</symbol><name>Calothrix HK-06 (Cyanobacteria) || bmcType=CsomeBCy (sat)  || 112aa || [A0A1Q4RAR4]  ccmK6 || neonGreen2a</name><annotation><desc>44seqs_id80 || ccmK6 || bestHMM=H_neonGreen2a_ccmK6</desc></annotation></sequence></clade></clade><clade><name>99</name><branch_length>0.033238122</branch_length><color><red>12</red><green>255</green><blue>12</blue></color><clade><name>CUN59_11945</name><branch_length>0.129475966</branch_length><color><red>12</red><green>255</green><blue>12</blue></color><taxonomy><scientific_name>Cyanobacteria</scientific_name><common_name>Cuspidothrix CHARLIE-1</common_name><synonym>Cuspidothrix issatschenkoi</synonym></taxonomy><sequence><symbol>CsomeBCy</symbol><name>Cuspidothrix CHARLIE-1 (Cyanobacteria) || bmcType=CsomeBCy (sat)  || 112aa || [A0A2S6CU20]  ccmK6 || neonGreen2a</name><annotation><desc>6seqs_id80 || ccmK6 || bestHMM=H_neonGreen2a_ccmK6</desc></annotation></sequence></clade><clade><name>100</name><branch_length>0.042690303</branch_length><color><red>12</red><green>255</green><blue>12</blue></color><clade><name>NIES73_44330</name><branch_length>0.071474147</branch_length><color><red>12</red><green>255</green><blue>12</blue></color><taxonomy><scientific_name>Cyanobacteria</scientific_name><common_name>Sphaerospermopsis NIES-73</common_name><synonym>Sphaerospermopsis kisseleviana</synonym></taxonomy><sequence><symbol>CsomeBCy</symbol><name>Sphaerospermopsis NIES-73 (Cyanobacteria) || bmcType=CsomeBCy (sat)  || 112aa || [A0A1Z4UV52]  ccmK6 || neonGreen2a</name><annotation><desc>2seqs_id98 || 6seqs_id80 || ccmK6 || bestHMM=H_neonGreen2a_ccmK6</desc></annotation></sequence></clade><clade><name>Anacy_2901</name><branch_length>0.02273034</branch_length><color><red>12</red><green>255</green><blue>12</blue></color><taxonomy><scientific_name>Cyanobacteria</scientific_name><common_name>Anabaena PCC 7122 (Anacy)</common_name><synonym>Anabaena cylindrica</synonym></taxonomy><sequence><symbol>CsomeBCy</symbol><name>Anabaena PCC 7122 (Anacy) (Cyanobacteria) || bmcType=CsomeBCy (sat)  || 112aa || [K9ZJ01]  ccmK6 || neonGreen2a</name><annotation><desc>2seqs_id98 || 6seqs_id80 || ccmK6 || bestHMM=H_neonGreen2a_ccmK6</desc></annotation></sequence></clade></clade></clade></clade></clade></clade></clade></clade></clade><clade><name>100</name><branch_length>0.049194195</branch_length><color><red>0</red><green>255</green><blue>0</blue></color><clade><name>100</name><branch_length>0.046571121</branch_length><color><red>12</red><green>255</green><blue>12</blue></color><clade><name>100</name><branch_length>0.076590269</branch_length><color><red>12</red><green>255</green><blue>12</blue></color><clade><name>BCD67_14250</name><branch_length>0.076017693</branch_length><color><red>12</red><green>255</green><blue>12</blue></color><taxonomy><scientific_name>Cyanobacteria</scientific_name><common_name>unclassified-Oscillatoriales USR001</common_name><synonym>Oscillatoriales cyanobacterium</synonym></taxonomy><sequence><symbol>CsomeBCy</symbol><name>unclassified-Oscillatoriales USR001 (Cyanobacteria) || bmcType=CsomeBCy (sat)  || 102aa || [A0A1C0VVG8]  ccmK6 || neonGreen2b</name><annotation><desc>10seqs_id80 || ccmK6 || bestHMM=H_neonGreen2b_ccmK6</desc></annotation></sequence></clade><clade><name>Osc7112_1982</name><branch_length>0.096236132</branch_length><color><red>12</red><green>255</green><blue>12</blue></color><taxonomy><scientific_name>Cyanobacteria</scientific_name><common_name>Oscillatoria PCC 7112</common_name><synonym>Oscillatoria nigro-viridis</synonym></taxonomy><sequence><symbol>CsomeBCy</symbol><name>Oscillatoria PCC 7112 (Cyanobacteria) || bmcType=CsomeBCy (sat)  || 102aa || [K9VG15]  ccmK6 || neonGreen2b</name><annotation><desc>2seqs_id98 || 10seqs_id80 || ccmK6 || bestHMM=H_neonGreen2b_ccmK6</desc></annotation></sequence></clade></clade><clade><name>100</name><branch_length>0.314019485</branch_length><color><red>12</red><green>255</green><blue>12</blue></color><clade><name>Cyan7425_3906</name><branch_length>0.151051558</branch_length><color><red>12</red><green>255</green><blue>12</blue></color><taxonomy><scientific_name>Cyanobacteria</scientific_name><common_name>Cyanothece PCC 7425</common_name><synonym>Cyanothece sp.</synonym></taxonomy><sequence><symbol>CsomeBCy</symbol><name>Cyanothece PCC 7425 (Cyanobacteria) || bmcType=CsomeBCy (sat)  || 104aa || [B8HUM1]  ccmK6 || neonGreen2b</name><annotation><desc>ccmK6 || bestHMM=H_neonGreen2b_ccmK6</desc></annotation></sequence></clade><clade><name>100</name><branch_length>0.211308496</branch_length><color><red>12</red><green>255</green><blue>12</blue></color><clade><name>Syn6312_1373</name><branch_length>0.318011905</branch_length><color><red>12</red><green>255</green><blue>12</blue></color><taxonomy><scientific_name>Cyanobacteria</scientific_name><common_name>Synechococcus PCC 6312</common_name><synonym>Synechococcus sp.</synonym></taxonomy><sequence><symbol>CsomeBCy</symbol><name>Synechococcus PCC 6312 (Cyanobacteria) || bmcType=CsomeBCy (sat)  || 99aa || [K9RTC4]  ccmK6 || neonGreen2b</name><annotation><desc>ccmK6 || bestHMM=H_neonGreen2b_ccmK6</desc></annotation></sequence></clade><clade><name>100</name><branch_length>0.070691787</branch_length><color><red>12</red><green>255</green><blue>12</blue></color><clade><name>BRW62_09480</name><branch_length>0.228759365</branch_length><color><red>12</red><green>255</green><blue>12</blue></color><taxonomy><scientific_name>Cyanobacteria</scientific_name><common_name>Synechococcus PCC 6715</common_name><synonym>Synechococcus lividus</synonym></taxonomy><sequence><symbol>CsomeBCy</symbol><name>Synechococcus PCC 6715 (Cyanobacteria) || bmcType=CsomeBCy (sat)  || 100aa || [A0A2D2Q350]  ccmK6 || neonGreen2b</name><annotation><desc>ccmK6 || bestHMM=H_neonGreen2b_ccmK6</desc></annotation></sequence></clade><clade><name>NK55_04745</name><branch_length>0.055500391</branch_length><color><red>12</red><green>255</green><blue>12</blue></color><taxonomy><scientific_name>Cyanobacteria</scientific_name><common_name>Thermosynechococcus NK55</common_name><synonym>Thermosynechococcus sp.</synonym></taxonomy><sequence><symbol>CsomeBCy</symbol><name>Thermosynechococcus NK55 (Cyanobacteria) || bmcType=CsomeBCy (sat)  || 100aa || [V5V4H4]  ccmK6 || neonGreen2b</name><annotation><desc>2seqs_id98 || 3seqs_id80 || ccmK6 || bestHMM=H_neonGreen2b_ccmK6</desc></annotation></sequence></clade></clade></clade></clade></clade><clade><name>100</name><branch_length>0.156905764</branch_length><color><red>0</red><green>255</green><blue>0</blue></color><clade><name>100</name><branch_length>0.07314017</branch_length><color><red>12</red><green>255</green><blue>12</blue></color><clade><name>Cri9333_4125</name><branch_length>0.093173071</branch_length><color><red>12</red><green>255</green><blue>12</blue></color><taxonomy><scientific_name>Cyanobacteria</scientific_name><common_name>Crinalium PCC 9333</common_name><synonym>Crinalium epipsammum</synonym></taxonomy><sequence><symbol>CsomeBCy</symbol><name>Crinalium PCC 9333 (Cyanobacteria) || bmcType=CsomeBCy (sat)  || 104aa || [K9W622]  ccmK5 || neonGreen3a</name><annotation><desc>ccmK5 || bestHMM=H_neonGreen3a_ccmK5</desc></annotation></sequence></clade><clade><name>100</name><branch_length>0.06392543</branch_length><color><red>12</red><green>255</green><blue>12</blue></color><clade><name>NIES2119_16725</name><branch_length>0.146763999</branch_length><color><red>12</red><green>255</green><blue>12</blue></color><taxonomy><scientific_name>Cyanobacteria</scientific_name><common_name>Phormidium IAM M-71</common_name><synonym>Phormidium ambiguum</synonym></taxonomy><sequence><symbol>CsomeBCy</symbol><name>Phormidium IAM M-71 (Cyanobacteria) || bmcType=CsomeBCy (sat)  || 105aa || [A0A1U7IHW4]  ccmK5 || neonGreen3a</name><annotation><desc>2seqs_id80 || ccmK5 || bestHMM=H_neonGreen3a_ccmK5</desc></annotation></sequence></clade><clade><name>B1A85_09295</name><branch_length>0.02437621</branch_length><color><red>12</red><green>255</green><blue>12</blue></color><taxonomy><scientific_name>Cyanobacteria</scientific_name><common_name>Chroococcidiopsis TS-821</common_name><synonym>Chroococcidiopsis sp.</synonym></taxonomy><sequence><symbol>CsomeBCy</symbol><name>Chroococcidiopsis TS-821 (Cyanobacteria) || bmcType=CsomeBCy (sat)  || 104aa || [A0A2S6VDT9]  ccmK5 || neonGreen3a</name><annotation><desc>3seqs_id98 || 2seqs_id80 || ccmK5 || bestHMM=H_neonGreen3a_ccmK5</desc></annotation></sequence></clade></clade></clade><clade><name>100</name><branch_length>0.066843329</branch_length><color><red>0</red><green>255</green><blue>0</blue></color><clade><name>100</name><branch_length>0.049455688</branch_length><color><red>0</red><green>255</green><blue>0</blue></color><clade><name>C7B82_28110</name><branch_length>0.219982076</branch_length><color><red>12</red><green>255</green><blue>12</blue></color><taxonomy><scientific_name>Cyanobacteria</scientific_name><common_name>Leptolyngbya ULC18</common_name><synonym>Leptolyngbya frigida</synonym></taxonomy><sequence><symbol>CsomeBCy</symbol><name>Leptolyngbya ULC18 (Cyanobacteria) || bmcType=CsomeBCy (sat)  || 114aa || [A0A2T1DUQ3]  ccmK5 || neonGreen3a</name><annotation><desc>ccmK5 || bestHMM=H_neonGreen3a_ccmK5</desc></annotation></sequence></clade><clade><name>100</name><branch_length>0.812390043</branch_length><color><red>254</red><green>75</green><blue>3</blue></color><clade><name>OXB_1768</name><branch_length>0.508664127</branch_length><color><red>254</red><green>75</green><blue>3</blue></color><taxonomy><scientific_name>Firmicutes</scientific_name><common_name>Bacillus OxB-1</common_name><synonym>Bacillus sp.</synonym></taxonomy><sequence><symbol>EUT2x</symbol><name>Bacillus OxB-1 (Firmicutes) || bmcType=EUT2x (main)  || 91aa || [A0A0A8JKG4]   || bloodOrange</name><annotation><desc> || 2loci_inTaxon || bestHMM=H_bloodOrange_ccmKlike</desc></annotation></sequence></clade><clade><name>100</name><branch_length>0.439387349</branch_length><color><red>254</red><green>75</green><blue>3</blue></color><clade><name>CSV78_04330</name><branch_length>0.023859784</branch_length><color><red>254</red><green>75</green><blue>3</blue></color><taxonomy><scientific_name>Firmicutes</scientific_name><common_name>Sporosarcina P16a</common_name><synonym>Sporosarcina sp.</synonym></taxonomy><sequence><symbol>EUT2x</symbol><name>Sporosarcina P16a (Firmicutes) || bmcType=EUT2x (main)  || 92aa || [A0A2G5WVE4]   || bloodOrange</name><annotation><desc>2seqs_id98 || 3seqs_id80 || 2loci_inTaxon || bestHMM=H_bloodOrange_ccmKlike</desc></annotation></sequence></clade><clade><name>100</name><branch_length>0.074332337</branch_length><color><red>254</red><green>75</green><blue>3</blue></color><clade><name>CSV77_05900</name><branch_length>0.079659951</branch_length><color><red>254</red><green>75</green><blue>3</blue></color><taxonomy><scientific_name>Firmicutes</scientific_name><common_name>Sporosarcina P16b</common_name><synonym>Sporosarcina sp.</synonym></taxonomy><sequence><symbol>EUT2x</symbol><name>Sporosarcina P16b (Firmicutes) || bmcType=EUT2x (main)  || 94aa || [A0A2G5X3L1]   || bloodOrange</name><annotation><desc>3seqs_id80 || 2loci_inTaxon || bestHMM=H_bloodOrange_ccmKlike</desc></annotation></sequence></clade><clade><name>CSV68_05530</name><branch_length>0.133103256</branch_length><color><red>254</red><green>75</green><blue>3</blue></color><taxonomy><scientific_name>Firmicutes</scientific_name><common_name>Sporosarcina P29</common_name><synonym>Sporosarcina sp.</synonym></taxonomy><sequence><symbol>EUT2x</symbol><name>Sporosarcina P29 (Firmicutes) || bmcType=EUT2x (main)  || 92aa || [A0A2G5ZH62]   || bloodOrange</name><annotation><desc> || 2loci_inTaxon || bestHMM=H_bloodOrange_ccmKlike</desc></annotation></sequence></clade></clade></clade></clade></clade><clade><name>100</name><branch_length>0.053178264</branch_length><color><red>0</red><green>255</green><blue>0</blue></color><clade><name>100</name><branch_length>0.035322106</branch_length><color><red>12</red><green>255</green><blue>12</blue></color><clade><name>100</name><branch_length>0.109440549</branch_length><color><red>12</red><green>255</green><blue>12</blue></color><clade><name>BRW62_06700</name><branch_length>0.050079986</branch_length><color><red>12</red><green>255</green><blue>12</blue></color><taxonomy><scientific_name>Cyanobacteria</scientific_name><common_name>Synechococcus PCC 6715</common_name><synonym>Synechococcus lividus</synonym></taxonomy><sequence><symbol>CsomeBCy</symbol><name>Synechococcus PCC 6715 (Cyanobacteria) || bmcType=CsomeBCy (sat)  || 111aa || [A0A2D2Q1W3]  ccmK5 || neonGreen3b</name><annotation><desc>5seqs_id80 || ccmK5 || bestHMM=H_neonGreen3b_ccmK5</desc></annotation></sequence></clade><clade><name>Syn6312_3547</name><branch_length>0.145946573</branch_length><color><red>12</red><green>255</green><blue>12</blue></color><taxonomy><scientific_name>Cyanobacteria</scientific_name><common_name>Synechococcus PCC 6312</common_name><synonym>Synechococcus sp.</synonym></taxonomy><sequence><symbol>CsomeBCy</symbol><name>Synechococcus PCC 6312 (Cyanobacteria) || bmcType=CsomeBCy (sat)  || 111aa || [K9RZT0]  ccmK5 || neonGreen3b</name><annotation><desc>5seqs_id80 || ccmK5 || bestHMM=H_neonGreen3b_ccmK5</desc></annotation></sequence></clade></clade><clade><name>100</name><branch_length>0.062102687</branch_length><color><red>12</red><green>255</green><blue>12</blue></color><clade><name>BST81_12330</name><branch_length>0.10472622</branch_length><color><red>12</red><green>255</green><blue>12</blue></color><taxonomy><scientific_name>Cyanobacteria</scientific_name><common_name>Leptolyngbya hensonii</common_name><synonym>Oscillatoriales cyanobacterium 'hensonii'</synonym></taxonomy><sequence><symbol>CsomeBCy</symbol><name>Leptolyngbya hensonii (Cyanobacteria) || bmcType=CsomeBCy (sat)  || 108aa || [A0A1Q8ZCC3]  ccmK5 || neonGreen3b</name><annotation><desc>ccmK5 || 2loci_inTaxon || bestHMM=H_neonGreen3b_ccmK5</desc></annotation></sequence></clade><clade><name>100</name><branch_length>0.219723419</branch_length><color><red>12</red><green>255</green><blue>12</blue></color><clade><name>AUK48_05300</name><branch_length>0.105539909</branch_length><color><red>12</red><green>255</green><blue>12</blue></color><taxonomy><scientific_name>Cyanobacteria</scientific_name><common_name>unclassified-Oscillatoriales CG2_30_44_21</common_name><synonym>Oscillatoriales cyanobacterium</synonym></taxonomy><sequence><symbol>CsomeBCy</symbol><name>unclassified-Oscillatoriales CG2_30_44_21 (Cyanobacteria) || bmcType=CsomeBCy (sat)  || 108aa || [A0A1J5H7C0]  ccmK5 || neonGreen3b</name><annotation><desc>8seqs_id80 || ccmK5 || bestHMM=H_neonGreen3b_ccmK5</desc></annotation></sequence></clade><clade><name>Pse7429DRAFT_0732</name><branch_length>1.0E-6</branch_length><color><red>12</red><green>255</green><blue>12</blue></color><taxonomy><scientific_name>Cyanobacteria</scientific_name><common_name>Pseudanabaena PCC 7429</common_name><synonym>Pseudanabaena biceps</synonym></taxonomy><sequence><symbol>CsomeBCy</symbol><name>Pseudanabaena PCC 7429 (Cyanobacteria) || bmcType=CsomeBCy (main)  || 108aa || [L8N3F5]  ccmK5 || neonGreen3b</name><annotation><desc>2seqs_id98 || 8seqs_id80 || ccmK5 || bestHMM=H_neonGreen3b_ccmK5</desc></annotation></sequence></clade></clade></clade></clade><clade><name>100</name><branch_length>0.048183648</branch_length><color><red>0</red><green>255</green><blue>0</blue></color><clade><name>100</name><branch_length>0.088774515</branch_length><color><red>12</red><green>255</green><blue>12</blue></color><clade><name>Cyan7425_2087</name><branch_length>0.044409694</branch_length><color><red>12</red><green>255</green><blue>12</blue></color><taxonomy><scientific_name>Cyanobacteria</scientific_name><common_name>Cyanothece PCC 7425</common_name><synonym>Cyanothece sp.</synonym></taxonomy><sequence><symbol>CsomeBCy</symbol><name>Cyanothece PCC 7425 (Cyanobacteria) || bmcType=CsomeBCy (sat)  || 107aa || [B8HUA5]  ccmK5 || neonGreen3b</name><annotation><desc>ccmK5 || bestHMM=H_neonGreen3b_ccmK5</desc></annotation></sequence></clade><clade><name>100</name><branch_length>0.057041345</branch_length><color><red>12</red><green>255</green><blue>12</blue></color><clade><name>LEP3755_36350</name><branch_length>0.078417003</branch_length><color><red>12</red><green>255</green><blue>12</blue></color><taxonomy><scientific_name>Cyanobacteria</scientific_name><common_name>Leptolyngbya NIES-3755</common_name><synonym>Leptolyngbya sp.</synonym></taxonomy><sequence><symbol>CsomeBCy</symbol><name>Leptolyngbya NIES-3755 (Cyanobacteria) || bmcType=CsomeBCy (sat)  || 108aa || [A0A0S3U6L1]  ccmK5 || neonGreen3b</name><annotation><desc>2seqs_id98 || 3seqs_id80 || ccmK5 || bestHMM=H_neonGreen3b_ccmK5</desc></annotation></sequence></clade><clade><name>C7B65_03845</name><branch_length>0.056426979</branch_length><color><red>12</red><green>255</green><blue>12</blue></color><taxonomy><scientific_name>Cyanobacteria</scientific_name><common_name>Phormidesmis ULC007</common_name><synonym>Phormidesmis priestleyi</synonym></taxonomy><sequence><symbol>CsomeBCy</symbol><name>Phormidesmis ULC007 (Cyanobacteria) || bmcType=CsomeBCy (sat)  || 107aa || [A0A2T1DMI5]  ccmK5 || neonGreen3b</name><annotation><desc>ccmK5 || bestHMM=H_neonGreen3b_ccmK5</desc></annotation></sequence></clade></clade></clade><clade><name>100</name><branch_length>0.058337137</branch_length><color><red>0</red><green>255</green><blue>0</blue></color><clade><name>GlitD10_2496</name><branch_length>0.131076916</branch_length><color><red>0</red><green>255</green><blue>0</blue></color><taxonomy><scientific_name>Cyanobacteria</scientific_name><common_name>Gloeomargarita D10</common_name><synonym>Gloeomargarita lithophora</synonym></taxonomy><sequence><symbol>CsomeBCy</symbol><name>Gloeomargarita D10 (Cyanobacteria) || bmcType=CsomeBCy (sat)  || 109aa || [A0A1J0AFX2]  ccmK5 || neonGreen3b</name><annotation><desc>ccmK5 || bestHMM=H_neonGreen3b_ccmK5</desc></annotation></sequence></clade><clade><name>100</name><branch_length>0.095738068</branch_length><color><red>0</red><green>255</green><blue>0</blue></color><clade><name>DO97_13400</name><branch_length>0.182956715</branch_length><color><red>12</red><green>255</green><blue>12</blue></color><taxonomy><scientific_name>Cyanobacteria</scientific_name><common_name>Neosynechococcus CAUP A 1101</common_name><synonym>Neosynechococcus sphagnicola</synonym></taxonomy><sequence><symbol>CsomeBCy</symbol><name>Neosynechococcus CAUP A 1101 (Cyanobacteria) || bmcType=CsomeBCy (sat)  || 106aa || [A0A098THG4]  ccmK5 || neonGreen3b</name><annotation><desc>ccmK5 || bestHMM=H_neonGreen3b_ccmK5</desc></annotation></sequence></clade><clade><name>93</name><branch_length>0.862176383</branch_length><color><red>0</red><green>82</green><blue>73</blue></color><clade><name>94</name><branch_length>0.110184</branch_length><color><red>0</red><green>82</green><blue>73</blue></color><clade><name>SAMN02745207_01088</name><branch_length>0.297310177</branch_length><color><red>0</red><green>82</green><blue>73</blue></color><taxonomy><scientific_name>Firmicutes</scientific_name><common_name>Clostridium DSM 8605</common_name><synonym>Clostridium grantii</synonym></taxonomy><sequence><symbol>PDU1D_GRM5</symbol><name>Clostridium DSM 8605 (Firmicutes) || bmcType=PDU1D_GRM5 (main) (omitted) || 102aa || [A0A1M5SY62]   || darkBlueGreen1</name><annotation><desc> || 2loci_inTaxon || bestHMM=H_darkBlueGreen1_grm5a</desc></annotation></sequence></clade><clade><name>94</name><branch_length>0.033590103</branch_length><color><red>0</red><green>82</green><blue>73</blue></color><clade><name>CS063_01165</name><branch_length>0.358682715</branch_length><color><red>0</red><green>82</green><blue>73</blue></color><taxonomy><scientific_name>Firmicutes</scientific_name><common_name>unclassified-Lachnospiraceae (CS063)</common_name><synonym>Lachnospiraceae bacterium</synonym></taxonomy><sequence><symbol>GRM5like</symbol><name>unclassified-Lachnospiraceae (CS063) (Firmicutes) || bmcType=GRM5like (main)  || 101aa || [A0A2G3Q223]   || darkBlueGreen1</name><annotation><desc> || 3loci_inTaxon || bestHMM=H_darkBlueGreen1_grm5a</desc></annotation></sequence></clade><clade><name>94</name><branch_length>0.056832903</branch_length><color><red>0</red><green>82</green><blue>73</blue></color><clade><name>100</name><branch_length>0.215436987</branch_length><color><red>0</red><green>82</green><blue>73</blue></color><clade><name>CCH01_010040</name><branch_length>0.281421949</branch_length><color><red>0</red><green>82</green><blue>73</blue></color><taxonomy><scientific_name>Firmicutes</scientific_name><common_name>Clostridium JF4335</common_name><synonym>Clostridium chauvoei</synonym></taxonomy><sequence><symbol>PDU1D_GRM5</symbol><name>Clostridium JF4335 (Firmicutes) || bmcType=PDU1D_GRM5 (main) (omitted) || 101aa || [S6EKF7]   || darkBlueGreen1</name><annotation><desc>2seqs_id98 || 2seqs_id80 || 2loci_inTaxon || bestHMM=H_darkBlueGreen1_grm5a</desc></annotation></sequence></clade><clade><name>100</name><branch_length>0.020646543</branch_length><color><red>0</red><green>82</green><blue>73</blue></color><clade><name>ERS852471_03176</name><branch_length>0.325912008</branch_length><color><red>0</red><green>82</green><blue>73</blue></color><taxonomy><scientific_name>Firmicutes</scientific_name><common_name>Clostridium 2789STDY5834855</common_name><synonym>Clostridium disporicum</synonym></taxonomy><sequence><symbol>GRM5like</symbol><name>Clostridium 2789STDY5834855 (Firmicutes) || bmcType=GRM5like (main)  || 101aa || [A0A174LA00]   || darkBlueGreen1</name><annotation><desc>2seqs_id80 ||  || bestHMM=H_darkBlueGreen1_grm5a</desc></annotation></sequence></clade><clade><name>HMPREF0216_00315</name><branch_length>0.152854172</branch_length><color><red>0</red><green>82</green><blue>73</blue></color><taxonomy><scientific_name>Firmicutes</scientific_name><common_name>Clostridium DSM 1785</common_name><synonym>Clostridium celatum</synonym></taxonomy><sequence><symbol>GRM5like</symbol><name>Clostridium DSM 1785 (Firmicutes) || bmcType=GRM5like (main)  || 101aa || [L1QMU4]   || darkBlueGreen1</name><annotation><desc> || bestHMM=H_darkBlueGreen1_grm5a</desc></annotation></sequence></clade></clade></clade><clade><name>94</name><branch_length>0.046344804</branch_length><color><red>0</red><green>82</green><blue>73</blue></color><clade><name>100</name><branch_length>0.135108799</branch_length><color><red>0</red><green>82</green><blue>73</blue></color><clade><name>SAMN02746089_00465</name><branch_length>0.387748993</branch_length><color><red>0</red><green>82</green><blue>73</blue></color><taxonomy><scientific_name>Firmicutes</scientific_name><common_name>Caldanaerobius DSM 17918</common_name><synonym>Caldanaerobius fijiensis</synonym></taxonomy><sequence><symbol>UA</symbol><name>Caldanaerobius DSM 17918 (Firmicutes) || bmcType=UA (sat) (omitted) || 105aa || [A0A1M4UG87]   || darkBlueGreen1</name><annotation><desc> || bestHMM=H_darkBlueGreen1_grm5a</desc></annotation></sequence></clade><clade><name>SAMN05443638_11721</name><branch_length>0.34467766</branch_length><color><red>0</red><green>82</green><blue>73</blue></color><taxonomy><scientific_name>Firmicutes</scientific_name><common_name>Clostridium NCTC8380</common_name><synonym>Clostridium fallax</synonym></taxonomy><sequence><symbol>PDU1D_GRM5</symbol><name>Clostridium NCTC8380 (Firmicutes) || bmcType=PDU1D_GRM5 (main) (omitted) || 102aa || [A0A1M4XBY4]   || darkBlueGreen1</name><annotation><desc> || bestHMM=H_darkBlueGreen1_grm5a</desc></annotation></sequence></clade></clade><clade><name>94</name><branch_length>0.164740173</branch_length><color><red>0</red><green>82</green><blue>73</blue></color><clade><name>99</name><branch_length>0.063261021</branch_length><color><red>0</red><green>82</green><blue>73</blue></color><clade><name>100</name><branch_length>0.070774121</branch_length><color><red>0</red><green>82</green><blue>73</blue></color><clade><name>BN747_01405</name><branch_length>0.179652745</branch_length><color><red>0</red><green>82</green><blue>73</blue></color><taxonomy><scientific_name>Firmicutes</scientific_name><common_name>unclassified-Firmicutes MGS:646</common_name><synonym>Firmicutes bacterium</synonym></taxonomy><sequence><symbol>PDU1D_GRM5</symbol><name>unclassified-Firmicutes MGS:646 (Firmicutes) || bmcType=PDU1D_GRM5 (main) (omitted) || 104aa || [R5R725]   || darkBlueGreen2a</name><annotation><desc>86seqs_id80 ||  || bestHMM=H_darkBlueGreen2a_grm5a</desc></annotation></sequence></clade><clade><name>100</name><branch_length>0.057565932</branch_length><color><red>0</red><green>82</green><blue>73</blue></color><clade><name>DCZ61_02720</name><branch_length>0.207704674</branch_length><color><red>0</red><green>82</green><blue>73</blue></color><taxonomy><scientific_name>Firmicutes</scientific_name><common_name>unclassified-Lachnospiraceae (DCZ61)</common_name><synonym>Lachnospiraceae bacterium</synonym></taxonomy><sequence><symbol>PDU1D_GRM5</symbol><name>unclassified-Lachnospiraceae (DCZ61) (Firmicutes) || bmcType=PDU1D_GRM5 (main) (omitted) || 105aa || [A0A352CRV9]   || darkBlueGreen2a</name><annotation><desc>2seqs_id98 || 3seqs_id80 ||  || bestHMM=H_darkBlueGreen2a_grm5a</desc></annotation></sequence></clade><clade><name>100</name><branch_length>0.033655435</branch_length><color><red>0</red><green>82</green><blue>73</blue></color><clade><name>SAMEA3545328_00053</name><branch_length>0.061902791</branch_length><color><red>0</red><green>82</green><blue>73</blue></color><taxonomy><scientific_name>Firmicutes</scientific_name><common_name>Blautia (SAMEA3545328)</common_name><synonym>uncultured Blautia sp.</synonym></taxonomy><sequence><symbol>PDU1D_GRM5</symbol><name>Blautia (SAMEA3545328) (Firmicutes) || bmcType=PDU1D_GRM5 (main) (omitted) || 104aa || [A0A1C5L4K1]   || darkBlueGreen2a</name><annotation><desc>86seqs_id80 ||  || bestHMM=H_darkBlueGreen2a_grm5a</desc></annotation></sequence></clade><clade><name>BN552_02615</name><branch_length>0.137033028</branch_length><color><red>0</red><green>82</green><blue>73</blue></color><taxonomy><scientific_name>Firmicutes</scientific_name><common_name>Blautia CAG:237</common_name><synonym>Blautia sp.</synonym></taxonomy><sequence><symbol>GRM5</symbol><name>Blautia CAG:237 (Firmicutes) || bmcType=GRM5 (main)  || 104aa || [R6L2Y7]   || darkBlueGreen2a</name><annotation><desc>13seqs_id98 || 86seqs_id80 ||  || bestHMM=H_darkBlueGreen2a_grm5a</desc></annotation></sequence></clade></clade></clade></clade><clade><name>99</name><branch_length>0.069496245</branch_length><color><red>0</red><green>82</green><blue>73</blue></color><clade><name>100</name><branch_length>0.02366884</branch_length><color><red>0</red><green>82</green><blue>73</blue></color><clade><name>AMURIS_02208</name><branch_length>0.162741694</branch_length><color><red>0</red><green>82</green><blue>73</blue></color><taxonomy><scientific_name>Firmicutes</scientific_name><common_name>Acetatifactor muris</common_name><synonym>Acetatifactor muris</synonym></taxonomy><sequence><symbol>GRM5</symbol><name>Acetatifactor muris (Firmicutes) || bmcType=GRM5 (main)  || 140aa || [A0A2K4ZG93]   || darkBlueGreen2a</name><annotation><desc>2seqs_id80 ||  || bestHMM=H_darkBlueGreen2a_grm5a</desc></annotation></sequence></clade><clade><name>100</name><branch_length>0.038652298</branch_length><color><red>0</red><green>82</green><blue>73</blue></color><clade><name>BEH84_06095</name><branch_length>0.016761462</branch_length><color><red>0</red><green>82</green><blue>73</blue></color><taxonomy><scientific_name>Firmicutes</scientific_name><common_name>Eisenbergiella NML120146 (BEH84)</common_name><synonym>Eisenbergiella tayi</synonym></taxonomy><sequence><symbol>GRM5</symbol><name>Eisenbergiella NML120146 (BEH84) (Firmicutes) || bmcType=GRM5 (main)  || 104aa || [A0A1E3UKQ8]   || darkBlueGreen2a</name><annotation><desc>7seqs_id98 || 12seqs_id80 ||  || bestHMM=H_darkBlueGreen2a_grm5a</desc></annotation></sequence></clade><clade><name>100</name><branch_length>0.063566515</branch_length><color><red>0</red><green>82</green><blue>73</blue></color><clade><name>SAMN06296386_10865</name><branch_length>0.061233879</branch_length><color><red>0</red><green>82</green><blue>73</blue></color><taxonomy><scientific_name>Firmicutes</scientific_name><common_name>unclassified-Lachnospiraceae (SAMN06296386)</common_name><synonym>Lachnospiraceae bacterium</synonym></taxonomy><sequence><symbol>GRM5</symbol><name>unclassified-Lachnospiraceae (SAMN06296386) (Firmicutes) || bmcType=GRM5 (main)  || 108aa || [A0A1T5F048]   || darkBlueGreen2a</name><annotation><desc>12seqs_id80 ||  || bestHMM=H_darkBlueGreen2a_grm5a</desc></annotation></sequence></clade><clade><name>100</name><branch_length>0.054607</branch_length><color><red>0</red><green>82</green><blue>73</blue></color><clade><name>CSX02_00560</name><branch_length>0.288608298</branch_length><color><red>0</red><green>82</green><blue>73</blue></color><taxonomy><scientific_name>Firmicutes</scientific_name><common_name>Agathobacter JK623</common_name><synonym>Agathobacter ruminis</synonym></taxonomy><sequence><symbol>GRM5</symbol><name>Agathobacter JK623 (Firmicutes) || bmcType=GRM5 (main)  || 106aa || [A0A2G3E6B2]   || darkBlueGreen2a</name><annotation><desc> || bestHMM=H_darkBlueGreen2a_grm5a</desc></annotation></sequence></clade><clade><name>100</name><branch_length>0.172673187</branch_length><color><red>0</red><green>82</green><blue>73</blue></color><clade><name>DCW47_09895</name><branch_length>0.139343137</branch_length><color><red>0</red><green>82</green><blue>73</blue></color><taxonomy><scientific_name>Firmicutes</scientific_name><common_name>unclassified-Lachnospiraceae (DCW47)</common_name><synonym>Lachnospiraceae bacterium</synonym></taxonomy><sequence><symbol>GRM5like</symbol><name>unclassified-Lachnospiraceae (DCW47) (Firmicutes) || bmcType=GRM5like (main)  || 112aa || [A0A349ZVB9]   || darkBlueGreen2a</name><annotation><desc>2seqs_id80 ||  || bestHMM=H_darkBlueGreen2a_grm5a</desc></annotation></sequence></clade><clade><name>ROSEINA2194_01710</name><branch_length>0.089459475</branch_length><color><red>0</red><green>82</green><blue>73</blue></color><taxonomy><scientific_name>Firmicutes</scientific_name><common_name>Roseburia DSM 16841</common_name><synonym>Roseburia inulinivorans</synonym></taxonomy><sequence><symbol>GRM5</symbol><name>Roseburia DSM 16841 (Firmicutes) || bmcType=GRM5 (main)  || 112aa || [C0FSJ4]   || darkBlueGreen2a</name><annotation><desc>5seqs_id98 || 6seqs_id80 ||  || bestHMM=H_darkBlueGreen2a_grm5a</desc></annotation></sequence></clade></clade></clade></clade></clade></clade><clade><name>99</name><branch_length>0.089420769</branch_length><color><red>0</red><green>82</green><blue>73</blue></color><clade><name>GCWU000342_00649</name><branch_length>0.168331948</branch_length><color><red>0</red><green>82</green><blue>73</blue></color><taxonomy><scientific_name>Firmicutes</scientific_name><common_name>Shuttleworthia DSM 14600</common_name><synonym>Shuttleworthia satelles</synonym></taxonomy><sequence><symbol>GRM5</symbol><name>Shuttleworthia DSM 14600 (Firmicutes) || bmcType=GRM5 (main)  || 104aa || [C4G9J6]   || darkBlueGreen2a</name><annotation><desc>2seqs_id98 || 2seqs_id80 ||  || bestHMM=H_darkBlueGreen2a_grm5a</desc></annotation></sequence></clade><clade><name>100</name><branch_length>0.161108119</branch_length><color><red>0</red><green>82</green><blue>73</blue></color><clade><name>DW256_05400</name><branch_length>0.048545858</branch_length><color><red>0</red><green>82</green><blue>73</blue></color><taxonomy><scientific_name>Firmicutes</scientific_name><common_name>Ruminococcus AM22-14LB</common_name><synonym>Ruminococcus sp.</synonym></taxonomy><sequence><symbol>GRM5</symbol><name>Ruminococcus AM22-14LB (Firmicutes) || bmcType=GRM5 (main)  || 117aa || [A0A373HXY7]   || darkBlueGreen2a</name><annotation><desc>36seqs_id98 || 71seqs_id80 || 2loci_inTaxon || bestHMM=H_darkBlueGreen2a_grm5a</desc></annotation></sequence></clade><clade><name>100</name><branch_length>0.110655373</branch_length><color><red>0</red><green>82</green><blue>73</blue></color><clade><name>C808_02855</name><branch_length>0.029637203</branch_length><color><red>0</red><green>82</green><blue>73</blue></color><taxonomy><scientific_name>Firmicutes</scientific_name><common_name>unclassified-Lachnospiraceae M18-1</common_name><synonym>Lachnospiraceae bacterium</synonym></taxonomy><sequence><symbol>GRM5</symbol><name>unclassified-Lachnospiraceae M18-1 (Firmicutes) || bmcType=GRM5 (main)  || 114aa || [R9JWT7]   || darkBlueGreen2a</name><annotation><desc>71seqs_id80 ||  || bestHMM=H_darkBlueGreen2a_grm5a</desc></annotation></sequence></clade><clade><name>100</name><branch_length>0.024295779</branch_length><color><red>0</red><green>82</green><blue>73</blue></color><clade><name>B5F86_01930</name><branch_length>0.080146309</branch_length><color><red>0</red><green>82</green><blue>73</blue></color><taxonomy><scientific_name>Firmicutes</scientific_name><common_name>Lachnoclostridium An298</common_name><synonym>Lachnoclostridium sp.</synonym></taxonomy><sequence><symbol>GRM5like</symbol><name>Lachnoclostridium An298 (Firmicutes) || bmcType=GRM5like (main)  || 117aa || [A0A1Y4BJM4]   || darkBlueGreen2a</name><annotation><desc>71seqs_id80 ||  || bestHMM=H_darkBlueGreen2a_grm5a</desc></annotation></sequence></clade><clade><name>100</name><branch_length>0.013217449</branch_length><color><red>0</red><green>82</green><blue>73</blue></color><clade><name>C823_02184</name><branch_length>0.078759463</branch_length><color><red>0</red><green>82</green><blue>73</blue></color><taxonomy><scientific_name>Firmicutes</scientific_name><common_name>Eubacterium ASF492</common_name><synonym>Eubacterium plexicaudatum</synonym></taxonomy><sequence><symbol>GRM5</symbol><name>Eubacterium ASF492 (Firmicutes) || bmcType=GRM5 (main)  || 114aa || [N2AP08]   || darkBlueGreen2a</name><annotation><desc>9seqs_id80 ||  || bestHMM=H_darkBlueGreen2a_grm5a</desc></annotation></sequence></clade><clade><name>100</name><branch_length>0.009575942</branch_length><color><red>0</red><green>82</green><blue>73</blue></color><clade><name>RUMGNA_01024</name><branch_length>0.090924671</branch_length><color><red>0</red><green>82</green><blue>73</blue></color><taxonomy><scientific_name>Firmicutes</scientific_name><common_name>Blautia ATCC 29149 (RUMGNA)</common_name><synonym>Ruminococcus gnavus</synonym></taxonomy><sequence><symbol>GRM5</symbol><name>Blautia ATCC 29149 (RUMGNA) (Firmicutes) || bmcType=GRM5 (main)  || 119aa || [A7B0E8]   || darkBlueGreen2a</name><annotation><desc>14seqs_id98 || 71seqs_id80 ||  || bestHMM=H_darkBlueGreen2a_grm5a</desc></annotation></sequence></clade><clade><name>100</name><branch_length>0.024489414</branch_length><color><red>0</red><green>82</green><blue>73</blue></color><clade><name>SAMEA3545255_01041</name><branch_length>0.017771935</branch_length><color><red>0</red><green>82</green><blue>73</blue></color><taxonomy><scientific_name>Firmicutes</scientific_name><common_name>Clostridium (SAMEA3545255)</common_name><synonym>uncultured Clostridium sp.</synonym></taxonomy><sequence><symbol>GRM5</symbol><name>Clostridium (SAMEA3545255) (Firmicutes) || bmcType=GRM5 (main)  || 117aa || [A0A1C5RFW2]   || darkBlueGreen2a</name><annotation><desc>71seqs_id80 ||  || bestHMM=H_darkBlueGreen2a_grm5a</desc></annotation></sequence></clade><clade><name>C807_00388</name><branch_length>0.302776528</branch_length><color><red>0</red><green>82</green><blue>73</blue></color><taxonomy><scientific_name>Firmicutes</scientific_name><common_name>unclassified-Lachnospiraceae 43949</common_name><synonym>Lachnospiraceae bacterium</synonym></taxonomy><sequence><symbol>GRM5</symbol><name>unclassified-Lachnospiraceae 43949 (Firmicutes) || bmcType=GRM5 (main)  || 104aa || [R9JEI8]   || darkBlueGreen2a</name><annotation><desc>3seqs_id98 || 3seqs_id80 ||  || bestHMM=H_darkBlueGreen2a_grm5a</desc></annotation></sequence></clade></clade></clade></clade></clade></clade></clade></clade></clade></clade><clade><name>92</name><branch_length>0.022397931</branch_length><color><red>0</red><green>82</green><blue>73</blue></color><clade><name>99</name><branch_length>0.074118883</branch_length><color><red>0</red><green>82</green><blue>73</blue></color><clade><name>DBX39_04300</name><branch_length>0.209693138</branch_length><color><red>0</red><green>82</green><blue>73</blue></color><taxonomy><scientific_name>Firmicutes</scientific_name><common_name>unclassified-Firmicutes (DBX39)</common_name><synonym>Firmicutes bacterium</synonym></taxonomy><sequence><symbol>GRM5</symbol><name>unclassified-Firmicutes (DBX39) (Firmicutes) || bmcType=GRM5 (main)  || 104aa || [A0A2V2EQ14]   || darkBlueGreen2b</name><annotation><desc> || bestHMM=H_darkBlueGreen2b_grm5a</desc></annotation></sequence></clade><clade><name>BN767_01412</name><branch_length>0.217261417</branch_length><color><red>0</red><green>82</green><blue>73</blue></color><taxonomy><scientific_name>Proteobacteria</scientific_name><common_name>Acidiphilium CAG:727</common_name><synonym>Acidiphilium sp.</synonym></taxonomy><sequence><symbol>GRM5like</symbol><name>Acidiphilium CAG:727 (Proteobacteria) || bmcType=GRM5like (main)  || 104aa || [R7G1Y9]   || darkBlueGreen2b</name><annotation><desc> || bestHMM=H_darkBlueGreen2b_grm5a</desc></annotation></sequence></clade></clade><clade><name>92</name><branch_length>0.038633389</branch_length><color><red>0</red><green>82</green><blue>73</blue></color><clade><name>98</name><branch_length>0.06401414</branch_length><color><red>0</red><green>82</green><blue>73</blue></color><clade><name>C818_01088</name><branch_length>0.321267464</branch_length><color><red>0</red><green>82</green><blue>73</blue></color><taxonomy><scientific_name>Firmicutes</scientific_name><common_name>unclassified-Lachnospiraceae 43892</common_name><synonym>Lachnospiraceae bacterium</synonym></taxonomy><sequence><symbol>GRM5</symbol><name>unclassified-Lachnospiraceae 43892 (Firmicutes) || bmcType=GRM5 (main)  || 105aa || [R9MJ81]   || darkBlueGreen2b</name><annotation><desc> || bestHMM=H_darkBlueGreen2b_grm5a</desc></annotation></sequence></clade><clade><name>100</name><branch_length>0.118097206</branch_length><color><red>0</red><green>82</green><blue>73</blue></color><clade><name>SAMN02745136_04577</name><branch_length>0.097281404</branch_length><color><red>0</red><green>82</green><blue>73</blue></color><taxonomy><scientific_name>Firmicutes</scientific_name><common_name>Anaerocolumna DSM 15929</common_name><synonym>Anaerocolumna jejuensis</synonym></taxonomy><sequence><symbol>GRM5</symbol><name>Anaerocolumna DSM 15929 (Firmicutes) || bmcType=GRM5 (main)  || 104aa || [A0A1M6ZHX6]   || darkBlueGreen2b</name><annotation><desc>2seqs_id80 ||  || bestHMM=H_darkBlueGreen2b_grm5a</desc></annotation></sequence></clade><clade><name>100</name><branch_length>0.07227871</branch_length><color><red>0</red><green>82</green><blue>73</blue></color><clade><name>CQ394_06665</name><branch_length>0.133200543</branch_length><color><red>0</red><green>82</green><blue>73</blue></color><taxonomy><scientific_name>Firmicutes</scientific_name><common_name>Clostridium LCDC99A006</common_name><synonym>Clostridium neonatale</synonym></taxonomy><sequence><symbol>GRM5</symbol><name>Clostridium LCDC99A006 (Firmicutes) || bmcType=GRM5 (main)  || 104aa || [A0A2A7MIN9]   || darkBlueGreen2b</name><annotation><desc>2seqs_id98 || 2seqs_id80 ||  || bestHMM=H_darkBlueGreen2b_grm5a</desc></annotation></sequence></clade><clade><name>BFT35_06910</name><branch_length>0.406284018</branch_length><color><red>0</red><green>82</green><blue>73</blue></color><taxonomy><scientific_name>Firmicutes</scientific_name><common_name>Thermoanaerobacterium GSU5 (BFT35)</common_name><synonym>Thermoanaerobacterium thermosaccharolyticum</synonym></taxonomy><sequence><symbol>PDU1D_GRM5</symbol><name>Thermoanaerobacterium GSU5 (BFT35) (Firmicutes) || bmcType=PDU1D_GRM5 (main) (omitted) || 102aa || [A0A2G1CLH7]   || darkBlueGreen2b</name><annotation><desc>5seqs_id80 ||  || bestHMM=H_darkBlueGreen2b_grm5a</desc></annotation></sequence></clade></clade></clade></clade><clade><name>92</name><branch_length>0.04025359</branch_length><color><red>0</red><green>82</green><blue>73</blue></color><clade><name>100</name><branch_length>0.133483418</branch_length><color><red>0</red><green>82</green><blue>73</blue></color><clade><name>Cphy_1180</name><branch_length>0.270352657</branch_length><color><red>0</red><green>82</green><blue>73</blue></color><taxonomy><scientific_name>Firmicutes</scientific_name><common_name>Lachnoclostridium ATCC 700394</common_name><synonym>Lachnoclostridium phytofermentans</synonym></taxonomy><sequence><symbol>GRM5</symbol><name>Lachnoclostridium ATCC 700394 (Firmicutes) || bmcType=GRM5 (main)  || 104aa || [A9KN59]   || darkBlueGreen2b</name><annotation><desc>2seqs_id98 || 2seqs_id80 || 3loci_inTaxon || bestHMM=H_darkBlueGreen2b_grm5a</desc></annotation></sequence></clade><clade><name>BN803_02511</name><branch_length>0.148363519</branch_length><color><red>0</red><green>82</green><blue>73</blue></color><taxonomy><scientific_name>Firmicutes</scientific_name><common_name>unclassified-Firmicutes CAG:882</common_name><synonym>Firmicutes bacterium</synonym></taxonomy><sequence><symbol>GRM5</symbol><name>unclassified-Firmicutes CAG:882 (Firmicutes) || bmcType=GRM5 (main)  || 104aa || [R7BJY8]   || darkBlueGreen2b</name><annotation><desc> || bestHMM=H_darkBlueGreen2b_grm5a</desc></annotation></sequence></clade></clade><clade><name>94</name><branch_length>0.175935648</branch_length><color><red>0</red><green>82</green><blue>73</blue></color><clade><name>94</name><branch_length>0.036793276</branch_length><color><red>0</red><green>82</green><blue>73</blue></color><clade><name>C8E03_102451</name><branch_length>0.160505431</branch_length><color><red>0</red><green>82</green><blue>73</blue></color><taxonomy><scientific_name>Firmicutes</scientific_name><common_name>Lachnotalea CCRI-19302 (C8E03)</common_name><synonym>Lachnotalea glycerini</synonym></taxonomy><sequence><symbol>GRM5like</symbol><name>Lachnotalea CCRI-19302 (C8E03) (Firmicutes) || bmcType=GRM5like (main)  || 101aa || [A0A318ERR3]   || darkBlueGreen3</name><annotation><desc>4seqs_id98 || 4seqs_id80 || 3loci_inTaxon || bestHMM=H_darkBlueGreen3_grm5a</desc></annotation></sequence></clade><clade><name>94</name><branch_length>0.033693935</branch_length><color><red>0</red><green>82</green><blue>73</blue></color><clade><name>SAMN05421730_1005148</name><branch_length>0.139989852</branch_length><color><red>0</red><green>82</green><blue>73</blue></color><taxonomy><scientific_name>Firmicutes</scientific_name><common_name>Anaerobium GluBS11</common_name><synonym>Anaerobium acetethylicum</synonym></taxonomy><sequence><symbol>GRM5like</symbol><name>Anaerobium GluBS11 (Firmicutes) || bmcType=GRM5like (main)  || 101aa || [A0A1D3TS58]   || darkBlueGreen3</name><annotation><desc> || bestHMM=H_darkBlueGreen3_grm5a</desc></annotation></sequence></clade><clade><name>94</name><branch_length>0.063334581</branch_length><color><red>0</red><green>82</green><blue>73</blue></color><clade><name>SAMEA3545382_02217</name><branch_length>0.139737648</branch_length><color><red>0</red><green>82</green><blue>73</blue></color><taxonomy><scientific_name>Firmicutes</scientific_name><common_name>Clostridium (SAMEA3545382)</common_name><synonym>uncultured Clostridium sp.</synonym></taxonomy><sequence><symbol>GRM5like</symbol><name>Clostridium (SAMEA3545382) (Firmicutes) || bmcType=GRM5like (main)  || 102aa || [A0A1C6F9I6]   || darkBlueGreen3</name><annotation><desc> || bestHMM=H_darkBlueGreen3_grm5a</desc></annotation></sequence></clade><clade><name>94</name><branch_length>0.087303323</branch_length><color><red>0</red><green>82</green><blue>73</blue></color><clade><name>RHS_3140</name><branch_length>0.029292229</branch_length><color><red>0</red><green>82</green><blue>73</blue></color><taxonomy><scientific_name>Firmicutes</scientific_name><common_name>Robinsoniella RHS</common_name><synonym>Robinsoniella sp.</synonym></taxonomy><sequence><symbol>GRM5like</symbol><name>Robinsoniella RHS (Firmicutes) || bmcType=GRM5like (main)  || 101aa || [A0A0J1J1T2]   || darkBlueGreen3</name><annotation><desc>2seqs_id98 || 5seqs_id80 || 3loci_inTaxon || bestHMM=H_darkBlueGreen3_grm5a</desc></annotation></sequence></clade><clade><name>94</name><branch_length>0.04829525</branch_length><color><red>0</red><green>82</green><blue>73</blue></color><clade><name>SAMEA3545239_00558</name><branch_length>0.125182026</branch_length><color><red>0</red><green>82</green><blue>73</blue></color><taxonomy><scientific_name>Firmicutes</scientific_name><common_name>Clostridium (SAMEA3545239)</common_name><synonym>uncultured Clostridium sp.</synonym></taxonomy><sequence><symbol>GRM5like</symbol><name>Clostridium (SAMEA3545239) (Firmicutes) || bmcType=GRM5like (main)  || 101aa || [A0A1C5KHL1]   || darkBlueGreen3</name><annotation><desc>2seqs_id98 || 5seqs_id80 ||  || bestHMM=H_darkBlueGreen3_grm5a</desc></annotation></sequence></clade><clade><name>C7383_1089</name><branch_length>0.096911135</branch_length><color><red>0</red><green>82</green><blue>73</blue></color><taxonomy><scientific_name>Firmicutes</scientific_name><common_name>Murimonas DSM 26524</common_name><synonym>Murimonas intestini</synonym></taxonomy><sequence><symbol>GRM5like</symbol><name>Murimonas DSM 26524 (Firmicutes) || bmcType=GRM5like (main)  || 101aa || [A0A316BMS1]   || darkBlueGreen3</name><annotation><desc>5seqs_id80 || 2loci_inTaxon || bestHMM=H_darkBlueGreen3_grm5a</desc></annotation></sequence></clade></clade></clade></clade></clade></clade><clade><name>100</name><branch_length>0.827991112</branch_length><color><red>0</red><green>82</green><blue>73</blue></color><clade><name>100</name><branch_length>0.032593013</branch_length><color><red>0</red><green>82</green><blue>73</blue></color><clade><name>SAMEA3545382_00718</name><branch_length>0.170205446</branch_length><color><red>0</red><green>82</green><blue>73</blue></color><taxonomy><scientific_name>Firmicutes</scientific_name><common_name>Clostridium (SAMEA3545382)</common_name><synonym>uncultured Clostridium sp.</synonym></taxonomy><sequence><symbol>GRM5like</symbol><name>Clostridium (SAMEA3545382) (Firmicutes) || bmcType=GRM5like (sat)  || 101aa || [A0A1C5ZRY7]   || darkBlueGreen4</name><annotation><desc> || bestHMM=H_darkBlueGreen4_grm5a</desc></annotation></sequence></clade><clade><name>100</name><branch_length>0.071046557</branch_length><color><red>0</red><green>82</green><blue>73</blue></color><clade><name>SAMEA3545252_02381</name><branch_length>0.100835843</branch_length><color><red>0</red><green>82</green><blue>73</blue></color><taxonomy><scientific_name>Firmicutes</scientific_name><common_name>Blautia (SAMEA3545252)</common_name><synonym>uncultured Blautia sp.</synonym></taxonomy><sequence><symbol>GRM5like</symbol><name>Blautia (SAMEA3545252) (Firmicutes) || bmcType=GRM5like (sat)  || 139aa || [A0A1C5ZJU7]   || darkBlueGreen4</name><annotation><desc>65seqs_id80 ||  || bestHMM=H_darkBlueGreen4_grm5a</desc></annotation></sequence></clade><clade><name>DCZ61_04805</name><branch_length>0.574509152</branch_length><color><red>0</red><green>82</green><blue>73</blue></color><taxonomy><scientific_name>Firmicutes</scientific_name><common_name>unclassified-Lachnospiraceae (DCZ61)</common_name><synonym>Lachnospiraceae bacterium</synonym></taxonomy><sequence><symbol>PDU1D_GRM5</symbol><name>unclassified-Lachnospiraceae (DCZ61) (Firmicutes) || bmcType=PDU1D_GRM5 (sat) (omitted) || 99aa || [A0A352CT11]   || darkBlueGreen4</name><annotation><desc> || bestHMM=H_darkBlueGreen4_grm5a</desc></annotation></sequence></clade></clade></clade><clade><name>98</name><branch_length>1.0E-6</branch_length><color><red>0</red><green>82</green><blue>73</blue></color><clade><name>100</name><branch_length>0.117519704</branch_length><color><red>0</red><green>82</green><blue>73</blue></color><clade><name>RUMOBE_02757</name><branch_length>0.068108559</branch_length><color><red>0</red><green>82</green><blue>73</blue></color><taxonomy><scientific_name>Firmicutes</scientific_name><common_name>Blautia ATCC 29174</common_name><synonym>Blautia obeum</synonym></taxonomy><sequence><symbol>PDU1D_GRM5</symbol><name>Blautia ATCC 29174 (Firmicutes) || bmcType=PDU1D_GRM5 (sat) (omitted) || 113aa || [A5ZUS2]   || darkBlueGreen4</name><annotation><desc>6seqs_id98 || 15seqs_id80 ||  || bestHMM=H_darkBlueGreen4_grm5a</desc></annotation></sequence></clade><clade><name>BN552_02125</name><branch_length>0.093081417</branch_length><color><red>0</red><green>82</green><blue>73</blue></color><taxonomy><scientific_name>Firmicutes</scientific_name><common_name>Blautia CAG:237</common_name><synonym>Blautia sp.</synonym></taxonomy><sequence><symbol>GRM5</symbol><name>Blautia CAG:237 (Firmicutes) || bmcType=GRM5 (sat)  || 99aa || [R6L577]   || darkBlueGreen4</name><annotation><desc>3seqs_id98 || 15seqs_id80 ||  || bestHMM=H_darkBlueGreen4_grm5a</desc></annotation></sequence></clade></clade><clade><name>100</name><branch_length>0.098433916</branch_length><color><red>0</red><green>82</green><blue>73</blue></color><clade><name>100</name><branch_length>0.02149382</branch_length><color><red>0</red><green>82</green><blue>73</blue></color><clade><name>HMPREF0240_01899</name><branch_length>0.098804203</branch_length><color><red>0</red><green>82</green><blue>73</blue></color><taxonomy><scientific_name>Firmicutes</scientific_name><common_name>Clostridium D5</common_name><synonym>Clostridium sp.</synonym></taxonomy><sequence><symbol>GRM5</symbol><name>Clostridium D5 (Firmicutes) || bmcType=GRM5 (sat)  || 107aa || [F0YYI0]   || darkBlueGreen4</name><annotation><desc>8seqs_id80 ||  || bestHMM=H_darkBlueGreen4_grm5a</desc></annotation></sequence></clade><clade><name>C808_02846</name><branch_length>0.069021571</branch_length><color><red>0</red><green>82</green><blue>73</blue></color><taxonomy><scientific_name>Firmicutes</scientific_name><common_name>unclassified-Lachnospiraceae M18-1</common_name><synonym>Lachnospiraceae bacterium</synonym></taxonomy><sequence><symbol>GRM5</symbol><name>unclassified-Lachnospiraceae M18-1 (Firmicutes) || bmcType=GRM5 (main)  || 99aa || [R9JXD3]   || darkBlueGreen4</name><annotation><desc>8seqs_id80 ||  || bestHMM=H_darkBlueGreen4_grm5a</desc></annotation></sequence></clade></clade><clade><name>100</name><branch_length>0.028858988</branch_length><color><red>0</red><green>82</green><blue>73</blue></color><clade><name>BN481_01416</name><branch_length>0.139268974</branch_length><color><red>0</red><green>82</green><blue>73</blue></color><taxonomy><scientific_name>Firmicutes</scientific_name><common_name>Ruminococcus MGS:126</common_name><synonym>Ruminococcus gnavus</synonym></taxonomy><sequence><symbol>GRM5</symbol><name>Ruminococcus MGS:126 (Firmicutes) || bmcType=GRM5 (sat)  || 99aa || [R5TZ57]   || darkBlueGreen4</name><annotation><desc>3seqs_id98 || 14seqs_id80 ||  || bestHMM=H_darkBlueGreen4_grm5a</desc></annotation></sequence></clade><clade><name>100</name><branch_length>0.07203983</branch_length><color><red>0</red><green>82</green><blue>73</blue></color><clade><name>SAMN05216529_12814</name><branch_length>0.086784815</branch_length><color><red>0</red><green>82</green><blue>73</blue></color><taxonomy><scientific_name>Firmicutes</scientific_name><common_name>Faecalicatena NLAE-zl-C134 (SAMN05216529)</common_name><synonym>Faecalicatena contorta</synonym></taxonomy><sequence><symbol>GRM5</symbol><name>Faecalicatena NLAE-zl-C134 (SAMN05216529) (Firmicutes) || bmcType=GRM5 (sat)  || 131aa || [A0A315ZLF7]   || darkBlueGreen4</name><annotation><desc> || bestHMM=H_darkBlueGreen4_grm5a</desc></annotation></sequence></clade><clade><name>100</name><branch_length>0.043422603</branch_length><color><red>0</red><green>82</green><blue>73</blue></color><clade><name>B5F86_15235</name><branch_length>0.088189381</branch_length><color><red>0</red><green>82</green><blue>73</blue></color><taxonomy><scientific_name>Firmicutes</scientific_name><common_name>Lachnoclostridium An298</common_name><synonym>Lachnoclostridium sp.</synonym></taxonomy><sequence><symbol>GRM5like</symbol><name>Lachnoclostridium An298 (Firmicutes) || bmcType=GRM5like (sat)  || 99aa || [A0A1Y4ARU1]   || darkBlueGreen4</name><annotation><desc>39seqs_id80 ||  || bestHMM=H_darkBlueGreen4_grm5a</desc></annotation></sequence></clade><clade><name>BN703_01826</name><branch_length>0.098178341</branch_length><color><red>0</red><green>82</green><blue>73</blue></color><taxonomy><scientific_name>Firmicutes</scientific_name><common_name>Ruminococcus MGS:55</common_name><synonym>Ruminococcus sp.</synonym></taxonomy><sequence><symbol>GRM5</symbol><name>Ruminococcus MGS:55 (Firmicutes) || bmcType=GRM5 (sat)  || 99aa || [R6NXK9]   || darkBlueGreen4</name><annotation><desc>37seqs_id98 || 39seqs_id80 ||  || bestHMM=H_darkBlueGreen4_grm5a</desc></annotation></sequence></clade></clade></clade></clade></clade></clade></clade></clade></clade></clade></clade></clade></clade></clade></clade></clade><clade><name>94</name><branch_length>0.116737989</branch_length><color><red>0</red><green>82</green><blue>73</blue></color><clade><name>100</name><branch_length>0.06372515</branch_length><color><red>0</red><green>82</green><blue>73</blue></color><clade><name>BN647_01118</name><branch_length>0.600205742</branch_length><color><red>0</red><green>82</green><blue>73</blue></color><taxonomy><scientific_name>Firmicutes</scientific_name><common_name>unclassified-Firmicutes MGS:41</common_name><synonym>Firmicutes bacterium</synonym></taxonomy><sequence><symbol>GRM5like</symbol><name>unclassified-Firmicutes MGS:41 (Firmicutes) || bmcType=GRM5like (main)  || 113aa || [R6N9Q6]   || darkBlueGreen5</name><annotation><desc>5seqs_id98 || 5seqs_id80 ||  || bestHMM=H_darkBlueGreen5_grm5a</desc></annotation></sequence></clade><clade><branch_length>0.217366004</branch_length><color><red>0</red><green>82</green><blue>73</blue></color><clade><name>CLOSTMETH_00014</name><branch_length>0.234927303</branch_length><color><red>0</red><green>82</green><blue>73</blue></color><taxonomy><scientific_name>Firmicutes</scientific_name><common_name>Clostridium DSM 5476</common_name><synonym>Clostridium methylpentosum</synonym></taxonomy><sequence><symbol>PDU1D_GRM5</symbol><name>Clostridium DSM 5476 (Firmicutes) || bmcType=PDU1D_GRM5 (main) (omitted) || 113aa || [C0E8B1]   || darkBlueGreen5</name><annotation><desc> || bestHMM=H_darkBlueGreen5_grm5a</desc></annotation></sequence></clade><clade><name>100</name><branch_length>0.148738218</branch_length><color><red>0</red><green>82</green><blue>73</blue></color><clade><name>98</name><branch_length>0.034753203</branch_length><color><red>0</red><green>82</green><blue>73</blue></color><clade><name>DBX37_02760</name><branch_length>0.204172641</branch_length><color><red>0</red><green>82</green><blue>73</blue></color><taxonomy><scientific_name>Firmicutes</scientific_name><common_name>Massilioclostridium (DBX37)</common_name><synonym>Massilioclostridium sp.</synonym></taxonomy><sequence><symbol>GRM5like</symbol><name>Massilioclostridium (DBX37) (Firmicutes) || bmcType=GRM5like (main)  || 114aa || [A0A316T9V1]   || darkBlueGreen5</name><annotation><desc>2seqs_id98 || 2seqs_id80 || 3loci_inTaxon || bestHMM=H_darkBlueGreen5_grm5a</desc></annotation></sequence></clade><clade><name>100</name><branch_length>0.206470481</branch_length><color><red>0</red><green>82</green><blue>73</blue></color><clade><name>DPQ25_02550</name><branch_length>0.053692552</branch_length><color><red>0</red><green>82</green><blue>73</blue></color><taxonomy><scientific_name>Firmicutes</scientific_name><common_name>unclassified-Ruminococcaceae (DPQ25)</common_name><synonym>Ruminococcaceae bacterium</synonym></taxonomy><sequence><symbol>PDU1D_GRM5</symbol><name>unclassified-Ruminococcaceae (DPQ25) (Firmicutes) || bmcType=PDU1D_GRM5 (main) (omitted) || 109aa || [A0A328UI02]   || darkBlueGreen5</name><annotation><desc>2seqs_id98 || 2seqs_id80 ||  || bestHMM=H_darkBlueGreen5_grm5a</desc></annotation></sequence></clade><clade><name>DD737_03040</name><branch_length>0.397602348</branch_length><color><red>0</red><green>82</green><blue>73</blue></color><taxonomy><scientific_name>Firmicutes</scientific_name><common_name>unclassified-Ruminococcaceae (DD737)</common_name><synonym>Ruminococcaceae bacterium</synonym></taxonomy><sequence><symbol>GRM5</symbol><name>unclassified-Ruminococcaceae (DD737) (Firmicutes) || bmcType=GRM5 (main)  || 109aa || [A0A353RCP0]   || darkBlueGreen5</name><annotation><desc>2seqs_id98 || 3seqs_id80 ||  || bestHMM=H_darkBlueGreen5_grm5a</desc></annotation></sequence></clade></clade></clade><clade><name>100</name><branch_length>0.26246727</branch_length><color><red>0</red><green>82</green><blue>73</blue></color><clade><name>DBY05_00995</name><branch_length>0.155472724</branch_length><color><red>0</red><green>82</green><blue>73</blue></color><taxonomy><scientific_name>Firmicutes</scientific_name><common_name>unclassified-Clostridiales R-7 (DBY05)</common_name><synonym>Clostridiales bacterium</synonym></taxonomy><sequence><symbol>GRM5</symbol><name>unclassified-Clostridiales R-7 (DBY05) (Firmicutes) || bmcType=GRM5 (main)  || 105aa || [A0A316QQ42]   || darkBlueGreen5</name><annotation><desc> || bestHMM=H_darkBlueGreen5_grm5a</desc></annotation></sequence></clade><clade><name>100</name><branch_length>0.221161137</branch_length><color><red>0</red><green>82</green><blue>73</blue></color><clade><name>DBX65_08255</name><branch_length>0.058933542</branch_length><color><red>0</red><green>82</green><blue>73</blue></color><taxonomy><scientific_name>Firmicutes</scientific_name><common_name>unclassified-Ruminococcaceae (DBX65)</common_name><synonym>Ruminococcaceae bacterium</synonym></taxonomy><sequence><symbol>GRM5</symbol><name>unclassified-Ruminococcaceae (DBX65) (Firmicutes) || bmcType=GRM5 (sat)  || 116aa || [A0A316RT84]   || darkBlueGreen5</name><annotation><desc> || bestHMM=H_darkBlueGreen5_grm5a</desc></annotation></sequence></clade><clade><name>BN660_01580</name><branch_length>0.16302315</branch_length><color><red>0</red><green>82</green><blue>73</blue></color><taxonomy><scientific_name>Firmicutes</scientific_name><common_name>Clostridium CAG:448</common_name><synonym>Clostridium sp.</synonym></taxonomy><sequence><symbol>GRM5</symbol><name>Clostridium CAG:448 (Firmicutes) || bmcType=GRM5 (main)  || 128aa || [R6SN66]   || darkBlueGreen5</name><annotation><desc> || bestHMM=H_darkBlueGreen5_grm5a</desc></annotation></sequence></clade></clade></clade></clade></clade></clade><clade><name>100</name><branch_length>0.377077872</branch_length><color><red>0</red><green>82</green><blue>73</blue></color><clade><name>SAMN05660297_01828</name><branch_length>0.274899116</branch_length><color><red>0</red><green>82</green><blue>73</blue></color><taxonomy><scientific_name>Firmicutes</scientific_name><common_name>Natronincola DSM 18979</common_name><synonym>Natronincola peptidivorans</synonym></taxonomy><sequence><symbol>UA</symbol><name>Natronincola DSM 18979 (Firmicutes) || bmcType=UA (main) (omitted) || 114aa || [A0A1I0D027]   || darkBlueGreen0</name><annotation><desc> || 4loci_inTaxon || bestHMM=H_mint2_PVMlike</desc></annotation></sequence></clade><clade><name>100</name><branch_length>0.417194295</branch_length><color><red>159</red><green>254</green><blue>176</blue></color><clade><name>100</name><branch_length>0.883872129</branch_length><color><red>159</red><green>254</green><blue>176</blue></color><clade><name>SAMN02745912_02019</name><branch_length>0.134687464</branch_length><color><red>159</red><green>254</green><blue>176</blue></color><taxonomy><scientific_name>Firmicutes</scientific_name><common_name>Paramaledivibacter DSM 15212</common_name><synonym>Paramaledivibacter caminithermalis</synonym></taxonomy><sequence><symbol>PVMlike</symbol><name>Paramaledivibacter DSM 15212 (Firmicutes) || bmcType=PVMlike (main)  || 105aa || [A0A1M6P4R6]   || mint0</name><annotation><desc> || 2loci_inTaxon || bestHMM=H_mint0_PVMlike</desc></annotation></sequence></clade><clade><name>CVU95_09920</name><branch_length>0.294842243</branch_length><color><red>159</red><green>254</green><blue>176</blue></color><taxonomy><scientific_name>Firmicutes</scientific_name><common_name>unclassified-Firmicutes HGW-Firmicutes-2</common_name><synonym>Firmicutes bacterium</synonym></taxonomy><sequence><symbol>PVMlike</symbol><name>unclassified-Firmicutes HGW-Firmicutes-2 (Firmicutes) || bmcType=PVMlike (main)  || 108aa || [A0A2N2C959]   || mint0</name><annotation><desc> || 3loci_inTaxon || bestHMM=H_mint0_PVMlike</desc></annotation></sequence></clade></clade><clade><name>100</name><branch_length>0.160106019</branch_length><color><red>159</red><green>254</green><blue>176</blue></color><clade><name>100</name><branch_length>0.446580241</branch_length><color><red>159</red><green>254</green><blue>176</blue></color><clade><name>SAMN05192585_11825</name><branch_length>0.089346184</branch_length><color><red>159</red><green>254</green><blue>176</blue></color><taxonomy><scientific_name>Firmicutes</scientific_name><common_name>Acetanaerobacterium CGMCC 1.5012</common_name><synonym>Acetanaerobacterium elongatum</synonym></taxonomy><sequence><symbol>PVMlike</symbol><name>Acetanaerobacterium CGMCC 1.5012 (Firmicutes) || bmcType=PVMlike (main)  || 106aa || [A0A1H0B1M2]   || mint1</name><annotation><desc> || bestHMM=H_mint1_PVMlike</desc></annotation></sequence></clade><clade><name>100</name><branch_length>0.114029559</branch_length><color><red>159</red><green>254</green><blue>176</blue></color><clade><name>SAMN04489757_1626</name><branch_length>0.139041023</branch_length><color><red>159</red><green>254</green><blue>176</blue></color><taxonomy><scientific_name>Firmicutes</scientific_name><common_name>Anaerocolumna DSM 1283</common_name><synonym>Anaerocolumna aminovalerica</synonym></taxonomy><sequence><symbol>EUT2</symbol><name>Anaerocolumna DSM 1283 (Firmicutes) || bmcType=EUT2 (sat) (omitted) || 106aa || [A0A1I5J1B7]   || mint1</name><annotation><desc> || bestHMM=H_mint1_PVMlike</desc></annotation></sequence></clade><clade><name>100</name><branch_length>0.220901832</branch_length><color><red>159</red><green>254</green><blue>176</blue></color><clade><name>100</name><branch_length>0.026264229</branch_length><color><red>159</red><green>254</green><blue>176</blue></color><clade><name>CLOSTASPAR_02211</name><branch_length>0.130265175</branch_length><color><red>159</red><green>254</green><blue>176</blue></color><taxonomy><scientific_name>Firmicutes</scientific_name><common_name>Lachnoclostridium DSM 15981</common_name><synonym>Clostridium asparagiforme</synonym></taxonomy><sequence><symbol>PVMlike</symbol><name>Lachnoclostridium DSM 15981 (Firmicutes) || bmcType=PVMlike (main)  || 107aa || [C0CYY4]   || mint1</name><annotation><desc>4seqs_id98 || 2seqs_id80 || 3loci_inTaxon || bestHMM=H_mint1_PVMlike</desc></annotation></sequence></clade><clade><name>100</name><branch_length>0.243768298</branch_length><color><red>159</red><green>254</green><blue>176</blue></color><clade><name>HMPREF1090_01636</name><branch_length>0.180801575</branch_length><color><red>159</red><green>254</green><blue>176</blue></color><taxonomy><scientific_name>Firmicutes</scientific_name><common_name>Lachnoclostridium 90A8</common_name><synonym>Clostridium clostridioforme</synonym></taxonomy><sequence><symbol>PVMlike</symbol><name>Lachnoclostridium 90A8 (Firmicutes) || bmcType=PVMlike (main)  || 101aa || [A0A0E2HRL6]   || mint1</name><annotation><desc>3seqs_id80 || 2loci_inTaxon || bestHMM=H_mint1_PVMlike</desc></annotation></sequence></clade><clade><name>BN723_00162</name><branch_length>1.0E-6</branch_length><color><red>159</red><green>254</green><blue>176</blue></color><taxonomy><scientific_name>Firmicutes</scientific_name><common_name>Clostridium CAG:59</common_name><synonym>Clostridium bolteae</synonym></taxonomy><sequence><symbol>PVMlike</symbol><name>Clostridium CAG:59 (Firmicutes) || bmcType=PVMlike (main)  || 103aa || [R5F0I1]   || mint1</name><annotation><desc>2seqs_id98 || 3seqs_id80 ||  || bestHMM=H_mint1_PVMlike</desc></annotation></sequence></clade></clade></clade><clade><name>100</name><branch_length>0.095205167</branch_length><color><red>159</red><green>254</green><blue>176</blue></color><clade><name>BN3590_04299</name><branch_length>0.069732213</branch_length><color><red>159</red><green>254</green><blue>176</blue></color><taxonomy><scientific_name>Firmicutes</scientific_name><common_name>Clostridium C105KSO15</common_name><synonym>Clostridium sp.</synonym></taxonomy><sequence><symbol>PVMlike</symbol><name>Clostridium C105KSO15 (Firmicutes) || bmcType=PVMlike (main)  || 112aa || [A0A0U5PEV3]   || mint1</name><annotation><desc>3seqs_id98 || 11seqs_id80 || 3loci_inTaxon || bestHMM=H_mint1_PVMlike</desc></annotation></sequence></clade><clade><name>100</name><branch_length>0.056395725</branch_length><color><red>159</red><green>254</green><blue>176</blue></color><clade><name>BXY41_115113</name><branch_length>0.18098499</branch_length><color><red>159</red><green>254</green><blue>176</blue></color><taxonomy><scientific_name>Bacteroidetes</scientific_name><common_name>Bacteroides xylanolyticus</common_name><synonym>Bacteroides xylanolyticus</synonym></taxonomy><sequence><symbol>PVMlike</symbol><name>Bacteroides xylanolyticus (Bacteroidetes) || bmcType=PVMlike (main)  || 109aa || [A0A2S6HLT0]   || mint1</name><annotation><desc>3seqs_id80 || 4loci_inTaxon || bestHMM=H_mint1_PVMlike</desc></annotation></sequence></clade><clade><name>Closa_1820</name><branch_length>0.034353709</branch_length><color><red>159</red><green>254</green><blue>176</blue></color><taxonomy><scientific_name>Firmicutes</scientific_name><common_name>Lachnoclostridium ATCC 35040</common_name><synonym>Clostridium saccharolyticum</synonym></taxonomy><sequence><symbol>PVMlike</symbol><name>Lachnoclostridium ATCC 35040 (Firmicutes) || bmcType=PVMlike (main)  || 112aa || [D9QZF2]   || mint1</name><annotation><desc>11seqs_id80 || 3loci_inTaxon || bestHMM=H_mint1_PVMlike</desc></annotation></sequence></clade></clade></clade></clade></clade></clade><clade><name>100</name><branch_length>0.232482902</branch_length><color><red>159</red><green>254</green><blue>176</blue></color><clade><name>NCTC11027_00677</name><branch_length>0.389939147</branch_length><color><red>159</red><green>254</green><blue>176</blue></color><taxonomy><scientific_name>Firmicutes</scientific_name><common_name>Paenibacillus BO5 (NCTC11027)</common_name><synonym>Paenibacillus thiaminolyticus</synonym></taxonomy><sequence><symbol>PVMlike</symbol><name>Paenibacillus BO5 (NCTC11027) (Firmicutes) || bmcType=PVMlike (main)  || 108aa || [A0A378XAG5]   || mint2</name><annotation><desc>2seqs_id98 || 3seqs_id80 || 3loci_inTaxon || bestHMM=H_mint2_PVMlike</desc></annotation></sequence></clade><clade><name>87</name><branch_length>0.071678331</branch_length><color><red>159</red><green>254</green><blue>176</blue></color><clade><name>BAA02_05225</name><branch_length>0.272431097</branch_length><color><red>159</red><green>254</green><blue>176</blue></color><taxonomy><scientific_name>Firmicutes</scientific_name><common_name>unclassified-Paenibacillaceae ZCTH02-B3</common_name><synonym>Paenibacillaceae bacterium</synonym></taxonomy><sequence><symbol>PVMlike</symbol><name>unclassified-Paenibacillaceae ZCTH02-B3 (Firmicutes) || bmcType=PVMlike (main)  || 105aa || [A0A1Y3QRU9]   || mint2</name><annotation><desc> || bestHMM=H_mint2_PVMlike</desc></annotation></sequence></clade><clade><name>87</name><branch_length>0.076489479</branch_length><color><red>159</red><green>254</green><blue>176</blue></color><clade><name>100</name><branch_length>0.1605577</branch_length><color><red>159</red><green>254</green><blue>176</blue></color><clade><name>DFR57_105119</name><branch_length>0.247521677</branch_length><color><red>159</red><green>254</green><blue>176</blue></color><taxonomy><scientific_name>Firmicutes</scientific_name><common_name>Saliterribacillus DSM 27696</common_name><synonym>Saliterribacillus persicus</synonym></taxonomy><sequence><symbol>PVMlike</symbol><name>Saliterribacillus DSM 27696 (Firmicutes) || bmcType=PVMlike (main)  || 107aa || [A0A368XVL5]   || mint2</name><annotation><desc> || bestHMM=H_mint2_PVMlike</desc></annotation></sequence></clade><clade><name>100</name><branch_length>0.172102096</branch_length><color><red>159</red><green>254</green><blue>176</blue></color><clade><name>SAMN04487944_10445</name><branch_length>0.154420906</branch_length><color><red>159</red><green>254</green><blue>176</blue></color><taxonomy><scientific_name>Firmicutes</scientific_name><common_name>Gracilibacillus CGMCC 1.7727</common_name><synonym>Gracilibacillus ureilyticus</synonym></taxonomy><sequence><symbol>PVMlike</symbol><name>Gracilibacillus CGMCC 1.7727 (Firmicutes) || bmcType=PVMlike (main)  || 106aa || [A0A1H9P248]   || mint2</name><annotation><desc> || bestHMM=H_mint2_PVMlike</desc></annotation></sequence></clade><clade><name>SAMN05216179_3644</name><branch_length>0.22376847</branch_length><color><red>159</red><green>254</green><blue>176</blue></color><taxonomy><scientific_name>Firmicutes</scientific_name><common_name>Gracilibacillus CGMCC 1.10681</common_name><synonym>Gracilibacillus kekensis</synonym></taxonomy><sequence><symbol>PVMlike</symbol><name>Gracilibacillus CGMCC 1.10681 (Firmicutes) || bmcType=PVMlike (main)  || 106aa || [A0A1M7QVB9]   || mint2</name><annotation><desc> || bestHMM=H_mint2_PVMlike</desc></annotation></sequence></clade></clade></clade><clade><name>87</name><branch_length>0.047489941</branch_length><color><red>159</red><green>254</green><blue>176</blue></color><clade><name>CathTA2_2119</name><branch_length>0.181069734</branch_length><color><red>159</red><green>254</green><blue>176</blue></color><taxonomy><scientific_name>Firmicutes</scientific_name><common_name>Caldalkalibacillus TA2.A1</common_name><synonym>Caldalkalibacillus thermarum</synonym></taxonomy><sequence><symbol>PVMlike</symbol><name>Caldalkalibacillus TA2.A1 (Firmicutes) || bmcType=PVMlike (main)  || 106aa || [F5L8G5]   || mint2</name><annotation><desc> || bestHMM=H_mint2_PVMlike</desc></annotation></sequence></clade><clade><name>87</name><branch_length>0.051706799</branch_length><color><red>159</red><green>254</green><blue>176</blue></color><clade><name>87</name><branch_length>0.053538038</branch_length><color><red>159</red><green>254</green><blue>176</blue></color><clade><name>CLHOM_28780</name><branch_length>0.467403523</branch_length><color><red>159</red><green>254</green><blue>176</blue></color><taxonomy><scientific_name>Firmicutes</scientific_name><common_name>Clostridium DSM 5847</common_name><synonym>Clostridium homopropionicum</synonym></taxonomy><sequence><symbol>PVMlike</symbol><name>Clostridium DSM 5847 (Firmicutes) || bmcType=PVMlike (main)  || 107aa || [A0A0L6Z6J9]   || mint2</name><annotation><desc> || bestHMM=H_mint2_PVMlike</desc></annotation></sequence></clade><clade><name>AMS60_10365</name><branch_length>0.230583013</branch_length><color><red>159</red><green>254</green><blue>176</blue></color><taxonomy><scientific_name>Firmicutes</scientific_name><common_name>Bacillus FJAT-21945</common_name><synonym>Bacillus sp.</synonym></taxonomy><sequence><symbol>PVMlike</symbol><name>Bacillus FJAT-21945 (Firmicutes) || bmcType=PVMlike (main)  || 106aa || [A0A0M0X9Z9]   || mint2</name><annotation><desc>2seqs_id98 || 4seqs_id80 || 2loci_inTaxon || bestHMM=H_mint2_PVMlike</desc></annotation></sequence></clade></clade><clade><name>87</name><branch_length>0.059430757</branch_length><color><red>159</red><green>254</green><blue>176</blue></color><clade><name>CLOST_0675</name><branch_length>0.452917644</branch_length><color><red>159</red><green>254</green><blue>176</blue></color><taxonomy><scientific_name>Firmicutes</scientific_name><common_name>Acetoanaerobium ATCC 12662</common_name><synonym>Acetoanaerobium sticklandii</synonym></taxonomy><sequence><symbol>PVMlike</symbol><name>Acetoanaerobium ATCC 12662 (Firmicutes) || bmcType=PVMlike (main)  || 107aa || [E3PWI6]   || mint2</name><annotation><desc>2seqs_id98 || 2seqs_id80 || 2loci_inTaxon || bestHMM=H_mint2_PVMlike</desc></annotation></sequence></clade><clade><name>100</name><branch_length>0.202957718</branch_length><color><red>159</red><green>254</green><blue>176</blue></color><clade><name>KP77_28120</name><branch_length>0.425344358</branch_length><color><red>159</red><green>254</green><blue>176</blue></color><taxonomy><scientific_name>Firmicutes</scientific_name><common_name>Jeotgalibacillus YKJ-13</common_name><synonym>Jeotgalibacillus alimentarius</synonym></taxonomy><sequence><symbol>PVMlike</symbol><name>Jeotgalibacillus YKJ-13 (Firmicutes) || bmcType=PVMlike (main)  || 103aa || [A0A0C2R8S9]   || mint2</name><annotation><desc> || bestHMM=H_mint2_PVMlike</desc></annotation></sequence></clade><clade><name>100</name><branch_length>0.420267052</branch_length><color><red>159</red><green>254</green><blue>176</blue></color><clade><name>SAMN04488053_10844</name><branch_length>0.415478251</branch_length><color><red>159</red><green>254</green><blue>176</blue></color><taxonomy><scientific_name>Firmicutes</scientific_name><common_name>Bacillus CGMCC 1.10369</common_name><synonym>Bacillus daliensis</synonym></taxonomy><sequence><symbol>PVMlike</symbol><name>Bacillus CGMCC 1.10369 (Firmicutes) || bmcType=PVMlike (main)  || 109aa || [A0A1H0HC83]   || mint2</name><annotation><desc> || bestHMM=H_mint2_PVMlike</desc></annotation></sequence></clade><clade><name>Bsel_3116</name><branch_length>0.071238442</branch_length><color><red>159</red><green>254</green><blue>176</blue></color><taxonomy><scientific_name>Firmicutes</scientific_name><common_name>Bacillus ATCC 700615</common_name><synonym>Bacillus selenitireducens</synonym></taxonomy><sequence><symbol>PVMlike</symbol><name>Bacillus ATCC 700615 (Firmicutes) || bmcType=PVMlike (main)  || 109aa || [D6Y0N0]   || mint2</name><annotation><desc> || bestHMM=H_mint2_PVMlike</desc></annotation></sequence></clade></clade></clade></clade></clade></clade></clade></clade></clade></clade></clade></clade></clade></clade></clade></clade></clade></clade></clade></clade></clade></clade></clade></clade></clade></clade><clade><name>100</name><branch_length>0.085107188</branch_length><clade><name>100</name><branch_length>0.086504999</branch_length><color><red>97</red><green>114</green><blue>72</blue></color><clade><name>100</name><branch_length>0.096777203</branch_length><color><red>127</red><green>143</green><blue>78</blue></color><clade><name>Curi_c11990</name><branch_length>0.382227345</branch_length><color><red>127</red><green>143</green><blue>78</blue></color><taxonomy><scientific_name>Firmicutes</scientific_name><common_name>Gottschalkia ATCC 7906</common_name><synonym>Gottschalkia acidurici</synonym></taxonomy><sequence><symbol>BUF1</symbol><name>Gottschalkia ATCC 7906 (Firmicutes) || bmcType=BUF1 (sat)  || 93aa || [K0AZK2]   || camo1</name><annotation><desc> || bestHMM=H_camo1_incomplete</desc></annotation></sequence></clade><clade><name>100</name><branch_length>0.166418185</branch_length><color><red>127</red><green>143</green><blue>78</blue></color><clade><name>CLPU_1c03700</name><branch_length>0.185054579</branch_length><color><red>127</red><green>143</green><blue>78</blue></color><taxonomy><scientific_name>Firmicutes</scientific_name><common_name>Gottschalkia DSM 1384 (CLPU_1c)</common_name><synonym>Clostridium purinilyticum</synonym></taxonomy><sequence><symbol>incomplete</symbol><name>Gottschalkia DSM 1384 (CLPU_1c) (Firmicutes) || bmcType=incomplete (sat) (omitted) || 93aa || [A0A0L0WFK7]   || camo1</name><annotation><desc> || bestHMM=H_camo1_incomplete</desc></annotation></sequence></clade><clade><name>100</name><branch_length>0.047881959</branch_length><color><red>127</red><green>143</green><blue>78</blue></color><clade><name>CLCY_8c00690</name><branch_length>0.13982294</branch_length><color><red>127</red><green>143</green><blue>78</blue></color><taxonomy><scientific_name>Firmicutes</scientific_name><common_name>Clostridium DSM 605 (CLCY_8c)</common_name><synonym>Clostridium cylindrosporum</synonym></taxonomy><sequence><symbol>incomplete</symbol><name>Clostridium DSM 605 (CLCY_8c) (Firmicutes) || bmcType=incomplete (sat) (omitted) || 94aa || [A0A0J8DBT9]   || camo1</name><annotation><desc> || bestHMM=H_camo1_incomplete</desc></annotation></sequence></clade><clade><name>EUAN_18710</name><branch_length>0.277762819</branch_length><color><red>127</red><green>143</green><blue>78</blue></color><taxonomy><scientific_name>Firmicutes</scientific_name><common_name>Andreesenia DSM 1989</common_name><synonym>Eubacterium angustum</synonym></taxonomy><sequence><symbol>BUF1</symbol><name>Andreesenia DSM 1989 (Firmicutes) || bmcType=BUF1 (sat)  || 93aa || [A0A1S1V520]   || camo1</name><annotation><desc> || bestHMM=H_camo1_incomplete</desc></annotation></sequence></clade></clade></clade></clade><clade><name>100</name><branch_length>0.032303548</branch_length><color><red>97</red><green>114</green><blue>72</blue></color><clade><name>100</name><branch_length>0.620407711</branch_length><color><red>63</red><green>155</green><blue>11</blue></color><clade><name>QQ39_10965</name><branch_length>0.063523931</branch_length><color><red>63</red><green>155</green><blue>11</blue></color><taxonomy><scientific_name>Proteobacteria</scientific_name><common_name>Pragia NCTC12285</common_name><synonym>Pragia fontium</synonym></taxonomy><sequence><symbol>GRM2</symbol><name>Pragia NCTC12285 (Proteobacteria) || bmcType=GRM2 (main)  || 146aa || [A0A0G3CKI7]   || grassGreen</name><annotation><desc>2seqs_id98 || 2seqs_id80 ||  || bestHMM=H_grassGreen_GRM2</desc></annotation></sequence></clade><clade><name>100</name><branch_length>0.104466439</branch_length><color><red>63</red><green>155</green><blue>11</blue></color><clade><name>100</name><branch_length>0.173380487</branch_length><color><red>63</red><green>155</green><blue>11</blue></color><clade><name>BIT28_00990</name><branch_length>0.193010366</branch_length><color><red>63</red><green>155</green><blue>11</blue></color><taxonomy><scientific_name>Proteobacteria</scientific_name><common_name>Photobacterium 44178</common_name><synonym>Photobacterium sp.</synonym></taxonomy><sequence><symbol>GRM2</symbol><name>Photobacterium 44178 (Proteobacteria) || bmcType=GRM2 (main)  || 185aa || [A0A1Q9GX82]   || grassGreen</name><annotation><desc> || 2loci_inTaxon || bestHMM=H_grassGreen_GRM2</desc></annotation></sequence></clade><clade><name>100</name><branch_length>0.317867928</branch_length><color><red>63</red><green>155</green><blue>11</blue></color><clade><name>JCM19237_2415</name><branch_length>0.054926568</branch_length><color><red>63</red><green>155</green><blue>11</blue></color><taxonomy><scientific_name>Proteobacteria</scientific_name><common_name>Photobacterium JCM 19237</common_name><synonym>Photobacterium aphoticum</synonym></taxonomy><sequence><symbol>GRM2</symbol><name>Photobacterium JCM 19237 (Proteobacteria) || bmcType=GRM2 (main)  || 183aa || [A0A090QR13]   || grassGreen</name><annotation><desc> || bestHMM=H_grassGreen_GRM2</desc></annotation></sequence></clade><clade><name>100</name><branch_length>0.06484882</branch_length><color><red>63</red><green>155</green><blue>11</blue></color><clade><name>AYY24_11140</name><branch_length>0.117119925</branch_length><color><red>63</red><green>155</green><blue>11</blue></color><taxonomy><scientific_name>Proteobacteria</scientific_name><common_name>Photobacterium AK-8 (AYY24)</common_name><synonym>Photobacterium phosphoreum</synonym></taxonomy><sequence><symbol>GRM2</symbol><name>Photobacterium AK-8 (AYY24) (Proteobacteria) || bmcType=GRM2 (main)  || 205aa || [A0A1B8IF57]   || grassGreen</name><annotation><desc>2seqs_id98 || 2seqs_id80 ||  || bestHMM=H_grassGreen_GRM2</desc></annotation></sequence></clade><clade><name>100</name><branch_length>0.076316435</branch_length><color><red>63</red><green>155</green><blue>11</blue></color><clade><name>A3K86_16450</name><branch_length>0.128325636</branch_length><color><red>63</red><green>155</green><blue>11</blue></color><taxonomy><scientific_name>Proteobacteria</scientific_name><common_name>Photobacterium R-40508</common_name><synonym>Photobacterium jeanii</synonym></taxonomy><sequence><symbol>GRM2</symbol><name>Photobacterium R-40508 (Proteobacteria) || bmcType=GRM2 (main)  || 203aa || [A0A178K861]   || grassGreen</name><annotation><desc> || bestHMM=H_grassGreen_GRM2</desc></annotation></sequence></clade><clade><name>C9I94_17635</name><branch_length>0.046505024</branch_length><color><red>63</red><green>155</green><blue>11</blue></color><taxonomy><scientific_name>Proteobacteria</scientific_name><common_name>Photobacterium DSM 24669 (C9I94)</common_name><synonym>Photobacterium swingsii</synonym></taxonomy><sequence><symbol>GRM2</symbol><name>Photobacterium DSM 24669 (C9I94) (Proteobacteria) || bmcType=GRM2 (main)  || 220aa || [A0A2T3P3C3]   || grassGreen</name><annotation><desc> || bestHMM=H_grassGreen_GRM2</desc></annotation></sequence></clade></clade></clade></clade></clade><clade><name>79</name><branch_length>0.022283975</branch_length><color><red>63</red><green>155</green><blue>11</blue></color><clade><name>79</name><branch_length>0.071240981</branch_length><color><red>63</red><green>155</green><blue>11</blue></color><clade><name>C9I89_18835</name><branch_length>0.242630973</branch_length><color><red>63</red><green>155</green><blue>11</blue></color><taxonomy><scientific_name>Proteobacteria</scientific_name><common_name>Photobacterium DSM 16190</common_name><synonym>Photobacterium lipolyticum</synonym></taxonomy><sequence><symbol>GRM2</symbol><name>Photobacterium DSM 16190 (Proteobacteria) || bmcType=GRM2 (main)  || 196aa || [A0A2T3MTN0]   || grassGreen</name><annotation><desc> || 2loci_inTaxon || bestHMM=H_grassGreen_GRM2</desc></annotation></sequence></clade><clade><name>100</name><branch_length>0.240900297</branch_length><color><red>63</red><green>155</green><blue>11</blue></color><clade><name>AXX16_0071</name><branch_length>0.217904813</branch_length><color><red>63</red><green>155</green><blue>11</blue></color><taxonomy><scientific_name>Proteobacteria</scientific_name><common_name>Serratia NCTC10848 (AXX16)</common_name><synonym>Serratia rubidaea</synonym></taxonomy><sequence><symbol>GRM2</symbol><name>Serratia NCTC10848 (AXX16) (Proteobacteria) || bmcType=GRM2 (main)  || 142aa || [A0A126VBX9]   || grassGreen</name><annotation><desc>3seqs_id98 || 7seqs_id80 ||  || bestHMM=H_grassGreen_GRM2</desc></annotation></sequence></clade><clade><name>L581_1420</name><branch_length>0.086445801</branch_length><color><red>63</red><green>155</green><blue>11</blue></color><taxonomy><scientific_name>Proteobacteria</scientific_name><common_name>Serratia AU-AP2C</common_name><synonym>Serratia fonticola</synonym></taxonomy><sequence><symbol>GRM2</symbol><name>Serratia AU-AP2C (Proteobacteria) || bmcType=GRM2 (main)  || 144aa || [U2MXM3]   || grassGreen</name><annotation><desc>2seqs_id98 || 10seqs_id80 ||  || bestHMM=H_grassGreen_GRM2</desc></annotation></sequence></clade></clade></clade><clade><name>100</name><branch_length>0.096332567</branch_length><color><red>63</red><green>155</green><blue>11</blue></color><clade><name>100</name><branch_length>0.048734152</branch_length><color><red>63</red><green>155</green><blue>11</blue></color><clade><name>M992_0267</name><branch_length>0.129741725</branch_length><color><red>63</red><green>155</green><blue>11</blue></color><taxonomy><scientific_name>Proteobacteria</scientific_name><common_name>Moellerella ATCC 35017</common_name><synonym>Moellerella wisconsensis</synonym></taxonomy><sequence><symbol>GRM2</symbol><name>Moellerella ATCC 35017 (Proteobacteria) || bmcType=GRM2 (main)  || 151aa || [A0A0N0IBW5]   || grassGreen</name><annotation><desc>2seqs_id98 || 3seqs_id80 ||  || bestHMM=H_grassGreen_GRM2</desc></annotation></sequence></clade><clade><name>100</name><branch_length>0.12059652</branch_length><color><red>63</red><green>155</green><blue>11</blue></color><clade><name>APT96_18430</name><branch_length>0.051173096</branch_length><color><red>63</red><green>155</green><blue>11</blue></color><taxonomy><scientific_name>Proteobacteria</scientific_name><common_name>Proteus M16 (APT96)</common_name><synonym>Proteus mirabilis</synonym></taxonomy><sequence><symbol>GRM2</symbol><name>Proteus M16 (APT96) (Proteobacteria) || bmcType=GRM2 (main)  || 168aa || [A0A0V9HJJ4]   || grassGreen</name><annotation><desc>13seqs_id80 ||  || bestHMM=H_grassGreen_GRM2</desc></annotation></sequence></clade><clade><name>100</name><branch_length>0.028091337</branch_length><color><red>63</red><green>155</green><blue>11</blue></color><clade><name>M997_3354</name><branch_length>0.040599252</branch_length><color><red>63</red><green>155</green><blue>11</blue></color><taxonomy><scientific_name>Proteobacteria</scientific_name><common_name>Proteus ATCC 700826</common_name><synonym>Proteus hauseri</synonym></taxonomy><sequence><symbol>GRM2</symbol><name>Proteus ATCC 700826 (Proteobacteria) || bmcType=GRM2 (main)  || 166aa || [A0A1B7JAU0]   || grassGreen</name><annotation><desc>2seqs_id80 ||  || bestHMM=H_grassGreen_GRM2</desc></annotation></sequence></clade><clade><name>100</name><branch_length>0.112229112</branch_length><color><red>63</red><green>155</green><blue>11</blue></color><clade><name>100</name><branch_length>0.074438976</branch_length><color><red>63</red><green>155</green><blue>11</blue></color><clade><name>M998_1598</name><branch_length>0.028198118</branch_length><color><red>63</red><green>155</green><blue>11</blue></color><taxonomy><scientific_name>Proteobacteria</scientific_name><common_name>Providencia ATCC 35613</common_name><synonym>Providencia heimbachae</synonym></taxonomy><sequence><symbol>GRM2</symbol><name>Providencia ATCC 35613 (Proteobacteria) || bmcType=GRM2 (main)  || 147aa || [A0A1B7JWU7]   || grassGreen</name><annotation><desc>2seqs_id98 || 2seqs_id80 ||  || bestHMM=H_grassGreen_GRM2</desc></annotation></sequence></clade><clade><name>DD649_16740</name><branch_length>0.147970131</branch_length><color><red>63</red><green>155</green><blue>11</blue></color><taxonomy><scientific_name>Proteobacteria</scientific_name><common_name>Providencia (DD649)</common_name><synonym>Providencia sp.</synonym></taxonomy><sequence><symbol>GRM2</symbol><name>Providencia (DD649) (Proteobacteria) || bmcType=GRM2 (main)  || 153aa || [A0A356DAC4]   || grassGreen</name><annotation><desc> || bestHMM=H_grassGreen_GRM2</desc></annotation></sequence></clade></clade><clade><name>100</name><branch_length>0.107823771</branch_length><color><red>63</red><green>155</green><blue>11</blue></color><clade><name>CO695_06865</name><branch_length>0.018713627</branch_length><color><red>63</red><green>155</green><blue>11</blue></color><taxonomy><scientific_name>Proteobacteria</scientific_name><common_name>Providencia NCTC6344 (CO695)</common_name><synonym>Providencia alcalifaciens</synonym></taxonomy><sequence><symbol>GRM2</symbol><name>Providencia NCTC6344 (CO695) (Proteobacteria) || bmcType=GRM2 (main)  || 130aa || [A0A291E9T5]   || grassGreen</name><annotation><desc>4seqs_id98 || 6seqs_id80 ||  || bestHMM=H_grassGreen_GRM2</desc></annotation></sequence></clade><clade><name>NCTC12026_03370</name><branch_length>0.058430885</branch_length><color><red>63</red><green>155</green><blue>11</blue></color><taxonomy><scientific_name>Proteobacteria</scientific_name><common_name>Providencia NCTC12026</common_name><synonym>Providencia rustigianii</synonym></taxonomy><sequence><symbol>GRM2</symbol><name>Providencia NCTC12026 (Proteobacteria) || bmcType=GRM2 (main)  || 130aa || [A0A379G7Q0]   || grassGreen</name><annotation><desc>2seqs_id98 || 2seqs_id80 ||  || bestHMM=H_grassGreen_GRM2</desc></annotation></sequence></clade></clade></clade></clade></clade></clade><clade><name>100</name><branch_length>0.097037008</branch_length><color><red>63</red><green>155</green><blue>11</blue></color><clade><name>C8D90_10368</name><branch_length>0.267179987</branch_length><color><red>63</red><green>155</green><blue>11</blue></color><taxonomy><scientific_name>Proteobacteria</scientific_name><common_name>Enterobacillus DSM 103736</common_name><synonym>Enterobacillus tribolii</synonym></taxonomy><sequence><symbol>GRM2</symbol><name>Enterobacillus DSM 103736 (Proteobacteria) || bmcType=GRM2 (main)  || 136aa || [A0A370QTW0]   || grassGreen</name><annotation><desc> || bestHMM=H_grassGreen_GRM2</desc></annotation></sequence></clade><clade><name>100</name><branch_length>0.096924925</branch_length><color><red>63</red><green>155</green><blue>11</blue></color><clade><name>SAMN06273570_2854</name><branch_length>0.42597101</branch_length><color><red>63</red><green>155</green><blue>11</blue></color><taxonomy><scientific_name>Proteobacteria</scientific_name><common_name>unclassified-Enterobacteriaceae JKS000234</common_name><synonym>Enterobacteriaceae bacterium</synonym></taxonomy><sequence><symbol>GRM2</symbol><name>unclassified-Enterobacteriaceae JKS000234 (Proteobacteria) || bmcType=GRM2 (main)  || 129aa || [A0A286BWC1]   || grassGreen</name><annotation><desc>2seqs_id98 || 2seqs_id80 ||  || bestHMM=H_grassGreen_GRM2</desc></annotation></sequence></clade><clade><name>100</name><branch_length>0.070250834</branch_length><color><red>63</red><green>155</green><blue>11</blue></color><clade><name>100</name><branch_length>0.048429555</branch_length><color><red>63</red><green>155</green><blue>11</blue></color><clade><name>BG55_02285</name><branch_length>0.2170731</branch_length><color><red>63</red><green>155</green><blue>11</blue></color><taxonomy><scientific_name>Proteobacteria</scientific_name><common_name>Erwinia BT-MARDI</common_name><synonym>Erwinia mallotivora</synonym></taxonomy><sequence><symbol>GRM2</symbol><name>Erwinia BT-MARDI (Proteobacteria) || bmcType=GRM2 (main)  || 177aa || [A0A014NCM8]   || grassGreen</name><annotation><desc> || bestHMM=H_grassGreen_GRM2</desc></annotation></sequence></clade><clade><name>HMPREF0880_04648</name><branch_length>0.213828511</branch_length><color><red>63</red><green>155</green><blue>11</blue></color><taxonomy><scientific_name>Proteobacteria</scientific_name><common_name>Yokenella ATCC 43003</common_name><synonym>Yokenella regensburgei</synonym></taxonomy><sequence><symbol>EUT1_GRM2</symbol><name>Yokenella ATCC 43003 (Proteobacteria) || bmcType=EUT1_GRM2 (main) (omitted) || 135aa || [G9ZAT2]   || grassGreen</name><annotation><desc>3seqs_id98 || 3seqs_id80 ||  || bestHMM=H_grassGreen_GRM2</desc></annotation></sequence></clade></clade><clade><name>100</name><branch_length>0.049952673</branch_length><color><red>63</red><green>155</green><blue>11</blue></color><clade><name>BZP36_14590</name><branch_length>0.099188424</branch_length><color><red>63</red><green>155</green><blue>11</blue></color><taxonomy><scientific_name>Proteobacteria</scientific_name><common_name>Raoultella NCTC13097 (BZP36)</common_name><synonym>Raoultella terrigena</synonym></taxonomy><sequence><symbol>GRM2</symbol><name>Raoultella NCTC13097 (BZP36) (Proteobacteria) || bmcType=GRM2 (main)  || 143aa || [A0A1V2BMQ7]   || grassGreen</name><annotation><desc>5seqs_id98 || 3seqs_id80 ||  || bestHMM=H_grassGreen_GRM2</desc></annotation></sequence></clade><clade><name>100</name><branch_length>1.0E-6</branch_length><color><red>63</red><green>155</green><blue>11</blue></color><clade><name>GKAS_02650</name><branch_length>0.091536194</branch_length><color><red>63</red><green>155</green><blue>11</blue></color><taxonomy><scientific_name>Proteobacteria</scientific_name><common_name>Kluyvera ATCC 33433</common_name><synonym>Kluyvera ascorbata</synonym></taxonomy><sequence><symbol>GRM2</symbol><name>Kluyvera ATCC 33433 (Proteobacteria) || bmcType=GRM2 (main)  || 135aa || [A0A085I0I1]   || grassGreen</name><annotation><desc>2seqs_id98 || 4seqs_id80 ||  || bestHMM=H_grassGreen_GRM2</desc></annotation></sequence></clade><clade><name>100</name><branch_length>0.054083103</branch_length><color><red>63</red><green>155</green><blue>11</blue></color><clade><name>98</name><branch_length>0.012253244</branch_length><color><red>63</red><green>155</green><blue>11</blue></color><clade><name>AYO04_02825</name><branch_length>0.118090229</branch_length><color><red>63</red><green>155</green><blue>11</blue></color><taxonomy><scientific_name>Proteobacteria</scientific_name><common_name>Raoultella INSali127 (AYO04)</common_name><synonym>Raoultella planticola</synonym></taxonomy><sequence><symbol>GRM2</symbol><name>Raoultella INSali127 (AYO04) (Proteobacteria) || bmcType=GRM2 (main)  || 146aa || [A0A1A0ECB2]   || grassGreen</name><annotation><desc>6seqs_id98 || 13seqs_id80 || 2loci_inTaxon || bestHMM=H_grassGreen_GRM2</desc></annotation></sequence></clade><clade><name>100</name><branch_length>0.029418661</branch_length><color><red>63</red><green>155</green><blue>11</blue></color><clade><name>HMPREF0484_5140</name><branch_length>0.062044371</branch_length><color><red>63</red><green>155</green><blue>11</blue></color><taxonomy><scientific_name>Proteobacteria</scientific_name><common_name>Klebsiella ATCC 13884</common_name><synonym>Klebsiella pneumoniae</synonym></taxonomy><sequence><symbol>GRM2</symbol><name>Klebsiella ATCC 13884 (Proteobacteria) || bmcType=GRM2 (main)  || 132aa || [C8TBZ6] 6QN1' cmcE || grassGreen</name><annotation><desc>15seqs_id98 || 58seqs_id80 || cmcE || 3loci_inTaxon || bestHMM=H_grassGreen_GRM2</desc></annotation></sequence></clade><clade><name>100</name><branch_length>1.0E-6</branch_length><color><red>63</red><green>155</green><blue>11</blue></color><clade><name>RX34_04337</name><branch_length>0.102325276</branch_length><color><red>63</red><green>155</green><blue>11</blue></color><taxonomy><scientific_name>Proteobacteria</scientific_name><common_name>Escherichia GN05128 (RX34)</common_name><synonym>Escherichia coli</synonym></taxonomy><sequence><symbol>incomplete</symbol><name>Escherichia GN05128 (RX34) (Proteobacteria) || bmcType=incomplete (sat) (omitted) || 154aa || [A0A234VV34]   || grassGreen</name><annotation><desc>23seqs_id98 || 28seqs_id80 ||  || bestHMM=H_grassGreen_GRM2</desc></annotation></sequence></clade><clade><name>CEW81_15435</name><branch_length>0.103297011</branch_length><color><red>63</red><green>155</green><blue>11</blue></color><taxonomy><scientific_name>Proteobacteria</scientific_name><common_name>Kluyvera georgiana</common_name><synonym>Kluyvera georgiana</synonym></taxonomy><sequence><symbol>GRM2</symbol><name>Kluyvera georgiana (Proteobacteria) || bmcType=GRM2 (main)  || 137aa || [A0A248KIZ4]   || grassGreen</name><annotation><desc> || bestHMM=H_grassGreen_GRM2</desc></annotation></sequence></clade></clade></clade></clade><clade><name>99</name><branch_length>0.014968359</branch_length><color><red>63</red><green>155</green><blue>11</blue></color><clade><name>HA46_01050</name><branch_length>0.118188791</branch_length><color><red>63</red><green>155</green><blue>11</blue></color><taxonomy><scientific_name>Proteobacteria</scientific_name><common_name>Pantoea LMG 5345</common_name><synonym>Pantoea septica</synonym></taxonomy><sequence><symbol>GRM2</symbol><name>Pantoea LMG 5345 (Proteobacteria) || bmcType=GRM2 (main)  || 142aa || [A0A1X1FAJ3]   || grassGreen</name><annotation><desc>32seqs_id80 ||  || bestHMM=H_grassGreen_GRM2</desc></annotation></sequence></clade><clade><name>99</name><branch_length>0.014157788</branch_length><color><red>63</red><green>155</green><blue>11</blue></color><clade><name>DET57_13621</name><branch_length>0.090953246</branch_length><color><red>63</red><green>155</green><blue>11</blue></color><taxonomy><scientific_name>Proteobacteria</scientific_name><common_name>Klebsiella 2880STDY5682456 (DET57)</common_name><synonym>Klebsiella oxytoca</synonym></taxonomy><sequence><symbol>GRM2</symbol><name>Klebsiella 2880STDY5682456 (DET57) (Proteobacteria) || bmcType=GRM2 (main)  || 150aa || [A0A318F5T1]  cmcE || grassGreen</name><annotation><desc>2seqs_id80 || cmcE || 5loci_inTaxon || bestHMM=H_grassGreen_GRM2</desc></annotation></sequence></clade><clade><name>100</name><branch_length>0.050123884</branch_length><color><red>63</red><green>155</green><blue>11</blue></color><clade><name>BJP24_20915</name><branch_length>0.113510841</branch_length><color><red>63</red><green>155</green><blue>11</blue></color><taxonomy><scientific_name>Proteobacteria</scientific_name><common_name>Aeromonas TTU2014-159ASC</common_name><synonym>Aeromonas allosaccharophila</synonym></taxonomy><sequence><symbol>GRM2</symbol><name>Aeromonas TTU2014-159ASC (Proteobacteria) || bmcType=GRM2 (main)  || 152aa || [A0A1Q5VLL2]   || grassGreen</name><annotation><desc>2seqs_id98 || 2seqs_id80 ||  || bestHMM=H_grassGreen_GRM2</desc></annotation></sequence></clade><clade><name>CJP16_06215</name><branch_length>0.047845376</branch_length><color><red>63</red><green>155</green><blue>11</blue></color><taxonomy><scientific_name>Proteobacteria</scientific_name><common_name>Aeromonas TM12</common_name><synonym>Aeromonas sobria</synonym></taxonomy><sequence><symbol>GRM2</symbol><name>Aeromonas TM12 (Proteobacteria) || bmcType=GRM2 (main)  || 150aa || [A0A2N3J438]   || grassGreen</name><annotation><desc>18seqs_id80 ||  || bestHMM=H_grassGreen_GRM2</desc></annotation></sequence></clade></clade></clade></clade></clade></clade></clade></clade></clade></clade></clade></clade></clade></clade><clade><name>100</name><branch_length>0.179637184</branch_length><color><red>97</red><green>114</green><blue>72</blue></color><clade><name>100</name><branch_length>0.141410307</branch_length><color><red>127</red><green>143</green><blue>78</blue></color><clade><name>cpu_04270</name><branch_length>0.243358552</branch_length><color><red>127</red><green>143</green><blue>78</blue></color><taxonomy><scientific_name>Firmicutes</scientific_name><common_name>Carboxydothermus Ug1</common_name><synonym>Carboxydothermus pertinax</synonym></taxonomy><sequence><symbol>BUF1</symbol><name>Carboxydothermus Ug1 (Firmicutes) || bmcType=BUF1 (main)  || 90aa || [A0A1L8CSP9]   || camo2</name><annotation><desc>3seqs_id80 ||  || bestHMM=H_camo2_UA</desc></annotation></sequence></clade><clade><name>100</name><branch_length>0.20834331</branch_length><color><red>127</red><green>143</green><blue>78</blue></color><clade><name>100</name><branch_length>0.224085261</branch_length><color><red>127</red><green>143</green><blue>78</blue></color><clade><name>B6D60_04920</name><branch_length>0.223260742</branch_length><color><red>127</red><green>143</green><blue>78</blue></color><taxonomy><scientific_name>candidate division KSB1</scientific_name><common_name>Ca.KSB1 4484_87</common_name><synonym>candidate division KSB1 bacterium</synonym></taxonomy><sequence><symbol>MIC4</symbol><name>Ca.KSB1 4484_87 (candidate division KSB1) || bmcType=MIC4 (main)  || 100aa || [A0A1W9RRJ6]   || camo2</name><annotation><desc>2seqs_id80 ||  || bestHMM=H_camo2_UA</desc></annotation></sequence></clade><clade><name>MROS_0101</name><branch_length>0.2616169</branch_length><color><red>127</red><green>143</green><blue>78</blue></color><taxonomy><scientific_name>Ignavibacteriae</scientific_name><common_name>Melioribacter JCM 17771</common_name><synonym>Melioribacter roseus</synonym></taxonomy><sequence><symbol>MIC4</symbol><name>Melioribacter JCM 17771 (Ignavibacteriae) || bmcType=MIC4 (main)  || 97aa || [I6Z2H1]   || camo2</name><annotation><desc> || 2loci_inTaxon || bestHMM=H_camo2_UA</desc></annotation></sequence></clade></clade><clade><name>100</name><branch_length>0.419399264</branch_length><color><red>127</red><green>143</green><blue>78</blue></color><clade><name>B6D60_04910</name><branch_length>0.153264767</branch_length><color><red>127</red><green>143</green><blue>78</blue></color><taxonomy><scientific_name>candidate division KSB1</scientific_name><common_name>Ca.KSB1 4484_87</common_name><synonym>candidate division KSB1 bacterium</synonym></taxonomy><sequence><symbol>MIC4</symbol><name>Ca.KSB1 4484_87 (candidate division KSB1) || bmcType=MIC4 (main)  || 96aa || [A0A1W9RSS0]   || camo2</name><annotation><desc>2seqs_id80 ||  || bestHMM=H_camo2_UA</desc></annotation></sequence></clade><clade><name>MROS_0099</name><branch_length>0.241771645</branch_length><color><red>127</red><green>143</green><blue>78</blue></color><taxonomy><scientific_name>Ignavibacteriae</scientific_name><common_name>Melioribacter JCM 17771</common_name><synonym>Melioribacter roseus</synonym></taxonomy><sequence><symbol>MIC4</symbol><name>Melioribacter JCM 17771 (Ignavibacteriae) || bmcType=MIC4 (main)  || 99aa || [I6ZW97]   || camo2</name><annotation><desc>2seqs_id80 || 2loci_inTaxon || bestHMM=H_camo2_UA</desc></annotation></sequence></clade></clade></clade></clade><clade><name>100</name><branch_length>0.053932743</branch_length><color><red>97</red><green>114</green><blue>72</blue></color><clade><name>100</name><branch_length>0.311103416</branch_length><color><red>8</red><green>148</green><blue>4</blue></color><clade><name>SAMN05660923_00396</name><branch_length>0.142418512</branch_length><color><red>8</red><green>148</green><blue>4</blue></color><taxonomy><scientific_name>Firmicutes</scientific_name><common_name>Tepidimicrobium DSM 23310</common_name><synonym>Tepidimicrobium xylanilyticum</synonym></taxonomy><sequence><symbol>BUF1</symbol><name>Tepidimicrobium DSM 23310 (Firmicutes) || bmcType=BUF1 (main)  || 87aa || [A0A1H2RJL0]   || treeGreen</name><annotation><desc>2seqs_id80 ||  || bestHMM=H_treeGreen_BUF</desc></annotation></sequence></clade><clade><name>100</name><branch_length>0.014350056</branch_length><color><red>8</red><green>148</green><blue>4</blue></color><clade><name>CIW83_21510</name><branch_length>0.142597294</branch_length><color><red>8</red><green>148</green><blue>4</blue></color><taxonomy><scientific_name>Firmicutes</scientific_name><common_name>Tissierella P1</common_name><synonym>Tissierella sp.</synonym></taxonomy><sequence><symbol>BUF1</symbol><name>Tissierella P1 (Firmicutes) || bmcType=BUF1 (main)  || 93aa || [A0A265Q1R9]   || treeGreen</name><annotation><desc>5seqs_id80 || 2loci_inTaxon || bestHMM=H_treeGreen_BUF</desc></annotation></sequence></clade><clade><name>100</name><branch_length>0.074621798</branch_length><color><red>8</red><green>148</green><blue>4</blue></color><clade><name>SAMN02745180_02421</name><branch_length>0.053841402</branch_length><color><red>8</red><green>148</green><blue>4</blue></color><taxonomy><scientific_name>Firmicutes</scientific_name><common_name>Sporanaerobacter DSM 13106</common_name><synonym>Sporanaerobacter acetigenes</synonym></taxonomy><sequence><symbol>BUF1</symbol><name>Sporanaerobacter DSM 13106 (Firmicutes) || bmcType=BUF1 (main)  || 87aa || [A0A1M5YU61]   || treeGreen</name><annotation><desc>5seqs_id80 ||  || bestHMM=H_treeGreen_BUF</desc></annotation></sequence></clade><clade><name>100</name><branch_length>0.091595399</branch_length><color><red>8</red><green>148</green><blue>4</blue></color><clade><name>100</name><branch_length>0.13832288</branch_length><color><red>8</red><green>148</green><blue>4</blue></color><clade><name>ABG79_00387</name><branch_length>0.075174449</branch_length><color><red>8</red><green>148</green><blue>4</blue></color><taxonomy><scientific_name>Firmicutes</scientific_name><common_name>Caloramator VF08</common_name><synonym>Caloramator mitchellensis</synonym></taxonomy><sequence><symbol>BUF1</symbol><name>Caloramator VF08 (Firmicutes) || bmcType=BUF1 (main)  || 87aa || [A0A0R3K3S1]   || treeGreen</name><annotation><desc>3seqs_id80 || 2loci_inTaxon || bestHMM=H_treeGreen_BUF</desc></annotation></sequence></clade><clade><name>99</name><branch_length>0.038418666</branch_length><color><red>8</red><green>148</green><blue>4</blue></color><clade><name>SAMN05660865_00224</name><branch_length>0.101147266</branch_length><color><red>8</red><green>148</green><blue>4</blue></color><taxonomy><scientific_name>Firmicutes</scientific_name><common_name>Caloramator DSM 5463</common_name><synonym>Caloramator fervidus</synonym></taxonomy><sequence><symbol>BUF1</symbol><name>Caloramator DSM 5463 (Firmicutes) || bmcType=BUF1 (main)  || 87aa || [A0A1H5RVA4]   || treeGreen</name><annotation><desc>3seqs_id80 ||  || bestHMM=H_treeGreen_BUF</desc></annotation></sequence></clade><clade><name>CAAU_1158</name><branch_length>0.056965956</branch_length><color><red>8</red><green>148</green><blue>4</blue></color><taxonomy><scientific_name>Firmicutes</scientific_name><common_name>Caloramator RC3</common_name><synonym>Caloramator australicus</synonym></taxonomy><sequence><symbol>BUF1</symbol><name>Caloramator RC3 (Firmicutes) || bmcType=BUF1 (main)  || 87aa || [I7LIV2]   || treeGreen</name><annotation><desc>3seqs_id80 ||  || bestHMM=H_treeGreen_BUF</desc></annotation></sequence></clade></clade></clade><clade><name>100</name><branch_length>0.140663127</branch_length><color><red>8</red><green>148</green><blue>4</blue></color><clade><name>100</name><branch_length>0.055021535</branch_length><color><red>8</red><green>148</green><blue>4</blue></color><clade><name>99</name><branch_length>0.020726652</branch_length><color><red>8</red><green>148</green><blue>4</blue></color><clade><name>SAMN05660462_01133</name><branch_length>0.11167008</branch_length><color><red>8</red><green>148</green><blue>4</blue></color><taxonomy><scientific_name>Firmicutes</scientific_name><common_name>Proteiniborus DSM 21650</common_name><synonym>Proteiniborus ethanoligenes</synonym></taxonomy><sequence><symbol>BUF1</symbol><name>Proteiniborus DSM 21650 (Firmicutes) || bmcType=BUF1 (main)  || 88aa || [A0A1H3NHK7]   || treeGreen</name><annotation><desc>2seqs_id80 ||  || bestHMM=H_treeGreen_BUF</desc></annotation></sequence></clade><clade><name>99</name><branch_length>0.01605551</branch_length><color><red>8</red><green>148</green><blue>4</blue></color><clade><name>DW1_2977</name><branch_length>0.070445451</branch_length><color><red>8</red><green>148</green><blue>4</blue></color><taxonomy><scientific_name>Firmicutes</scientific_name><common_name>Proteiniborus DW1</common_name><synonym>Proteiniborus sp.</synonym></taxonomy><sequence><symbol>BUF1</symbol><name>Proteiniborus DW1 (Firmicutes) || bmcType=BUF1 (main)  || 88aa || [A0A1M4MA30]   || treeGreen</name><annotation><desc>2seqs_id80 ||  || bestHMM=H_treeGreen_BUF</desc></annotation></sequence></clade><clade><name>100</name><branch_length>0.020895578</branch_length><color><red>8</red><green>148</green><blue>4</blue></color><clade><name>CLCY_4c00800</name><branch_length>0.139342981</branch_length><color><red>8</red><green>148</green><blue>4</blue></color><taxonomy><scientific_name>Firmicutes</scientific_name><common_name>Clostridium DSM 605 (CLCY_4c)</common_name><synonym>Clostridium cylindrosporum</synonym></taxonomy><sequence><symbol>BUF1</symbol><name>Clostridium DSM 605 (CLCY_4c) (Firmicutes) || bmcType=BUF1 (main)  || 89aa || [A0A0J8D8B4]   || treeGreen</name><annotation><desc> || bestHMM=H_treeGreen_BUF</desc></annotation></sequence></clade><clade><name>SAMN05660297_02679</name><branch_length>0.142186663</branch_length><color><red>8</red><green>148</green><blue>4</blue></color><taxonomy><scientific_name>Firmicutes</scientific_name><common_name>Natronincola DSM 18979</common_name><synonym>Natronincola peptidivorans</synonym></taxonomy><sequence><symbol>BUF1</symbol><name>Natronincola DSM 18979 (Firmicutes) || bmcType=BUF1 (main)  || 88aa || [A0A1I0F6L9]   || treeGreen</name><annotation><desc> || 4loci_inTaxon || bestHMM=H_treeGreen_BUF</desc></annotation></sequence></clade></clade></clade></clade><clade><name>99</name><branch_length>0.035481162</branch_length><color><red>8</red><green>148</green><blue>4</blue></color><clade><name>100</name><branch_length>0.051203743</branch_length><color><red>8</red><green>148</green><blue>4</blue></color><clade><name>CLPU_29c00080</name><branch_length>0.061084028</branch_length><color><red>8</red><green>148</green><blue>4</blue></color><taxonomy><scientific_name>Firmicutes</scientific_name><common_name>Gottschalkia DSM 1384 (CLPU_29c)</common_name><synonym>Clostridium purinilyticum</synonym></taxonomy><sequence><symbol>BUF1</symbol><name>Gottschalkia DSM 1384 (CLPU_29c) (Firmicutes) || bmcType=BUF1 (main)  || 91aa || [A0A0L0W698]   || treeGreen</name><annotation><desc>2seqs_id80 ||  || bestHMM=H_treeGreen_BUF</desc></annotation></sequence></clade><clade><name>Clos_0366</name><branch_length>0.181745394</branch_length><color><red>8</red><green>148</green><blue>4</blue></color><taxonomy><scientific_name>Firmicutes</scientific_name><common_name>Alkaliphilus OhILAs</common_name><synonym>Alkaliphilus oremlandii</synonym></taxonomy><sequence><symbol>BUF1</symbol><name>Alkaliphilus OhILAs (Firmicutes) || bmcType=BUF1 (main)  || 88aa || [A8MLL1]   || treeGreen</name><annotation><desc> || 3loci_inTaxon || bestHMM=H_treeGreen_BUF</desc></annotation></sequence></clade></clade><clade><name>100</name><branch_length>0.05365702</branch_length><color><red>8</red><green>148</green><blue>4</blue></color><clade><name>EUAN_23230</name><branch_length>0.093715824</branch_length><color><red>8</red><green>148</green><blue>4</blue></color><taxonomy><scientific_name>Firmicutes</scientific_name><common_name>Andreesenia DSM 1989</common_name><synonym>Eubacterium angustum</synonym></taxonomy><sequence><symbol>BUF1</symbol><name>Andreesenia DSM 1989 (Firmicutes) || bmcType=BUF1 (main)  || 91aa || [A0A1S1V402]   || treeGreen</name><annotation><desc>2seqs_id80 ||  || bestHMM=H_treeGreen_BUF</desc></annotation></sequence></clade><clade><name>Curi_c29090</name><branch_length>0.186733974</branch_length><color><red>8</red><green>148</green><blue>4</blue></color><taxonomy><scientific_name>Firmicutes</scientific_name><common_name>Gottschalkia ATCC 7906</common_name><synonym>Gottschalkia acidurici</synonym></taxonomy><sequence><symbol>BUF1</symbol><name>Gottschalkia ATCC 7906 (Firmicutes) || bmcType=BUF1 (main)  || 92aa || [K0B4P2]   || treeGreen</name><annotation><desc> || bestHMM=H_treeGreen_BUF</desc></annotation></sequence></clade></clade></clade></clade><clade><name>100</name><branch_length>0.014221877</branch_length><color><red>8</red><green>148</green><blue>4</blue></color><clade><name>COA82_02520</name><branch_length>0.339632005</branch_length><color><red>8</red><green>148</green><blue>4</blue></color><taxonomy><scientific_name>Firmicutes</scientific_name><common_name>Alkaliphilus (COA82)</common_name><synonym>Alkaliphilus sp.</synonym></taxonomy><sequence><symbol>BUF1</symbol><name>Alkaliphilus (COA82) (Firmicutes) || bmcType=BUF1 (main)  || 88aa || [A0A2G2ML85]   || treeGreen</name><annotation><desc> || 2loci_inTaxon || bestHMM=H_treeGreen_BUF</desc></annotation></sequence></clade><clade><name>100</name><branch_length>0.034537411</branch_length><color><red>8</red><green>148</green><blue>4</blue></color><clade><name>100</name><branch_length>0.002309196</branch_length><color><red>8</red><green>148</green><blue>4</blue></color><clade><name>TR13x_08680</name><branch_length>0.102218094</branch_length><color><red>8</red><green>148</green><blue>4</blue></color><taxonomy><scientific_name>Firmicutes</scientific_name><common_name>Caloranaerobacter TR13</common_name><synonym>Caloranaerobacter sp.</synonym></taxonomy><sequence><symbol>BUF1</symbol><name>Caloranaerobacter TR13 (Firmicutes) || bmcType=BUF1 (main)  || 90aa || [A0A0P8XQ95]   || treeGreen</name><annotation><desc> || bestHMM=H_treeGreen_BUF</desc></annotation></sequence></clade><clade><name>100</name><branch_length>0.083893023</branch_length><color><red>8</red><green>148</green><blue>4</blue></color><clade><name>SAMN03080606_03811</name><branch_length>0.147039351</branch_length><color><red>8</red><green>148</green><blue>4</blue></color><taxonomy><scientific_name>Firmicutes</scientific_name><common_name>Alkaliphilus DSM 18978</common_name><synonym>Alkaliphilus peptidifermentans</synonym></taxonomy><sequence><symbol>BUF1</symbol><name>Alkaliphilus DSM 18978 (Firmicutes) || bmcType=BUF1 (main)  || 92aa || [A0A1G5KVN5]   || treeGreen</name><annotation><desc>2seqs_id80 || 3loci_inTaxon || bestHMM=H_treeGreen_BUF</desc></annotation></sequence></clade><clade><name>SAMN05192546_108117</name><branch_length>0.307889857</branch_length><color><red>8</red><green>148</green><blue>4</blue></color><taxonomy><scientific_name>Firmicutes</scientific_name><common_name>Tindallia APO</common_name><synonym>Tindallia californiensis</synonym></taxonomy><sequence><symbol>BUF1</symbol><name>Tindallia APO (Firmicutes) || bmcType=BUF1 (main)  || 90aa || [A0A1H3Q6D3]   || treeGreen</name><annotation><desc>2seqs_id98 || 2seqs_id80 || 2loci_inTaxon || bestHMM=H_treeGreen_BUF</desc></annotation></sequence></clade></clade></clade><clade><name>100</name><branch_length>0.046116057</branch_length><color><red>8</red><green>148</green><blue>4</blue></color><clade><name>100</name><branch_length>0.070353318</branch_length><color><red>8</red><green>148</green><blue>4</blue></color><clade><name>B2H97_04800</name><branch_length>0.271963378</branch_length><color><red>8</red><green>148</green><blue>4</blue></color><taxonomy><scientific_name>Firmicutes</scientific_name><common_name>Paraclostridium SU1074NT</common_name><synonym>Paraclostridium bifermentans</synonym></taxonomy><sequence><symbol>BUF1</symbol><name>Paraclostridium SU1074NT (Firmicutes) || bmcType=BUF1 (main)  || 86aa || [A0A1X2JNU2]   || treeGreen</name><annotation><desc>6seqs_id98 || 7seqs_id80 || 2loci_inTaxon || bestHMM=H_treeGreen_BUF</desc></annotation></sequence></clade><clade><name>Amet_4580</name><branch_length>0.154336496</branch_length><color><red>8</red><green>148</green><blue>4</blue></color><taxonomy><scientific_name>Firmicutes</scientific_name><common_name>Alkaliphilus QYMF</common_name><synonym>Alkaliphilus metalliredigens</synonym></taxonomy><sequence><symbol>BUF1</symbol><name>Alkaliphilus QYMF (Firmicutes) || bmcType=BUF1 (main)  || 92aa || [A6TWT3]   || treeGreen</name><annotation><desc> || 3loci_inTaxon || bestHMM=H_treeGreen_BUF</desc></annotation></sequence></clade></clade><clade><name>100</name><branch_length>0.057654046</branch_length><color><red>8</red><green>148</green><blue>4</blue></color><clade><name>AN619_19320</name><branch_length>0.194856041</branch_length><color><red>8</red><green>148</green><blue>4</blue></color><taxonomy><scientific_name>Firmicutes</scientific_name><common_name>Thermotalea B2-1</common_name><synonym>Thermotalea metallivorans</synonym></taxonomy><sequence><symbol>BUF1</symbol><name>Thermotalea B2-1 (Firmicutes) || bmcType=BUF1 (main)  || 88aa || [A0A140L3I1]   || treeGreen</name><annotation><desc> || bestHMM=H_treeGreen_BUF</desc></annotation></sequence></clade><clade><name>100</name><branch_length>0.21136094</branch_length><color><red>8</red><green>148</green><blue>4</blue></color><clade><name>CCE28_09165</name><branch_length>0.123153879</branch_length><color><red>8</red><green>148</green><blue>4</blue></color><taxonomy><scientific_name>Firmicutes</scientific_name><common_name>Anaeromicrobium DY2726D</common_name><synonym>Anaeromicrobium sediminis</synonym></taxonomy><sequence><symbol>BUF1</symbol><name>Anaeromicrobium DY2726D (Firmicutes) || bmcType=BUF1 (main)  || 89aa || [A0A267MLG8]   || treeGreen</name><annotation><desc>2seqs_id80 ||  || bestHMM=H_treeGreen_BUF</desc></annotation></sequence></clade><clade><name>100</name><branch_length>0.216583571</branch_length><color><red>8</red><green>148</green><blue>4</blue></color><clade><name>SAMN03080599_02903</name><branch_length>0.218953945</branch_length><color><red>8</red><green>148</green><blue>4</blue></color><taxonomy><scientific_name>Firmicutes</scientific_name><common_name>Acidaminobacter DSM 2784</common_name><synonym>Acidaminobacter hydrogenoformans</synonym></taxonomy><sequence><symbol>BUF1</symbol><name>Acidaminobacter DSM 2784 (Firmicutes) || bmcType=BUF1 (main)  || 88aa || [A0A1G5S610]   || treeGreen</name><annotation><desc> || bestHMM=H_treeGreen_BUF</desc></annotation></sequence></clade><clade><name>B7C24_13550</name><branch_length>0.081430388</branch_length><color><red>8</red><green>148</green><blue>4</blue></color><taxonomy><scientific_name>Bacteroidetes</scientific_name><common_name>unclassified-Bacteroidetes 4572_77</common_name><synonym>Bacteroidetes bacterium</synonym></taxonomy><sequence><symbol>BUF1</symbol><name>unclassified-Bacteroidetes 4572_77 (Bacteroidetes) || bmcType=BUF1 (main)  || 89aa || [A0A256WHH1]   || treeGreen</name><annotation><desc> || 2loci_inTaxon || bestHMM=H_treeGreen_BUF</desc></annotation></sequence></clade></clade></clade></clade></clade></clade></clade></clade></clade></clade></clade></clade><clade><name>100</name><branch_length>0.073717576</branch_length><color><red>97</red><green>114</green><blue>72</blue></color><clade><name>100</name><branch_length>0.142806745</branch_length><color><red>128</red><green>249</green><blue>173</blue></color><clade><name>100</name><branch_length>0.024202615</branch_length><color><red>128</red><green>249</green><blue>173</blue></color><clade><name>SAMN05428981_103142</name><branch_length>0.144888159</branch_length><color><red>128</red><green>249</green><blue>173</blue></color><taxonomy><scientific_name>Firmicutes</scientific_name><common_name>Bacillus OV194</common_name><synonym>Bacillus sp.</synonym></taxonomy><sequence><symbol>BUF1B</symbol><name>Bacillus OV194 (Firmicutes) || bmcType=BUF1B (main)  || 87aa || [A0A1I1X579]   || seafoam</name><annotation><desc>6seqs_id80 ||  || bestHMM=H_seafoam_BUF</desc></annotation></sequence></clade><clade><name>100</name><branch_length>0.060151861</branch_length><color><red>128</red><green>249</green><blue>173</blue></color><clade><name>SAMN04488577_3442</name><branch_length>0.22763645</branch_length><color><red>128</red><green>249</green><blue>173</blue></color><taxonomy><scientific_name>Firmicutes</scientific_name><common_name>Bacillus CL95</common_name><synonym>Bacillus sp.</synonym></taxonomy><sequence><symbol>BUF1B</symbol><name>Bacillus CL95 (Firmicutes) || bmcType=BUF1B (main)  || 87aa || [A0A1I6C7F8]   || seafoam</name><annotation><desc> || bestHMM=H_seafoam_BUF</desc></annotation></sequence></clade><clade><name>99</name><branch_length>0.033973743</branch_length><color><red>128</red><green>249</green><blue>173</blue></color><clade><name>AMS60_07890</name><branch_length>0.072926497</branch_length><color><red>128</red><green>249</green><blue>173</blue></color><taxonomy><scientific_name>Firmicutes</scientific_name><common_name>Bacillus FJAT-21945</common_name><synonym>Bacillus sp.</synonym></taxonomy><sequence><symbol>BUF1B</symbol><name>Bacillus FJAT-21945 (Firmicutes) || bmcType=BUF1B (main)  || 87aa || [A0A0M0X8Z9]   || seafoam</name><annotation><desc>2seqs_id98 || 19seqs_id80 || 2loci_inTaxon || bestHMM=H_seafoam_BUF</desc></annotation></sequence></clade><clade><name>100</name><branch_length>0.129326232</branch_length><color><red>128</red><green>249</green><blue>173</blue></color><clade><name>SAMN04488123_105136</name><branch_length>0.221777026</branch_length><color><red>128</red><green>249</green><blue>173</blue></color><taxonomy><scientific_name>Firmicutes</scientific_name><common_name>Natribacillus DSM 21771</common_name><synonym>Natribacillus halophilus</synonym></taxonomy><sequence><symbol>BUF1B</symbol><name>Natribacillus DSM 21771 (Firmicutes) || bmcType=BUF1B (main)  || 87aa || [A0A1G8N266]   || seafoam</name><annotation><desc> || bestHMM=H_seafoam_BUF</desc></annotation></sequence></clade><clade><name>CIL03_13965</name><branch_length>0.085694746</branch_length><color><red>128</red><green>249</green><blue>173</blue></color><taxonomy><scientific_name>Firmicutes</scientific_name><common_name>Virgibacillus IO3-P2-C2</common_name><synonym>Virgibacillus sp.</synonym></taxonomy><sequence><symbol>BUF1B</symbol><name>Virgibacillus IO3-P2-C2 (Firmicutes) || bmcType=BUF1B (main)  || 87aa || [A0A265N713]   || seafoam</name><annotation><desc>6seqs_id80 ||  || bestHMM=H_seafoam_BUF</desc></annotation></sequence></clade></clade></clade></clade></clade><clade><name>100</name><branch_length>0.069149882</branch_length><color><red>128</red><green>249</green><blue>173</blue></color><clade><name>C7B46_15255</name><branch_length>0.440106081</branch_length><color><red>128</red><green>249</green><blue>173</blue></color><taxonomy><scientific_name>Firmicutes</scientific_name><common_name>Sulfobacillus benefaciens</common_name><synonym>Sulfobacillus benefaciens</synonym></taxonomy><sequence><symbol>BUF1B</symbol><name>Sulfobacillus benefaciens (Firmicutes) || bmcType=BUF1B (main)  || 96aa || [A0A2T2XCJ8]   || seafoam</name><annotation><desc> || bestHMM=H_seafoam_BUF</desc></annotation></sequence></clade><clade><name>100</name><branch_length>0.037923981</branch_length><color><red>128</red><green>249</green><blue>173</blue></color><clade><name>100</name><branch_length>0.053592839</branch_length><color><red>128</red><green>249</green><blue>173</blue></color><clade><name>AF333_19665</name><branch_length>0.505676556</branch_length><color><red>128</red><green>249</green><blue>173</blue></color><taxonomy><scientific_name>Firmicutes</scientific_name><common_name>Aneurinibacillus nagano (AF333)</common_name><synonym>Aneurinibacillus migulanus</synonym></taxonomy><sequence><symbol>BUF1B</symbol><name>Aneurinibacillus nagano (AF333) (Firmicutes) || bmcType=BUF1B (main)  || 86aa || [A0A0D1XUK7]   || seafoam</name><annotation><desc> || 2loci_inTaxon || bestHMM=H_seafoam_BUF</desc></annotation></sequence></clade><clade><name>100</name><branch_length>0.045398647</branch_length><color><red>128</red><green>249</green><blue>173</blue></color><clade><name>SAMN03159358_4040</name><branch_length>0.141519169</branch_length><color><red>128</red><green>249</green><blue>173</blue></color><taxonomy><scientific_name>Firmicutes</scientific_name><common_name>Paenibacillus NFR01</common_name><synonym>Paenibacillus sp.</synonym></taxonomy><sequence><symbol>BUF1B</symbol><name>Paenibacillus NFR01 (Firmicutes) || bmcType=BUF1B (main)  || 90aa || [A0A1I0KAA1]   || seafoam</name><annotation><desc> || bestHMM=H_seafoam_BUF</desc></annotation></sequence></clade><clade><name>100</name><branch_length>0.032968565</branch_length><color><red>128</red><green>249</green><blue>173</blue></color><clade><name>B9T62_26980</name><branch_length>0.131357924</branch_length><color><red>128</red><green>249</green><blue>173</blue></color><taxonomy><scientific_name>Firmicutes</scientific_name><common_name>Paenibacillus KCTC 13049</common_name><synonym>Paenibacillus donghaensis</synonym></taxonomy><sequence><symbol>BUF1B</symbol><name>Paenibacillus KCTC 13049 (Firmicutes) || bmcType=BUF1B (main)  || 92aa || [A0A2Z2KVV9]   || seafoam</name><annotation><desc>5seqs_id80 || 2loci_inTaxon || bestHMM=H_seafoam_BUF</desc></annotation></sequence></clade><clade><name>100</name><branch_length>0.023741691</branch_length><color><red>128</red><green>249</green><blue>173</blue></color><clade><name>AWJ19_30650</name><branch_length>0.109004956</branch_length><color><red>128</red><green>249</green><blue>173</blue></color><taxonomy><scientific_name>Firmicutes</scientific_name><common_name>Paenibacillus DMB5</common_name><synonym>Paenibacillus sp.</synonym></taxonomy><sequence><symbol>BUF1B</symbol><name>Paenibacillus DMB5 (Firmicutes) || bmcType=BUF1B (main)  || 88aa || [A0A117T0Q8]   || seafoam</name><annotation><desc>2seqs_id98 || 5seqs_id80 ||  || bestHMM=H_seafoam_BUF</desc></annotation></sequence></clade><clade><name>BK132_29840</name><branch_length>0.057814922</branch_length><color><red>128</red><green>249</green><blue>173</blue></color><taxonomy><scientific_name>Firmicutes</scientific_name><common_name>Paenibacillus FSL H8-0259</common_name><synonym>Paenibacillus sp.</synonym></taxonomy><sequence><symbol>BUF1B</symbol><name>Paenibacillus FSL H8-0259 (Firmicutes) || bmcType=BUF1B (main)  || 88aa || [A0A1R1CK76]   || seafoam</name><annotation><desc>2seqs_id98 || 5seqs_id80 ||  || bestHMM=H_seafoam_BUF</desc></annotation></sequence></clade></clade></clade></clade></clade><clade><name>100</name><branch_length>0.026422324</branch_length><color><red>128</red><green>249</green><blue>173</blue></color><clade><name>100</name><branch_length>0.03135537</branch_length><color><red>128</red><green>249</green><blue>173</blue></color><clade><name>PSTEL_18755</name><branch_length>0.136767858</branch_length><color><red>128</red><green>249</green><blue>173</blue></color><taxonomy><scientific_name>Firmicutes</scientific_name><common_name>Paenibacillus DSM 14472</common_name><synonym>Paenibacillus stellifer</synonym></taxonomy><sequence><symbol>BUF1B</symbol><name>Paenibacillus DSM 14472 (Firmicutes) || bmcType=BUF1B (main)  || 88aa || [A0A089LTI8]   || seafoam</name><annotation><desc>2seqs_id80 ||  || bestHMM=H_seafoam_BUF</desc></annotation></sequence></clade><clade><name>SAMN04488542_12259</name><branch_length>0.116108057</branch_length><color><red>128</red><green>249</green><blue>173</blue></color><taxonomy><scientific_name>Firmicutes</scientific_name><common_name>Fontibacillus DSM 28129</common_name><synonym>Fontibacillus panacisegetis</synonym></taxonomy><sequence><symbol>BUF1B</symbol><name>Fontibacillus DSM 28129 (Firmicutes) || bmcType=BUF1B (main)  || 87aa || [A0A1G7QJ91]   || seafoam</name><annotation><desc>2seqs_id80 ||  || bestHMM=H_seafoam_BUF</desc></annotation></sequence></clade></clade><clade><name>100</name><branch_length>0.088383218</branch_length><color><red>128</red><green>249</green><blue>173</blue></color><clade><name>SAMN05444487_101302</name><branch_length>0.228251186</branch_length><color><red>128</red><green>249</green><blue>173</blue></color><taxonomy><scientific_name>Firmicutes</scientific_name><common_name>Marininema DSM 45610</common_name><synonym>Marininema mesophilum</synonym></taxonomy><sequence><symbol>BUF1B</symbol><name>Marininema DSM 45610 (Firmicutes) || bmcType=BUF1B (main)  || 87aa || [A0A1H2QV60]   || seafoam</name><annotation><desc>2seqs_id80 ||  || bestHMM=H_seafoam_BUF</desc></annotation></sequence></clade><clade><name>100</name><branch_length>0.0567282</branch_length><color><red>128</red><green>249</green><blue>173</blue></color><clade><name>CHM34_04895</name><branch_length>0.083909297</branch_length><color><red>128</red><green>249</green><blue>173</blue></color><taxonomy><scientific_name>Firmicutes</scientific_name><common_name>Paludifilum DSM 102817</common_name><synonym>Paludifilum halophilum</synonym></taxonomy><sequence><symbol>BUF1B</symbol><name>Paludifilum DSM 102817 (Firmicutes) || bmcType=BUF1B (main)  || 87aa || [A0A235BC25]   || seafoam</name><annotation><desc>3seqs_id80 ||  || bestHMM=H_seafoam_BUF</desc></annotation></sequence></clade><clade><name>DL897_13595</name><branch_length>0.113141961</branch_length><color><red>128</red><green>249</green><blue>173</blue></color><taxonomy><scientific_name>Firmicutes</scientific_name><common_name>Thermoflavimicrobium FBKL4.011</common_name><synonym>Thermoflavimicrobium sp.</synonym></taxonomy><sequence><symbol>BUF1B</symbol><name>Thermoflavimicrobium FBKL4.011 (Firmicutes) || bmcType=BUF1B (main)  || 89aa || [A0A364K2Q1]   || seafoam</name><annotation><desc>3seqs_id80 ||  || bestHMM=H_seafoam_BUF</desc></annotation></sequence></clade></clade></clade></clade></clade></clade></clade><clade><name>100</name><branch_length>0.290483229</branch_length><color><red>5</red><green>71</green><blue>42</blue></color><clade><name>HMPREF3293_00411</name><branch_length>0.984166555</branch_length><color><red>5</red><green>71</green><blue>42</blue></color><taxonomy><scientific_name>Firmicutes</scientific_name><common_name>Christensenella DSM 22607</common_name><synonym>Christensenella minuta</synonym></taxonomy><sequence><symbol>GRM5like</symbol><name>Christensenella DSM 22607 (Firmicutes) || bmcType=GRM5like (main)  || 199aa || [A0A136Q7T3]   || evergreen0</name><annotation><desc> || bestHMM=H_tangerine_PDU3-PDU1D</desc></annotation></sequence></clade><clade><name>100</name><branch_length>0.194847666</branch_length><color><red>5</red><green>71</green><blue>42</blue></color><clade><name>100</name><branch_length>0.06038187</branch_length><color><red>5</red><green>71</green><blue>42</blue></color><clade><name>100</name><branch_length>0.243755682</branch_length><color><red>5</red><green>71</green><blue>42</blue></color><clade><name>100</name><branch_length>0.085146469</branch_length><color><red>5</red><green>71</green><blue>42</blue></color><clade><name>DBX65_07200</name><branch_length>0.151465298</branch_length><color><red>5</red><green>71</green><blue>42</blue></color><taxonomy><scientific_name>Firmicutes</scientific_name><common_name>unclassified-Ruminococcaceae (DBX65)</common_name><synonym>Ruminococcaceae bacterium</synonym></taxonomy><sequence><symbol>GRM5</symbol><name>unclassified-Ruminococcaceae (DBX65) (Firmicutes) || bmcType=GRM5 (main)  || 93aa || [A0A316RZ58]   || evergreen1</name><annotation><desc>3seqs_id80 ||  || bestHMM=H_evergreen1_PVMlike-GRM5like</desc></annotation></sequence></clade><clade><name>CLOSTMETH_00012</name><branch_length>0.140832584</branch_length><color><red>5</red><green>71</green><blue>42</blue></color><taxonomy><scientific_name>Firmicutes</scientific_name><common_name>Clostridium DSM 5476</common_name><synonym>Clostridium methylpentosum</synonym></taxonomy><sequence><symbol>PDU1D_GRM5</symbol><name>Clostridium DSM 5476 (Firmicutes) || bmcType=PDU1D_GRM5 (main) (omitted) || 97aa || [C0E8A9]   || evergreen1</name><annotation><desc> || bestHMM=H_evergreen1_PVMlike-GRM5like</desc></annotation></sequence></clade></clade><clade><name>100</name><branch_length>0.025790763</branch_length><color><red>5</red><green>71</green><blue>42</blue></color><clade><name>DBX37_02770</name><branch_length>0.189086602</branch_length><color><red>5</red><green>71</green><blue>42</blue></color><taxonomy><scientific_name>Firmicutes</scientific_name><common_name>Massilioclostridium (DBX37)</common_name><synonym>Massilioclostridium sp.</synonym></taxonomy><sequence><symbol>GRM5like</symbol><name>Massilioclostridium (DBX37) (Firmicutes) || bmcType=GRM5like (main)  || 95aa || [A0A316T7B2]   || evergreen1</name><annotation><desc>2seqs_id98 || 2seqs_id80 || 3loci_inTaxon || bestHMM=H_evergreen1_PVMlike-GRM5like</desc></annotation></sequence></clade><clade><name>100</name><branch_length>0.038071199</branch_length><color><red>5</red><green>71</green><blue>42</blue></color><clade><name>DPQ25_02535</name><branch_length>0.189212589</branch_length><color><red>5</red><green>71</green><blue>42</blue></color><taxonomy><scientific_name>Firmicutes</scientific_name><common_name>unclassified-Ruminococcaceae (DPQ25)</common_name><synonym>Ruminococcaceae bacterium</synonym></taxonomy><sequence><symbol>PDU1D_GRM5</symbol><name>unclassified-Ruminococcaceae (DPQ25) (Firmicutes) || bmcType=PDU1D_GRM5 (main) (omitted) || 95aa || [A0A328UH50]   || evergreen1</name><annotation><desc>2seqs_id98 || 2seqs_id80 ||  || bestHMM=H_evergreen1_PVMlike-GRM5like</desc></annotation></sequence></clade><clade><name>DD737_03050</name><branch_length>0.189887262</branch_length><color><red>5</red><green>71</green><blue>42</blue></color><taxonomy><scientific_name>Firmicutes</scientific_name><common_name>unclassified-Ruminococcaceae (DD737)</common_name><synonym>Ruminococcaceae bacterium</synonym></taxonomy><sequence><symbol>GRM5</symbol><name>unclassified-Ruminococcaceae (DD737) (Firmicutes) || bmcType=GRM5 (main)  || 96aa || [A0A356VXI8]   || evergreen1</name><annotation><desc>2seqs_id98 || 2seqs_id80 ||  || bestHMM=H_evergreen1_PVMlike-GRM5like</desc></annotation></sequence></clade></clade></clade></clade><clade><name>100</name><branch_length>0.121074952</branch_length><color><red>5</red><green>71</green><blue>42</blue></color><clade><name>BN647_01116</name><branch_length>0.764688331</branch_length><color><red>5</red><green>71</green><blue>42</blue></color><taxonomy><scientific_name>Firmicutes</scientific_name><common_name>unclassified-Firmicutes MGS:41</common_name><synonym>Firmicutes bacterium</synonym></taxonomy><sequence><symbol>GRM5like</symbol><name>unclassified-Firmicutes MGS:41 (Firmicutes) || bmcType=GRM5like (main)  || 152aa || [R6M803]   || evergreen1</name><annotation><desc>5seqs_id98 || 5seqs_id80 ||  || bestHMM=H_evergreen1_PVMlike-GRM5like</desc></annotation></sequence></clade><clade><name>100</name><branch_length>1.0E-6</branch_length><color><red>5</red><green>71</green><blue>42</blue></color><clade><name>100</name><branch_length>1.000792316</branch_length><color><red>5</red><green>71</green><blue>42</blue></color><clade><name>SAMN02745912_02017</name><branch_length>0.526327505</branch_length><color><red>5</red><green>71</green><blue>42</blue></color><taxonomy><scientific_name>Firmicutes</scientific_name><common_name>Paramaledivibacter DSM 15212</common_name><synonym>Paramaledivibacter caminithermalis</synonym></taxonomy><sequence><symbol>PVMlike</symbol><name>Paramaledivibacter DSM 15212 (Firmicutes) || bmcType=PVMlike (main)  || 93aa || [A0A1M6P4L4]   || evergreen1</name><annotation><desc> || 2loci_inTaxon || bestHMM=H_evergreen1_PVMlike-GRM5like</desc></annotation></sequence></clade><clade><name>CVU95_09910</name><branch_length>0.37261427</branch_length><color><red>5</red><green>71</green><blue>42</blue></color><taxonomy><scientific_name>Firmicutes</scientific_name><common_name>unclassified-Firmicutes HGW-Firmicutes-2</common_name><synonym>Firmicutes bacterium</synonym></taxonomy><sequence><symbol>PVMlike</symbol><name>unclassified-Firmicutes HGW-Firmicutes-2 (Firmicutes) || bmcType=PVMlike (main)  || 92aa || [A0A2N2C971]   || evergreen1</name><annotation><desc> || 3loci_inTaxon || bestHMM=H_evergreen1_PVMlike-GRM5like</desc></annotation></sequence></clade></clade><clade><name>100</name><branch_length>0.494014114</branch_length><color><red>5</red><green>71</green><blue>42</blue></color><clade><name>100</name><branch_length>0.079804647</branch_length><color><red>5</red><green>71</green><blue>42</blue></color><clade><name>SAMN05192585_11827</name><branch_length>0.069121152</branch_length><color><red>5</red><green>71</green><blue>42</blue></color><taxonomy><scientific_name>Firmicutes</scientific_name><common_name>Acetanaerobacterium CGMCC 1.5012</common_name><synonym>Acetanaerobacterium elongatum</synonym></taxonomy><sequence><symbol>PVMlike</symbol><name>Acetanaerobacterium CGMCC 1.5012 (Firmicutes) || bmcType=PVMlike (main)  || 98aa || [A0A1H0B1X1]   || evergreen1</name><annotation><desc>2seqs_id80 ||  || bestHMM=H_evergreen1_PVMlike-GRM5like</desc></annotation></sequence></clade><clade><name>SAMN04489757_1628</name><branch_length>0.090948379</branch_length><color><red>5</red><green>71</green><blue>42</blue></color><taxonomy><scientific_name>Firmicutes</scientific_name><common_name>Anaerocolumna DSM 1283</common_name><synonym>Anaerocolumna aminovalerica</synonym></taxonomy><sequence><symbol>EUT2</symbol><name>Anaerocolumna DSM 1283 (Firmicutes) || bmcType=EUT2 (sat) (omitted) || 96aa || [A0A1I5J1M5]   || evergreen1</name><annotation><desc>2seqs_id80 ||  || bestHMM=H_evergreen1_PVMlike-GRM5like</desc></annotation></sequence></clade></clade><clade><name>100</name><branch_length>0.180468343</branch_length><color><red>5</red><green>71</green><blue>42</blue></color><clade><name>100</name><branch_length>0.035777492</branch_length><color><red>5</red><green>71</green><blue>42</blue></color><clade><name>BXY41_115111</name><branch_length>0.10454805</branch_length><color><red>5</red><green>71</green><blue>42</blue></color><taxonomy><scientific_name>Bacteroidetes</scientific_name><common_name>Bacteroides xylanolyticus</common_name><synonym>Bacteroides xylanolyticus</synonym></taxonomy><sequence><symbol>PVMlike</symbol><name>Bacteroides xylanolyticus (Bacteroidetes) || bmcType=PVMlike (main)  || 127aa || [A0A2S6HLZ6]   || evergreen1</name><annotation><desc> || 4loci_inTaxon || bestHMM=H_evergreen1_PVMlike-GRM5like</desc></annotation></sequence></clade><clade><name>Closa_1822</name><branch_length>0.098081461</branch_length><color><red>5</red><green>71</green><blue>42</blue></color><taxonomy><scientific_name>Firmicutes</scientific_name><common_name>Lachnoclostridium ATCC 35040</common_name><synonym>Clostridium saccharolyticum</synonym></taxonomy><sequence><symbol>PVMlike</symbol><name>Lachnoclostridium ATCC 35040 (Firmicutes) || bmcType=PVMlike (main)  || 119aa || [D9QZF4]   || evergreen1</name><annotation><desc>10seqs_id80 || 3loci_inTaxon || bestHMM=H_evergreen1_PVMlike-GRM5like</desc></annotation></sequence></clade></clade><clade><name>100</name><branch_length>0.049070457</branch_length><color><red>5</red><green>71</green><blue>42</blue></color><clade><name>CLOSTASPAR_02214</name><branch_length>0.094954079</branch_length><color><red>5</red><green>71</green><blue>42</blue></color><taxonomy><scientific_name>Firmicutes</scientific_name><common_name>Lachnoclostridium DSM 15981</common_name><synonym>Clostridium asparagiforme</synonym></taxonomy><sequence><symbol>PVMlike</symbol><name>Lachnoclostridium DSM 15981 (Firmicutes) || bmcType=PVMlike (main)  || 137aa || [C0CYY7]   || evergreen1</name><annotation><desc>3seqs_id98 || 4seqs_id80 || 3loci_inTaxon || bestHMM=H_evergreen1_PVMlike-GRM5like</desc></annotation></sequence></clade><clade><name>BN723_00160</name><branch_length>0.279102514</branch_length><color><red>5</red><green>71</green><blue>42</blue></color><taxonomy><scientific_name>Firmicutes</scientific_name><common_name>Clostridium CAG:59</common_name><synonym>Clostridium bolteae</synonym></taxonomy><sequence><symbol>PVMlike</symbol><name>Clostridium CAG:59 (Firmicutes) || bmcType=PVMlike (main)  || 100aa || [R5F8H9]   || evergreen1</name><annotation><desc>2seqs_id98 || 3seqs_id80 ||  || bestHMM=H_evergreen1_PVMlike-GRM5like</desc></annotation></sequence></clade></clade></clade></clade></clade></clade></clade><clade><name>100</name><branch_length>0.080152016</branch_length><color><red>5</red><green>71</green><blue>42</blue></color><clade><name>100</name><branch_length>0.137029166</branch_length><color><red>5</red><green>71</green><blue>42</blue></color><clade><name>SAMN05660297_01826</name><branch_length>0.237484057</branch_length><color><red>5</red><green>71</green><blue>42</blue></color><taxonomy><scientific_name>Firmicutes</scientific_name><common_name>Natronincola DSM 18979</common_name><synonym>Natronincola peptidivorans</synonym></taxonomy><sequence><symbol>UA</symbol><name>Natronincola DSM 18979 (Firmicutes) || bmcType=UA (main) (omitted) || 103aa || [A0A1I0CZ10]   || evergreen2</name><annotation><desc> || 4loci_inTaxon || bestHMM=H_evergreen2_PVMlike-GRM5like</desc></annotation></sequence></clade><clade><name>99</name><branch_length>0.088330588</branch_length><color><red>5</red><green>71</green><blue>42</blue></color><clade><name>CS063_01175</name><branch_length>0.576779861</branch_length><color><red>5</red><green>71</green><blue>42</blue></color><taxonomy><scientific_name>Firmicutes</scientific_name><common_name>unclassified-Lachnospiraceae (CS063)</common_name><synonym>Lachnospiraceae bacterium</synonym></taxonomy><sequence><symbol>GRM5like</symbol><name>unclassified-Lachnospiraceae (CS063) (Firmicutes) || bmcType=GRM5like (main)  || 96aa || [A0A2G3Q247]   || evergreen2</name><annotation><desc> || 3loci_inTaxon || bestHMM=H_evergreen2_PVMlike-GRM5like</desc></annotation></sequence></clade><clade><name>100</name><branch_length>0.357290083</branch_length><color><red>5</red><green>71</green><blue>42</blue></color><clade><name>100</name><branch_length>0.295598008</branch_length><color><red>5</red><green>71</green><blue>42</blue></color><clade><name>KP77_28100</name><branch_length>0.476165051</branch_length><color><red>5</red><green>71</green><blue>42</blue></color><taxonomy><scientific_name>Firmicutes</scientific_name><common_name>Jeotgalibacillus YKJ-13</common_name><synonym>Jeotgalibacillus alimentarius</synonym></taxonomy><sequence><symbol>PVMlike</symbol><name>Jeotgalibacillus YKJ-13 (Firmicutes) || bmcType=PVMlike (main)  || 104aa || [A0A0C2VRR0]   || evergreen2</name><annotation><desc> || bestHMM=H_evergreen2_PVMlike-GRM5like</desc></annotation></sequence></clade><clade><name>100</name><branch_length>0.457061855</branch_length><color><red>5</red><green>71</green><blue>42</blue></color><clade><name>SAMN04488053_10846</name><branch_length>0.176164913</branch_length><color><red>5</red><green>71</green><blue>42</blue></color><taxonomy><scientific_name>Firmicutes</scientific_name><common_name>Bacillus CGMCC 1.10369</common_name><synonym>Bacillus daliensis</synonym></taxonomy><sequence><symbol>PVMlike</symbol><name>Bacillus CGMCC 1.10369 (Firmicutes) || bmcType=PVMlike (main)  || 107aa || [A0A1H0HCB9]   || evergreen2</name><annotation><desc> || bestHMM=H_evergreen2_PVMlike-GRM5like</desc></annotation></sequence></clade><clade><name>Bsel_3114</name><branch_length>0.287476463</branch_length><color><red>5</red><green>71</green><blue>42</blue></color><taxonomy><scientific_name>Firmicutes</scientific_name><common_name>Bacillus ATCC 700615</common_name><synonym>Bacillus selenitireducens</synonym></taxonomy><sequence><symbol>PVMlike</symbol><name>Bacillus ATCC 700615 (Firmicutes) || bmcType=PVMlike (main)  || 109aa || [D6Y0M8]   || evergreen2</name><annotation><desc> || bestHMM=H_evergreen2_PVMlike-GRM5like</desc></annotation></sequence></clade></clade></clade><clade><name>100</name><branch_length>0.065864464</branch_length><color><red>5</red><green>71</green><blue>42</blue></color><clade><name>100</name><branch_length>0.088875532</branch_length><color><red>5</red><green>71</green><blue>42</blue></color><clade><name>CLHOM_28760</name><branch_length>0.26118193</branch_length><color><red>5</red><green>71</green><blue>42</blue></color><taxonomy><scientific_name>Firmicutes</scientific_name><common_name>Clostridium DSM 5847</common_name><synonym>Clostridium homopropionicum</synonym></taxonomy><sequence><symbol>PVMlike</symbol><name>Clostridium DSM 5847 (Firmicutes) || bmcType=PVMlike (main)  || 136aa || [A0A0L6Z6K0]   || evergreen2</name><annotation><desc> || bestHMM=H_evergreen2_PVMlike-GRM5like</desc></annotation></sequence></clade><clade><name>100</name><branch_length>0.072599575</branch_length><color><red>5</red><green>71</green><blue>42</blue></color><clade><name>BAA02_05220</name><branch_length>0.45596336</branch_length><color><red>5</red><green>71</green><blue>42</blue></color><taxonomy><scientific_name>Firmicutes</scientific_name><common_name>unclassified-Paenibacillaceae ZCTH02-B3</common_name><synonym>Paenibacillaceae bacterium</synonym></taxonomy><sequence><symbol>PVMlike</symbol><name>unclassified-Paenibacillaceae ZCTH02-B3 (Firmicutes) || bmcType=PVMlike (main)  || 124aa || [A0A1Y3QQ31]   || evergreen2</name><annotation><desc> || bestHMM=H_evergreen2_PVMlike-GRM5like</desc></annotation></sequence></clade><clade><name>NCTC11027_00675</name><branch_length>0.372243305</branch_length><color><red>5</red><green>71</green><blue>42</blue></color><taxonomy><scientific_name>Firmicutes</scientific_name><common_name>Paenibacillus BO5 (NCTC11027)</common_name><synonym>Paenibacillus thiaminolyticus</synonym></taxonomy><sequence><symbol>PVMlike</symbol><name>Paenibacillus BO5 (NCTC11027) (Firmicutes) || bmcType=PVMlike (main)  || 161aa || [A0A378X8C0]   || evergreen2</name><annotation><desc>2seqs_id80 || 3loci_inTaxon || bestHMM=H_evergreen2_PVMlike-GRM5like</desc></annotation></sequence></clade></clade></clade><clade><name>100</name><branch_length>0.046574869</branch_length><color><red>5</red><green>71</green><blue>42</blue></color><clade><name>DFR57_105117</name><branch_length>0.497518422</branch_length><color><red>5</red><green>71</green><blue>42</blue></color><taxonomy><scientific_name>Firmicutes</scientific_name><common_name>Saliterribacillus DSM 27696</common_name><synonym>Saliterribacillus persicus</synonym></taxonomy><sequence><symbol>PVMlike</symbol><name>Saliterribacillus DSM 27696 (Firmicutes) || bmcType=PVMlike (main)  || 117aa || [A0A368XVD5]   || evergreen2</name><annotation><desc> || bestHMM=H_evergreen2_PVMlike-GRM5like</desc></annotation></sequence></clade><clade><name>100</name><branch_length>0.134189403</branch_length><color><red>5</red><green>71</green><blue>42</blue></color><clade><name>AMS60_10355</name><branch_length>0.197929806</branch_length><color><red>5</red><green>71</green><blue>42</blue></color><taxonomy><scientific_name>Firmicutes</scientific_name><common_name>Bacillus FJAT-21945</common_name><synonym>Bacillus sp.</synonym></taxonomy><sequence><symbol>PVMlike</symbol><name>Bacillus FJAT-21945 (Firmicutes) || bmcType=PVMlike (main)  || 123aa || [A0A0M0X9M6]   || evergreen2</name><annotation><desc>2seqs_id98 || 3seqs_id80 || 2loci_inTaxon || bestHMM=H_evergreen2_PVMlike-GRM5like</desc></annotation></sequence></clade><clade><name>100</name><branch_length>0.111188988</branch_length><color><red>5</red><green>71</green><blue>42</blue></color><clade><name>CLOST_0677</name><branch_length>0.41430587</branch_length><color><red>5</red><green>71</green><blue>42</blue></color><taxonomy><scientific_name>Firmicutes</scientific_name><common_name>Acetoanaerobium ATCC 12662</common_name><synonym>Acetoanaerobium sticklandii</synonym></taxonomy><sequence><symbol>PVMlike</symbol><name>Acetoanaerobium ATCC 12662 (Firmicutes) || bmcType=PVMlike (main)  || 108aa || [E3PWI8]   || evergreen2</name><annotation><desc>2seqs_id98 || 2seqs_id80 || 2loci_inTaxon || bestHMM=H_evergreen2_PVMlike-GRM5like</desc></annotation></sequence></clade><clade><name>100</name><branch_length>0.28987869</branch_length><color><red>5</red><green>71</green><blue>42</blue></color><clade><name>SAMN04487944_10443</name><branch_length>0.175498013</branch_length><color><red>5</red><green>71</green><blue>42</blue></color><taxonomy><scientific_name>Firmicutes</scientific_name><common_name>Gracilibacillus CGMCC 1.7727</common_name><synonym>Gracilibacillus ureilyticus</synonym></taxonomy><sequence><symbol>PVMlike</symbol><name>Gracilibacillus CGMCC 1.7727 (Firmicutes) || bmcType=PVMlike (main)  || 128aa || [A0A1H9P052]   || evergreen2</name><annotation><desc> || bestHMM=H_evergreen2_PVMlike-GRM5like</desc></annotation></sequence></clade><clade><name>SAMN05216179_3642</name><branch_length>0.144850702</branch_length><color><red>5</red><green>71</green><blue>42</blue></color><taxonomy><scientific_name>Firmicutes</scientific_name><common_name>Gracilibacillus CGMCC 1.10681</common_name><synonym>Gracilibacillus kekensis</synonym></taxonomy><sequence><symbol>PVMlike</symbol><name>Gracilibacillus CGMCC 1.10681 (Firmicutes) || bmcType=PVMlike (main)  || 131aa || [A0A1M7QV63]   || evergreen2</name><annotation><desc> || bestHMM=H_evergreen2_PVMlike-GRM5like</desc></annotation></sequence></clade></clade></clade></clade></clade></clade></clade></clade></clade><clade><name>100</name><branch_length>0.100791737</branch_length><color><red>5</red><green>71</green><blue>42</blue></color><clade><name>100</name><branch_length>0.12861559</branch_length><color><red>5</red><green>71</green><blue>42</blue></color><clade><name>100</name><branch_length>0.059157931</branch_length><color><red>5</red><green>71</green><blue>42</blue></color><clade><name>SAMN02746089_02766</name><branch_length>0.726383756</branch_length><color><red>5</red><green>71</green><blue>42</blue></color><taxonomy><scientific_name>Firmicutes</scientific_name><common_name>Caldanaerobius DSM 17918</common_name><synonym>Caldanaerobius fijiensis</synonym></taxonomy><sequence><symbol>UA</symbol><name>Caldanaerobius DSM 17918 (Firmicutes) || bmcType=UA (main) (omitted) || 107aa || [A0A1M5FJI1]   || evergreen3</name><annotation><desc> || bestHMM=H_evergreen3_PVMlike-GRM5like</desc></annotation></sequence></clade><clade><name>100</name><branch_length>0.075606905</branch_length><color><red>5</red><green>71</green><blue>42</blue></color><clade><name>SAMN02745207_01090</name><branch_length>0.197117911</branch_length><color><red>5</red><green>71</green><blue>42</blue></color><taxonomy><scientific_name>Firmicutes</scientific_name><common_name>Clostridium DSM 8605</common_name><synonym>Clostridium grantii</synonym></taxonomy><sequence><symbol>PDU1D_GRM5</symbol><name>Clostridium DSM 8605 (Firmicutes) || bmcType=PDU1D_GRM5 (main) (omitted) || 97aa || [A0A1M5SXY2]   || evergreen3</name><annotation><desc> || 2loci_inTaxon || bestHMM=H_evergreen3_PVMlike-GRM5like</desc></annotation></sequence></clade><clade><name>Tsac_0215</name><branch_length>0.269017397</branch_length><color><red>5</red><green>71</green><blue>42</blue></color><taxonomy><scientific_name>Firmicutes</scientific_name><common_name>Thermoanaerobacterium DSM 8691</common_name><synonym>Thermoanaerobacterium saccharolyticum</synonym></taxonomy><sequence><symbol>PDU1D_GRM5</symbol><name>Thermoanaerobacterium DSM 8691 (Firmicutes) || bmcType=PDU1D_GRM5 (main) (omitted) || 105aa || [I3VRV6]   || evergreen3</name><annotation><desc>2seqs_id98 || 5seqs_id80 ||  || bestHMM=H_evergreen3_PVMlike-GRM5like</desc></annotation></sequence></clade></clade></clade><clade><name>100</name><branch_length>0.352331644</branch_length><color><red>5</red><green>71</green><blue>42</blue></color><clade><name>SAMN05443638_11719</name><branch_length>0.206543144</branch_length><color><red>5</red><green>71</green><blue>42</blue></color><taxonomy><scientific_name>Firmicutes</scientific_name><common_name>Clostridium NCTC8380</common_name><synonym>Clostridium fallax</synonym></taxonomy><sequence><symbol>PDU1D_GRM5</symbol><name>Clostridium NCTC8380 (Firmicutes) || bmcType=PDU1D_GRM5 (main) (omitted) || 101aa || [A0A1M4XBM7]   || evergreen3</name><annotation><desc> || bestHMM=H_evergreen3_PVMlike-GRM5like</desc></annotation></sequence></clade><clade><name>100</name><branch_length>0.169376615</branch_length><color><red>5</red><green>71</green><blue>42</blue></color><clade><name>ERS852471_03178</name><branch_length>0.099901897</branch_length><color><red>5</red><green>71</green><blue>42</blue></color><taxonomy><scientific_name>Firmicutes</scientific_name><common_name>Clostridium 2789STDY5834855</common_name><synonym>Clostridium disporicum</synonym></taxonomy><sequence><symbol>GRM5like</symbol><name>Clostridium 2789STDY5834855 (Firmicutes) || bmcType=GRM5like (main)  || 98aa || [A0A174L4R2]   || evergreen3</name><annotation><desc>2seqs_id98 || 2seqs_id80 ||  || bestHMM=H_evergreen3_PVMlike-GRM5like</desc></annotation></sequence></clade><clade><name>HMPREF0216_00317</name><branch_length>0.155753629</branch_length><color><red>5</red><green>71</green><blue>42</blue></color><taxonomy><scientific_name>Firmicutes</scientific_name><common_name>Clostridium DSM 1785</common_name><synonym>Clostridium celatum</synonym></taxonomy><sequence><symbol>GRM5like</symbol><name>Clostridium DSM 1785 (Firmicutes) || bmcType=GRM5like (main)  || 99aa || [L1QMQ2]   || evergreen3</name><annotation><desc> || bestHMM=H_evergreen3_PVMlike-GRM5like</desc></annotation></sequence></clade></clade></clade></clade><clade><name>100</name><branch_length>0.223804492</branch_length><color><red>5</red><green>71</green><blue>42</blue></color><clade><name>100</name><branch_length>0.161453734</branch_length><color><red>5</red><green>71</green><blue>42</blue></color><clade><name>C818_01086</name><branch_length>0.254035827</branch_length><color><red>5</red><green>71</green><blue>42</blue></color><taxonomy><scientific_name>Firmicutes</scientific_name><common_name>unclassified-Lachnospiraceae 43892</common_name><synonym>Lachnospiraceae bacterium</synonym></taxonomy><sequence><symbol>GRM5</symbol><name>unclassified-Lachnospiraceae 43892 (Firmicutes) || bmcType=GRM5 (main)  || 93aa || [R9MJS8]   || evergreen4x</name><annotation><desc> || bestHMM=H_evergreen4a_PVMlike-GRM5like</desc></annotation></sequence></clade><clade><name>100</name><branch_length>0.084836449</branch_length><color><red>5</red><green>71</green><blue>42</blue></color><clade><name>100</name><branch_length>0.040505738</branch_length><color><red>5</red><green>71</green><blue>42</blue></color><clade><name>BN803_02509</name><branch_length>0.289267363</branch_length><color><red>5</red><green>71</green><blue>42</blue></color><taxonomy><scientific_name>Firmicutes</scientific_name><common_name>unclassified-Firmicutes CAG:882</common_name><synonym>Firmicutes bacterium</synonym></taxonomy><sequence><symbol>GRM5</symbol><name>unclassified-Firmicutes CAG:882 (Firmicutes) || bmcType=GRM5 (main)  || 97aa || [R7BJ58]   || evergreen4a</name><annotation><desc> || bestHMM=H_evergreen4a_PVMlike-GRM5like</desc></annotation></sequence></clade><clade><name>100</name><branch_length>0.040218431</branch_length><color><red>5</red><green>71</green><blue>42</blue></color><clade><name>100</name><branch_length>0.135871145</branch_length><color><red>5</red><green>71</green><blue>42</blue></color><clade><name>SAMN02745136_04579</name><branch_length>0.135583242</branch_length><color><red>5</red><green>71</green><blue>42</blue></color><taxonomy><scientific_name>Firmicutes</scientific_name><common_name>Anaerocolumna DSM 15929</common_name><synonym>Anaerocolumna jejuensis</synonym></taxonomy><sequence><symbol>GRM5</symbol><name>Anaerocolumna DSM 15929 (Firmicutes) || bmcType=GRM5 (main)  || 94aa || [A0A1M6ZHY3]   || evergreen4a</name><annotation><desc>2seqs_id80 ||  || bestHMM=H_evergreen4a_PVMlike-GRM5like</desc></annotation></sequence></clade><clade><name>CQ394_06655</name><branch_length>0.139948918</branch_length><color><red>5</red><green>71</green><blue>42</blue></color><taxonomy><scientific_name>Firmicutes</scientific_name><common_name>Clostridium LCDC99A006</common_name><synonym>Clostridium neonatale</synonym></taxonomy><sequence><symbol>GRM5</symbol><name>Clostridium LCDC99A006 (Firmicutes) || bmcType=GRM5 (main)  || 92aa || [A0A2A7MI51]   || evergreen4a</name><annotation><desc>2seqs_id98 || 2seqs_id80 ||  || bestHMM=H_evergreen4a_PVMlike-GRM5like</desc></annotation></sequence></clade></clade><clade><name>100</name><branch_length>0.120812842</branch_length><color><red>5</red><green>71</green><blue>42</blue></color><clade><name>BN767_01414</name><branch_length>0.320904753</branch_length><color><red>5</red><green>71</green><blue>42</blue></color><taxonomy><scientific_name>Proteobacteria</scientific_name><common_name>Acidiphilium CAG:727</common_name><synonym>Acidiphilium sp.</synonym></taxonomy><sequence><symbol>GRM5like</symbol><name>Acidiphilium CAG:727 (Proteobacteria) || bmcType=GRM5like (main)  || 119aa || [R7G413]   || evergreen4a</name><annotation><desc> || bestHMM=H_evergreen4a_PVMlike-GRM5like</desc></annotation></sequence></clade><clade><name>100</name><branch_length>0.073042911</branch_length><color><red>5</red><green>71</green><blue>42</blue></color><clade><name>C807_00390</name><branch_length>0.225993282</branch_length><color><red>5</red><green>71</green><blue>42</blue></color><taxonomy><scientific_name>Firmicutes</scientific_name><common_name>unclassified-Lachnospiraceae 43949</common_name><synonym>Lachnospiraceae bacterium</synonym></taxonomy><sequence><symbol>GRM5</symbol><name>unclassified-Lachnospiraceae 43949 (Firmicutes) || bmcType=GRM5 (main)  || 105aa || [R9JNA6]   || evergreen4a</name><annotation><desc>2seqs_id98 || 3seqs_id80 ||  || bestHMM=H_evergreen4a_PVMlike-GRM5like</desc></annotation></sequence></clade><clade><name>100</name><branch_length>0.05642219</branch_length><color><red>5</red><green>71</green><blue>42</blue></color><clade><name>C823_02186</name><branch_length>0.193671564</branch_length><color><red>5</red><green>71</green><blue>42</blue></color><taxonomy><scientific_name>Firmicutes</scientific_name><common_name>Eubacterium ASF492</common_name><synonym>Eubacterium plexicaudatum</synonym></taxonomy><sequence><symbol>GRM5</symbol><name>Eubacterium ASF492 (Firmicutes) || bmcType=GRM5 (main)  || 95aa || [N2AEI8]   || evergreen4a</name><annotation><desc> || bestHMM=H_evergreen4a_PVMlike-GRM5like</desc></annotation></sequence></clade><clade><name>100</name><branch_length>0.055091091</branch_length><color><red>5</red><green>71</green><blue>42</blue></color><clade><name>99</name><branch_length>0.058689177</branch_length><color><red>5</red><green>71</green><blue>42</blue></color><clade><name>BHV90_09725</name><branch_length>0.084148688</branch_length><color><red>5</red><green>71</green><blue>42</blue></color><taxonomy><scientific_name>Firmicutes</scientific_name><common_name>unclassified-Clostridiales 42_27</common_name><synonym>Clostridiales bacterium</synonym></taxonomy><sequence><symbol>GRM5</symbol><name>unclassified-Clostridiales 42_27 (Firmicutes) || bmcType=GRM5 (main)  || 94aa || [A0A1Q6NDL9]   || evergreen4a</name><annotation><desc>37seqs_id98 || 41seqs_id80 ||  || bestHMM=H_evergreen4a_PVMlike-GRM5like</desc></annotation></sequence></clade><clade><name>B5F86_01940</name><branch_length>0.125994079</branch_length><color><red>5</red><green>71</green><blue>42</blue></color><taxonomy><scientific_name>Firmicutes</scientific_name><common_name>Lachnoclostridium An298</common_name><synonym>Lachnoclostridium sp.</synonym></taxonomy><sequence><symbol>GRM5like</symbol><name>Lachnoclostridium An298 (Firmicutes) || bmcType=GRM5like (main)  || 94aa || [A0A1Y4B9K7]   || evergreen4a</name><annotation><desc>41seqs_id80 ||  || bestHMM=H_evergreen4a_PVMlike-GRM5like</desc></annotation></sequence></clade></clade><clade><name>100</name><branch_length>0.05476328</branch_length><color><red>5</red><green>71</green><blue>42</blue></color><clade><name>BN3456_01725</name><branch_length>0.078435587</branch_length><color><red>5</red><green>71</green><blue>42</blue></color><taxonomy><scientific_name>Firmicutes</scientific_name><common_name>Clostridium C105KSO13</common_name><synonym>Clostridium sp.</synonym></taxonomy><sequence><symbol>GRM5</symbol><name>Clostridium C105KSO13 (Firmicutes) || bmcType=GRM5 (main)  || 94aa || [A0A0U5NVG2]   || evergreen4a</name><annotation><desc>16seqs_id80 ||  || bestHMM=H_evergreen4a_PVMlike-GRM5like</desc></annotation></sequence></clade><clade><name>100</name><branch_length>0.045216088</branch_length><color><red>5</red><green>71</green><blue>42</blue></color><clade><name>BN481_02522</name><branch_length>0.125742523</branch_length><color><red>5</red><green>71</green><blue>42</blue></color><taxonomy><scientific_name>Firmicutes</scientific_name><common_name>Ruminococcus MGS:126</common_name><synonym>Ruminococcus gnavus</synonym></taxonomy><sequence><symbol>GRM5</symbol><name>Ruminococcus MGS:126 (Firmicutes) || bmcType=GRM5 (main)  || 94aa || [R5TVG0]   || evergreen4a</name><annotation><desc>14seqs_id98 || 14seqs_id80 ||  || bestHMM=H_evergreen4a_PVMlike-GRM5like</desc></annotation></sequence></clade><clade><name>99</name><branch_length>0.021379521</branch_length><color><red>5</red><green>71</green><blue>42</blue></color><clade><name>BN537_00980</name><branch_length>0.110367938</branch_length><color><red>5</red><green>71</green><blue>42</blue></color><taxonomy><scientific_name>Firmicutes</scientific_name><common_name>unclassified-Firmicutes MGS:212</common_name><synonym>Firmicutes bacterium</synonym></taxonomy><sequence><symbol>GRM5</symbol><name>unclassified-Firmicutes MGS:212 (Firmicutes) || bmcType=GRM5 (main)  || 94aa || [R5YAJ3]   || evergreen4a</name><annotation><desc>8seqs_id98 || 92seqs_id80 ||  || bestHMM=H_evergreen4a_PVMlike-GRM5like</desc></annotation></sequence></clade><clade><name>C808_02857</name><branch_length>0.122983435</branch_length><color><red>5</red><green>71</green><blue>42</blue></color><taxonomy><scientific_name>Firmicutes</scientific_name><common_name>unclassified-Lachnospiraceae M18-1</common_name><synonym>Lachnospiraceae bacterium</synonym></taxonomy><sequence><symbol>GRM5</symbol><name>unclassified-Lachnospiraceae M18-1 (Firmicutes) || bmcType=GRM5 (main)  || 94aa || [R9K599]   || evergreen4a</name><annotation><desc>16seqs_id80 ||  || bestHMM=H_evergreen4a_PVMlike-GRM5like</desc></annotation></sequence></clade></clade></clade></clade></clade></clade></clade></clade></clade></clade><clade><name>100</name><branch_length>0.047067948</branch_length><color><red>5</red><green>71</green><blue>42</blue></color><clade><name>100</name><branch_length>0.044433954</branch_length><color><red>5</red><green>71</green><blue>42</blue></color><clade><name>DBX39_04310</name><branch_length>0.139461144</branch_length><color><red>5</red><green>71</green><blue>42</blue></color><taxonomy><scientific_name>Firmicutes</scientific_name><common_name>unclassified-Firmicutes (DBX39)</common_name><synonym>Firmicutes bacterium</synonym></taxonomy><sequence><symbol>GRM5</symbol><name>unclassified-Firmicutes (DBX39) (Firmicutes) || bmcType=GRM5 (main)  || 107aa || [A0A2V2ES22]   || evergreen4b</name><annotation><desc>2seqs_id80 ||  || bestHMM=H_evergreen4b_PVMlike-GRM5like</desc></annotation></sequence></clade><clade><name>Cphy_1181</name><branch_length>0.188270566</branch_length><color><red>5</red><green>71</green><blue>42</blue></color><taxonomy><scientific_name>Firmicutes</scientific_name><common_name>Lachnoclostridium ATCC 700394</common_name><synonym>Lachnoclostridium phytofermentans</synonym></taxonomy><sequence><symbol>GRM5</symbol><name>Lachnoclostridium ATCC 700394 (Firmicutes) || bmcType=GRM5 (main)  || 100aa || [A9KN60]   || evergreen4b</name><annotation><desc>2seqs_id80 || 3loci_inTaxon || bestHMM=H_evergreen4b_PVMlike-GRM5like</desc></annotation></sequence></clade></clade><clade><name>98</name><branch_length>0.063983349</branch_length><color><red>5</red><green>71</green><blue>42</blue></color><clade><name>AMURIS_02210</name><branch_length>0.272089386</branch_length><color><red>5</red><green>71</green><blue>42</blue></color><taxonomy><scientific_name>Firmicutes</scientific_name><common_name>Acetatifactor muris</common_name><synonym>Acetatifactor muris</synonym></taxonomy><sequence><symbol>GRM5</symbol><name>Acetatifactor muris (Firmicutes) || bmcType=GRM5 (main)  || 112aa || [A0A2K4ZGA5]   || evergreen4b</name><annotation><desc>3seqs_id80 ||  || bestHMM=H_evergreen4b_PVMlike-GRM5like</desc></annotation></sequence></clade><clade><name>100</name><branch_length>0.128189708</branch_length><color><red>5</red><green>71</green><blue>42</blue></color><clade><name>DWZ38_05455</name><branch_length>0.028198583</branch_length><color><red>5</red><green>71</green><blue>42</blue></color><taxonomy><scientific_name>Firmicutes</scientific_name><common_name>Ruminococcus AF31-8BH</common_name><synonym>Ruminococcus sp.</synonym></taxonomy><sequence><symbol>GRM5like</symbol><name>Ruminococcus AF31-8BH (Firmicutes) || bmcType=GRM5like (main)  || 100aa || [A0A373NNR5]   || evergreen4b</name><annotation><desc>9seqs_id98 || 43seqs_id80 ||  || bestHMM=H_evergreen4b_PVMlike-GRM5like</desc></annotation></sequence></clade><clade><name>100</name><branch_length>0.060385455</branch_length><color><red>5</red><green>71</green><blue>42</blue></color><clade><name>CK5_18280</name><branch_length>0.094040775</branch_length><color><red>5</red><green>71</green><blue>42</blue></color><taxonomy><scientific_name>Firmicutes</scientific_name><common_name>Blautia A2-162</common_name><synonym>Blautia obeum</synonym></taxonomy><sequence><symbol>GRM5</symbol><name>Blautia A2-162 (Firmicutes) || bmcType=GRM5 (main)  || 105aa || [D4LR13]   || evergreen4b</name><annotation><desc>7seqs_id98 || 45seqs_id80 ||  || bestHMM=H_evergreen4b_PVMlike-GRM5like</desc></annotation></sequence></clade><clade><name>100</name><branch_length>0.057952066</branch_length><color><red>5</red><green>71</green><blue>42</blue></color><clade><name>DCZ61_02710</name><branch_length>0.143584434</branch_length><color><red>5</red><green>71</green><blue>42</blue></color><taxonomy><scientific_name>Firmicutes</scientific_name><common_name>unclassified-Lachnospiraceae (DCZ61)</common_name><synonym>Lachnospiraceae bacterium</synonym></taxonomy><sequence><symbol>PDU1D_GRM5</symbol><name>unclassified-Lachnospiraceae (DCZ61) (Firmicutes) || bmcType=PDU1D_GRM5 (main) (omitted) || 103aa || [A0A352CRV7]   || evergreen4b</name><annotation><desc>2seqs_id80 ||  || bestHMM=H_evergreen4b_PVMlike-GRM5like</desc></annotation></sequence></clade><clade><name>100</name><branch_length>0.073986831</branch_length><color><red>5</red><green>71</green><blue>42</blue></color><clade><name>100</name><branch_length>0.109248521</branch_length><color><red>5</red><green>71</green><blue>42</blue></color><clade><name>DCW47_09905</name><branch_length>0.099592765</branch_length><color><red>5</red><green>71</green><blue>42</blue></color><taxonomy><scientific_name>Firmicutes</scientific_name><common_name>unclassified-Lachnospiraceae (DCW47)</common_name><synonym>Lachnospiraceae bacterium</synonym></taxonomy><sequence><symbol>GRM5like</symbol><name>unclassified-Lachnospiraceae (DCW47) (Firmicutes) || bmcType=GRM5like (main)  || 117aa || [A0A349ZVC1]   || evergreen4b</name><annotation><desc>8seqs_id80 ||  || bestHMM=H_evergreen4b_PVMlike-GRM5like</desc></annotation></sequence></clade><clade><name>ROSEINA2194_01712</name><branch_length>0.131280855</branch_length><color><red>5</red><green>71</green><blue>42</blue></color><taxonomy><scientific_name>Firmicutes</scientific_name><common_name>Roseburia DSM 16841</common_name><synonym>Roseburia inulinivorans</synonym></taxonomy><sequence><symbol>GRM5</symbol><name>Roseburia DSM 16841 (Firmicutes) || bmcType=GRM5 (main)  || 118aa || [C0FSJ6]   || evergreen4b</name><annotation><desc>5seqs_id98 || 8seqs_id80 ||  || bestHMM=H_evergreen4b_PVMlike-GRM5like</desc></annotation></sequence></clade></clade><clade><name>100</name><branch_length>0.044377819</branch_length><color><red>5</red><green>71</green><blue>42</blue></color><clade><name>HMPREF1508_1486</name><branch_length>0.257284206</branch_length><color><red>5</red><green>71</green><blue>42</blue></color><taxonomy><scientific_name>Firmicutes</scientific_name><common_name>Shuttleworthia MSX8B</common_name><synonym>Shuttleworthia sp.</synonym></taxonomy><sequence><symbol>GRM5</symbol><name>Shuttleworthia MSX8B (Firmicutes) || bmcType=GRM5 (sat)  || 144aa || [X8GXI3]   || evergreen4b</name><annotation><desc>2seqs_id98 || 2seqs_id80 ||  || bestHMM=H_evergreen4b_PVMlike-GRM5like</desc></annotation></sequence></clade><clade><name>100</name><branch_length>0.038392698</branch_length><color><red>5</red><green>71</green><blue>42</blue></color><clade><name>BN747_01403</name><branch_length>0.171093686</branch_length><color><red>5</red><green>71</green><blue>42</blue></color><taxonomy><scientific_name>Firmicutes</scientific_name><common_name>unclassified-Firmicutes MGS:646</common_name><synonym>Firmicutes bacterium</synonym></taxonomy><sequence><symbol>PDU1D_GRM5</symbol><name>unclassified-Firmicutes MGS:646 (Firmicutes) || bmcType=PDU1D_GRM5 (main) (omitted) || 95aa || [R5RNQ0]   || evergreen4b</name><annotation><desc> || bestHMM=H_evergreen4b_PVMlike-GRM5like</desc></annotation></sequence></clade><clade><name>100</name><branch_length>0.073967103</branch_length><color><red>5</red><green>71</green><blue>42</blue></color><clade><name>100</name><branch_length>0.115563422</branch_length><color><red>5</red><green>71</green><blue>42</blue></color><clade><name>BEH84_06097</name><branch_length>0.088505106</branch_length><color><red>5</red><green>71</green><blue>42</blue></color><taxonomy><scientific_name>Firmicutes</scientific_name><common_name>Eisenbergiella NML120146 (BEH84)</common_name><synonym>Eisenbergiella tayi</synonym></taxonomy><sequence><symbol>GRM5</symbol><name>Eisenbergiella NML120146 (BEH84) (Firmicutes) || bmcType=GRM5 (main)  || 120aa || [A0A1E3A3S8]   || evergreen4b</name><annotation><desc>7seqs_id98 || 7seqs_id80 ||  || bestHMM=H_evergreen4b_PVMlike-GRM5like</desc></annotation></sequence></clade><clade><name>HMPREF1548_03658</name><branch_length>0.122563696</branch_length><color><red>5</red><green>71</green><blue>42</blue></color><taxonomy><scientific_name>Firmicutes</scientific_name><common_name>Clostridium KLE 1755</common_name><synonym>Clostridium sp.</synonym></taxonomy><sequence><symbol>GRM5</symbol><name>Clostridium KLE 1755 (Firmicutes) || bmcType=GRM5 (main)  || 109aa || [U2B9S3]   || evergreen4b</name><annotation><desc>3seqs_id98 || 3seqs_id80 || 2loci_inTaxon || bestHMM=H_evergreen4b_PVMlike-GRM5like</desc></annotation></sequence></clade></clade><clade><name>100</name><branch_length>0.111896577</branch_length><color><red>5</red><green>71</green><blue>42</blue></color><clade><name>SAMN06296386_10867</name><branch_length>0.327466475</branch_length><color><red>5</red><green>71</green><blue>42</blue></color><taxonomy><scientific_name>Firmicutes</scientific_name><common_name>unclassified-Lachnospiraceae (SAMN06296386)</common_name><synonym>Lachnospiraceae bacterium</synonym></taxonomy><sequence><symbol>GRM5</symbol><name>unclassified-Lachnospiraceae (SAMN06296386) (Firmicutes) || bmcType=GRM5 (main)  || 112aa || [A0A1T5F0D9]   || evergreen4b</name><annotation><desc> || bestHMM=H_evergreen4b_PVMlike-GRM5like</desc></annotation></sequence></clade><clade><name>CSX02_00570</name><branch_length>0.429151605</branch_length><color><red>5</red><green>71</green><blue>42</blue></color><taxonomy><scientific_name>Firmicutes</scientific_name><common_name>Agathobacter JK623</common_name><synonym>Agathobacter ruminis</synonym></taxonomy><sequence><symbol>GRM5</symbol><name>Agathobacter JK623 (Firmicutes) || bmcType=GRM5 (main)  || 130aa || [A0A2G3E6R3]   || evergreen4b</name><annotation><desc> || bestHMM=H_evergreen4b_PVMlike-GRM5like</desc></annotation></sequence></clade></clade></clade></clade></clade></clade></clade></clade></clade></clade></clade></clade></clade><clade><name>100</name><branch_length>0.183397685</branch_length><color><red>5</red><green>71</green><blue>42</blue></color><clade><name>SAMN05421730_1005150</name><branch_length>0.087743291</branch_length><color><red>5</red><green>71</green><blue>42</blue></color><taxonomy><scientific_name>Firmicutes</scientific_name><common_name>Anaerobium GluBS11</common_name><synonym>Anaerobium acetethylicum</synonym></taxonomy><sequence><symbol>GRM5like</symbol><name>Anaerobium GluBS11 (Firmicutes) || bmcType=GRM5like (main)  || 96aa || [A0A1D3TS67]   || evergreen5</name><annotation><desc>8seqs_id80 ||  || bestHMM=H_evergreen5_PVMlike-GRM5like</desc></annotation></sequence></clade><clade><name>100</name><branch_length>0.018349205</branch_length><color><red>5</red><green>71</green><blue>42</blue></color><clade><name>C8E03_102453</name><branch_length>0.102443103</branch_length><color><red>5</red><green>71</green><blue>42</blue></color><taxonomy><scientific_name>Firmicutes</scientific_name><common_name>Lachnotalea CCRI-19302 (C8E03)</common_name><synonym>Lachnotalea glycerini</synonym></taxonomy><sequence><symbol>GRM5like</symbol><name>Lachnotalea CCRI-19302 (C8E03) (Firmicutes) || bmcType=GRM5like (main)  || 97aa || [A0A255NH51]   || evergreen5</name><annotation><desc>4seqs_id98 || 8seqs_id80 || 3loci_inTaxon || bestHMM=H_evergreen5_PVMlike-GRM5like</desc></annotation></sequence></clade><clade><name>100</name><branch_length>0.026836445</branch_length><color><red>5</red><green>71</green><blue>42</blue></color><clade><name>C7383_1087</name><branch_length>0.068590682</branch_length><color><red>5</red><green>71</green><blue>42</blue></color><taxonomy><scientific_name>Firmicutes</scientific_name><common_name>Murimonas DSM 26524</common_name><synonym>Murimonas intestini</synonym></taxonomy><sequence><symbol>GRM5like</symbol><name>Murimonas DSM 26524 (Firmicutes) || bmcType=GRM5like (main)  || 98aa || [A0A316BSC6]   || evergreen5</name><annotation><desc>8seqs_id80 || 2loci_inTaxon || bestHMM=H_evergreen5_PVMlike-GRM5like</desc></annotation></sequence></clade><clade><name>100</name><branch_length>1.0E-6</branch_length><color><red>5</red><green>71</green><blue>42</blue></color><clade><name>RHS_3142</name><branch_length>0.076758847</branch_length><color><red>5</red><green>71</green><blue>42</blue></color><taxonomy><scientific_name>Firmicutes</scientific_name><common_name>Robinsoniella RHS</common_name><synonym>Robinsoniella sp.</synonym></taxonomy><sequence><symbol>GRM5like</symbol><name>Robinsoniella RHS (Firmicutes) || bmcType=GRM5like (main)  || 98aa || [A0A0J1G6S0]   || evergreen5</name><annotation><desc>2seqs_id98 || 8seqs_id80 || 3loci_inTaxon || bestHMM=H_evergreen5_PVMlike-GRM5like</desc></annotation></sequence></clade><clade><name>100</name><branch_length>0.084489987</branch_length><color><red>5</red><green>71</green><blue>42</blue></color><clade><name>SAMEA3545239_00556</name><branch_length>0.153865605</branch_length><color><red>5</red><green>71</green><blue>42</blue></color><taxonomy><scientific_name>Firmicutes</scientific_name><common_name>Clostridium (SAMEA3545239)</common_name><synonym>uncultured Clostridium sp.</synonym></taxonomy><sequence><symbol>GRM5like</symbol><name>Clostridium (SAMEA3545239) (Firmicutes) || bmcType=GRM5like (main)  || 103aa || [A0A1C5KHT5]   || evergreen5</name><annotation><desc>2seqs_id98 || 2seqs_id80 ||  || bestHMM=H_evergreen5_PVMlike-GRM5like</desc></annotation></sequence></clade><clade><name>100</name><branch_length>0.125765073</branch_length><color><red>5</red><green>71</green><blue>42</blue></color><clade><name>SAMEA3545382_02219</name><branch_length>0.046336328</branch_length><color><red>5</red><green>71</green><blue>42</blue></color><taxonomy><scientific_name>Firmicutes</scientific_name><common_name>Clostridium (SAMEA3545382)</common_name><synonym>uncultured Clostridium sp.</synonym></taxonomy><sequence><symbol>GRM5like</symbol><name>Clostridium (SAMEA3545382) (Firmicutes) || bmcType=GRM5like (main)  || 97aa || [A0A1C6F9Y3]   || evergreen5</name><annotation><desc> || bestHMM=H_evergreen5_PVMlike-GRM5like</desc></annotation></sequence></clade><clade><name>100</name><branch_length>0.906692032</branch_length><color><red>110</red><green>117</green><blue>14</blue></color><clade><name>BN514_02513</name><branch_length>0.010776008</branch_length><color><red>110</red><green>117</green><blue>14</blue></color><taxonomy><scientific_name>Firmicutes</scientific_name><common_name>Ruminococcus CAG:17</common_name><synonym>Ruminococcus sp.</synonym></taxonomy><sequence><symbol>GRM5</symbol><name>Ruminococcus CAG:17 (Firmicutes) || bmcType=GRM5 (sat)  || 96aa || [R5N2I8]   || olive</name><annotation><desc>8seqs_id98 || 21seqs_id80 ||  || bestHMM=H_olive_GRM5</desc></annotation></sequence></clade><clade><name>100</name><branch_length>0.094122128</branch_length><color><red>110</red><green>117</green><blue>14</blue></color><clade><name>100</name><branch_length>0.11253281</branch_length><color><red>110</red><green>117</green><blue>14</blue></color><clade><name>ERS852394_00500</name><branch_length>0.094689466</branch_length><color><red>110</red><green>117</green><blue>14</blue></color><taxonomy><scientific_name>Firmicutes</scientific_name><common_name>Blautia AF14-23 (ERS852394)</common_name><synonym>Blautia obeum</synonym></taxonomy><sequence><symbol>PDU1D_GRM5</symbol><name>Blautia AF14-23 (ERS852394) (Firmicutes) || bmcType=PDU1D_GRM5 (sat) (omitted) || 96aa || [A0A173Y2G9]   || olive</name><annotation><desc>7seqs_id80 ||  || bestHMM=H_olive_GRM5</desc></annotation></sequence></clade><clade><name>CK5_30660</name><branch_length>0.187338039</branch_length><color><red>110</red><green>117</green><blue>14</blue></color><taxonomy><scientific_name>Firmicutes</scientific_name><common_name>Blautia A2-162</common_name><synonym>Blautia obeum</synonym></taxonomy><sequence><symbol>GRM5</symbol><name>Blautia A2-162 (Firmicutes) || bmcType=GRM5 (sat)  || 103aa || [D4LU35]   || olive</name><annotation><desc>5seqs_id98 || 9seqs_id80 ||  || bestHMM=H_olive_GRM5</desc></annotation></sequence></clade></clade><clade><name>100</name><branch_length>0.027687709</branch_length><color><red>110</red><green>117</green><blue>14</blue></color><clade><name>BN568_01501</name><branch_length>0.038753038</branch_length><color><red>110</red><green>117</green><blue>14</blue></color><taxonomy><scientific_name>Firmicutes</scientific_name><common_name>Blautia MGS:257</common_name><synonym>Blautia sp.</synonym></taxonomy><sequence><symbol>PDU1D_GRM5</symbol><name>Blautia MGS:257 (Firmicutes) || bmcType=PDU1D_GRM5 (main) (omitted) || 97aa || [R5WQS4]   || olive</name><annotation><desc>6seqs_id80 ||  || bestHMM=H_olive_GRM5</desc></annotation></sequence></clade><clade><name>100</name><branch_length>0.009290778</branch_length><color><red>110</red><green>117</green><blue>14</blue></color><clade><name>100</name><branch_length>0.100082401</branch_length><color><red>110</red><green>117</green><blue>14</blue></color><clade><name>DCZ61_04800</name><branch_length>0.594209593</branch_length><color><red>110</red><green>117</green><blue>14</blue></color><taxonomy><scientific_name>Firmicutes</scientific_name><common_name>unclassified-Lachnospiraceae (DCZ61)</common_name><synonym>Lachnospiraceae bacterium</synonym></taxonomy><sequence><symbol>PDU1D_GRM5</symbol><name>unclassified-Lachnospiraceae (DCZ61) (Firmicutes) || bmcType=PDU1D_GRM5 (sat) (omitted) || 94aa || [A0A352CT10]   || olive</name><annotation><desc> || bestHMM=H_olive_GRM5</desc></annotation></sequence></clade><clade><name>DXD97_06035</name><branch_length>0.119638171</branch_length><color><red>110</red><green>117</green><blue>14</blue></color><taxonomy><scientific_name>Firmicutes</scientific_name><common_name>Ruminococcus TM10-9AT</common_name><synonym>Ruminococcus sp.</synonym></taxonomy><sequence><symbol>GRM5</symbol><name>Ruminococcus TM10-9AT (Firmicutes) || bmcType=GRM5 (sat)  || 95aa || [A0A374M689]   || olive</name><annotation><desc>27seqs_id98 || 36seqs_id80 ||  || bestHMM=H_olive_GRM5</desc></annotation></sequence></clade></clade><clade><name>100</name><branch_length>0.137892684</branch_length><color><red>110</red><green>117</green><blue>14</blue></color><clade><name>SAMEA3545382_00719</name><branch_length>0.181180178</branch_length><color><red>110</red><green>117</green><blue>14</blue></color><taxonomy><scientific_name>Firmicutes</scientific_name><common_name>Clostridium (SAMEA3545382)</common_name><synonym>uncultured Clostridium sp.</synonym></taxonomy><sequence><symbol>GRM5like</symbol><name>Clostridium (SAMEA3545382) (Firmicutes) || bmcType=GRM5like (sat)  || 97aa || [A0A1C5ZRL2]   || olive</name><annotation><desc> || bestHMM=H_olive_GRM5</desc></annotation></sequence></clade><clade><name>100</name><branch_length>0.328347711</branch_length><color><red>110</red><green>117</green><blue>14</blue></color><clade><name>ERS852491_04267</name><branch_length>0.069361774</branch_length><color><red>110</red><green>117</green><blue>14</blue></color><taxonomy><scientific_name>Firmicutes</scientific_name><common_name>Faecalicatena NLAE-zl-C134 (ERS852491)</common_name><synonym>Eubacterium contortum</synonym></taxonomy><sequence><symbol>GRM5</symbol><name>Faecalicatena NLAE-zl-C134 (ERS852491) (Firmicutes) || bmcType=GRM5 (sat)  || 92aa || [A0A174KJ80]   || olive</name><annotation><desc>3seqs_id98 || 7seqs_id80 ||  || bestHMM=H_olive_GRM5</desc></annotation></sequence></clade><clade><name>100</name><branch_length>0.029059634</branch_length><color><red>110</red><green>117</green><blue>14</blue></color><clade><name>SAMN05216529_12815</name><branch_length>0.097560422</branch_length><color><red>110</red><green>117</green><blue>14</blue></color><taxonomy><scientific_name>Firmicutes</scientific_name><common_name>Faecalicatena NLAE-zl-C134 (SAMN05216529)</common_name><synonym>Faecalicatena contorta</synonym></taxonomy><sequence><symbol>GRM5</symbol><name>Faecalicatena NLAE-zl-C134 (SAMN05216529) (Firmicutes) || bmcType=GRM5 (sat)  || 95aa || [A0A315ZLR1]   || olive</name><annotation><desc>7seqs_id80 ||  || bestHMM=H_olive_GRM5</desc></annotation></sequence></clade><clade><name>100</name><branch_length>0.063249575</branch_length><color><red>110</red><green>117</green><blue>14</blue></color><clade><name>SAMN05216536_107207</name><branch_length>0.021110199</branch_length><color><red>110</red><green>117</green><blue>14</blue></color><taxonomy><scientific_name>Firmicutes</scientific_name><common_name>Faecalicatena NLAE-zl-C242</common_name><synonym>Faecalicatena orotica</synonym></taxonomy><sequence><symbol>GRM5like</symbol><name>Faecalicatena NLAE-zl-C242 (Firmicutes) || bmcType=GRM5like (sat) (omitted) || 95aa || [A0A2Y9BF76]   || olive</name><annotation><desc>2seqs_id98 || 7seqs_id80 ||  || bestHMM=H_olive_GRM5</desc></annotation></sequence></clade><clade><name>100</name><branch_length>0.083702675</branch_length><color><red>110</red><green>117</green><blue>14</blue></color><clade><name>HMPREF0991_02383</name><branch_length>0.107764193</branch_length><color><red>110</red><green>117</green><blue>14</blue></color><taxonomy><scientific_name>Firmicutes</scientific_name><common_name>unclassified-Lachnospiraceae 2_1_58FAA</common_name><synonym>Lachnospiraceae bacterium</synonym></taxonomy><sequence><symbol>GRM5</symbol><name>unclassified-Lachnospiraceae 2_1_58FAA (Firmicutes) || bmcType=GRM5 (sat)  || 118aa || [F7JZ12]   || olive</name><annotation><desc>9seqs_id98 || 15seqs_id80 ||  || bestHMM=H_olive_GRM5</desc></annotation></sequence></clade><clade><name>100</name><branch_length>0.103812459</branch_length><color><red>110</red><green>117</green><blue>14</blue></color><clade><name>C808_02847</name><branch_length>0.046331797</branch_length><color><red>110</red><green>117</green><blue>14</blue></color><taxonomy><scientific_name>Firmicutes</scientific_name><common_name>unclassified-Lachnospiraceae M18-1</common_name><synonym>Lachnospiraceae bacterium</synonym></taxonomy><sequence><symbol>GRM5</symbol><name>unclassified-Lachnospiraceae M18-1 (Firmicutes) || bmcType=GRM5 (main)  || 92aa || [R9K588]   || olive</name><annotation><desc>3seqs_id80 ||  || bestHMM=H_olive_GRM5</desc></annotation></sequence></clade><clade><name>99</name><branch_length>0.005960775</branch_length><color><red>110</red><green>117</green><blue>14</blue></color><clade><name>B5F86_15230</name><branch_length>0.141025001</branch_length><color><red>110</red><green>117</green><blue>14</blue></color><taxonomy><scientific_name>Firmicutes</scientific_name><common_name>Lachnoclostridium An298</common_name><synonym>Lachnoclostridium sp.</synonym></taxonomy><sequence><symbol>GRM5like</symbol><name>Lachnoclostridium An298 (Firmicutes) || bmcType=GRM5like (sat)  || 94aa || [A0A1Y4APV3]   || olive</name><annotation><desc> || bestHMM=H_olive_GRM5</desc></annotation></sequence></clade><clade><name>DWY75_09165</name><branch_length>0.218105361</branch_length><color><red>110</red><green>117</green><blue>14</blue></color><taxonomy><scientific_name>Firmicutes</scientific_name><common_name>Ruminococcus AF27-11AA</common_name><synonym>Ruminococcus sp.</synonym></taxonomy><sequence><symbol>GRM5</symbol><name>Ruminococcus AF27-11AA (Firmicutes) || bmcType=GRM5 (sat)  || 93aa || [A0A373RCX8]   || olive</name><annotation><desc>5seqs_id98 || 38seqs_id80 ||  || bestHMM=H_olive_GRM5</desc></annotation></sequence></clade></clade></clade></clade></clade></clade></clade></clade></clade></clade></clade></clade></clade></clade></clade></clade></clade></clade></clade></clade></clade></clade></clade></clade></clade></clade></clade></clade><clade><name>99</name><branch_length>0.059563597</branch_length><clade><name>100</name><branch_length>0.032200495</branch_length><color><red>175</red><green>111</green><blue>9</blue></color><clade><name>100</name><branch_length>0.030836303</branch_length><color><red>175</red><green>111</green><blue>9</blue></color><clade><name>FC96_GL000513</name><branch_length>0.077871501</branch_length><color><red>175</red><green>111</green><blue>9</blue></color><taxonomy><scientific_name>Firmicutes</scientific_name><common_name>Lactobacillus JCM 15530</common_name><synonym>Lactobacillus kimchicus</synonym></taxonomy><sequence><symbol>PDU1C</symbol><name>Lactobacillus JCM 15530 (Firmicutes) || bmcType=PDU1C (main)  || 96aa || [A0A0R1HLJ9]   || caramel</name><annotation><desc>46seqs_id80 ||  || bestHMM=H_mauve_SPU6</desc></annotation></sequence></clade><clade><name>100</name><branch_length>0.04062464</branch_length><color><red>175</red><green>111</green><blue>9</blue></color><clade><name>FC98_GL002778</name><branch_length>0.057402508</branch_length><color><red>175</red><green>111</green><blue>9</blue></color><taxonomy><scientific_name>Firmicutes</scientific_name><common_name>Lactobacillus DSM 19906</common_name><synonym>Lactobacillus kisonensis</synonym></taxonomy><sequence><symbol>PDU1C</symbol><name>Lactobacillus DSM 19906 (Firmicutes) || bmcType=PDU1C (main)  || 93aa || [A0A0R1NPP1]   || caramel</name><annotation><desc>4seqs_id98 || 46seqs_id80 ||  || bestHMM=H_mauve_SPU6</desc></annotation></sequence></clade><clade><name>100</name><branch_length>0.016265534</branch_length><color><red>175</red><green>111</green><blue>9</blue></color><clade><name>100</name><branch_length>0.108923994</branch_length><color><red>175</red><green>111</green><blue>9</blue></color><clade><name>A5802_001146</name><branch_length>0.047572697</branch_length><color><red>175</red><green>111</green><blue>9</blue></color><taxonomy><scientific_name>Firmicutes</scientific_name><common_name>Enterococcus QAUEM2808 (A5802)</common_name><synonym>Enterococcus mundtii</synonym></taxonomy><sequence><symbol>PDU1E</symbol><name>Enterococcus QAUEM2808 (A5802) (Firmicutes) || bmcType=PDU1E (main)  || 93aa || [A0A242KZW7]   || caramel</name><annotation><desc>5seqs_id98 || 20seqs_id80 || 2loci_inTaxon || bestHMM=H_mauve_SPU6</desc></annotation></sequence></clade><clade><name>100</name><branch_length>0.020762619</branch_length><color><red>175</red><green>111</green><blue>9</blue></color><clade><name>DTPHA_1402636</name><branch_length>0.077637066</branch_length><color><red>175</red><green>111</green><blue>9</blue></color><taxonomy><scientific_name>Firmicutes</scientific_name><common_name>Enterococcus MJR8396B (DTPHA)</common_name><synonym>Enterococcus faecium</synonym></taxonomy><sequence><symbol>PDU1E</symbol><name>Enterococcus MJR8396B (DTPHA) (Firmicutes) || bmcType=PDU1E (main)  || 92aa || [A0A1A7T2I2]   || caramel</name><annotation><desc>3seqs_id98 || 20seqs_id80 || 3loci_inTaxon || bestHMM=H_mauve_SPU6</desc></annotation></sequence></clade><clade><name>SAMN02745116_01137</name><branch_length>0.078299209</branch_length><color><red>175</red><green>111</green><blue>9</blue></color><taxonomy><scientific_name>Firmicutes</scientific_name><common_name>Pilibacter ATCC BAA-1030</common_name><synonym>Pilibacter termitis</synonym></taxonomy><sequence><symbol>PDU1E</symbol><name>Pilibacter ATCC BAA-1030 (Firmicutes) || bmcType=PDU1E (main)  || 93aa || [A0A1T4MLB8]   || caramel</name><annotation><desc>20seqs_id80 || 2loci_inTaxon || bestHMM=H_mauve_SPU6</desc></annotation></sequence></clade></clade></clade><clade><name>100</name><branch_length>0.039289323</branch_length><color><red>175</red><green>111</green><blue>9</blue></color><clade><name>100</name><branch_length>0.023049646</branch_length><color><red>175</red><green>111</green><blue>9</blue></color><clade><name>100</name><branch_length>0.041330067</branch_length><color><red>175</red><green>111</green><blue>9</blue></color><clade><name>JG30_04630</name><branch_length>0.059358509</branch_length><color><red>175</red><green>111</green><blue>9</blue></color><taxonomy><scientific_name>Firmicutes</scientific_name><common_name>Lactobacillus Bin4</common_name><synonym>Lactobacillus mellifer</synonym></taxonomy><sequence><symbol>PDU1C</symbol><name>Lactobacillus Bin4 (Firmicutes) || bmcType=PDU1C (main)  || 96aa || [A0A0F4LV61]   || caramel</name><annotation><desc>46seqs_id80 ||  || bestHMM=H_mauve_SPU6</desc></annotation></sequence></clade><clade><name>LRLP16767_LR3C6_01180</name><branch_length>0.035620659</branch_length><color><red>175</red><green>111</green><blue>9</blue></color><taxonomy><scientific_name>Firmicutes</scientific_name><common_name>Lactobacillus 482_46 (LRLP16767_LR3C6)</common_name><synonym>Lactobacillus reuteri</synonym></taxonomy><sequence><symbol>incomplete</symbol><name>Lactobacillus 482_46 (LRLP16767_LR3C6) (Firmicutes) || bmcType=incomplete (sat) (omitted) || 96aa || [A0A0U5JSV1]   || caramel</name><annotation><desc>23seqs_id80 ||  || bestHMM=H_mauve_SPU6</desc></annotation></sequence></clade></clade><clade><name>100</name><branch_length>0.059440585</branch_length><color><red>175</red><green>111</green><blue>9</blue></color><clade><name>FD47_GL001140</name><branch_length>0.051358651</branch_length><color><red>175</red><green>111</green><blue>9</blue></color><taxonomy><scientific_name>Firmicutes</scientific_name><common_name>Lactobacillus DSM 18390</common_name><synonym>Lactobacillus parafarraginis</synonym></taxonomy><sequence><symbol>PDU1C</symbol><name>Lactobacillus DSM 18390 (Firmicutes) || bmcType=PDU1C (main)  || 99aa || [A0A0R1YNM5]   || caramel</name><annotation><desc>23seqs_id80 ||  || bestHMM=H_mauve_SPU6</desc></annotation></sequence></clade><clade><name>FC82_GL003372</name><branch_length>0.061632901</branch_length><color><red>175</red><green>111</green><blue>9</blue></color><taxonomy><scientific_name>Firmicutes</scientific_name><common_name>Lactobacillus DSM 20515</common_name><synonym>Lactobacillus collinoides</synonym></taxonomy><sequence><symbol>PDU1C</symbol><name>Lactobacillus DSM 20515 (Firmicutes) || bmcType=PDU1C (main)  || 98aa || [A0A0R2B5C6]   || caramel</name><annotation><desc>23seqs_id80 ||  || bestHMM=H_mauve_SPU6</desc></annotation></sequence></clade></clade></clade><clade><name>100</name><branch_length>0.028249424</branch_length><color><red>175</red><green>111</green><blue>9</blue></color><clade><name>FC82_GL003365</name><branch_length>0.092376207</branch_length><color><red>175</red><green>111</green><blue>9</blue></color><taxonomy><scientific_name>Firmicutes</scientific_name><common_name>Lactobacillus DSM 20515</common_name><synonym>Lactobacillus collinoides</synonym></taxonomy><sequence><symbol>PDU1C</symbol><name>Lactobacillus DSM 20515 (Firmicutes) || bmcType=PDU1C (main)  || 92aa || [A0A0R2B566]   || caramel</name><annotation><desc>3seqs_id98 || 4seqs_id80 ||  || bestHMM=H_caramel_PDU1C</desc></annotation></sequence></clade><clade><name>100</name><branch_length>0.026303968</branch_length><color><red>175</red><green>111</green><blue>9</blue></color><clade><name>FC69_GL000230</name><branch_length>0.193188121</branch_length><color><red>175</red><green>111</green><blue>9</blue></color><taxonomy><scientific_name>Firmicutes</scientific_name><common_name>Lactobacillus DSM 14340</common_name><synonym>Lactobacillus fuchuensis</synonym></taxonomy><sequence><symbol>PDU1C</symbol><name>Lactobacillus DSM 14340 (Firmicutes) || bmcType=PDU1C (main)  || 97aa || [A0A0R1RWE7]   || caramel</name><annotation><desc>2seqs_id98 || 8seqs_id80 ||  || bestHMM=H_caramel_PDU1C</desc></annotation></sequence></clade><clade><name>100</name><branch_length>0.029425263</branch_length><color><red>175</red><green>111</green><blue>9</blue></color><clade><name>LRLP16767_LR3C6_01172</name><branch_length>0.095215783</branch_length><color><red>175</red><green>111</green><blue>9</blue></color><taxonomy><scientific_name>Firmicutes</scientific_name><common_name>Lactobacillus 482_46 (LRLP16767_LR3C6)</common_name><synonym>Lactobacillus reuteri</synonym></taxonomy><sequence><symbol>incomplete</symbol><name>Lactobacillus 482_46 (LRLP16767_LR3C6) (Firmicutes) || bmcType=incomplete (sat) (omitted) || 93aa || [A0A0U5JQ29]   || caramel</name><annotation><desc>10seqs_id98 || 37seqs_id80 ||  || bestHMM=H_caramel_PDU1C</desc></annotation></sequence></clade><clade><name>100</name><branch_length>0.049242226</branch_length><color><red>175</red><green>111</green><blue>9</blue></color><clade><name>DDW71_03555</name><branch_length>0.04674694</branch_length><color><red>175</red><green>111</green><blue>9</blue></color><taxonomy><scientific_name>Firmicutes</scientific_name><common_name>Lactobacillus (DDW71)</common_name><synonym>Lactobacillus sp.</synonym></taxonomy><sequence><symbol>PDU1C</symbol><name>Lactobacillus (DDW71) (Firmicutes) || bmcType=PDU1C (main)  || 97aa || [A0A353JS30]   || caramel</name><annotation><desc>5seqs_id98 || 27seqs_id80 ||  || bestHMM=H_caramel_PDU1C</desc></annotation></sequence></clade><clade><name>100</name><branch_length>0.013815636</branch_length><color><red>175</red><green>111</green><blue>9</blue></color><clade><name>100</name><branch_length>0.034890487</branch_length><color><red>175</red><green>111</green><blue>9</blue></color><clade><name>FC24_GL001442</name><branch_length>0.089976576</branch_length><color><red>175</red><green>111</green><blue>9</blue></color><taxonomy><scientific_name>Firmicutes</scientific_name><common_name>Lactobacillus DSM 20253</common_name><synonym>Lactobacillus rennini</synonym></taxonomy><sequence><symbol>PDU1C</symbol><name>Lactobacillus DSM 20253 (Firmicutes) || bmcType=PDU1C (main)  || 105aa || [A0A0R2D078]   || caramel</name><annotation><desc>2seqs_id98 || 27seqs_id80 || 2loci_inTaxon || bestHMM=H_caramel_PDU1C</desc></annotation></sequence></clade><clade><name>FM121_10125</name><branch_length>0.128148435</branch_length><color><red>175</red><green>111</green><blue>9</blue></color><taxonomy><scientific_name>Firmicutes</scientific_name><common_name>Vagococcus bH819</common_name><synonym>Vagococcus fluvialis</synonym></taxonomy><sequence><symbol>PDU1C</symbol><name>Vagococcus bH819 (Firmicutes) || bmcType=PDU1C (main)  || 98aa || [A0A1X6WQA2]   || caramel</name><annotation><desc>5seqs_id80 || 2loci_inTaxon || bestHMM=H_caramel_PDU1C</desc></annotation></sequence></clade></clade><clade><name>100</name><branch_length>0.017719576</branch_length><color><red>175</red><green>111</green><blue>9</blue></color><clade><name>100</name><branch_length>0.01582415</branch_length><color><red>175</red><green>111</green><blue>9</blue></color><clade><name>FC98_GL002786</name><branch_length>1.0E-6</branch_length><color><red>175</red><green>111</green><blue>9</blue></color><taxonomy><scientific_name>Firmicutes</scientific_name><common_name>Lactobacillus DSM 19906</common_name><synonym>Lactobacillus kisonensis</synonym></taxonomy><sequence><symbol>PDU1C</symbol><name>Lactobacillus DSM 19906 (Firmicutes) || bmcType=PDU1C (main)  || 100aa || [A0A0R1NR37]   || caramel</name><annotation><desc>4seqs_id98 || 27seqs_id80 ||  || bestHMM=H_caramel_PDU1C</desc></annotation></sequence></clade><clade><name>FC85_GL001965</name><branch_length>0.082321794</branch_length><color><red>175</red><green>111</green><blue>9</blue></color><taxonomy><scientific_name>Firmicutes</scientific_name><common_name>Lactobacillus DSM 14421</common_name><synonym>Lactobacillus diolivorans</synonym></taxonomy><sequence><symbol>PDU1C</symbol><name>Lactobacillus DSM 14421 (Firmicutes) || bmcType=PDU1C (main)  || 102aa || [A0A0R1S1B3]   || caramel</name><annotation><desc>2seqs_id98 || 6seqs_id80 || 2loci_inTaxon || bestHMM=H_caramel_PDU1C</desc></annotation></sequence></clade></clade><clade><name>100</name><branch_length>0.018629542</branch_length><color><red>175</red><green>111</green><blue>9</blue></color><clade><name>FD35_GL002180</name><branch_length>0.11593521</branch_length><color><red>175</red><green>111</green><blue>9</blue></color><taxonomy><scientific_name>Firmicutes</scientific_name><common_name>Lactobacillus DSM 15814</common_name><synonym>Lactobacillus rossiae</synonym></taxonomy><sequence><symbol>PDU1C</symbol><name>Lactobacillus DSM 15814 (Firmicutes) || bmcType=PDU1C (main)  || 99aa || [A0A0R1RHD9]   || caramel</name><annotation><desc>5seqs_id80 || 2loci_inTaxon || bestHMM=H_mauve_SPU6</desc></annotation></sequence></clade><clade><name>100</name><branch_length>0.045951623</branch_length><color><red>175</red><green>111</green><blue>9</blue></color><clade><name>ABM34_00545</name><branch_length>0.220198523</branch_length><color><red>175</red><green>111</green><blue>9</blue></color><taxonomy><scientific_name>Firmicutes</scientific_name><common_name>Lactobacillus EMML 3041</common_name><synonym>Lactobacillus ginsenosidimutans</synonym></taxonomy><sequence><symbol>PDU1C</symbol><name>Lactobacillus EMML 3041 (Firmicutes) || bmcType=PDU1C (main)  || 95aa || [A0A0H4QHQ0]   || caramel</name><annotation><desc>2seqs_id98 || 2seqs_id80 ||  || bestHMM=H_caramel_PDU1C</desc></annotation></sequence></clade><clade><name>IWT126_00520</name><branch_length>0.030138418</branch_length><color><red>175</red><green>111</green><blue>9</blue></color><taxonomy><scientific_name>Firmicutes</scientific_name><common_name>Lactobacillus IWT126</common_name><synonym>Lactobacillus silagei</synonym></taxonomy><sequence><symbol>PDU1C</symbol><name>Lactobacillus IWT126 (Firmicutes) || bmcType=PDU1C (main)  || 98aa || [A0A1Z5IFD9]   || caramel</name><annotation><desc>37seqs_id80 ||  || bestHMM=H_caramel_PDU1C</desc></annotation></sequence></clade></clade></clade></clade></clade></clade></clade></clade></clade></clade></clade></clade></clade><clade><name>100</name><branch_length>0.021509072</branch_length><color><red>175</red><green>111</green><blue>9</blue></color><clade><name>100</name><branch_length>0.076395987</branch_length><color><red>175</red><green>111</green><blue>9</blue></color><clade><name>IV55_GL001606</name><branch_length>0.019787574</branch_length><color><red>175</red><green>111</green><blue>9</blue></color><taxonomy><scientific_name>Firmicutes</scientific_name><common_name>Lactobacillus DSM 22696 (IV55_GL)</common_name><synonym>Lactobacillus siliginis</synonym></taxonomy><sequence><symbol>PDU1C</symbol><name>Lactobacillus DSM 22696 (IV55_GL) (Firmicutes) || bmcType=PDU1C (main)  || 97aa || [A0A0R2LA52]   || caramel</name><annotation><desc>2seqs_id98 || 91seqs_id80 ||  || bestHMM=H_mauve_SPU6</desc></annotation></sequence></clade><clade><name>100</name><branch_length>0.060291151</branch_length><color><red>175</red><green>111</green><blue>9</blue></color><clade><name>CUS93_10925</name><branch_length>0.065971358</branch_length><color><red>175</red><green>111</green><blue>9</blue></color><taxonomy><scientific_name>Firmicutes</scientific_name><common_name>Enterococcus MJR8396B (CUS93)</common_name><synonym>Enterococcus faecium</synonym></taxonomy><sequence><symbol>PDU1C</symbol><name>Enterococcus MJR8396B (CUS93) (Firmicutes) || bmcType=PDU1C (main)  || 91aa || [A0A2S7RQH8]   || caramel</name><annotation><desc>2seqs_id98 || 21seqs_id80 ||  || bestHMM=H_mauve_SPU6</desc></annotation></sequence></clade><clade><name>A11Y_20990</name><branch_length>0.075531787</branch_length><color><red>175</red><green>111</green><blue>9</blue></color><taxonomy><scientific_name>Firmicutes</scientific_name><common_name>Lactobacillus CECT5711</common_name><synonym>Lactobacillus coryniformis</synonym></taxonomy><sequence><symbol>incomplete</symbol><name>Lactobacillus CECT5711 (Firmicutes) || bmcType=incomplete (sat) (omitted) || 93aa || [J3JCK1]   || caramel</name><annotation><desc>6seqs_id98 || 21seqs_id80 ||  || bestHMM=H_mauve_SPU6</desc></annotation></sequence></clade></clade></clade><clade><name>100</name><branch_length>0.012139464</branch_length><color><red>175</red><green>111</green><blue>9</blue></color><clade><name>JG29_14740</name><branch_length>0.086300649</branch_length><color><red>175</red><green>111</green><blue>9</blue></color><taxonomy><scientific_name>Firmicutes</scientific_name><common_name>Lactobacillus Hon2</common_name><synonym>Lactobacillus mellis</synonym></taxonomy><sequence><symbol>EUT2A</symbol><name>Lactobacillus Hon2 (Firmicutes) || bmcType=EUT2A (main)  || 96aa || [A0A0F4KQS4]   || caramel</name><annotation><desc>46seqs_id80 ||  || bestHMM=H_mauve_SPU6</desc></annotation></sequence></clade><clade><name>100</name><branch_length>0.220298829</branch_length><color><red>157</red><green>118</green><blue>81</blue></color><clade><name>100</name><branch_length>0.152149977</branch_length><color><red>157</red><green>118</green><blue>81</blue></color><clade><name>CJ179_49055</name><branch_length>0.085079822</branch_length><color><red>157</red><green>118</green><blue>81</blue></color><taxonomy><scientific_name>Actinobacteria</scientific_name><common_name>Rhodococcus ACS1</common_name><synonym>Rhodococcus sp.</synonym></taxonomy><sequence><symbol>MIC1</symbol><name>Rhodococcus ACS1 (Actinobacteria) || bmcType=MIC1 (main)  || 107aa || [A0A2A3ETX8]   || mocha</name><annotation><desc>10seqs_id80 || 2loci_inTaxon || bestHMM=H_mocha_MIC1</desc></annotation></sequence></clade><clade><name>CBI38_32730</name><branch_length>0.068426324</branch_length><color><red>157</red><green>118</green><blue>81</blue></color><taxonomy><scientific_name>Actinobacteria</scientific_name><common_name>Rhodococcus S2-17</common_name><synonym>Rhodococcus sp.</synonym></taxonomy><sequence><symbol>MIC1</symbol><name>Rhodococcus S2-17 (Actinobacteria) || bmcType=MIC1 (main)  || 96aa || [A0A2S2C5V1]   || mocha</name><annotation><desc>10seqs_id80 ||  || bestHMM=H_mocha_MIC1</desc></annotation></sequence></clade></clade><clade><name>100</name><branch_length>0.111773823</branch_length><color><red>157</red><green>118</green><blue>81</blue></color><clade><name>100</name><branch_length>0.003400633</branch_length><color><red>157</red><green>118</green><blue>81</blue></color><clade><name>A4R44_08048</name><branch_length>0.077936556</branch_length><color><red>157</red><green>118</green><blue>81</blue></color><taxonomy><scientific_name>Actinobacteria</scientific_name><common_name>Amycolatopsis M39</common_name><synonym>Amycolatopsis sp.</synonym></taxonomy><sequence><symbol>MIC1</symbol><name>Amycolatopsis M39 (Actinobacteria) || bmcType=MIC1 (main)  || 101aa || [A0A178WTY2]   || mocha</name><annotation><desc>2seqs_id98 || 8seqs_id80 ||  || bestHMM=H_mocha_MIC1</desc></annotation></sequence></clade><clade><name>100</name><branch_length>0.058329157</branch_length><color><red>157</red><green>118</green><blue>81</blue></color><clade><name>100</name><branch_length>0.031883483</branch_length><color><red>157</red><green>118</green><blue>81</blue></color><clade><name>SAMN05443637_12580</name><branch_length>0.171489035</branch_length><color><red>157</red><green>118</green><blue>81</blue></color><taxonomy><scientific_name>Actinobacteria</scientific_name><common_name>Pseudonocardia DSM 43832</common_name><synonym>Pseudonocardia thermophila</synonym></taxonomy><sequence><symbol>MIC1</symbol><name>Pseudonocardia DSM 43832 (Actinobacteria) || bmcType=MIC1 (main)  || 101aa || [A0A1M6ZZY9]   || mocha</name><annotation><desc> || bestHMM=H_mocha_MIC1</desc></annotation></sequence></clade><clade><name>BGP03_13320</name><branch_length>0.062467301</branch_length><color><red>157</red><green>118</green><blue>81</blue></color><taxonomy><scientific_name>Actinobacteria</scientific_name><common_name>Pseudonocardia 73-21</common_name><synonym>Pseudonocardia sp.</synonym></taxonomy><sequence><symbol>MIC1</symbol><name>Pseudonocardia 73-21 (Actinobacteria) || bmcType=MIC1 (main)  || 95aa || [A0A1Q4D3Z3]   || mocha</name><annotation><desc> || bestHMM=H_mocha_MIC1</desc></annotation></sequence></clade></clade><clade><name>100</name><branch_length>0.118717438</branch_length><color><red>157</red><green>118</green><blue>81</blue></color><clade><name>SAMN05445060_0713</name><branch_length>0.18277495</branch_length><color><red>157</red><green>118</green><blue>81</blue></color><taxonomy><scientific_name>Actinobacteria</scientific_name><common_name>Williamsia CPCC 203464</common_name><synonym>Williamsia sterculiae</synonym></taxonomy><sequence><symbol>MIC1</symbol><name>Williamsia CPCC 203464 (Actinobacteria) || bmcType=MIC1 (main)  || 93aa || [A0A1N7DKJ0]   || mocha</name><annotation><desc> || bestHMM=H_mocha_MIC1</desc></annotation></sequence></clade><clade><name>B1964_28910</name><branch_length>0.131884701</branch_length><color><red>157</red><green>118</green><blue>81</blue></color><taxonomy><scientific_name>Actinobacteria</scientific_name><common_name>Gordonia i37</common_name><synonym>Gordonia sp.</synonym></taxonomy><sequence><symbol>MIC1</symbol><name>Gordonia i37 (Actinobacteria) || bmcType=MIC1 (main)  || 93aa || [A0A1V4PGP4]   || mocha</name><annotation><desc> || bestHMM=H_mocha_MIC1</desc></annotation></sequence></clade></clade></clade></clade><clade><name>100</name><branch_length>0.030774808</branch_length><color><red>157</red><green>118</green><blue>81</blue></color><clade><name>100</name><branch_length>0.024384556</branch_length><color><red>157</red><green>118</green><blue>81</blue></color><clade><name>ABT15_21830</name><branch_length>0.074683236</branch_length><color><red>157</red><green>118</green><blue>81</blue></color><taxonomy><scientific_name>Actinobacteria</scientific_name><common_name>Pseudonocardia SCN 73-27</common_name><synonym>Pseudonocardia sp.</synonym></taxonomy><sequence><symbol>MIC1</symbol><name>Pseudonocardia SCN 73-27 (Actinobacteria) || bmcType=MIC1 (main)  || 97aa || [A0A1E4P6H0]   || mocha</name><annotation><desc>8seqs_id80 || 2loci_inTaxon || bestHMM=H_mocha_MIC1</desc></annotation></sequence></clade><clade><name>100</name><branch_length>0.045337042</branch_length><color><red>157</red><green>118</green><blue>81</blue></color><clade><name>TOK_0322</name><branch_length>0.192029692</branch_length><color><red>157</red><green>118</green><blue>81</blue></color><taxonomy><scientific_name>Actinobacteria</scientific_name><common_name>Pseudonocardia N23</common_name><synonym>Pseudonocardia sp.</synonym></taxonomy><sequence><symbol>MIC1</symbol><name>Pseudonocardia N23 (Actinobacteria) || bmcType=MIC1 (main)  || 97aa || [A0A292Z6H7]   || mocha</name><annotation><desc> || 2loci_inTaxon || bestHMM=H_mocha_MIC1</desc></annotation></sequence></clade><clade><name>TOK_0339</name><branch_length>0.018753471</branch_length><color><red>157</red><green>118</green><blue>81</blue></color><taxonomy><scientific_name>Actinobacteria</scientific_name><common_name>Pseudonocardia N23</common_name><synonym>Pseudonocardia sp.</synonym></taxonomy><sequence><symbol>MIC1</symbol><name>Pseudonocardia N23 (Actinobacteria) || bmcType=MIC1 (main)  || 97aa || [A0A292Z6Z6]   || mocha</name><annotation><desc>4seqs_id80 || 2loci_inTaxon || bestHMM=H_mocha_MIC1</desc></annotation></sequence></clade></clade></clade><clade><name>100</name><branch_length>0.012629819</branch_length><color><red>157</red><green>118</green><blue>81</blue></color><clade><name>100</name><branch_length>0.021038677</branch_length><color><red>157</red><green>118</green><blue>81</blue></color><clade><name>BJF78_15315</name><branch_length>0.056395415</branch_length><color><red>157</red><green>118</green><blue>81</blue></color><taxonomy><scientific_name>Actinobacteria</scientific_name><common_name>Pseudonocardia CNS-139</common_name><synonym>Pseudonocardia sp.</synonym></taxonomy><sequence><symbol>incomplete</symbol><name>Pseudonocardia CNS-139 (Actinobacteria) || bmcType=incomplete (sat) (omitted) || 101aa || [A0A1Q9T065]   || mocha</name><annotation><desc>2seqs_id80 ||  || bestHMM=H_mocha_MIC1</desc></annotation></sequence></clade><clade><name>Namu_2338</name><branch_length>0.084997098</branch_length><color><red>157</red><green>118</green><blue>81</blue></color><taxonomy><scientific_name>Actinobacteria</scientific_name><common_name>Nakamurella DSM 44233</common_name><synonym>Nakamurella multipartita</synonym></taxonomy><sequence><symbol>MIC1</symbol><name>Nakamurella DSM 44233 (Actinobacteria) || bmcType=MIC1 (main)  || 101aa || [C8XKF2]   || mocha</name><annotation><desc> || bestHMM=H_mocha_MIC1</desc></annotation></sequence></clade></clade><clade><name>100</name><branch_length>0.061032878</branch_length><color><red>157</red><green>118</green><blue>81</blue></color><clade><name>BG845_02873</name><branch_length>0.101059139</branch_length><color><red>157</red><green>118</green><blue>81</blue></color><taxonomy><scientific_name>Actinobacteria</scientific_name><common_name>Pseudonocardia DSM 535</common_name><synonym>Pseudonocardia autotrophica</synonym></taxonomy><sequence><symbol>MIC1</symbol><name>Pseudonocardia DSM 535 (Actinobacteria) || bmcType=MIC1 (sat)  || 101aa || [A0A1Y2MXX6]   || mocha</name><annotation><desc>2seqs_id80 ||  || bestHMM=H_mocha_MIC1</desc></annotation></sequence></clade><clade><name>C8D89_10455</name><branch_length>0.118582941</branch_length><color><red>157</red><green>118</green><blue>81</blue></color><taxonomy><scientific_name>Actinobacteria</scientific_name><common_name>Actinomycetospora DSM 45771</common_name><synonym>Actinomycetospora cinnamomea</synonym></taxonomy><sequence><symbol>MIC1</symbol><name>Actinomycetospora DSM 45771 (Actinobacteria) || bmcType=MIC1 (main)  || 100aa || [A0A2U1FF89]   || mocha</name><annotation><desc> || 2loci_inTaxon || bestHMM=H_mocha_MIC1</desc></annotation></sequence></clade></clade></clade></clade></clade></clade></clade></clade></clade><clade><name>99</name><branch_length>0.01419404</branch_length><clade><name>SAMN05216390_11560</name><branch_length>0.136684077</branch_length><color><red>209</red><green>178</green><blue>111</blue></color><taxonomy><scientific_name>Firmicutes</scientific_name><common_name>unclassified-Lachnospiraceae KH1T2</common_name><synonym>Lachnospiraceae bacterium</synonym></taxonomy><sequence><symbol>UA</symbol><name>unclassified-Lachnospiraceae KH1T2 (Firmicutes) || bmcType=UA (main) (omitted) || 96aa || [A0A1I4G1K3]   || tan</name><annotation><desc>3seqs_id80 ||  || bestHMM=H_mauve_SPU6</desc></annotation></sequence></clade><clade><name>99</name><branch_length>0.031145469</branch_length><clade><name>98</name><branch_length>0.004033511</branch_length><color><red>209</red><green>178</green><blue>111</blue></color><clade><name>HMPREF9200_0643</name><branch_length>0.129392896</branch_length><color><red>209</red><green>178</green><blue>111</blue></color><taxonomy><scientific_name>Firmicutes</scientific_name><common_name>Veillonella F0422</common_name><synonym>Veillonella sp.</synonym></taxonomy><sequence><symbol>GRM3A</symbol><name>Veillonella F0422 (Firmicutes) || bmcType=GRM3A (main)  || 89aa || [F9N5Q8]   || tan</name><annotation><desc>91seqs_id80 ||  || bestHMM=H_mauve_SPU6</desc></annotation></sequence></clade><clade><name>98</name><branch_length>0.063445805</branch_length><color><red>209</red><green>178</green><blue>111</blue></color><clade><name>DET48_15510</name><branch_length>0.196776576</branch_length><color><red>209</red><green>178</green><blue>111</blue></color><taxonomy><scientific_name>Proteobacteria</scientific_name><common_name>Vibrio 60.6F (DET48)</common_name><synonym>Vibrio diazotrophicus</synonym></taxonomy><sequence><symbol>incomplete</symbol><name>Vibrio 60.6F (DET48) (Proteobacteria) || bmcType=incomplete (main) (omitted) || 96aa || [A0A329DVA5]   || tan</name><annotation><desc>6seqs_id98 || 8seqs_id80 || 3loci_inTaxon || bestHMM=H_tan_mixed</desc></annotation></sequence></clade><clade><name>98</name><branch_length>0.110808106</branch_length><color><red>209</red><green>178</green><blue>111</blue></color><clade><name>C8C78_13221</name><branch_length>0.594255377</branch_length><color><red>209</red><green>178</green><blue>111</blue></color><taxonomy><scientific_name>Firmicutes</scientific_name><common_name>Halanaerobium WG6 (C8C78)</common_name><synonym>Halanaerobium congolense</synonym></taxonomy><sequence><symbol>GRM5like</symbol><name>Halanaerobium WG6 (C8C78) (Firmicutes) || bmcType=GRM5like (main)  || 96aa || [A0A1G6KHC5]   || tan</name><annotation><desc>2seqs_id98 || 4seqs_id80 ||  || bestHMM=H_tan_mixed</desc></annotation></sequence></clade><clade><name>99</name><branch_length>1.0E-6</branch_length><color><red>209</red><green>178</green><blue>111</blue></color><clade><name>NCTC7295_02050</name><branch_length>1.0E-6</branch_length><color><red>209</red><green>178</green><blue>111</blue></color><taxonomy><scientific_name>Proteobacteria</scientific_name><common_name>Salmonella NCTC7302 (NCTC7295)</common_name><synonym>Salmonella enterica</synonym></taxonomy><sequence><symbol>PDU1AB</symbol><name>Salmonella NCTC7302 (NCTC7295) (Proteobacteria) || bmcType=PDU1AB (main)  || 100aa || [A0A379S0K6] 5D6V' pduJ || tan</name><annotation><desc>4seqs_id98 || 1320seqs_id80 || pduJ || 2loci_inTaxon || bestHMM=H_mauve_SPU6</desc></annotation></sequence></clade><clade><name>NCTC8261_02843</name><branch_length>0.169089293</branch_length><color><red>209</red><green>178</green><blue>111</blue></color><taxonomy><scientific_name>Proteobacteria</scientific_name><common_name>Salmonella CFSAN024758 (NCTC8261)</common_name><synonym>Salmonella enterica</synonym></taxonomy><sequence><symbol>PDU1AB</symbol><name>Salmonella CFSAN024758 (NCTC8261) (Proteobacteria) || bmcType=PDU1AB (main)  || 100aa || [A0A379WRX8]   || tan</name><annotation><desc>1320seqs_id80 || 2loci_inTaxon || bestHMM=H_tan_mixed</desc></annotation></sequence></clade></clade></clade></clade></clade><clade><name>97</name><branch_length>0.048053094</branch_length><clade><name>96</name><branch_length>0.036777698</branch_length><color><red>209</red><green>178</green><blue>111</blue></color><clade><name>QX51_08735</name><branch_length>0.06176212</branch_length><color><red>209</red><green>178</green><blue>111</blue></color><taxonomy><scientific_name>Firmicutes</scientific_name><common_name>Terrisporobacter 08-306576</common_name><synonym>Terrisporobacter othiniensis</synonym></taxonomy><sequence><symbol>GRM3A</symbol><name>Terrisporobacter 08-306576 (Firmicutes) || bmcType=GRM3A (main)  || 92aa || [A0A0B3VXH6]   || tan</name><annotation><desc>58seqs_id80 ||  || bestHMM=H_mauve_SPU6</desc></annotation></sequence></clade><clade><name>SAMN04487885_104125</name><branch_length>0.078323124</branch_length><color><red>209</red><green>178</green><blue>111</blue></color><taxonomy><scientific_name>Firmicutes</scientific_name><common_name>Clostridium NLAE-zl-G419</common_name><synonym>Clostridium cadaveris</synonym></taxonomy><sequence><symbol>GRM3A</symbol><name>Clostridium NLAE-zl-G419 (Firmicutes) || bmcType=GRM3A (main)  || 95aa || [A0A1I2K653]   || tan</name><annotation><desc>96seqs_id80 || 3loci_inTaxon || bestHMM=H_mauve_SPU6</desc></annotation></sequence></clade></clade><clade><name>83</name><branch_length>0.023328988</branch_length><clade><name>SPACI_38160</name><branch_length>0.055926362</branch_length><color><red>209</red><green>178</green><blue>111</blue></color><taxonomy><scientific_name>Firmicutes</scientific_name><common_name>Sporomusa DSM 3132</common_name><synonym>Sporomusa acidovorans</synonym></taxonomy><sequence><symbol>PDU1D</symbol><name>Sporomusa DSM 3132 (Firmicutes) || bmcType=PDU1D (main)  || 92aa || [A0A259UGQ7]   || tan</name><annotation><desc>43seqs_id80 || 5loci_inTaxon || bestHMM=H_mauve_SPU6</desc></annotation></sequence></clade><clade><name>81</name><branch_length>0.030827104</branch_length><clade><name>100</name><branch_length>0.027949674</branch_length><color><red>209</red><green>178</green><blue>111</blue></color><clade><name>HMP0721_1629</name><branch_length>0.127423462</branch_length><color><red>209</red><green>178</green><blue>111</blue></color><taxonomy><scientific_name>Firmicutes</scientific_name><common_name>Pseudoramibacter ATCC 23263</common_name><synonym>Pseudoramibacter alactolyticus</synonym></taxonomy><sequence><symbol>EUT2B</symbol><name>Pseudoramibacter ATCC 23263 (Firmicutes) || bmcType=EUT2B (main)  || 109aa || [E6MI96]   || tan</name><annotation><desc>2seqs_id80 || 3loci_inTaxon || bestHMM=H_mauve_SPU6</desc></annotation></sequence></clade><clade><name>100</name><branch_length>0.022507739</branch_length><color><red>209</red><green>178</green><blue>111</blue></color><clade><name>CVV01_00310</name><branch_length>0.053392881</branch_length><color><red>209</red><green>178</green><blue>111</blue></color><taxonomy><scientific_name>Firmicutes</scientific_name><common_name>unclassified-Firmicutes HGW-Firmicutes-6</common_name><synonym>Firmicutes bacterium</synonym></taxonomy><sequence><symbol>fragmented</symbol><name>unclassified-Firmicutes HGW-Firmicutes-6 (Firmicutes) || bmcType=fragmented (sat) (omitted) || 91aa || [A0A2N2AY49]   || tan</name><annotation><desc>3seqs_id98 || 25seqs_id80 ||  || bestHMM=H_mauve_SPU6</desc></annotation></sequence></clade><clade><name>100</name><branch_length>0.040105484</branch_length><color><red>209</red><green>178</green><blue>111</blue></color><clade><name>SAMN04488579_12139</name><branch_length>0.080292944</branch_length><color><red>209</red><green>178</green><blue>111</blue></color><taxonomy><scientific_name>Firmicutes</scientific_name><common_name>Eubacterium VPI 5359</common_name><synonym>Eubacterium barkeri</synonym></taxonomy><sequence><symbol>EUT2</symbol><name>Eubacterium VPI 5359 (Firmicutes) || bmcType=EUT2 (sat) (omitted) || 94aa || [A0A1H3I7S4]   || tan</name><annotation><desc>2seqs_id98 || 25seqs_id80 || 3loci_inTaxon || bestHMM=H_mauve_SPU6</desc></annotation></sequence></clade><clade><name>CVV02_03320</name><branch_length>0.108934761</branch_length><color><red>209</red><green>178</green><blue>111</blue></color><taxonomy><scientific_name>Firmicutes</scientific_name><common_name>unclassified-Firmicutes HGW-Firmicutes-7</common_name><synonym>Firmicutes bacterium</synonym></taxonomy><sequence><symbol>PDU1D</symbol><name>unclassified-Firmicutes HGW-Firmicutes-7 (Firmicutes) || bmcType=PDU1D (main)  || 93aa || [A0A2N2B240]   || tan</name><annotation><desc>58seqs_id80 || 2loci_inTaxon || bestHMM=H_mauve_SPU6</desc></annotation></sequence></clade></clade></clade></clade><clade><name>81</name><branch_length>1.0E-6</branch_length><clade><name>91</name><branch_length>0.031471927</branch_length><color><red>209</red><green>178</green><blue>111</blue></color><clade><name>100</name><branch_length>0.023585248</branch_length><color><red>209</red><green>178</green><blue>111</blue></color><clade><name>QY95_03869</name><branch_length>0.080736582</branch_length><color><red>209</red><green>178</green><blue>111</blue></color><taxonomy><scientific_name>Firmicutes</scientific_name><common_name>Quasibacillus SGZ-8 (QY95)</common_name><synonym>Quasibacillus thermotolerans</synonym></taxonomy><sequence><symbol>PDU1D</symbol><name>Quasibacillus SGZ-8 (QY95) (Firmicutes) || bmcType=PDU1D (main)  || 94aa || [A0A0F5HMN7]   || tan</name><annotation><desc>2seqs_id98 || 91seqs_id80 ||  || bestHMM=H_mauve_SPU6</desc></annotation></sequence></clade><clade><name>100</name><branch_length>0.037411138</branch_length><color><red>209</red><green>178</green><blue>111</blue></color><clade><name>B4168_0308</name><branch_length>0.020442518</branch_length><color><red>209</red><green>178</green><blue>111</blue></color><taxonomy><scientific_name>Firmicutes</scientific_name><common_name>Anoxybacillus DSM 2641T</common_name><synonym>Anoxybacillus flavithermus</synonym></taxonomy><sequence><symbol>PDU1D</symbol><name>Anoxybacillus DSM 2641T (Firmicutes) || bmcType=PDU1D (main)  || 91aa || [A0A150M2J0]   || tan</name><annotation><desc>6seqs_id98 || 9seqs_id80 ||  || bestHMM=H_mauve_SPU6</desc></annotation></sequence></clade><clade><name>100</name><branch_length>0.090712472</branch_length><color><red>209</red><green>178</green><blue>111</blue></color><clade><name>CHH80_06370</name><branch_length>0.089833752</branch_length><color><red>209</red><green>178</green><blue>111</blue></color><taxonomy><scientific_name>Firmicutes</scientific_name><common_name>Bacillus 2046851</common_name><synonym>Bacillus sp.</synonym></taxonomy><sequence><symbol>PDU1D</symbol><name>Bacillus 2046851 (Firmicutes) || bmcType=PDU1D (main)  || 92aa || [A0A268IHC1]   || tan</name><annotation><desc>9seqs_id80 || 2loci_inTaxon || bestHMM=H_mauve_SPU6</desc></annotation></sequence></clade><clade><name>BAZO_13554</name><branch_length>0.057428851</branch_length><color><red>209</red><green>178</green><blue>111</blue></color><taxonomy><scientific_name>Firmicutes</scientific_name><common_name>Bacillus LMG 9581</common_name><synonym>Bacillus azotoformans</synonym></taxonomy><sequence><symbol>PDU1D</symbol><name>Bacillus LMG 9581 (Firmicutes) || bmcType=PDU1D (main)  || 93aa || [K6D8U8]   || tan</name><annotation><desc>9seqs_id80 ||  || bestHMM=H_mauve_SPU6</desc></annotation></sequence></clade></clade></clade></clade><clade><name>91</name><branch_length>0.017609035</branch_length><color><red>209</red><green>178</green><blue>111</blue></color><clade><name>CLOBL_28830</name><branch_length>0.094959212</branch_length><color><red>209</red><green>178</green><blue>111</blue></color><taxonomy><scientific_name>Firmicutes</scientific_name><common_name>Clostridium BL-8</common_name><synonym>Clostridium sp.</synonym></taxonomy><sequence><symbol>GRM3A</symbol><name>Clostridium BL-8 (Firmicutes) || bmcType=GRM3A (main)  || 93aa || [A0A1S8TIW6]   || tan</name><annotation><desc>37seqs_id80 ||  || bestHMM=H_mauve_SPU6</desc></annotation></sequence></clade><clade><name>93</name><branch_length>0.049771106</branch_length><color><red>209</red><green>178</green><blue>111</blue></color><clade><name>RPC_1168</name><branch_length>0.142267057</branch_length><color><red>209</red><green>178</green><blue>111</blue></color><taxonomy><scientific_name>Proteobacteria</scientific_name><common_name>Rhodopseudomonas BisB18</common_name><synonym>Rhodopseudomonas palustris</synonym></taxonomy><sequence><symbol>GRM3C</symbol><name>Rhodopseudomonas BisB18 (Proteobacteria) || bmcType=GRM3C (main)  || 93aa || [Q21A55]   || tan</name><annotation><desc>5seqs_id80 ||  || bestHMM=H_mauve_SPU6</desc></annotation></sequence></clade><clade><name>96</name><branch_length>0.05369415</branch_length><color><red>209</red><green>178</green><blue>111</blue></color><clade><name>CSA64_00170</name><branch_length>0.098557964</branch_length><color><red>209</red><green>178</green><blue>111</blue></color><taxonomy><scientific_name>Actinobacteria</scientific_name><common_name>Pseudopropionibacterium  (CSA64)</common_name><synonym>Pseudopropionibacterium propionicum</synonym></taxonomy><sequence><symbol>PDU1D</symbol><name>Pseudopropionibacterium  (CSA64) (Actinobacteria) || bmcType=PDU1D (main)  || 90aa || [A0A2G6JED7]   || tan</name><annotation><desc>3seqs_id80 ||  || bestHMM=H_mauve_SPU6</desc></annotation></sequence></clade><clade><name>100</name><branch_length>0.065464338</branch_length><color><red>209</red><green>178</green><blue>111</blue></color><clade><name>CVT65_12495</name><branch_length>0.054166051</branch_length><color><red>209</red><green>178</green><blue>111</blue></color><taxonomy><scientific_name>Actinobacteria</scientific_name><common_name>unclassified-Actinobacteria HGW-Actinobacteria-5</common_name><synonym>Actinobacteria bacterium</synonym></taxonomy><sequence><symbol>PDU1D</symbol><name>unclassified-Actinobacteria HGW-Actinobacteria-5 (Actinobacteria) || bmcType=PDU1D (main)  || 92aa || [A0A2N3FQ20]   || tan</name><annotation><desc>11seqs_id80 ||  || bestHMM=H_mauve_SPU6</desc></annotation></sequence></clade><clade><name>PROPJV5_0447</name><branch_length>0.141517718</branch_length><color><red>209</red><green>178</green><blue>111</blue></color><taxonomy><scientific_name>Actinobacteria</scientific_name><common_name>Propionibacterium JV5</common_name><synonym>Propionibacterium sp.</synonym></taxonomy><sequence><symbol>PDU_EUT</symbol><name>Propionibacterium JV5 (Actinobacteria) || bmcType=PDU_EUT (main) (omitted) || 92aa || [A0A375HY14]   || tan</name><annotation><desc>11seqs_id80 ||  || bestHMM=H_tan_mixed</desc></annotation></sequence></clade></clade></clade></clade></clade></clade><clade><name>73</name><branch_length>0.027298247</branch_length><clade><name>79</name><branch_length>0.011453409</branch_length><color><red>0</red><green>204</green><blue>255</blue></color><clade><name>87</name><branch_length>0.027102966</branch_length><color><red>51</red><green>247</green><blue>220</blue></color><clade><name>VR72_15905</name><branch_length>0.066475837</branch_length><color><red>0</red><green>255</green><blue>255</blue></color><taxonomy><scientific_name>Firmicutes</scientific_name><common_name>unclassified-Clostridiaceae BRH_c20a</common_name><synonym>Clostridiaceae bacterium</synonym></taxonomy><sequence><symbol>PDU1D</symbol><name>unclassified-Clostridiaceae BRH_c20a (Firmicutes) || bmcType=PDU1D (main)  || 93aa || [A0A0F2Q598]   || cyan</name><annotation><desc>15seqs_id80 ||  || bestHMM=H_mauve_SPU6</desc></annotation></sequence></clade><clade><name>87</name><branch_length>0.035982102</branch_length><color><red>51</red><green>247</green><blue>220</blue></color><clade><name>99</name><branch_length>0.053774827</branch_length><color><red>0</red><green>255</green><blue>255</blue></color><clade><name>CXZ00_14035</name><branch_length>0.098523849</branch_length><color><red>0</red><green>255</green><blue>255</blue></color><taxonomy><scientific_name>Acidobacteria</scientific_name><common_name>unclassified-Acidobacteria (CXZ00)</common_name><synonym>Acidobacteria bacterium</synonym></taxonomy><sequence><symbol>PDU1D</symbol><name>unclassified-Acidobacteria (CXZ00) (Acidobacteria) || bmcType=PDU1D (main)  || 94aa || [A0A2P6WCZ3]   || cyan</name><annotation><desc>15seqs_id80 ||  || bestHMM=H_mauve_SPU6</desc></annotation></sequence></clade><clade><name>Dalk_5001</name><branch_length>0.072676301</branch_length><color><red>0</red><green>255</green><blue>255</blue></color><taxonomy><scientific_name>Proteobacteria</scientific_name><common_name>Desulfatibacillum AK-01</common_name><synonym>Desulfatibacillum alkenivorans</synonym></taxonomy><sequence><symbol>PDU1D</symbol><name>Desulfatibacillum AK-01 (Proteobacteria) || bmcType=PDU1D (main)  || 132aa || [B8FDP1]   || cyan</name><annotation><desc>2seqs_id98 || 15seqs_id80 ||  || bestHMM=H_mauve_SPU6</desc></annotation></sequence></clade></clade><clade><name>97</name><branch_length>0.052102613</branch_length><color><red>51</red><green>247</green><blue>220</blue></color><clade><name>DXA10_11195</name><branch_length>0.048008355</branch_length><color><red>0</red><green>255</green><blue>255</blue></color><taxonomy><scientific_name>Firmicutes</scientific_name><common_name>unclassified-Firmicutes AM55-24TS</common_name><synonym>Firmicutes bacterium</synonym></taxonomy><sequence><symbol>GRM5like</symbol><name>unclassified-Firmicutes AM55-24TS (Firmicutes) || bmcType=GRM5like (main)  || 91aa || [A0A373Q117]   || cyan</name><annotation><desc>4seqs_id98 || 14seqs_id80 ||  || bestHMM=H_mauve_SPU6</desc></annotation></sequence></clade><clade><name>97</name><branch_length>0.023091526</branch_length><color><red>51</red><green>247</green><blue>220</blue></color><clade><name>95</name><branch_length>0.028791322</branch_length><color><red>0</red><green>255</green><blue>255</blue></color><clade><name>100</name><branch_length>0.031745523</branch_length><color><red>0</red><green>255</green><blue>255</blue></color><clade><name>SAMN02745207_01091</name><branch_length>0.075219352</branch_length><color><red>0</red><green>255</green><blue>255</blue></color><taxonomy><scientific_name>Firmicutes</scientific_name><common_name>Clostridium DSM 8605</common_name><synonym>Clostridium grantii</synonym></taxonomy><sequence><symbol>PDU1D_GRM5</symbol><name>Clostridium DSM 8605 (Firmicutes) || bmcType=PDU1D_GRM5 (main) (omitted) || 195aa || [A0A1M5SXB2]   || cyan</name><annotation><desc>8seqs_id80 || 2loci_inTaxon || bestHMM=H_cyan_GRM5like-PDU1D</desc></annotation></sequence></clade><clade><name>Tsac_0214</name><branch_length>0.037407481</branch_length><color><red>0</red><green>255</green><blue>255</blue></color><taxonomy><scientific_name>Firmicutes</scientific_name><common_name>Thermoanaerobacterium DSM 8691</common_name><synonym>Thermoanaerobacterium saccharolyticum</synonym></taxonomy><sequence><symbol>PDU1D_GRM5</symbol><name>Thermoanaerobacterium DSM 8691 (Firmicutes) || bmcType=PDU1D_GRM5 (main) (omitted) || 127aa || [I3VRV5]   || cyan</name><annotation><desc>3seqs_id98 || 14seqs_id80 ||  || bestHMM=H_cyan_GRM5like-PDU1D</desc></annotation></sequence></clade></clade><clade><name>95</name><branch_length>0.02470584</branch_length><color><red>0</red><green>255</green><blue>255</blue></color><clade><name>HMPREF0216_00316</name><branch_length>0.050635615</branch_length><color><red>0</red><green>255</green><blue>255</blue></color><taxonomy><scientific_name>Firmicutes</scientific_name><common_name>Clostridium DSM 1785</common_name><synonym>Clostridium celatum</synonym></taxonomy><sequence><symbol>GRM5like</symbol><name>Clostridium DSM 1785 (Firmicutes) || bmcType=GRM5like (main)  || 120aa || [L1QNW9]   || cyan</name><annotation><desc>29seqs_id80 ||  || bestHMM=H_cyan_GRM5like-PDU1D</desc></annotation></sequence></clade><clade><name>95</name><branch_length>0.011532692</branch_length><color><red>0</red><green>255</green><blue>255</blue></color><clade><name>C8E03_102452</name><branch_length>0.092450613</branch_length><color><red>0</red><green>255</green><blue>255</blue></color><taxonomy><scientific_name>Firmicutes</scientific_name><common_name>Lachnotalea CCRI-19302 (C8E03)</common_name><synonym>Lachnotalea glycerini</synonym></taxonomy><sequence><symbol>GRM5like</symbol><name>Lachnotalea CCRI-19302 (C8E03) (Firmicutes) || bmcType=GRM5like (main)  || 92aa || [A0A255I450]   || cyan</name><annotation><desc>4seqs_id98 || 29seqs_id80 || 3loci_inTaxon || bestHMM=H_cyan_GRM5like-PDU1D</desc></annotation></sequence></clade><clade><name>96</name><branch_length>0.026790992</branch_length><color><red>0</red><green>255</green><blue>255</blue></color><clade><name>CS063_01170</name><branch_length>0.047747791</branch_length><color><red>0</red><green>255</green><blue>255</blue></color><taxonomy><scientific_name>Firmicutes</scientific_name><common_name>unclassified-Lachnospiraceae (CS063)</common_name><synonym>Lachnospiraceae bacterium</synonym></taxonomy><sequence><symbol>GRM5like</symbol><name>unclassified-Lachnospiraceae (CS063) (Firmicutes) || bmcType=GRM5like (main)  || 92aa || [A0A2G3Q269]   || cyan</name><annotation><desc>29seqs_id80 || 3loci_inTaxon || bestHMM=H_cyan_GRM5like-PDU1D</desc></annotation></sequence></clade><clade><name>100</name><branch_length>0.084495024</branch_length><color><red>0</red><green>255</green><blue>255</blue></color><clade><name>SAMN02746089_02767</name><branch_length>0.14977938</branch_length><color><red>0</red><green>255</green><blue>255</blue></color><taxonomy><scientific_name>Firmicutes</scientific_name><common_name>Caldanaerobius DSM 17918</common_name><synonym>Caldanaerobius fijiensis</synonym></taxonomy><sequence><symbol>UA</symbol><name>Caldanaerobius DSM 17918 (Firmicutes) || bmcType=UA (main) (omitted) || 110aa || [A0A1M5FJM4]   || cyan</name><annotation><desc> || bestHMM=H_cyan_GRM5like-PDU1D</desc></annotation></sequence></clade><clade><name>100</name><branch_length>0.067319806</branch_length><color><red>0</red><green>255</green><blue>255</blue></color><clade><name>SAMN00808754_0354</name><branch_length>0.116664653</branch_length><color><red>0</red><green>255</green><blue>255</blue></color><taxonomy><scientific_name>Firmicutes</scientific_name><common_name>Thermanaeromonas ToBE</common_name><synonym>Thermanaeromonas toyohensis</synonym></taxonomy><sequence><symbol>MUF3</symbol><name>Thermanaeromonas ToBE (Firmicutes) || bmcType=MUF3 (main)  || 92aa || [A0A1W1VC89]   || cyan</name><annotation><desc>3seqs_id80 ||  || bestHMM=H_mauve_SPU6</desc></annotation></sequence></clade><clade><name>Mahau_0824</name><branch_length>0.07858283</branch_length><color><red>0</red><green>255</green><blue>255</blue></color><taxonomy><scientific_name>Firmicutes</scientific_name><common_name>Mahella DSM 15567</common_name><synonym>Mahella australiensis</synonym></taxonomy><sequence><symbol>MUF3</symbol><name>Mahella DSM 15567 (Firmicutes) || bmcType=MUF3 (main)  || 147aa || [F4A1I8]   || cyan</name><annotation><desc>3seqs_id80 ||  || bestHMM=H_cyan_GRM5like-PDU1D</desc></annotation></sequence></clade></clade></clade></clade></clade></clade></clade><clade><name>93</name><branch_length>0.009505015</branch_length><color><red>51</red><green>247</green><blue>220</blue></color><clade><name>98</name><branch_length>0.023588875</branch_length><color><red>0</red><green>255</green><blue>255</blue></color><clade><name>100</name><branch_length>1.0E-6</branch_length><color><red>0</red><green>255</green><blue>255</blue></color><clade><name>100</name><branch_length>0.019058234</branch_length><color><red>0</red><green>255</green><blue>255</blue></color><clade><name>GCWU000342_00648</name><branch_length>0.155248928</branch_length><color><red>0</red><green>255</green><blue>255</blue></color><taxonomy><scientific_name>Firmicutes</scientific_name><common_name>Shuttleworthia DSM 14600</common_name><synonym>Shuttleworthia satelles</synonym></taxonomy><sequence><symbol>GRM5</symbol><name>Shuttleworthia DSM 14600 (Firmicutes) || bmcType=GRM5 (main)  || 92aa || [C4G9J5]   || cyan</name><annotation><desc>2seqs_id98 || 13seqs_id80 ||  || bestHMM=H_cyan_GRM5like-PDU1D</desc></annotation></sequence></clade><clade><name>BN767_01413</name><branch_length>0.076872399</branch_length><color><red>0</red><green>255</green><blue>255</blue></color><taxonomy><scientific_name>Proteobacteria</scientific_name><common_name>Acidiphilium CAG:727</common_name><synonym>Acidiphilium sp.</synonym></taxonomy><sequence><symbol>GRM5like</symbol><name>Acidiphilium CAG:727 (Proteobacteria) || bmcType=GRM5like (main)  || 93aa || [R7G3E6]   || cyan</name><annotation><desc>8seqs_id80 ||  || bestHMM=H_cyan_GRM5like-PDU1D</desc></annotation></sequence></clade></clade><clade><name>100</name><branch_length>0.069333252</branch_length><color><red>0</red><green>255</green><blue>255</blue></color><clade><name>DCZ61_02705</name><branch_length>0.108880621</branch_length><color><red>0</red><green>255</green><blue>255</blue></color><taxonomy><scientific_name>Firmicutes</scientific_name><common_name>unclassified-Lachnospiraceae (DCZ61)</common_name><synonym>Lachnospiraceae bacterium</synonym></taxonomy><sequence><symbol>PDU1D_GRM5</symbol><name>unclassified-Lachnospiraceae (DCZ61) (Firmicutes) || bmcType=PDU1D_GRM5 (main) (omitted) || 93aa || [A0A352CRV6]   || cyan</name><annotation><desc>28seqs_id80 ||  || bestHMM=H_cyan_GRM5like-PDU1D</desc></annotation></sequence></clade><clade><name>BN747_01402</name><branch_length>0.061207912</branch_length><color><red>0</red><green>255</green><blue>255</blue></color><taxonomy><scientific_name>Firmicutes</scientific_name><common_name>unclassified-Firmicutes MGS:646</common_name><synonym>Firmicutes bacterium</synonym></taxonomy><sequence><symbol>PDU1D_GRM5</symbol><name>unclassified-Firmicutes MGS:646 (Firmicutes) || bmcType=PDU1D_GRM5 (main) (omitted) || 157aa || [R5R5E6]   || cyan</name><annotation><desc>4seqs_id80 ||  || bestHMM=H_cyan_GRM5like-PDU1D</desc></annotation></sequence></clade></clade></clade><clade><name>98</name><branch_length>0.011884385</branch_length><color><red>0</red><green>255</green><blue>255</blue></color><clade><name>DBX39_04315</name><branch_length>0.076894553</branch_length><color><red>0</red><green>255</green><blue>255</blue></color><taxonomy><scientific_name>Firmicutes</scientific_name><common_name>unclassified-Firmicutes (DBX39)</common_name><synonym>Firmicutes bacterium</synonym></taxonomy><sequence><symbol>GRM5</symbol><name>unclassified-Firmicutes (DBX39) (Firmicutes) || bmcType=GRM5 (main)  || 93aa || [A0A2V2EPI9]   || cyan</name><annotation><desc>18seqs_id80 ||  || bestHMM=H_cyan_GRM5like-PDU1D</desc></annotation></sequence></clade><clade><name>98</name><branch_length>0.015167433</branch_length><color><red>0</red><green>255</green><blue>255</blue></color><clade><name>98</name><branch_length>0.046049144</branch_length><color><red>0</red><green>255</green><blue>255</blue></color><clade><name>BN803_02510</name><branch_length>0.082506831</branch_length><color><red>0</red><green>255</green><blue>255</blue></color><taxonomy><scientific_name>Firmicutes</scientific_name><common_name>unclassified-Firmicutes CAG:882</common_name><synonym>Firmicutes bacterium</synonym></taxonomy><sequence><symbol>GRM5</symbol><name>unclassified-Firmicutes CAG:882 (Firmicutes) || bmcType=GRM5 (main)  || 92aa || [R7BJ36]   || cyan</name><annotation><desc>18seqs_id80 ||  || bestHMM=H_cyan_GRM5like-PDU1D</desc></annotation></sequence></clade><clade><name>98</name><branch_length>0.033635494</branch_length><color><red>0</red><green>255</green><blue>255</blue></color><clade><name>CS063_01180</name><branch_length>0.103514531</branch_length><color><red>0</red><green>255</green><blue>255</blue></color><taxonomy><scientific_name>Firmicutes</scientific_name><common_name>unclassified-Lachnospiraceae (CS063)</common_name><synonym>Lachnospiraceae bacterium</synonym></taxonomy><sequence><symbol>GRM5like</symbol><name>unclassified-Lachnospiraceae (CS063) (Firmicutes) || bmcType=GRM5like (main)  || 147aa || [A0A2G3Q463]   || cyan</name><annotation><desc> || 3loci_inTaxon || bestHMM=H_cyan_GRM5like-PDU1D</desc></annotation></sequence></clade><clade><name>98</name><branch_length>0.027237372</branch_length><color><red>0</red><green>255</green><blue>255</blue></color><clade><name>DBX61_09760</name><branch_length>0.089661183</branch_length><color><red>0</red><green>255</green><blue>255</blue></color><taxonomy><scientific_name>Firmicutes</scientific_name><common_name>unclassified-Clostridiales R-7 (DBX61)</common_name><synonym>Clostridiales bacterium</synonym></taxonomy><sequence><symbol>GRM5</symbol><name>unclassified-Clostridiales R-7 (DBX61) (Firmicutes) || bmcType=GRM5 (main)  || 92aa || [A0A2V2G1Z0]   || cyan</name><annotation><desc>11seqs_id80 ||  || bestHMM=H_cyan_GRM5like-PDU1D</desc></annotation></sequence></clade><clade><name>98</name><branch_length>1.0E-6</branch_length><color><red>0</red><green>255</green><blue>255</blue></color><clade><name>SAMN05421730_1005151</name><branch_length>0.074404301</branch_length><color><red>0</red><green>255</green><blue>255</blue></color><taxonomy><scientific_name>Firmicutes</scientific_name><common_name>Anaerobium GluBS11</common_name><synonym>Anaerobium acetethylicum</synonym></taxonomy><sequence><symbol>GRM5like</symbol><name>Anaerobium GluBS11 (Firmicutes) || bmcType=GRM5like (main)  || 157aa || [A0A1D3TS64]   || cyan</name><annotation><desc> || bestHMM=H_cyan_GRM5like-PDU1D</desc></annotation></sequence></clade><clade><name>99</name><branch_length>0.100492435</branch_length><color><red>0</red><green>255</green><blue>255</blue></color><clade><name>CEB3_c07480</name><branch_length>0.253777681</branch_length><color><red>0</red><green>255</green><blue>255</blue></color><taxonomy><scientific_name>Firmicutes</scientific_name><common_name>unclassified-Peptococcaceae CEB3</common_name><synonym>Peptococcaceae bacterium</synonym></taxonomy><sequence><symbol>MUF3</symbol><name>unclassified-Peptococcaceae CEB3 (Firmicutes) || bmcType=MUF3 (main)  || 89aa || [A0A0J1FHC8]   || cyan</name><annotation><desc>2seqs_id80 || 2loci_inTaxon || bestHMM=H_cyan_GRM5like-PDU1D</desc></annotation></sequence></clade><clade><name>S12H4_13880</name><branch_length>0.581338587</branch_length><color><red>0</red><green>255</green><blue>255</blue></color><taxonomy><scientific_name>unclassified_metagenomic</scientific_name><common_name>unclassified-marine-sediment (S12H4)</common_name><synonym>marine sediment metagenome</synonym></taxonomy><sequence><symbol>UA</symbol><name>unclassified-marine-sediment (S12H4) (unclassified_metagenomic) || bmcType=UA (sat) (omitted) || 128aa || [X1SSC3]   || cyan</name><annotation><desc> || bestHMM=H_cyan_GRM5like-PDU1D</desc></annotation></sequence></clade></clade></clade></clade></clade></clade><clade><name>99</name><branch_length>0.041534934</branch_length><color><red>0</red><green>255</green><blue>255</blue></color><clade><name>100</name><branch_length>0.027521481</branch_length><color><red>0</red><green>255</green><blue>255</blue></color><clade><name>DBX37_02775</name><branch_length>0.120454623</branch_length><color><red>0</red><green>255</green><blue>255</blue></color><taxonomy><scientific_name>Firmicutes</scientific_name><common_name>Massilioclostridium (DBX37)</common_name><synonym>Massilioclostridium sp.</synonym></taxonomy><sequence><symbol>GRM5like</symbol><name>Massilioclostridium (DBX37) (Firmicutes) || bmcType=GRM5like (main)  || 91aa || [A0A316TD41]   || cyan</name><annotation><desc>2seqs_id98 || 21seqs_id80 || 3loci_inTaxon || bestHMM=H_cyan_GRM5like-PDU1D</desc></annotation></sequence></clade><clade><name>100</name><branch_length>0.010193512</branch_length><color><red>0</red><green>255</green><blue>255</blue></color><clade><name>DBY05_00990</name><branch_length>0.062525949</branch_length><color><red>0</red><green>255</green><blue>255</blue></color><taxonomy><scientific_name>Firmicutes</scientific_name><common_name>unclassified-Clostridiales R-7 (DBY05)</common_name><synonym>Clostridiales bacterium</synonym></taxonomy><sequence><symbol>GRM5</symbol><name>unclassified-Clostridiales R-7 (DBY05) (Firmicutes) || bmcType=GRM5 (main)  || 92aa || [A0A316QR03]   || cyan</name><annotation><desc>2seqs_id98 || 8seqs_id80 ||  || bestHMM=H_cyan_GRM5like-PDU1D</desc></annotation></sequence></clade><clade><name>100</name><branch_length>0.027282906</branch_length><color><red>0</red><green>255</green><blue>255</blue></color><clade><name>CLOSTMETH_00011</name><branch_length>0.075209381</branch_length><color><red>0</red><green>255</green><blue>255</blue></color><taxonomy><scientific_name>Firmicutes</scientific_name><common_name>Clostridium DSM 5476</common_name><synonym>Clostridium methylpentosum</synonym></taxonomy><sequence><symbol>PDU1D_GRM5</symbol><name>Clostridium DSM 5476 (Firmicutes) || bmcType=PDU1D_GRM5 (main) (omitted) || 186aa || [C0E8A8]   || cyan</name><annotation><desc>6seqs_id80 ||  || bestHMM=H_cyan_GRM5like-PDU1D</desc></annotation></sequence></clade><clade><name>BN660_01579</name><branch_length>0.095847383</branch_length><color><red>0</red><green>255</green><blue>255</blue></color><taxonomy><scientific_name>Firmicutes</scientific_name><common_name>Clostridium CAG:448</common_name><synonym>Clostridium sp.</synonym></taxonomy><sequence><symbol>GRM5</symbol><name>Clostridium CAG:448 (Firmicutes) || bmcType=GRM5 (main)  || 91aa || [R6TVQ4]   || cyan</name><annotation><desc>6seqs_id80 ||  || bestHMM=H_cyan_GRM5like-PDU1D</desc></annotation></sequence></clade></clade></clade></clade><clade><name>99</name><branch_length>0.03628782</branch_length><color><red>0</red><green>255</green><blue>255</blue></color><clade><name>SAMEA3545436_00068</name><branch_length>0.024663353</branch_length><color><red>0</red><green>255</green><blue>255</blue></color><taxonomy><scientific_name>Firmicutes</scientific_name><common_name>Ruminococcus (SAMEA3545436)</common_name><synonym>uncultured Ruminococcus sp.</synonym></taxonomy><sequence><symbol>PDU1D_GRM5</symbol><name>Ruminococcus (SAMEA3545436) (Firmicutes) || bmcType=PDU1D_GRM5 (main) (omitted) || 175aa || [A0A1C5LHJ0]   || cyan</name><annotation><desc>2seqs_id98 || 21seqs_id80 ||  || bestHMM=H_cyan_GRM5like-PDU1D</desc></annotation></sequence></clade><clade><name>99</name><branch_length>0.130103076</branch_length><color><red>0</red><green>255</green><blue>255</blue></color><clade><name>DD737_03055</name><branch_length>0.102523232</branch_length><color><red>0</red><green>255</green><blue>255</blue></color><taxonomy><scientific_name>Firmicutes</scientific_name><common_name>unclassified-Ruminococcaceae (DD737)</common_name><synonym>Ruminococcaceae bacterium</synonym></taxonomy><sequence><symbol>GRM5</symbol><name>unclassified-Ruminococcaceae (DD737) (Firmicutes) || bmcType=GRM5 (main)  || 84aa || [A0A356VXF9]   || cyan</name><annotation><desc>2seqs_id98 || 21seqs_id80 ||  || bestHMM=H_cyan_GRM5like-PDU1D</desc></annotation></sequence></clade><clade><name>100</name><branch_length>0.068793646</branch_length><color><red>0</red><green>255</green><blue>255</blue></color><clade><name>C8C78_13224</name><branch_length>0.9571172</branch_length><color><red>0</red><green>255</green><blue>255</blue></color><taxonomy><scientific_name>Firmicutes</scientific_name><common_name>Halanaerobium WG6 (C8C78)</common_name><synonym>Halanaerobium congolense</synonym></taxonomy><sequence><symbol>GRM5like</symbol><name>Halanaerobium WG6 (C8C78) (Firmicutes) || bmcType=GRM5like (main)  || 90aa || [A0A1G6KIF8]   || cyan</name><annotation><desc>2seqs_id98 || 4seqs_id80 ||  || bestHMM=H_cyan_GRM5like-PDU1D</desc></annotation></sequence></clade><clade><name>100</name><branch_length>0.850463039</branch_length><color><red>0</red><green>255</green><blue>255</blue></color><clade><name>GA0070617_2827</name><branch_length>0.074347558</branch_length><color><red>0</red><green>255</green><blue>255</blue></color><taxonomy><scientific_name>Actinobacteria</scientific_name><common_name>Micromonospora DSM 45577</common_name><synonym>Micromonospora yangpuensis</synonym></taxonomy><sequence><symbol>BUF2</symbol><name>Micromonospora DSM 45577 (Actinobacteria) || bmcType=BUF2 (main)  || 106aa || [A0A1C6ULW8]   || cyan</name><annotation><desc> || bestHMM=H_cyan_GRM5like-PDU1D</desc></annotation></sequence></clade><clade><name>100</name><branch_length>0.065752987</branch_length><color><red>0</red><green>255</green><blue>255</blue></color><clade><name>D0Q02_24000</name><branch_length>0.299887754</branch_length><color><red>0</red><green>255</green><blue>255</blue></color><taxonomy><scientific_name>Actinobacteria</scientific_name><common_name>Verrucosispora LHW63014</common_name><synonym>Verrucosispora sp.</synonym></taxonomy><sequence><symbol>BUF2</symbol><name>Verrucosispora LHW63014 (Actinobacteria) || bmcType=BUF2 (main)  || 125aa || [A0A372FTT6]   || cyan</name><annotation><desc> || 2loci_inTaxon || bestHMM=H_cyan_GRM5like-PDU1D</desc></annotation></sequence></clade><clade><name>MCBG_02079</name><branch_length>0.093940443</branch_length><color><red>0</red><green>255</green><blue>255</blue></color><taxonomy><scientific_name>Actinobacteria</scientific_name><common_name>Micromonospora M42</common_name><synonym>Micromonospora sp.</synonym></taxonomy><sequence><symbol>BUF2</symbol><name>Micromonospora M42 (Actinobacteria) || bmcType=BUF2 (main)  || 173aa || [W7VCM3]   || cyan</name><annotation><desc> || bestHMM=H_cyan_GRM5like-PDU1D</desc></annotation></sequence></clade></clade></clade></clade></clade></clade></clade></clade></clade></clade><clade><name>95</name><branch_length>0.024929612</branch_length><color><red>51</red><green>247</green><blue>220</blue></color><clade><name>100</name><branch_length>0.073657922</branch_length><color><red>0</red><green>255</green><blue>255</blue></color><clade><name>CCH01_010050</name><branch_length>0.098514166</branch_length><color><red>0</red><green>255</green><blue>255</blue></color><taxonomy><scientific_name>Firmicutes</scientific_name><common_name>Clostridium JF4335</common_name><synonym>Clostridium chauvoei</synonym></taxonomy><sequence><symbol>PDU1D_GRM5</symbol><name>Clostridium JF4335 (Firmicutes) || bmcType=PDU1D_GRM5 (main) (omitted) || 92aa || [S6F9H9]   || cyan</name><annotation><desc>2seqs_id98 || 29seqs_id80 || 2loci_inTaxon || bestHMM=H_cyan_GRM5like-PDU1D</desc></annotation></sequence></clade><clade><name>100</name><branch_length>0.046942766</branch_length><color><red>0</red><green>255</green><blue>255</blue></color><clade><name>SAMEA3545416_01533</name><branch_length>0.067136049</branch_length><color><red>0</red><green>255</green><blue>255</blue></color><taxonomy><scientific_name>Firmicutes</scientific_name><common_name>Clostridium (SAMEA3545416)</common_name><synonym>uncultured Clostridium sp.</synonym></taxonomy><sequence><symbol>GRM5like</symbol><name>Clostridium (SAMEA3545416) (Firmicutes) || bmcType=GRM5like (main)  || 192aa || [A0A1C6FSF6]   || cyan</name><annotation><desc> || 4loci_inTaxon || bestHMM=H_cyan_GRM5like-PDU1D</desc></annotation></sequence></clade><clade><name>SAMN05443638_11718</name><branch_length>0.097749181</branch_length><color><red>0</red><green>255</green><blue>255</blue></color><taxonomy><scientific_name>Firmicutes</scientific_name><common_name>Clostridium NCTC8380</common_name><synonym>Clostridium fallax</synonym></taxonomy><sequence><symbol>PDU1D_GRM5</symbol><name>Clostridium NCTC8380 (Firmicutes) || bmcType=PDU1D_GRM5 (main) (omitted) || 92aa || [A0A1M4XBJ8]   || cyan</name><annotation><desc>2seqs_id80 ||  || bestHMM=H_cyan_GRM5like-PDU1D</desc></annotation></sequence></clade></clade></clade><clade><name>95</name><branch_length>0.016068464</branch_length><color><red>51</red><green>247</green><blue>220</blue></color><clade><name>100</name><branch_length>0.084148441</branch_length><color><red>0</red><green>255</green><blue>255</blue></color><clade><name>HMPREF3293_00409</name><branch_length>0.262909598</branch_length><color><red>0</red><green>255</green><blue>255</blue></color><taxonomy><scientific_name>Firmicutes</scientific_name><common_name>Christensenella DSM 22607</common_name><synonym>Christensenella minuta</synonym></taxonomy><sequence><symbol>GRM5like</symbol><name>Christensenella DSM 22607 (Firmicutes) || bmcType=GRM5like (main)  || 109aa || [A0A136Q7Q4]   || cyan</name><annotation><desc> || bestHMM=H_cyan_GRM5like-PDU1D</desc></annotation></sequence></clade><clade><name>100</name><branch_length>0.027263974</branch_length><color><red>0</red><green>255</green><blue>255</blue></color><clade><name>HMPREF3293_00408</name><branch_length>0.068627109</branch_length><color><red>0</red><green>255</green><blue>255</blue></color><taxonomy><scientific_name>Firmicutes</scientific_name><common_name>Christensenella DSM 22607</common_name><synonym>Christensenella minuta</synonym></taxonomy><sequence><symbol>GRM5like</symbol><name>Christensenella DSM 22607 (Firmicutes) || bmcType=GRM5like (main)  || 92aa || [A0A136Q7R4]   || cyan</name><annotation><desc> || bestHMM=H_cyan_GRM5like-PDU1D</desc></annotation></sequence></clade><clade><name>100</name><branch_length>1.235691429</branch_length><color><red>4</red><green>133</green><blue>209</blue></color><clade><name>ABS81_07740</name><branch_length>0.021801791</branch_length><color><red>4</red><green>133</green><blue>209</blue></color><taxonomy><scientific_name>Actinobacteria</scientific_name><common_name>Pseudonocardia SCN 72-86</common_name><synonym>Pseudonocardia sp.</synonym></taxonomy><sequence><symbol>ARO</symbol><name>Pseudonocardia SCN 72-86 (Actinobacteria) || bmcType=ARO (main)  || 111aa || [A0A1E4I7F7]   || cerulean</name><annotation><desc> || 2loci_inTaxon || bestHMM=H_cerulean_ARO</desc></annotation></sequence></clade><clade><name>100</name><branch_length>0.068110563</branch_length><color><red>4</red><green>133</green><blue>209</blue></color><clade><name>C8D89_103350</name><branch_length>0.173439994</branch_length><color><red>4</red><green>133</green><blue>209</blue></color><taxonomy><scientific_name>Actinobacteria</scientific_name><common_name>Actinomycetospora DSM 45771</common_name><synonym>Actinomycetospora cinnamomea</synonym></taxonomy><sequence><symbol>ARO</symbol><name>Actinomycetospora DSM 45771 (Actinobacteria) || bmcType=ARO (main)  || 110aa || [A0A2U1FIM5]   || cerulean</name><annotation><desc>2seqs_id80 || 2loci_inTaxon || bestHMM=H_cerulean_ARO</desc></annotation></sequence></clade><clade><name>100</name><branch_length>0.027274733</branch_length><color><red>4</red><green>133</green><blue>209</blue></color><clade><name>SAMN05661093_10178</name><branch_length>0.259770318</branch_length><color><red>4</red><green>133</green><blue>209</blue></color><taxonomy><scientific_name>Actinobacteria</scientific_name><common_name>Kibdelosporangium DSM 43828</common_name><synonym>Kibdelosporangium aridum</synonym></taxonomy><sequence><symbol>ARO</symbol><name>Kibdelosporangium DSM 43828 (Actinobacteria) || bmcType=ARO (main)  || 112aa || [A0A1W2FXE7]   || cerulean</name><annotation><desc> || bestHMM=H_cerulean_ARO</desc></annotation></sequence></clade><clade><name>C1A38_18155</name><branch_length>0.244980478</branch_length><color><red>4</red><green>133</green><blue>209</blue></color><taxonomy><scientific_name>Actinobacteria</scientific_name><common_name>Verrucosispora ts21</common_name><synonym>Verrucosispora sp.</synonym></taxonomy><sequence><symbol>ARO</symbol><name>Verrucosispora ts21 (Actinobacteria) || bmcType=ARO (main)  || 108aa || [A0A2N7T034]   || cerulean</name><annotation><desc>3seqs_id98 || 13seqs_id80 ||  || bestHMM=H_cerulean_ARO</desc></annotation></sequence></clade></clade></clade></clade></clade></clade><clade><name>95</name><branch_length>0.008778319</branch_length><color><red>51</red><green>247</green><blue>220</blue></color><clade><name>99</name><branch_length>0.054365875</branch_length><color><red>0</red><green>255</green><blue>255</blue></color><clade><name>DFR80_10588</name><branch_length>0.179837457</branch_length><color><red>0</red><green>255</green><blue>255</blue></color><taxonomy><scientific_name>Firmicutes</scientific_name><common_name>Halanaerobium ST460_2HS_T2</common_name><synonym>Halanaerobium sp.</synonym></taxonomy><sequence><symbol>GRM5like</symbol><name>Halanaerobium ST460_2HS_T2 (Firmicutes) || bmcType=GRM5like (main)  || 161aa || [A0A368X3U6]   || cyan</name><annotation><desc>2seqs_id98 || 2seqs_id80 ||  || bestHMM=H_cyan_GRM5like-PDU1D</desc></annotation></sequence></clade><clade><name>Mahau_0827</name><branch_length>0.440414207</branch_length><color><red>0</red><green>255</green><blue>255</blue></color><taxonomy><scientific_name>Firmicutes</scientific_name><common_name>Mahella DSM 15567</common_name><synonym>Mahella australiensis</synonym></taxonomy><sequence><symbol>MUF3</symbol><name>Mahella DSM 15567 (Firmicutes) || bmcType=MUF3 (main)  || 92aa || [F4A1J1]   || cyan</name><annotation><desc> || bestHMM=H_cyan_GRM5like-PDU1D</desc></annotation></sequence></clade></clade><clade><name>98</name><branch_length>0.01276145</branch_length><color><red>2</red><green>147</green><blue>134</blue></color><clade><name>100</name><branch_length>0.062884821</branch_length><color><red>2</red><green>147</green><blue>134</blue></color><clade><name>100</name><branch_length>0.052868634</branch_length><color><red>2</red><green>147</green><blue>134</blue></color><clade><name>100</name><branch_length>0.030745141</branch_length><color><red>2</red><green>147</green><blue>134</blue></color><clade><name>SAMN04489757_1629</name><branch_length>0.076775861</branch_length><color><red>2</red><green>147</green><blue>134</blue></color><taxonomy><scientific_name>Firmicutes</scientific_name><common_name>Anaerocolumna DSM 1283</common_name><synonym>Anaerocolumna aminovalerica</synonym></taxonomy><sequence><symbol>EUT2</symbol><name>Anaerocolumna DSM 1283 (Firmicutes) || bmcType=EUT2 (sat) (omitted) || 118aa || [A0A1I5J1P5]   || teal1</name><annotation><desc>26seqs_id80 ||  || bestHMM=H_mauve_SPU6</desc></annotation></sequence></clade><clade><name>100</name><branch_length>0.049418112</branch_length><color><red>2</red><green>147</green><blue>134</blue></color><clade><name>HMPREF1090_01633</name><branch_length>0.051077938</branch_length><color><red>2</red><green>147</green><blue>134</blue></color><taxonomy><scientific_name>Firmicutes</scientific_name><common_name>Lachnoclostridium 90A8</common_name><synonym>Clostridium clostridioforme</synonym></taxonomy><sequence><symbol>PVMlike</symbol><name>Lachnoclostridium 90A8 (Firmicutes) || bmcType=PVMlike (main)  || 101aa || [A0A0E2HDD9]   || teal1</name><annotation><desc>26seqs_id80 || 2loci_inTaxon || bestHMM=H_teal1_PVMlike</desc></annotation></sequence></clade><clade><name>DDX68_16155</name><branch_length>0.126790218</branch_length><color><red>2</red><green>147</green><blue>134</blue></color><taxonomy><scientific_name>Firmicutes</scientific_name><common_name>Clostridium (DDX68)</common_name><synonym>Clostridium sp.</synonym></taxonomy><sequence><symbol>PVMlike</symbol><name>Clostridium (DDX68) (Firmicutes) || bmcType=PVMlike (main)  || 99aa || [A0A353MX57]   || teal1</name><annotation><desc>26seqs_id80 || 3loci_inTaxon || bestHMM=H_teal1_PVMlike</desc></annotation></sequence></clade></clade></clade><clade><name>100</name><branch_length>0.122601131</branch_length><color><red>2</red><green>147</green><blue>134</blue></color><clade><name>HMPREF9473_02054</name><branch_length>1.0E-6</branch_length><color><red>2</red><green>147</green><blue>134</blue></color><taxonomy><scientific_name>Firmicutes</scientific_name><common_name>Hungatella WAL-18680</common_name><synonym>Hungatella hathewayi</synonym></taxonomy><sequence><symbol>PVMlike</symbol><name>Hungatella WAL-18680 (Firmicutes) || bmcType=PVMlike (main)  || 101aa || [G5IEX7]  pvmF || teal1</name><annotation><desc>2seqs_id80 || pvmF || bestHMM=H_mauve_SPU6</desc></annotation></sequence></clade><clade><name>100</name><branch_length>0.040685755</branch_length><color><red>2</red><green>147</green><blue>134</blue></color><clade><name>SAMN05661086_02273</name><branch_length>0.156613939</branch_length><color><red>2</red><green>147</green><blue>134</blue></color><taxonomy><scientific_name>Firmicutes</scientific_name><common_name>Lachnoclostridium 743A</common_name><synonym>Clostridium populeti</synonym></taxonomy><sequence><symbol>PVMlike</symbol><name>Lachnoclostridium 743A (Firmicutes) || bmcType=PVMlike (main)  || 105aa || [A0A1I6K8H2]   || teal1</name><annotation><desc>2seqs_id80 ||  || bestHMM=H_teal1_PVMlike</desc></annotation></sequence></clade><clade><name>CS063_15875</name><branch_length>0.109543585</branch_length><color><red>2</red><green>147</green><blue>134</blue></color><taxonomy><scientific_name>Firmicutes</scientific_name><common_name>unclassified-Lachnospiraceae (CS063)</common_name><synonym>Lachnospiraceae bacterium</synonym></taxonomy><sequence><symbol>PVMlike</symbol><name>unclassified-Lachnospiraceae (CS063) (Firmicutes) || bmcType=PVMlike (main)  || 101aa || [A0A2G3PUI8]  pvmF || teal1</name><annotation><desc>2seqs_id80 || pvmF || 3loci_inTaxon || bestHMM=H_mauve_SPU6</desc></annotation></sequence></clade></clade></clade></clade><clade><name>100</name><branch_length>0.065010574</branch_length><color><red>2</red><green>147</green><blue>134</blue></color><clade><name>100</name><branch_length>0.068819983</branch_length><color><red>2</red><green>147</green><blue>134</blue></color><clade><name>Closa_1821</name><branch_length>0.070124711</branch_length><color><red>2</red><green>147</green><blue>134</blue></color><taxonomy><scientific_name>Firmicutes</scientific_name><common_name>Lachnoclostridium ATCC 35040</common_name><synonym>Clostridium saccharolyticum</synonym></taxonomy><sequence><symbol>PVMlike</symbol><name>Lachnoclostridium ATCC 35040 (Firmicutes) || bmcType=PVMlike (main)  || 93aa || [D9QZF3]  pvmF || teal1</name><annotation><desc>26seqs_id80 || pvmF || 3loci_inTaxon || bestHMM=H_mauve_SPU6</desc></annotation></sequence></clade><clade><name>100</name><branch_length>0.180154866</branch_length><color><red>2</red><green>147</green><blue>134</blue></color><clade><name>CS063_15880</name><branch_length>0.042295951</branch_length><color><red>2</red><green>147</green><blue>134</blue></color><taxonomy><scientific_name>Firmicutes</scientific_name><common_name>unclassified-Lachnospiraceae (CS063)</common_name><synonym>Lachnospiraceae bacterium</synonym></taxonomy><sequence><symbol>PVMlike</symbol><name>unclassified-Lachnospiraceae (CS063) (Firmicutes) || bmcType=PVMlike (main)  || 94aa || [A0A2G3PU88]  pvmF || teal1</name><annotation><desc>4seqs_id80 || pvmF || 3loci_inTaxon || bestHMM=H_mauve_SPU6</desc></annotation></sequence></clade><clade><name>100</name><branch_length>0.056581308</branch_length><color><red>2</red><green>147</green><blue>134</blue></color><clade><name>SAMN05661086_02274</name><branch_length>0.037884662</branch_length><color><red>2</red><green>147</green><blue>134</blue></color><taxonomy><scientific_name>Firmicutes</scientific_name><common_name>Lachnoclostridium 743A</common_name><synonym>Clostridium populeti</synonym></taxonomy><sequence><symbol>PVMlike</symbol><name>Lachnoclostridium 743A (Firmicutes) || bmcType=PVMlike (main)  || 94aa || [A0A1I6K9A6]   || teal1</name><annotation><desc>4seqs_id80 ||  || bestHMM=H_teal1_PVMlike</desc></annotation></sequence></clade><clade><name>100</name><branch_length>0.050165176</branch_length><color><red>2</red><green>147</green><blue>134</blue></color><clade><name>SAMEA3545335_03747</name><branch_length>0.14205509</branch_length><color><red>2</red><green>147</green><blue>134</blue></color><taxonomy><scientific_name>Firmicutes</scientific_name><common_name>Clostridium (SAMEA3545335)</common_name><synonym>uncultured Clostridium sp.</synonym></taxonomy><sequence><symbol>incomplete</symbol><name>Clostridium (SAMEA3545335) (Firmicutes) || bmcType=incomplete (sat) (omitted) || 196aa || [A0A1C6B3C4]   || teal1</name><annotation><desc>8seqs_id98 || 8seqs_id80 ||  || bestHMM=H_teal1_PVMlike</desc></annotation></sequence></clade><clade><name>SAMN05661086_02276</name><branch_length>0.129094128</branch_length><color><red>2</red><green>147</green><blue>134</blue></color><taxonomy><scientific_name>Firmicutes</scientific_name><common_name>Lachnoclostridium 743A</common_name><synonym>Clostridium populeti</synonym></taxonomy><sequence><symbol>PVMlike</symbol><name>Lachnoclostridium 743A (Firmicutes) || bmcType=PVMlike (main)  || 94aa || [A0A1I6K884]   || teal1</name><annotation><desc>4seqs_id80 ||  || bestHMM=H_teal1_PVMlike</desc></annotation></sequence></clade></clade></clade></clade></clade><clade><name>100</name><branch_length>1.0E-6</branch_length><color><red>2</red><green>147</green><blue>134</blue></color><clade><name>100</name><branch_length>0.090993418</branch_length><color><red>2</red><green>147</green><blue>134</blue></color><clade><name>SAMN02745912_02016</name><branch_length>0.228321827</branch_length><color><red>2</red><green>147</green><blue>134</blue></color><taxonomy><scientific_name>Firmicutes</scientific_name><common_name>Paramaledivibacter DSM 15212</common_name><synonym>Paramaledivibacter caminithermalis</synonym></taxonomy><sequence><symbol>PVMlike</symbol><name>Paramaledivibacter DSM 15212 (Firmicutes) || bmcType=PVMlike (main)  || 138aa || [A0A1M6P4N5]   || teal1</name><annotation><desc>2seqs_id80 || 2loci_inTaxon || bestHMM=H_cyan_GRM5like-PDU1D</desc></annotation></sequence></clade><clade><name>CVU95_09915</name><branch_length>0.134948424</branch_length><color><red>2</red><green>147</green><blue>134</blue></color><taxonomy><scientific_name>Firmicutes</scientific_name><common_name>unclassified-Firmicutes HGW-Firmicutes-2</common_name><synonym>Firmicutes bacterium</synonym></taxonomy><sequence><symbol>PVMlike</symbol><name>unclassified-Firmicutes HGW-Firmicutes-2 (Firmicutes) || bmcType=PVMlike (main)  || 91aa || [A0A2N2C9B9]  pvmF || teal1</name><annotation><desc>2seqs_id80 || pvmF || 3loci_inTaxon || bestHMM=H_mauve_SPU6</desc></annotation></sequence></clade></clade><clade><name>100</name><branch_length>0.015570799</branch_length><color><red>2</red><green>147</green><blue>134</blue></color><clade><name>100</name><branch_length>0.009977186</branch_length><color><red>2</red><green>147</green><blue>134</blue></color><clade><name>BEN19_03405</name><branch_length>0.123712588</branch_length><color><red>2</red><green>147</green><blue>134</blue></color><taxonomy><scientific_name>Firmicutes</scientific_name><common_name>Epulopiscium Nuni2H_MBin003</common_name><synonym>Epulopiscium sp.</synonym></taxonomy><sequence><symbol>UA</symbol><name>Epulopiscium Nuni2H_MBin003 (Firmicutes) || bmcType=UA (sat) (omitted) || 90aa || [A0A1V2YBF8]   || teal1</name><annotation><desc> || bestHMM=H_mauve_SPU6</desc></annotation></sequence></clade><clade><name>BEN18_07075</name><branch_length>0.077746224</branch_length><color><red>2</red><green>147</green><blue>134</blue></color><taxonomy><scientific_name>Firmicutes</scientific_name><common_name>Epulopiscium Nuni2H_MBin001</common_name><synonym>Epulopiscium sp.</synonym></taxonomy><sequence><symbol>PVMlike</symbol><name>Epulopiscium Nuni2H_MBin001 (Firmicutes) || bmcType=PVMlike (sat) (omitted) || 90aa || [A0A1V2YG29]   || teal1</name><annotation><desc>2seqs_id98 || 26seqs_id80 ||  || bestHMM=H_mauve_SPU6</desc></annotation></sequence></clade></clade><clade><name>100</name><branch_length>0.104463225</branch_length><color><red>2</red><green>147</green><blue>134</blue></color><clade><name>100</name><branch_length>0.105326783</branch_length><color><red>2</red><green>147</green><blue>134</blue></color><clade><name>HMPREF3293_00410</name><branch_length>0.670723802</branch_length><color><red>2</red><green>147</green><blue>134</blue></color><taxonomy><scientific_name>Firmicutes</scientific_name><common_name>Christensenella DSM 22607</common_name><synonym>Christensenella minuta</synonym></taxonomy><sequence><symbol>GRM5like</symbol><name>Christensenella DSM 22607 (Firmicutes) || bmcType=GRM5like (main)  || 119aa || [A0A136Q7W9]   || teal1</name><annotation><desc> || bestHMM=H_teal1_PVMlike</desc></annotation></sequence></clade><clade><name>DXA10_11205</name><branch_length>0.309353891</branch_length><color><red>2</red><green>147</green><blue>134</blue></color><taxonomy><scientific_name>Firmicutes</scientific_name><common_name>unclassified-Firmicutes AM55-24TS</common_name><synonym>Firmicutes bacterium</synonym></taxonomy><sequence><symbol>GRM5like</symbol><name>unclassified-Firmicutes AM55-24TS (Firmicutes) || bmcType=GRM5like (main)  || 92aa || [A0A373Q112]   || teal1</name><annotation><desc>2seqs_id98 || 5seqs_id80 ||  || bestHMM=H_teal1_PVMlike</desc></annotation></sequence></clade></clade><clade><name>100</name><branch_length>0.04658767</branch_length><color><red>2</red><green>147</green><blue>134</blue></color><clade><name>CLOST_0678</name><branch_length>0.131711407</branch_length><color><red>2</red><green>147</green><blue>134</blue></color><taxonomy><scientific_name>Firmicutes</scientific_name><common_name>Acetoanaerobium ATCC 12662</common_name><synonym>Acetoanaerobium sticklandii</synonym></taxonomy><sequence><symbol>PVMlike</symbol><name>Acetoanaerobium ATCC 12662 (Firmicutes) || bmcType=PVMlike (main)  || 90aa || [E3PWI9]   || teal1</name><annotation><desc>2seqs_id98 || 2seqs_id80 || 2loci_inTaxon || bestHMM=H_teal1_PVMlike</desc></annotation></sequence></clade><clade><name>100</name><branch_length>0.0793921</branch_length><color><red>2</red><green>147</green><blue>134</blue></color><clade><name>CLOST_0676</name><branch_length>0.174618554</branch_length><color><red>2</red><green>147</green><blue>134</blue></color><taxonomy><scientific_name>Firmicutes</scientific_name><common_name>Acetoanaerobium ATCC 12662</common_name><synonym>Acetoanaerobium sticklandii</synonym></taxonomy><sequence><symbol>PVMlike</symbol><name>Acetoanaerobium ATCC 12662 (Firmicutes) || bmcType=PVMlike (main)  || 90aa || [E3PWI7]   || teal1</name><annotation><desc>2seqs_id98 || 2seqs_id80 || 2loci_inTaxon || bestHMM=H_teal1_PVMlike</desc></annotation></sequence></clade><clade><name>100</name><branch_length>0.26111096</branch_length><color><red>2</red><green>147</green><blue>134</blue></color><clade><name>CVV51_04220</name><branch_length>0.13479929</branch_length><color><red>2</red><green>147</green><blue>134</blue></color><taxonomy><scientific_name>Spirochaetes</scientific_name><common_name>unclassified-Spirochaetes HGW-Spirochaetae-7</common_name><synonym>Spirochaetae bacterium</synonym></taxonomy><sequence><symbol>BUF3</symbol><name>unclassified-Spirochaetes HGW-Spirochaetae-7 (Spirochaetes) || bmcType=BUF3 (main)  || 94aa || [A0A2N1R7Q5]   || teal1</name><annotation><desc> || bestHMM=H_teal1_PVMlike</desc></annotation></sequence></clade><clade><name>100</name><branch_length>0.100061991</branch_length><color><red>2</red><green>147</green><blue>134</blue></color><clade><name>A2170_08530</name><branch_length>0.106563043</branch_length><color><red>2</red><green>147</green><blue>134</blue></color><taxonomy><scientific_name>Proteobacteria</scientific_name><common_name>unclassified-Deltaproteobacteria RBG_13_53_10</common_name><synonym>Deltaproteobacteria bacterium</synonym></taxonomy><sequence><symbol>incomplete</symbol><name>unclassified-Deltaproteobacteria RBG_13_53_10 (Proteobacteria) || bmcType=incomplete (sat) (omitted) || 97aa || [A0A1F9AXE6]   || teal1</name><annotation><desc>3seqs_id98 || 4seqs_id80 ||  || bestHMM=H_teal1_PVMlike</desc></annotation></sequence></clade><clade><name>S12H4_49225</name><branch_length>0.181413721</branch_length><color><red>2</red><green>147</green><blue>134</blue></color><taxonomy><scientific_name>unclassified_metagenomic</scientific_name><common_name>unclassified-marine-sediment (S12H4)</common_name><synonym>marine sediment metagenome</synonym></taxonomy><sequence><symbol>UA</symbol><name>unclassified-marine-sediment (S12H4) (unclassified_metagenomic) || bmcType=UA (main) (omitted) || 96aa || [X1TYV5]   || teal1</name><annotation><desc> || bestHMM=H_teal1_PVMlike</desc></annotation></sequence></clade></clade></clade></clade></clade></clade></clade></clade></clade></clade><clade><name>98</name><branch_length>0.012188044</branch_length><color><red>2</red><green>147</green><blue>134</blue></color><clade><name>98</name><branch_length>0.025769481</branch_length><color><red>2</red><green>147</green><blue>134</blue></color><clade><name>SAMN05660297_01827</name><branch_length>0.101398578</branch_length><color><red>2</red><green>147</green><blue>134</blue></color><taxonomy><scientific_name>Firmicutes</scientific_name><common_name>Natronincola DSM 18979</common_name><synonym>Natronincola peptidivorans</synonym></taxonomy><sequence><symbol>UA</symbol><name>Natronincola DSM 18979 (Firmicutes) || bmcType=UA (main) (omitted) || 91aa || [A0A1I0D0I6]   || teal2a</name><annotation><desc>18seqs_id80 || 4loci_inTaxon || bestHMM=H_mauve_SPU6</desc></annotation></sequence></clade><clade><name>100</name><branch_length>0.073377603</branch_length><color><red>2</red><green>147</green><blue>134</blue></color><clade><name>CEB3_c07470</name><branch_length>0.07786471</branch_length><color><red>2</red><green>147</green><blue>134</blue></color><taxonomy><scientific_name>Firmicutes</scientific_name><common_name>unclassified-Peptococcaceae CEB3</common_name><synonym>Peptococcaceae bacterium</synonym></taxonomy><sequence><symbol>MUF3</symbol><name>unclassified-Peptococcaceae CEB3 (Firmicutes) || bmcType=MUF3 (main)  || 100aa || [A0A0J1FIV5]   || teal2a</name><annotation><desc>2seqs_id98 || 2seqs_id80 || 2loci_inTaxon || bestHMM=H_mauve_SPU6</desc></annotation></sequence></clade><clade><name>100</name><branch_length>0.116888322</branch_length><color><red>2</red><green>147</green><blue>134</blue></color><clade><name>DEA73_03030</name><branch_length>0.079369491</branch_length><color><red>2</red><green>147</green><blue>134</blue></color><taxonomy><scientific_name>Firmicutes</scientific_name><common_name>unclassified-Peptococcaceae (DEA73)</common_name><synonym>Peptococcaceae bacterium</synonym></taxonomy><sequence><symbol>MUF3</symbol><name>unclassified-Peptococcaceae (DEA73) (Firmicutes) || bmcType=MUF3 (main)  || 98aa || [A0A357VES1]   || teal2a</name><annotation><desc>2seqs_id98 || 10seqs_id80 ||  || bestHMM=H_mauve_SPU6</desc></annotation></sequence></clade><clade><name>100</name><branch_length>0.036079438</branch_length><color><red>2</red><green>147</green><blue>134</blue></color><clade><name>MOHU_18460</name><branch_length>0.123776805</branch_length><color><red>2</red><green>147</green><blue>134</blue></color><taxonomy><scientific_name>Firmicutes</scientific_name><common_name>Moorella DSM 23265</common_name><synonym>Moorella humiferrea</synonym></taxonomy><sequence><symbol>MUF3</symbol><name>Moorella DSM 23265 (Firmicutes) || bmcType=MUF3 (main)  || 90aa || [A0A2T0AN95]   || teal2a</name><annotation><desc>10seqs_id80 ||  || bestHMM=H_teal2a_PVMlike</desc></annotation></sequence></clade><clade><name>DEA73_03025</name><branch_length>0.067754943</branch_length><color><red>2</red><green>147</green><blue>134</blue></color><taxonomy><scientific_name>Firmicutes</scientific_name><common_name>unclassified-Peptococcaceae (DEA73)</common_name><synonym>Peptococcaceae bacterium</synonym></taxonomy><sequence><symbol>MUF3</symbol><name>unclassified-Peptococcaceae (DEA73) (Firmicutes) || bmcType=MUF3 (main)  || 90aa || [A0A357VEP8]   || teal2a</name><annotation><desc>2seqs_id98 || 10seqs_id80 ||  || bestHMM=H_teal2a_PVMlike</desc></annotation></sequence></clade></clade></clade></clade></clade><clade><name>100</name><branch_length>0.068227103</branch_length><color><red>2</red><green>147</green><blue>134</blue></color><clade><name>NCTC11027_00673</name><branch_length>0.047518284</branch_length><color><red>2</red><green>147</green><blue>134</blue></color><taxonomy><scientific_name>Firmicutes</scientific_name><common_name>Paenibacillus BO5 (NCTC11027)</common_name><synonym>Paenibacillus thiaminolyticus</synonym></taxonomy><sequence><symbol>PVMlike</symbol><name>Paenibacillus BO5 (NCTC11027) (Firmicutes) || bmcType=PVMlike (main)  || 91aa || [A0A378X9F4]   || teal2b</name><annotation><desc>3seqs_id98 || 6seqs_id80 || 3loci_inTaxon || bestHMM=H_teal2b_PVMlike</desc></annotation></sequence></clade><clade><name>100</name><branch_length>0.042363137</branch_length><color><red>2</red><green>147</green><blue>134</blue></color><clade><name>100</name><branch_length>0.077065487</branch_length><color><red>2</red><green>147</green><blue>134</blue></color><clade><name>CLHOM_28740</name><branch_length>0.106366042</branch_length><color><red>2</red><green>147</green><blue>134</blue></color><taxonomy><scientific_name>Firmicutes</scientific_name><common_name>Clostridium DSM 5847</common_name><synonym>Clostridium homopropionicum</synonym></taxonomy><sequence><symbol>PVMlike</symbol><name>Clostridium DSM 5847 (Firmicutes) || bmcType=PVMlike (main)  || 91aa || [A0A0L6Z6K3]   || teal2b</name><annotation><desc>2seqs_id80 ||  || bestHMM=H_teal2b_PVMlike</desc></annotation></sequence></clade><clade><name>100</name><branch_length>0.031557474</branch_length><color><red>2</red><green>147</green><blue>134</blue></color><clade><name>KP77_28080</name><branch_length>0.214586543</branch_length><color><red>2</red><green>147</green><blue>134</blue></color><taxonomy><scientific_name>Firmicutes</scientific_name><common_name>Jeotgalibacillus YKJ-13</common_name><synonym>Jeotgalibacillus alimentarius</synonym></taxonomy><sequence><symbol>PVMlike</symbol><name>Jeotgalibacillus YKJ-13 (Firmicutes) || bmcType=PVMlike (main)  || 93aa || [A0A0C2VQH0]   || teal2b</name><annotation><desc>6seqs_id80 ||  || bestHMM=H_teal2b_PVMlike</desc></annotation></sequence></clade><clade><name>CLHOM_28750</name><branch_length>0.026928948</branch_length><color><red>2</red><green>147</green><blue>134</blue></color><taxonomy><scientific_name>Firmicutes</scientific_name><common_name>Clostridium DSM 5847</common_name><synonym>Clostridium homopropionicum</synonym></taxonomy><sequence><symbol>PVMlike</symbol><name>Clostridium DSM 5847 (Firmicutes) || bmcType=PVMlike (main)  || 90aa || [A0A0L6Z6K7]   || teal2b</name><annotation><desc>2seqs_id80 ||  || bestHMM=H_teal2b_PVMlike</desc></annotation></sequence></clade></clade></clade><clade><name>100</name><branch_length>0.030626987</branch_length><color><red>2</red><green>147</green><blue>134</blue></color><clade><name>100</name><branch_length>0.051374027</branch_length><color><red>2</red><green>147</green><blue>134</blue></color><clade><name>SAMN04487944_10441</name><branch_length>0.085318039</branch_length><color><red>2</red><green>147</green><blue>134</blue></color><taxonomy><scientific_name>Firmicutes</scientific_name><common_name>Gracilibacillus CGMCC 1.7727</common_name><synonym>Gracilibacillus ureilyticus</synonym></taxonomy><sequence><symbol>PVMlike</symbol><name>Gracilibacillus CGMCC 1.7727 (Firmicutes) || bmcType=PVMlike (main)  || 92aa || [A0A1H9P025]   || teal2b</name><annotation><desc>17seqs_id80 ||  || bestHMM=H_teal2b_PVMlike</desc></annotation></sequence></clade><clade><name>CathTA2_2116</name><branch_length>0.07230722</branch_length><color><red>2</red><green>147</green><blue>134</blue></color><taxonomy><scientific_name>Firmicutes</scientific_name><common_name>Caldalkalibacillus TA2.A1</common_name><synonym>Caldalkalibacillus thermarum</synonym></taxonomy><sequence><symbol>PVMlike</symbol><name>Caldalkalibacillus TA2.A1 (Firmicutes) || bmcType=PVMlike (main)  || 95aa || [F5L8G4]   || teal2b</name><annotation><desc>17seqs_id80 ||  || bestHMM=H_teal2b_PVMlike</desc></annotation></sequence></clade></clade><clade><name>86</name><branch_length>1.0E-6</branch_length><color><red>2</red><green>147</green><blue>134</blue></color><clade><name>BAA02_05205</name><branch_length>0.145499679</branch_length><color><red>2</red><green>147</green><blue>134</blue></color><taxonomy><scientific_name>Firmicutes</scientific_name><common_name>unclassified-Paenibacillaceae ZCTH02-B3</common_name><synonym>Paenibacillaceae bacterium</synonym></taxonomy><sequence><symbol>PVMlike</symbol><name>unclassified-Paenibacillaceae ZCTH02-B3 (Firmicutes) || bmcType=PVMlike (main)  || 91aa || [A0A1Y3QQ03]   || teal2b</name><annotation><desc>17seqs_id80 ||  || bestHMM=H_teal2b_PVMlike</desc></annotation></sequence></clade><clade><name>100</name><branch_length>0.046719359</branch_length><color><red>2</red><green>147</green><blue>134</blue></color><clade><name>NCTC11027_00674</name><branch_length>0.127164639</branch_length><color><red>2</red><green>147</green><blue>134</blue></color><taxonomy><scientific_name>Firmicutes</scientific_name><common_name>Paenibacillus BO5 (NCTC11027)</common_name><synonym>Paenibacillus thiaminolyticus</synonym></taxonomy><sequence><symbol>PVMlike</symbol><name>Paenibacillus BO5 (NCTC11027) (Firmicutes) || bmcType=PVMlike (main)  || 91aa || [A0A378X8G0]   || teal2b</name><annotation><desc>2seqs_id98 || 8seqs_id80 || 3loci_inTaxon || bestHMM=H_teal2b_PVMlike</desc></annotation></sequence></clade><clade><name>100</name><branch_length>0.010330008</branch_length><color><red>2</red><green>147</green><blue>134</blue></color><clade><name>100</name><branch_length>0.044496177</branch_length><color><red>2</red><green>147</green><blue>134</blue></color><clade><name>KP77_28090</name><branch_length>0.138816496</branch_length><color><red>2</red><green>147</green><blue>134</blue></color><taxonomy><scientific_name>Firmicutes</scientific_name><common_name>Jeotgalibacillus YKJ-13</common_name><synonym>Jeotgalibacillus alimentarius</synonym></taxonomy><sequence><symbol>PVMlike</symbol><name>Jeotgalibacillus YKJ-13 (Firmicutes) || bmcType=PVMlike (main)  || 90aa || [A0A0C2VCL5]   || teal2b</name><annotation><desc>9seqs_id80 ||  || bestHMM=H_teal2b_PVMlike</desc></annotation></sequence></clade><clade><name>100</name><branch_length>0.033576367</branch_length><color><red>2</red><green>147</green><blue>134</blue></color><clade><name>SAMN04488053_10847</name><branch_length>0.087081884</branch_length><color><red>2</red><green>147</green><blue>134</blue></color><taxonomy><scientific_name>Firmicutes</scientific_name><common_name>Bacillus CGMCC 1.10369</common_name><synonym>Bacillus daliensis</synonym></taxonomy><sequence><symbol>PVMlike</symbol><name>Bacillus CGMCC 1.10369 (Firmicutes) || bmcType=PVMlike (main)  || 101aa || [A0A1H0HCM1]   || teal2b</name><annotation><desc>9seqs_id80 ||  || bestHMM=H_teal2b_PVMlike</desc></annotation></sequence></clade><clade><name>Bsel_3113</name><branch_length>0.02471036</branch_length><color><red>2</red><green>147</green><blue>134</blue></color><taxonomy><scientific_name>Firmicutes</scientific_name><common_name>Bacillus ATCC 700615</common_name><synonym>Bacillus selenitireducens</synonym></taxonomy><sequence><symbol>PVMlike</symbol><name>Bacillus ATCC 700615 (Firmicutes) || bmcType=PVMlike (main)  || 99aa || [D6Y0M7]   || teal2b</name><annotation><desc>9seqs_id80 ||  || bestHMM=H_teal2b_PVMlike</desc></annotation></sequence></clade></clade></clade><clade><name>100</name><branch_length>0.244746825</branch_length><color><red>2</red><green>147</green><blue>134</blue></color><clade><name>100</name><branch_length>1.378803762</branch_length><color><red>2</red><green>147</green><blue>134</blue></color><clade><name>A2W11_08280</name><branch_length>0.019700233</branch_length><color><red>2</red><green>147</green><blue>134</blue></color><taxonomy><scientific_name>Ignavibacteriae</scientific_name><common_name>unclassified-Ignavibacteria RBG_16_35_7</common_name><synonym>Ignavibacteria bacterium</synonym></taxonomy><sequence><symbol>FRAG1</symbol><name>unclassified-Ignavibacteria RBG_16_35_7 (Ignavibacteriae) || bmcType=FRAG1 (sat)  || 229aa || [A0A1G0T956]   || teal2c</name><annotation><desc> || 2loci_inTaxon || bestHMM=H_teal2c_PVMlike-LBA</desc></annotation></sequence></clade><clade><name>A2523_17395</name><branch_length>0.245737897</branch_length><color><red>2</red><green>147</green><blue>134</blue></color><taxonomy><scientific_name>Ignavibacteriae</scientific_name><common_name>unclassified-Ignavibacteriae RIFOXYD12_FULL_36_8</common_name><synonym>Ignavibacteria bacterium</synonym></taxonomy><sequence><symbol>incomplete</symbol><name>unclassified-Ignavibacteriae RIFOXYD12_FULL_36_8 (Ignavibacteriae) || bmcType=incomplete (sat) (omitted) || 229aa || [A0A1G0X682]   || teal2c</name><annotation><desc>3seqs_id98 || 3seqs_id80 ||  || bestHMM=H_teal2c_PVMlike-LBA</desc></annotation></sequence></clade></clade><clade><name>99</name><branch_length>0.062824155</branch_length><color><red>2</red><green>147</green><blue>134</blue></color><clade><name>CLHOM_28770</name><branch_length>0.542621318</branch_length><color><red>2</red><green>147</green><blue>134</blue></color><taxonomy><scientific_name>Firmicutes</scientific_name><common_name>Clostridium DSM 5847</common_name><synonym>Clostridium homopropionicum</synonym></taxonomy><sequence><symbol>PVMlike</symbol><name>Clostridium DSM 5847 (Firmicutes) || bmcType=PVMlike (main)  || 88aa || [A0A0L6Z6Y0]   || teal2c</name><annotation><desc> || bestHMM=H_teal2c_PVMlike-LBA</desc></annotation></sequence></clade><clade><name>100</name><branch_length>0.251880662</branch_length><color><red>2</red><green>147</green><blue>134</blue></color><clade><name>NCTC11027_00676</name><branch_length>0.401108407</branch_length><color><red>2</red><green>147</green><blue>134</blue></color><taxonomy><scientific_name>Firmicutes</scientific_name><common_name>Paenibacillus BO5 (NCTC11027)</common_name><synonym>Paenibacillus thiaminolyticus</synonym></taxonomy><sequence><symbol>PVMlike</symbol><name>Paenibacillus BO5 (NCTC11027) (Firmicutes) || bmcType=PVMlike (main)  || 101aa || [A0A378X7S4]   || teal2c</name><annotation><desc>2seqs_id98 || 3seqs_id80 || 3loci_inTaxon || bestHMM=H_teal2c_PVMlike-LBA</desc></annotation></sequence></clade><clade><name>100</name><branch_length>0.316738356</branch_length><color><red>2</red><green>147</green><blue>134</blue></color><clade><name>DFR57_105118</name><branch_length>0.397414315</branch_length><color><red>2</red><green>147</green><blue>134</blue></color><taxonomy><scientific_name>Firmicutes</scientific_name><common_name>Saliterribacillus DSM 27696</common_name><synonym>Saliterribacillus persicus</synonym></taxonomy><sequence><symbol>PVMlike</symbol><name>Saliterribacillus DSM 27696 (Firmicutes) || bmcType=PVMlike (main)  || 97aa || [A0A368Y106]   || teal2c</name><annotation><desc> || bestHMM=H_teal2c_PVMlike-LBA</desc></annotation></sequence></clade><clade><name>100</name><branch_length>0.059648281</branch_length><color><red>2</red><green>147</green><blue>134</blue></color><clade><name>AMS60_10360</name><branch_length>0.487703853</branch_length><color><red>2</red><green>147</green><blue>134</blue></color><taxonomy><scientific_name>Firmicutes</scientific_name><common_name>Bacillus FJAT-21945</common_name><synonym>Bacillus sp.</synonym></taxonomy><sequence><symbol>PVMlike</symbol><name>Bacillus FJAT-21945 (Firmicutes) || bmcType=PVMlike (main)  || 96aa || [A0A0M0X9M1]   || teal2c</name><annotation><desc>2seqs_id98 || 4seqs_id80 || 2loci_inTaxon || bestHMM=H_teal2c_PVMlike-LBA</desc></annotation></sequence></clade><clade><name>100</name><branch_length>0.17756833</branch_length><color><red>2</red><green>147</green><blue>134</blue></color><clade><name>SAMN04487944_10444</name><branch_length>0.10680885</branch_length><color><red>2</red><green>147</green><blue>134</blue></color><taxonomy><scientific_name>Firmicutes</scientific_name><common_name>Gracilibacillus CGMCC 1.7727</common_name><synonym>Gracilibacillus ureilyticus</synonym></taxonomy><sequence><symbol>PVMlike</symbol><name>Gracilibacillus CGMCC 1.7727 (Firmicutes) || bmcType=PVMlike (main)  || 94aa || [A0A1H9P018]   || teal2c</name><annotation><desc> || bestHMM=H_teal2c_PVMlike-LBA</desc></annotation></sequence></clade><clade><name>SAMN05216179_3643</name><branch_length>0.286379214</branch_length><color><red>2</red><green>147</green><blue>134</blue></color><taxonomy><scientific_name>Firmicutes</scientific_name><common_name>Gracilibacillus CGMCC 1.10681</common_name><synonym>Gracilibacillus kekensis</synonym></taxonomy><sequence><symbol>PVMlike</symbol><name>Gracilibacillus CGMCC 1.10681 (Firmicutes) || bmcType=PVMlike (main)  || 96aa || [A0A1M7QW58]   || teal2c</name><annotation><desc> || bestHMM=H_teal2c_PVMlike-LBA</desc></annotation></sequence></clade></clade></clade></clade></clade></clade></clade></clade></clade></clade></clade></clade></clade></clade></clade></clade></clade></clade></clade></clade></clade></clade></clade><clade><name>83</name><branch_length>0.017214441</branch_length><color><red>0</red><green>204</green><blue>255</blue></color><clade><name>97</name><branch_length>0.006736312</branch_length><color><red>138</red><green>241</green><blue>254</blue></color><clade><name>100</name><branch_length>0.022865321</branch_length><color><red>138</red><green>241</green><blue>254</blue></color><clade><name>SAMN02745170_02593</name><branch_length>0.023402761</branch_length><color><red>138</red><green>241</green><blue>254</blue></color><taxonomy><scientific_name>Firmicutes</scientific_name><common_name>Propionispora DSM 15287</common_name><synonym>Propionispora hippei</synonym></taxonomy><sequence><symbol>GRM6</symbol><name>Propionispora DSM 15287 (Firmicutes) || bmcType=GRM6 (main)  || 94aa || [A0A1M6JGB6]   || robinEggBlue1</name><annotation><desc>2seqs_id98 || 34seqs_id80 ||  || bestHMM=H_mauve_SPU6</desc></annotation></sequence></clade><clade><name>100</name><branch_length>0.047811547</branch_length><color><red>138</red><green>241</green><blue>254</blue></color><clade><name>100</name><branch_length>0.01057512</branch_length><color><red>138</red><green>241</green><blue>254</blue></color><clade><name>HMPREF3201_00315</name><branch_length>0.022158519</branch_length><color><red>138</red><green>241</green><blue>254</blue></color><taxonomy><scientific_name>Firmicutes</scientific_name><common_name>Megasphaera MJR9396C</common_name><synonym>Megasphaera sp.</synonym></taxonomy><sequence><symbol>GRM3A</symbol><name>Megasphaera MJR9396C (Firmicutes) || bmcType=GRM3A (main)  || 100aa || [A0A133SKD8]   || robinEggBlue1</name><annotation><desc>43seqs_id80 ||  || bestHMM=H_mauve_SPU6</desc></annotation></sequence></clade><clade><name>SAMN05660299_00740</name><branch_length>0.036954026</branch_length><color><red>138</red><green>241</green><blue>254</blue></color><taxonomy><scientific_name>Firmicutes</scientific_name><common_name>Megasphaera DSM 16981</common_name><synonym>Megasphaera paucivorans</synonym></taxonomy><sequence><symbol>GRM3A</symbol><name>Megasphaera DSM 16981 (Firmicutes) || bmcType=GRM3A (main)  || 102aa || [A0A1G9SIZ4]   || robinEggBlue1</name><annotation><desc>43seqs_id80 ||  || bestHMM=H_mauve_SPU6</desc></annotation></sequence></clade></clade><clade><name>100</name><branch_length>0.021879681</branch_length><color><red>138</red><green>241</green><blue>254</blue></color><clade><name>AFK71_10050</name><branch_length>0.175481793</branch_length><color><red>138</red><green>241</green><blue>254</blue></color><taxonomy><scientific_name>Firmicutes</scientific_name><common_name>Virgibacillus DSM 26</common_name><synonym>Virgibacillus pantothenticus</synonym></taxonomy><sequence><symbol>GRM6</symbol><name>Virgibacillus DSM 26 (Firmicutes) || bmcType=GRM6 (main)  || 97aa || [A0A0L0QK08]   || robinEggBlue1</name><annotation><desc>4seqs_id98 || 5seqs_id80 ||  || bestHMM=H_robinEggBlue1_mixed</desc></annotation></sequence></clade><clade><name>C6Y28_09430</name><branch_length>1.0E-6</branch_length><color><red>138</red><green>241</green><blue>254</blue></color><taxonomy><scientific_name>Firmicutes</scientific_name><common_name>Megasphaera YE34 (C6Y28)</common_name><synonym>Megasphaera elsdenii</synonym></taxonomy><sequence><symbol>GRM3A</symbol><name>Megasphaera YE34 (C6Y28) (Firmicutes) || bmcType=GRM3A (main)  || 100aa || [A0A269TD96]   || robinEggBlue1</name><annotation><desc>4seqs_id98 || 43seqs_id80 ||  || bestHMM=H_mauve_SPU6</desc></annotation></sequence></clade></clade></clade></clade><clade><name>100</name><branch_length>0.023771636</branch_length><color><red>138</red><green>241</green><blue>254</blue></color><clade><name>CLOBL_28740</name><branch_length>0.073266303</branch_length><color><red>138</red><green>241</green><blue>254</blue></color><taxonomy><scientific_name>Firmicutes</scientific_name><common_name>Clostridium BL-8</common_name><synonym>Clostridium sp.</synonym></taxonomy><sequence><symbol>GRM3A</symbol><name>Clostridium BL-8 (Firmicutes) || bmcType=GRM3A (main)  || 94aa || [A0A1S8TIJ5]   || robinEggBlue1</name><annotation><desc>1280seqs_id80 ||  || bestHMM=H_mauve_SPU6</desc></annotation></sequence></clade><clade><name>100</name><branch_length>0.011410446</branch_length><color><red>138</red><green>241</green><blue>254</blue></color><clade><name>100</name><branch_length>0.018681179</branch_length><color><red>138</red><green>241</green><blue>254</blue></color><clade><name>SAMEA3545303_01539</name><branch_length>0.172821165</branch_length><color><red>138</red><green>241</green><blue>254</blue></color><taxonomy><scientific_name>Firmicutes</scientific_name><common_name>Clostridium (SAMEA3545303)</common_name><synonym>uncultured Clostridium sp.</synonym></taxonomy><sequence><symbol>GRM3A</symbol><name>Clostridium (SAMEA3545303) (Firmicutes) || bmcType=GRM3A (main)  || 93aa || [A0A1C5PZS4]   || robinEggBlue1</name><annotation><desc>2seqs_id80 || 3loci_inTaxon || bestHMM=H_robinEggBlue1_mixed</desc></annotation></sequence></clade><clade><name>SAMN05660242_2435</name><branch_length>0.017551403</branch_length><color><red>138</red><green>241</green><blue>254</blue></color><taxonomy><scientific_name>Firmicutes</scientific_name><common_name>Thermoanaerobacterium RBIITD</common_name><synonym>Thermoanaerobacterium sp.</synonym></taxonomy><sequence><symbol>PDU1D</symbol><name>Thermoanaerobacterium RBIITD (Firmicutes) || bmcType=PDU1D (main)  || 97aa || [A0A285BI81]   || robinEggBlue1</name><annotation><desc>34seqs_id80 ||  || bestHMM=H_mauve_SPU6</desc></annotation></sequence></clade></clade><clade><name>100</name><branch_length>1.0E-6</branch_length><color><red>138</red><green>241</green><blue>254</blue></color><clade><name>Dpep_1736</name><branch_length>0.106344097</branch_length><color><red>138</red><green>241</green><blue>254</blue></color><taxonomy><scientific_name>Synergistetes</scientific_name><common_name>Dethiosulfovibrio DSM 11002</common_name><synonym>Dethiosulfovibrio peptidovorans</synonym></taxonomy><sequence><symbol>PDU1D</symbol><name>Dethiosulfovibrio DSM 11002 (Synergistetes) || bmcType=PDU1D (main)  || 93aa || [D2Z8G3]   || robinEggBlue1</name><annotation><desc>34seqs_id80 ||  || bestHMM=H_mauve_SPU6</desc></annotation></sequence></clade><clade><name>100</name><branch_length>0.010274948</branch_length><color><red>138</red><green>241</green><blue>254</blue></color><clade><name>SAMN02910262_00053</name><branch_length>0.075915826</branch_length><color><red>138</red><green>241</green><blue>254</blue></color><taxonomy><scientific_name>Firmicutes</scientific_name><common_name>Lachnoclostridium F (SAMN02910262)</common_name><synonym>Clostridium aminophilum</synonym></taxonomy><sequence><symbol>GRM3A</symbol><name>Lachnoclostridium F (SAMN02910262) (Firmicutes) || bmcType=GRM3A (main)  || 94aa || [A0A1I0CPA8]   || robinEggBlue1</name><annotation><desc>2seqs_id98 || 91seqs_id80 ||  || bestHMM=H_mauve_SPU6</desc></annotation></sequence></clade><clade><name>100</name><branch_length>0.061381627</branch_length><color><red>138</red><green>241</green><blue>254</blue></color><clade><name>SAMN03080610_02712</name><branch_length>0.08961905</branch_length><color><red>138</red><green>241</green><blue>254</blue></color><taxonomy><scientific_name>Proteobacteria</scientific_name><common_name>Afifella DSM 2698</common_name><synonym>Afifella marina</synonym></taxonomy><sequence><symbol>PDU1D</symbol><name>Afifella DSM 2698 (Proteobacteria) || bmcType=PDU1D (main)  || 99aa || [A0A1G5NUU7]   || robinEggBlue1</name><annotation><desc>9seqs_id80 ||  || bestHMM=H_mauve_SPU6</desc></annotation></sequence></clade><clade><name>CSA11_10370</name><branch_length>0.067331934</branch_length><color><red>138</red><green>241</green><blue>254</blue></color><taxonomy><scientific_name>Chloroflexi</scientific_name><common_name>unclassified-Chloroflexi (CSA11)</common_name><synonym>Chloroflexi bacterium</synonym></taxonomy><sequence><symbol>PDU1D</symbol><name>unclassified-Chloroflexi (CSA11) (Chloroflexi) || bmcType=PDU1D (main)  || 95aa || [A0A2G6GG61]   || robinEggBlue1</name><annotation><desc>2seqs_id98 || 9seqs_id80 ||  || bestHMM=H_mauve_SPU6</desc></annotation></sequence></clade></clade></clade></clade></clade></clade></clade><clade><name>83</name><branch_length>0.021135011</branch_length><color><red>0</red><green>204</green><blue>255</blue></color><clade><name>91</name><branch_length>0.011378611</branch_length><color><red>138</red><green>241</green><blue>254</blue></color><clade><name>99</name><branch_length>1.0E-6</branch_length><color><red>138</red><green>241</green><blue>254</blue></color><clade><name>100</name><branch_length>0.081262489</branch_length><color><red>138</red><green>241</green><blue>254</blue></color><clade><name>UAI_01025</name><branch_length>0.033379139</branch_length><color><red>138</red><green>241</green><blue>254</blue></color><taxonomy><scientific_name>Firmicutes</scientific_name><common_name>Enterococcus ATCC 43197</common_name><synonym>Enterococcus malodoratus</synonym></taxonomy><sequence><symbol>PDU1E</symbol><name>Enterococcus ATCC 43197 (Firmicutes) || bmcType=PDU1E (main)  || 94aa || [R2RK31]   || robinEggBlue2</name><annotation><desc>26seqs_id80 ||  || bestHMM=H_mauve_SPU6</desc></annotation></sequence></clade><clade><name>90</name><branch_length>0.01491349</branch_length><color><red>138</red><green>241</green><blue>254</blue></color><clade><name>SAMN02745116_01129</name><branch_length>0.093069618</branch_length><color><red>138</red><green>241</green><blue>254</blue></color><taxonomy><scientific_name>Firmicutes</scientific_name><common_name>Pilibacter ATCC BAA-1030</common_name><synonym>Pilibacter termitis</synonym></taxonomy><sequence><symbol>PDU1E</symbol><name>Pilibacter ATCC BAA-1030 (Firmicutes) || bmcType=PDU1E (main)  || 93aa || [A0A1T4MK53]   || robinEggBlue2</name><annotation><desc>26seqs_id80 || 2loci_inTaxon || bestHMM=H_mauve_SPU6</desc></annotation></sequence></clade><clade><name>90</name><branch_length>0.027354172</branch_length><color><red>138</red><green>241</green><blue>254</blue></color><clade><name>EM4838_06980</name><branch_length>0.115957751</branch_length><color><red>138</red><green>241</green><blue>254</blue></color><taxonomy><scientific_name>Firmicutes</scientific_name><common_name>Enterococcus QAUEM2808 (EM4838)</common_name><synonym>Enterococcus mundtii</synonym></taxonomy><sequence><symbol>PDU1E</symbol><name>Enterococcus QAUEM2808 (EM4838) (Firmicutes) || bmcType=PDU1E (main)  || 93aa || [A0A2K8TF63]   || robinEggBlue2</name><annotation><desc>5seqs_id98 || 26seqs_id80 || 2loci_inTaxon || bestHMM=H_mauve_SPU6</desc></annotation></sequence></clade><clade><name>Q621_VSBC00299G0004</name><branch_length>0.171558474</branch_length><color><red>138</red><green>241</green><blue>254</blue></color><taxonomy><scientific_name>Firmicutes</scientific_name><common_name>Veillonella DORA_B_18_19_23</common_name><synonym>Veillonella sp.</synonym></taxonomy><sequence><symbol>incomplete</symbol><name>Veillonella DORA_B_18_19_23 (Firmicutes) || bmcType=incomplete (sat) (omitted) || 91aa || [W1UTX2]   || robinEggBlue2</name><annotation><desc>86seqs_id80 ||  || bestHMM=H_robinEggBlue2_mixed</desc></annotation></sequence></clade></clade></clade></clade><clade><name>100</name><branch_length>0.023176891</branch_length><color><red>138</red><green>241</green><blue>254</blue></color><clade><name>100</name><branch_length>0.055724532</branch_length><color><red>138</red><green>241</green><blue>254</blue></color><clade><name>QY95_03877</name><branch_length>0.036937613</branch_length><color><red>138</red><green>241</green><blue>254</blue></color><taxonomy><scientific_name>Firmicutes</scientific_name><common_name>Quasibacillus SGZ-8 (QY95)</common_name><synonym>Quasibacillus thermotolerans</synonym></taxonomy><sequence><symbol>PDU1D</symbol><name>Quasibacillus SGZ-8 (QY95) (Firmicutes) || bmcType=PDU1D (main)  || 94aa || [A0A0F5HML4]   || robinEggBlue2</name><annotation><desc>2seqs_id98 || 7seqs_id80 ||  || bestHMM=H_mauve_SPU6</desc></annotation></sequence></clade><clade><name>BAZO_13594</name><branch_length>0.072935064</branch_length><color><red>138</red><green>241</green><blue>254</blue></color><taxonomy><scientific_name>Firmicutes</scientific_name><common_name>Bacillus LMG 9581</common_name><synonym>Bacillus azotoformans</synonym></taxonomy><sequence><symbol>PDU1D</symbol><name>Bacillus LMG 9581 (Firmicutes) || bmcType=PDU1D (main)  || 94aa || [K6DUN2]   || robinEggBlue2</name><annotation><desc>2seqs_id98 || 7seqs_id80 ||  || bestHMM=H_mauve_SPU6</desc></annotation></sequence></clade></clade><clade><name>100</name><branch_length>1.0E-6</branch_length><color><red>138</red><green>241</green><blue>254</blue></color><clade><name>ECED1_3456</name><branch_length>0.088583841</branch_length><color><red>138</red><green>241</green><blue>254</blue></color><taxonomy><scientific_name>Proteobacteria</scientific_name><common_name>Escherichia ED1a</common_name><synonym>Escherichia coli</synonym></taxonomy><sequence><symbol>GRM3B</symbol><name>Escherichia ED1a (Proteobacteria) || bmcType=GRM3B (main)  || 110aa || [B7MZU1]   || robinEggBlue2</name><annotation><desc>37seqs_id98 || 122seqs_id80 || 2loci_inTaxon || bestHMM=H_mauve_SPU6</desc></annotation></sequence></clade><clade><name>100</name><branch_length>0.025153956</branch_length><color><red>138</red><green>241</green><blue>254</blue></color><clade><name>TSO352_19960</name><branch_length>0.047148382</branch_length><color><red>138</red><green>241</green><blue>254</blue></color><taxonomy><scientific_name>Proteobacteria</scientific_name><common_name>Azospirillum TSO35-2</common_name><synonym>Azospirillum sp.</synonym></taxonomy><sequence><symbol>GRM3C</symbol><name>Azospirillum TSO35-2 (Proteobacteria) || bmcType=GRM3C (main)  || 100aa || [A0A2U1VFK4]   || robinEggBlue2</name><annotation><desc>1280seqs_id80 ||  || bestHMM=H_mauve_SPU6</desc></annotation></sequence></clade><clade><name>100</name><branch_length>0.03712784</branch_length><color><red>138</red><green>241</green><blue>254</blue></color><clade><name>CLV78_11515</name><branch_length>0.009306969</branch_length><color><red>138</red><green>241</green><blue>254</blue></color><taxonomy><scientific_name>Proteobacteria</scientific_name><common_name>Pseudoruegeria DSM 29328</common_name><synonym>Pseudoruegeria haliotis</synonym></taxonomy><sequence><symbol>GRM3C</symbol><name>Pseudoruegeria DSM 29328 (Proteobacteria) || bmcType=GRM3C (sat) (omitted) || 97aa || [A0A2T0RFT9]   || robinEggBlue2</name><annotation><desc>96seqs_id80 || 2loci_inTaxon || bestHMM=H_mauve_SPU6</desc></annotation></sequence></clade><clade><name>DCS48_07300</name><branch_length>0.100934629</branch_length><color><red>138</red><green>241</green><blue>254</blue></color><taxonomy><scientific_name>Proteobacteria</scientific_name><common_name>Desulfovibrio (DCS48)</common_name><synonym>Desulfovibrio sp.</synonym></taxonomy><sequence><symbol>GRM1B</symbol><name>Desulfovibrio (DCS48) (Proteobacteria) || bmcType=GRM1B (sat)  || 98aa || [A0A349HII4]   || robinEggBlue2</name><annotation><desc>122seqs_id80 ||  || bestHMM=H_mauve_SPU6</desc></annotation></sequence></clade></clade></clade></clade></clade></clade><clade><name>91</name><branch_length>0.012653384</branch_length><color><red>138</red><green>241</green><blue>254</blue></color><clade><name>95</name><branch_length>0.037184805</branch_length><color><red>138</red><green>241</green><blue>254</blue></color><clade><name>XD65_0184</name><branch_length>0.036811399</branch_length><color><red>138</red><green>241</green><blue>254</blue></color><taxonomy><scientific_name>Firmicutes</scientific_name><common_name>Caldanaerobacter  (XD65)</common_name><synonym>Caldanaerobacter subterraneus</synonym></taxonomy><sequence><symbol>UA</symbol><name>Caldanaerobacter  (XD65) (Firmicutes) || bmcType=UA (main) (omitted) || 93aa || [A0A101FEF4]   || robinEggBlue2</name><annotation><desc>2seqs_id98 || 34seqs_id80 ||  || bestHMM=H_mauve_SPU6</desc></annotation></sequence></clade><clade><name>AWL62_2231</name><branch_length>0.152218362</branch_length><color><red>138</red><green>241</green><blue>254</blue></color><taxonomy><scientific_name>Firmicutes</scientific_name><common_name>Halanaerobium T82-1</common_name><synonym>Halanaerobium sp.</synonym></taxonomy><sequence><symbol>PDU1D</symbol><name>Halanaerobium T82-1 (Firmicutes) || bmcType=PDU1D (main)  || 128aa || [A0A139D3E7]
[truncated: 1,034,013 more chars]
