# Supplementary material for: A catalog of the diversity and ubiquity of bacterial microcompartments
Source: Nat Commun. 2021 Jun 21;12:3809. doi: 10.1038/s41467-021-24126-4 (PMC8217296; doi:10.1038/s41467-021-24126-4)
Supplement: Supplementary file 6 — Supplementary Data 4 [file 41467_2021_24126_MOESM6_ESM.zip › Supplementary_Data_Shell_protein_tree_xml_files/BMC_Hp_MM51.phyloxml]

<phyloxml xmlns:xsi="http://www.w3.org/2001/XMLSchema-instance" xmlns="http://www.phyloxml.org" xsi:schemaLocation="http://www.phyloxml.org http://www.phyloxml.org/1.20/phyloxml.xsd"><phylogeny rooted="true" rerootable="true"><clade><clade><branch_length>1.7419245</branch_length><color><red>226</red><green>202</green><blue>118</blue></color><clade><name>ERS852568_01660</name><branch_length>1.0E-6</branch_length><color><red>226</red><green>202</green><blue>118</blue></color><taxonomy><scientific_name>Firmicutes</scientific_name><common_name>Clostridium 771-14 (ERS852568)</common_name><synonym>H_grpu</synonym></taxonomy><sequence><symbol>GRM1A</symbol><name>Clostridium 771-14 (ERS852568) (Firmicutes) || bmcType=GRM1A (main)  || 100aa || [A0A174P7F6]  grpU-like || sandX</name><annotation><desc>2seqs_id98 || 3seqs_id80 || grpU-like || bestHMM=Hp_sand1</desc></annotation></sequence></clade><clade><branch_length>0.042718</branch_length><color><red>226</red><green>202</green><blue>118</blue></color><clade><name>UC77_06400</name><branch_length>0.011976</branch_length><color><red>226</red><green>202</green><blue>118</blue></color><taxonomy><scientific_name>Firmicutes</scientific_name><common_name>Clostridium 771-14 (UC77)</common_name><synonym>H_grpu</synonym></taxonomy><sequence><symbol>GRM1A</symbol><name>Clostridium 771-14 (UC77) (Firmicutes) || bmcType=GRM1A (main)  || 100aa || [A0A0F3FRF7]  grpU-like || sandX</name><annotation><desc>3seqs_id80 || grpU-like || bestHMM=Hp_sand1</desc></annotation></sequence></clade><clade><branch_length>0.230653</branch_length><color><red>226</red><green>202</green><blue>118</blue></color><clade><name>DCR69_01690</name><branch_length>0.023503</branch_length><color><red>226</red><green>202</green><blue>118</blue></color><taxonomy><scientific_name>Firmicutes</scientific_name><common_name>Clostridium (DCR69)</common_name><synonym>H_grpu</synonym></taxonomy><sequence><symbol>GRM1A</symbol><name>Clostridium (DCR69) (Firmicutes) || bmcType=GRM1A (main)  || 100aa || [A0A351QWL9]  grpU-like || sand1</name><annotation><desc>4seqs_id98 || 48seqs_id80 || grpU-like || 2loci_inTaxon || bestHMM=Hp_sand1</desc></annotation></sequence></clade><clade><branch_length>0.060854</branch_length><color><red>226</red><green>202</green><blue>118</blue></color><clade><name>SAMN02745207_02893</name><branch_length>0.02624</branch_length><color><red>226</red><green>202</green><blue>118</blue></color><taxonomy><scientific_name>Firmicutes</scientific_name><common_name>Clostridium DSM 8605</common_name><synonym>H_grpu</synonym></taxonomy><sequence><symbol>GRM1A</symbol><name>Clostridium DSM 8605 (Firmicutes) || bmcType=GRM1A (main)  || 100aa || [A0A1M5WGP9]  grpU-like || sand1</name><annotation><desc>4seqs_id80 || grpU-like || 2loci_inTaxon || bestHMM=Hp_sand1</desc></annotation></sequence></clade><clade><branch_length>0.025795</branch_length><color><red>226</red><green>202</green><blue>118</blue></color><clade><branch_length>0.01771</branch_length><color><red>226</red><green>202</green><blue>118</blue></color><clade><name>B9W14_22550</name><branch_length>0.038128</branch_length><color><red>226</red><green>202</green><blue>118</blue></color><taxonomy><scientific_name>Firmicutes</scientific_name><common_name>Clostridium SL1</common_name><synonym>H_grpu</synonym></taxonomy><sequence><symbol>GRM1A</symbol><name>Clostridium SL1 (Firmicutes) || bmcType=GRM1A (main)  || 100aa || [A0A2U8DXY2]  grpU-like || sand1</name><annotation><desc>3seqs_id98 || 48seqs_id80 || grpU-like || 3loci_inTaxon || bestHMM=Hp_sand1</desc></annotation></sequence></clade><clade><name>CLMAG_37980</name><branch_length>0.014543</branch_length><color><red>226</red><green>202</green><blue>118</blue></color><taxonomy><scientific_name>Firmicutes</scientific_name><common_name>Clostridium DSM 2767</common_name><synonym>H_grpu</synonym></taxonomy><sequence><symbol>GRM1A</symbol><name>Clostridium DSM 2767 (Firmicutes) || bmcType=GRM1A (main)  || 100aa || [A0A162S7V3]  grpU-like || sand1</name><annotation><desc>4seqs_id80 || grpU-like || 3loci_inTaxon || bestHMM=Hp_sand1</desc></annotation></sequence></clade></clade><clade><branch_length>0.004853</branch_length><color><red>226</red><green>202</green><blue>118</blue></color><clade><branch_length>0.015101</branch_length><color><red>226</red><green>202</green><blue>118</blue></color><clade><name>ACP52_02300</name><branch_length>0.011468</branch_length><color><red>226</red><green>202</green><blue>118</blue></color><taxonomy><scientific_name>Firmicutes</scientific_name><common_name>Clostridium ATCC 25763 (ACP52)</common_name><synonym>H_grpu</synonym></taxonomy><sequence><symbol>GRM1A</symbol><name>Clostridium ATCC 25763 (ACP52) (Firmicutes) || bmcType=GRM1A (main)  || 100aa || [A0A0A2HKQ5]  grpU-like || sand1</name><annotation><desc>28seqs_id98 || 48seqs_id80 || grpU-like || bestHMM=Hp_sand1</desc></annotation></sequence></clade><clade><branch_length>0.009839</branch_length><color><red>226</red><green>202</green><blue>118</blue></color><clade><name>C3495_09145</name><branch_length>0.070406</branch_length><color><red>226</red><green>202</green><blue>118</blue></color><taxonomy><scientific_name>Firmicutes</scientific_name><common_name>unclassified-Clostridiaceae 14S0207</common_name><synonym>H_grpu</synonym></taxonomy><sequence><symbol>GRM1A</symbol><name>unclassified-Clostridiaceae 14S0207 (Firmicutes) || bmcType=GRM1A (main)  || 100aa || [A0A2Z4WCR5]  grpU-like || sand1</name><annotation><desc>48seqs_id80 || grpU-like || 3loci_inTaxon || bestHMM=Hp_sand1</desc></annotation></sequence></clade><clade><branch_length>0.041906</branch_length><color><red>226</red><green>202</green><blue>118</blue></color><clade><name>U732_3406</name><branch_length>0.040592</branch_length><color><red>226</red><green>202</green><blue>118</blue></color><taxonomy><scientific_name>Firmicutes</scientific_name><common_name>Clostridium CDC 2741</common_name><synonym>H_grpu</synonym></taxonomy><sequence><symbol>GRM1A</symbol><name>Clostridium CDC 2741 (Firmicutes) || bmcType=GRM1A (main)  || 106aa || [A0A0C1R072]  grpU-like || sand1</name><annotation><desc>3seqs_id98 || 48seqs_id80 || grpU-like || 3loci_inTaxon || bestHMM=Hp_sand1</desc></annotation></sequence></clade><clade><name>NCTC539_01406</name><branch_length>0.081728</branch_length><color><red>226</red><green>202</green><blue>118</blue></color><taxonomy><scientific_name>Firmicutes</scientific_name><common_name>Clostridium ATCC 453 (NCTC539)</common_name><synonym>H_grpu</synonym></taxonomy><sequence><symbol>GRM1A</symbol><name>Clostridium ATCC 453 (NCTC539) (Firmicutes) || bmcType=GRM1A (main)  || 100aa || [A0A381JWT5]  grpU-like || sand1</name><annotation><desc>5seqs_id98 || 48seqs_id80 || grpU-like || 2loci_inTaxon || bestHMM=Hp_sand1</desc></annotation></sequence></clade></clade></clade></clade><clade><branch_length>0.014072</branch_length><color><red>226</red><green>202</green><blue>118</blue></color><clade><branch_length>0.061244</branch_length><color><red>226</red><green>202</green><blue>118</blue></color><clade><name>BD821_11354</name><branch_length>0.014739</branch_length><color><red>226</red><green>202</green><blue>118</blue></color><taxonomy><scientific_name>Firmicutes</scientific_name><common_name>Clostridium DSM 15099</common_name><synonym>H_grpu</synonym></taxonomy><sequence><symbol>GRM1A</symbol><name>Clostridium DSM 15099 (Firmicutes) || bmcType=GRM1A (main)  || 100aa || [A0A2S6FW72]  grpU-like || sand1</name><annotation><desc>2seqs_id80 || grpU-like || 2loci_inTaxon || bestHMM=Hp_sand1</desc></annotation></sequence></clade><clade><name>NCTC9836_00845</name><branch_length>0.024834</branch_length><color><red>226</red><green>202</green><blue>118</blue></color><taxonomy><scientific_name>Firmicutes</scientific_name><common_name>Clostridium NCTC9836</common_name><synonym>H_grpu</synonym></taxonomy><sequence><symbol>GRM1A</symbol><name>Clostridium NCTC9836 (Firmicutes) || bmcType=GRM1A (main)  || 100aa || [A0A381J6C9]  grpU-like || sand1</name><annotation><desc>2seqs_id80 || grpU-like || 3loci_inTaxon || bestHMM=Hp_sand1</desc></annotation></sequence></clade></clade><clade><branch_length>0.018136</branch_length><color><red>226</red><green>202</green><blue>118</blue></color><clade><name>ND00_18930</name><branch_length>0.019444</branch_length><color><red>226</red><green>202</green><blue>118</blue></color><taxonomy><scientific_name>Firmicutes</scientific_name><common_name>Clostridium L74</common_name><synonym>H_grpu</synonym></taxonomy><sequence><symbol>GRM1A</symbol><name>Clostridium L74 (Firmicutes) || bmcType=GRM1A (main)  || 100aa || [A0A0M1IXG8]  grpU-like || sand1</name><annotation><desc>4seqs_id80 || grpU-like || bestHMM=Hp_sand1</desc></annotation></sequence></clade><clade><branch_length>0.04917</branch_length><color><red>226</red><green>202</green><blue>118</blue></color><clade><branch_length>0.018157</branch_length><color><red>226</red><green>202</green><blue>118</blue></color><clade><name>AXF21_00815</name><branch_length>0.246285</branch_length><color><red>203</red><green>248</green><blue>95</blue></color><taxonomy><scientific_name>Firmicutes</scientific_name><common_name>Eubacterium ATCC 700079</common_name><synonym>H_grpu</synonym></taxonomy><sequence><symbol>EUT2B</symbol><name>Eubacterium ATCC 700079 (Firmicutes) || bmcType=EUT2B (main)  || 106aa || [A0A223B077]  grpU-like2 || pearX1</name><annotation><desc>grpU-like2 || bestHMM=Hp_sand1</desc></annotation></sequence></clade><clade><branch_length>0.162738</branch_length><color><red>203</red><green>248</green><blue>95</blue></color><clade><branch_length>0.031716</branch_length><color><red>203</red><green>248</green><blue>95</blue></color><clade><name>B1H13_00910</name><branch_length>0.40088</branch_length><color><red>203</red><green>248</green><blue>95</blue></color><taxonomy><scientific_name>Proteobacteria</scientific_name><common_name>unclassified-Desulfobacteraceae 4484_190.3</common_name><synonym>H_grpu</synonym></taxonomy><sequence><symbol>MIC6</symbol><name>unclassified-Desulfobacteraceae 4484_190.3 (Proteobacteria) || bmcType=MIC6 (main)  || 99aa || [A0A1V4SCK7]  grpU-like1 || pearX2</name><annotation><desc>2seqs_id98 || 3seqs_id80 || grpU-like1 || bestHMM=Hp_sage</desc></annotation></sequence></clade><clade><branch_length>0.068464</branch_length><color><red>135</red><green>174</green><blue>115</blue></color><clade><branch_length>0.177065</branch_length><color><red>135</red><green>174</green><blue>115</blue></color><clade><branch_length>0.464364</branch_length><color><red>135</red><green>174</green><blue>115</blue></color><clade><name>B5F29_06740</name><branch_length>1.0E-6</branch_length><color><red>135</red><green>174</green><blue>115</blue></color><taxonomy><scientific_name>Firmicutes</scientific_name><common_name>Lachnoclostridium An196</common_name><synonym>H_grpu</synonym></taxonomy><sequence><symbol>EUT2B</symbol><name>Lachnoclostridium An196 (Firmicutes) || bmcType=EUT2B (sat)  || 94aa || [A0A1Y4IPD4]  grpU-like1 || sage</name><annotation><desc>grpU-like1 || bestHMM=Hp_sage</desc></annotation></sequence></clade><clade><name>DW644_06280</name><branch_length>0.401626</branch_length><color><red>135</red><green>174</green><blue>115</blue></color><taxonomy><scientific_name>Firmicutes</scientific_name><common_name>unclassified-Clostridiales AM23-16LB</common_name><synonym>H_grpu</synonym></taxonomy><sequence><symbol>EUT2B</symbol><name>unclassified-Clostridiales AM23-16LB (Firmicutes) || bmcType=EUT2B (main)  || 133aa || [A0A373BIC3]  grpU-like1 || sage</name><annotation><desc>7seqs_id98 || 8seqs_id80 || grpU-like1 || bestHMM=Hp_sage</desc></annotation></sequence></clade></clade><clade><branch_length>0.111072</branch_length><color><red>135</red><green>174</green><blue>115</blue></color><clade><branch_length>0.136393</branch_length><color><red>135</red><green>174</green><blue>115</blue></color><clade><name>CLLU_26920</name><branch_length>0.353158</branch_length><color><red>135</red><green>174</green><blue>115</blue></color><taxonomy><scientific_name>Firmicutes</scientific_name><common_name>Clostridium DSM 29923</common_name><synonym>H_grpu</synonym></taxonomy><sequence><symbol>PDU1D</symbol><name>Clostridium DSM 29923 (Firmicutes) || bmcType=PDU1D (sat) (omitted) || 102aa || [A0A2T0BH74]  grpU-like1 || sage</name><annotation><desc>2seqs_id80 || grpU-like1 || bestHMM=Hp_sage</desc></annotation></sequence></clade><clade><name>EH55_03415</name><branch_length>0.443893</branch_length><color><red>135</red><green>174</green><blue>115</blue></color><taxonomy><scientific_name>Synergistetes</scientific_name><common_name>Synergistes 28491</common_name><synonym>H_grpu</synonym></taxonomy><sequence><symbol>EUT2B</symbol><name>Synergistes 28491 (Synergistetes) || bmcType=EUT2B (sat)  || 103aa || [A0A073IQB8]  grpU-like1 || sage</name><annotation><desc>grpU-like1 || bestHMM=Hp_sage</desc></annotation></sequence></clade></clade><clade><branch_length>0.058611</branch_length><color><red>135</red><green>174</green><blue>115</blue></color><clade><name>CSA35_06435</name><branch_length>0.297806</branch_length><color><red>135</red><green>174</green><blue>115</blue></color><taxonomy><scientific_name>Synergistetes</scientific_name><common_name>Dethiosulfovibrio peptidovorans</common_name><synonym>H_grpu</synonym></taxonomy><sequence><symbol>EUT2B</symbol><name>Dethiosulfovibrio peptidovorans (Synergistetes) || bmcType=EUT2B (sat)  || 102aa || [A0A2G6M3B2]  grpU-like1 || sage</name><annotation><desc>grpU-like1 || bestHMM=Hp_sage</desc></annotation></sequence></clade><clade><branch_length>0.336082</branch_length><color><red>135</red><green>174</green><blue>115</blue></color><clade><name>ACWI_31790</name><branch_length>0.034065</branch_length><color><red>135</red><green>174</green><blue>115</blue></color><taxonomy><scientific_name>Firmicutes</scientific_name><common_name>Acetobacterium DSM 1911 (ACWI)</common_name><synonym>H_grpu</synonym></taxonomy><sequence><symbol>PDU1D</symbol><name>Acetobacterium DSM 1911 (ACWI) (Firmicutes) || bmcType=PDU1D (sat)  || 100aa || [A0A1F2PEL5]  grpU-like1 || sage</name><annotation><desc>3seqs_id98 || 4seqs_id80 || grpU-like1 || 2loci_inTaxon || bestHMM=Hp_sage</desc></annotation></sequence></clade><clade><name>Awo_c10540</name><branch_length>0.105093</branch_length><color><red>135</red><green>174</green><blue>115</blue></color><taxonomy><scientific_name>Firmicutes</scientific_name><common_name>Acetobacterium DSM 1030</common_name><synonym>H_grpu</synonym></taxonomy><sequence><symbol>PDU1D</symbol><name>Acetobacterium DSM 1030 (Firmicutes) || bmcType=PDU1D (sat)  || 101aa || [H6LD01]  grpU-like1 || sage</name><annotation><desc>grpU-like1 || 2loci_inTaxon || bestHMM=Hp_sage</desc></annotation></sequence></clade></clade></clade></clade></clade><clade><branch_length>0.050617</branch_length><color><red>135</red><green>174</green><blue>115</blue></color><clade><branch_length>0.073171</branch_length><color><red>135</red><green>174</green><blue>115</blue></color><clade><branch_length>0.158678</branch_length><color><red>135</red><green>174</green><blue>115</blue></color><clade><name>OBV_17680</name><branch_length>0.151182</branch_length><color><red>135</red><green>174</green><blue>115</blue></color><taxonomy><scientific_name>Firmicutes</scientific_name><common_name>Oscillibacter DSM 18026</common_name><synonym>H_grpu</synonym></taxonomy><sequence><symbol>GRM3A</symbol><name>Oscillibacter DSM 18026 (Firmicutes) || bmcType=GRM3A (main)  || 103aa || [G4L0D8]  grpU-like1 || sage</name><annotation><desc>grpU-like1 || bestHMM=Hp_sage</desc></annotation></sequence></clade><clade><branch_length>0.084848</branch_length><color><red>135</red><green>174</green><blue>115</blue></color><clade><name>A4E56_01719</name><branch_length>0.32681</branch_length><color><red>135</red><green>174</green><blue>115</blue></color><taxonomy><scientific_name>Firmicutes</scientific_name><common_name>Pelotomaculum PtaU1.Bin065</common_name><synonym>H_grpu</synonym></taxonomy><sequence><symbol>incomplete</symbol><name>Pelotomaculum PtaU1.Bin065 (Firmicutes) || bmcType=incomplete (sat) (omitted) || 107aa || [A0A1V5BTR8]  grpU-like1 || sage</name><annotation><desc>grpU-like1 || bestHMM=Hp_sage</desc></annotation></sequence></clade><clade><name>SAMN02745170_02582</name><branch_length>0.324981</branch_length><color><red>135</red><green>174</green><blue>115</blue></color><taxonomy><scientific_name>Firmicutes</scientific_name><common_name>Propionispora DSM 15287</common_name><synonym>H_grpu</synonym></taxonomy><sequence><symbol>GRM6</symbol><name>Propionispora DSM 15287 (Firmicutes) || bmcType=GRM6 (main)  || 98aa || [A0A1M6JFF6]  grpU-like1 || sage</name><annotation><desc>2seqs_id98 || 2seqs_id80 || grpU-like1 || bestHMM=Hp_sage</desc></annotation></sequence></clade></clade></clade><clade><branch_length>0.382632</branch_length><color><red>135</red><green>174</green><blue>115</blue></color><clade><name>CVU92_00500</name><branch_length>0.127609</branch_length><color><red>135</red><green>174</green><blue>115</blue></color><taxonomy><scientific_name>Firmicutes</scientific_name><common_name>unclassified-Firmicutes HGW-Firmicutes-17</common_name><synonym>H_grpu</synonym></taxonomy><sequence><symbol>EUT2B</symbol><name>unclassified-Firmicutes HGW-Firmicutes-17 (Firmicutes) || bmcType=EUT2B (main)  || 100aa || [A0A2N2CZD0]  grpU-like1 || sage</name><annotation><desc>grpU-like1 || bestHMM=Hp_sage</desc></annotation></sequence></clade><clade><branch_length>0.098114</branch_length><color><red>135</red><green>174</green><blue>115</blue></color><clade><name>CVU99_05855</name><branch_length>0.076426</branch_length><color><red>135</red><green>174</green><blue>115</blue></color><taxonomy><scientific_name>Firmicutes</scientific_name><common_name>unclassified-Firmicutes HGW-Firmicutes-4</common_name><synonym>H_grpu</synonym></taxonomy><sequence><symbol>EUT2B</symbol><name>unclassified-Firmicutes HGW-Firmicutes-4 (Firmicutes) || bmcType=EUT2B (main)  || 99aa || [A0A2N2BSC2]  grpU-like1 || sage</name><annotation><desc>grpU-like1 || 2loci_inTaxon || bestHMM=Hp_sage</desc></annotation></sequence></clade><clade><branch_length>0.072671</branch_length><color><red>135</red><green>174</green><blue>115</blue></color><clade><name>AKG39_06005</name><branch_length>0.005103</branch_length><color><red>135</red><green>174</green><blue>115</blue></color><taxonomy><scientific_name>Firmicutes</scientific_name><common_name>Acetobacterium DSM 8239</common_name><synonym>H_grpu</synonym></taxonomy><sequence><symbol>EUT2B</symbol><name>Acetobacterium DSM 8239 (Firmicutes) || bmcType=EUT2B (main)  || 101aa || [A0A0L6U1U3]  grpU-like1 || sage</name><annotation><desc>2seqs_id80 || grpU-like1 || 3loci_inTaxon || bestHMM=Hp_sage</desc></annotation></sequence></clade><clade><name>DOZ58_03880</name><branch_length>0.057112</branch_length><color><red>135</red><green>174</green><blue>115</blue></color><taxonomy><scientific_name>Firmicutes</scientific_name><common_name>Acetobacterium KB-1</common_name><synonym>H_grpu</synonym></taxonomy><sequence><symbol>EUT2B</symbol><name>Acetobacterium KB-1 (Firmicutes) || bmcType=EUT2B (main)  || 100aa || [A0A2Z4I4Y5]  grpU-like1 || sage</name><annotation><desc>2seqs_id80 || grpU-like1 || 3loci_inTaxon || bestHMM=Hp_sage</desc></annotation></sequence></clade></clade></clade></clade></clade><clade><branch_length>0.114609</branch_length><color><red>135</red><green>174</green><blue>115</blue></color><clade><branch_length>0.10686</branch_length><color><red>135</red><green>174</green><blue>115</blue></color><clade><name>CVU89_07485</name><branch_length>0.269187</branch_length><color><red>135</red><green>174</green><blue>115</blue></color><taxonomy><scientific_name>Firmicutes</scientific_name><common_name>unclassified-Firmicutes HGW-Firmicutes-14</common_name><synonym>H_grpu</synonym></taxonomy><sequence><symbol>EUT2D</symbol><name>unclassified-Firmicutes HGW-Firmicutes-14 (Firmicutes) || bmcType=EUT2D (main)  || 96aa || [A0A2N2DHB2]  grpU-like1 || sage</name><annotation><desc>grpU-like1 || bestHMM=Hp_sage</desc></annotation></sequence></clade><clade><name>Tfer_2642</name><branch_length>0.190905</branch_length><color><red>135</red><green>174</green><blue>115</blue></color><taxonomy><scientific_name>Firmicutes</scientific_name><common_name>Thermincola Z-0001</common_name><synonym>H_grpu</synonym></taxonomy><sequence><symbol>EUT2D</symbol><name>Thermincola Z-0001 (Firmicutes) || bmcType=EUT2D (main)  || 104aa || [A0A0L6W022]  grpU-like1 || sage</name><annotation><desc>2seqs_id98 || 2seqs_id80 || grpU-like1 || 2loci_inTaxon || bestHMM=Hp_sage</desc></annotation></sequence></clade></clade><clade><branch_length>0.455953</branch_length><color><red>135</red><green>174</green><blue>115</blue></color><clade><name>OZSIB_2457</name><branch_length>0.24833</branch_length><color><red>135</red><green>174</green><blue>115</blue></color><taxonomy><scientific_name>Candidatus Riflebacteria</scientific_name><common_name>Ca.Ozemobacter sibiricus</common_name><synonym>H_grpu</synonym></taxonomy><sequence><symbol>SPU7</symbol><name>Ca.Ozemobacter sibiricus (Candidatus Riflebacteria) || bmcType=SPU7 (sat)  || 116aa || [A0A367ZSR5]  grpU-like1 || sage</name><annotation><desc>grpU-like1 || bestHMM=Hp_sage</desc></annotation></sequence></clade><clade><branch_length>0.078843</branch_length><color><red>135</red><green>174</green><blue>115</blue></color><clade><name>A2W80_05930</name><branch_length>0.010975</branch_length><color><red>135</red><green>174</green><blue>115</blue></color><taxonomy><scientific_name>Candidatus Riflebacteria</scientific_name><common_name>Ca.Riflebacteria GWC2_50_8</common_name><synonym>H_grpu</synonym></taxonomy><sequence><symbol>fragmented</symbol><name>Ca.Riflebacteria GWC2_50_8 (Candidatus Riflebacteria) || bmcType=fragmented (sat) (omitted) || 112aa || [A0A1F7FXP8]  grpU-like1 || sage</name><annotation><desc>5seqs_id80 || grpU-like1 || bestHMM=Hp_sage</desc></annotation></sequence></clade><clade><branch_length>1.0E-6</branch_length><color><red>135</red><green>174</green><blue>115</blue></color><clade><name>CVV42_03805</name><branch_length>0.017578</branch_length><color><red>135</red><green>174</green><blue>115</blue></color><taxonomy><scientific_name>Candidatus Riflebacteria</scientific_name><common_name>Ca.Riflebacteria HGW-Riflebacteria-2</common_name><synonym>H_grpu</synonym></taxonomy><sequence><symbol>SPU7</symbol><name>Ca.Riflebacteria HGW-Riflebacteria-2 (Candidatus Riflebacteria) || bmcType=SPU7 (sat)  || 105aa || [A0A2N1UFM5]  grpU-like1 || sage</name><annotation><desc>5seqs_id80 || grpU-like1 || bestHMM=Hp_sage</desc></annotation></sequence></clade><clade><branch_length>0.012996</branch_length><color><red>135</red><green>174</green><blue>115</blue></color><clade><name>CVV41_09040</name><branch_length>0.013505</branch_length><color><red>135</red><green>174</green><blue>115</blue></color><taxonomy><scientific_name>Candidatus Riflebacteria</scientific_name><common_name>Ca.Riflebacteria HGW-Riflebacteria-1</common_name><synonym>H_grpu</synonym></taxonomy><sequence><symbol>SPU7</symbol><name>Ca.Riflebacteria HGW-Riflebacteria-1 (Candidatus Riflebacteria) || bmcType=SPU7 (sat)  || 112aa || [A0A2N1TXJ2]  grpU-like1 || sage</name><annotation><desc>5seqs_id80 || grpU-like1 || bestHMM=Hp_sage</desc></annotation></sequence></clade><clade><name>ACD_39C00793G0002</name><branch_length>0.042568</branch_length><color><red>135</red><green>174</green><blue>115</blue></color><taxonomy><scientific_name>unclassified</scientific_name><common_name>unclassified-groundwater-bacterium AMFJ</common_name><synonym>H_grpu</synonym></taxonomy><sequence><symbol>incomplete</symbol><name>unclassified-groundwater-bacterium AMFJ (unclassified) || bmcType=incomplete (sat) (omitted) || 112aa || [K2D9Q1]  grpU-like1 || sage</name><annotation><desc>5seqs_id80 || grpU-like1 || bestHMM=Hp_sage</desc></annotation></sequence></clade></clade></clade></clade></clade></clade></clade></clade></clade><clade><branch_length>0.125688</branch_length><color><red>203</red><green>248</green><blue>95</blue></color><clade><name>SAMN02194393_04907</name><branch_length>0.397009</branch_length><color><red>203</red><green>248</green><blue>95</blue></color><taxonomy><scientific_name>Firmicutes</scientific_name><common_name>Maledivibacter M1</common_name><synonym>H_grpu</synonym></taxonomy><sequence><symbol>GRM1A</symbol><name>Maledivibacter M1 (Firmicutes) || bmcType=GRM1A (main)  || 99aa || [A0A1T5MK18]  grpU-like2 || pearX3</name><annotation><desc>grpU-like2 || 6loci_inTaxon || bestHMM=Hp_burntUmber</desc></annotation></sequence></clade><clade><branch_length>0.06852</branch_length><color><red>203</red><green>248</green><blue>95</blue></color><clade><branch_length>0.646137</branch_length><color><red>11</red><green>64</green><blue>8</blue></color><clade><branch_length>0.487822</branch_length><color><red>11</red><green>64</green><blue>8</blue></color><clade><name>Tlie_0206</name><branch_length>0.211388</branch_length><color><red>11</red><green>64</green><blue>8</blue></color><taxonomy><scientific_name>Synergistetes</scientific_name><common_name>Thermovirga DSM 17291</common_name><synonym>H_grpu</synonym></taxonomy><sequence><symbol>PDU1D</symbol><name>Thermovirga DSM 17291 (Synergistetes) || bmcType=PDU1D (main)  || 100aa || [G7V6C1]  grpU-like1 || hunterGreen</name><annotation><desc>grpU-like1 || bestHMM=Hp_hunterGreen_GrpUlike-PDU1D</desc></annotation></sequence></clade><clade><name>XD52_0689</name><branch_length>0.315439</branch_length><color><red>11</red><green>64</green><blue>8</blue></color><taxonomy><scientific_name>unclassified Bacteria</scientific_name><common_name>unclassified-bacterium 42_11</common_name><synonym>H_grpu</synonym></taxonomy><sequence><symbol>PDU1D</symbol><name>unclassified-bacterium 42_11 (unclassified Bacteria) || bmcType=PDU1D (main)  || 100aa || [A0A101EER2]  grpU-like1 || hunterGreen</name><annotation><desc>grpU-like1 || bestHMM=Hp_hunterGreen_GrpUlike-PDU1D</desc></annotation></sequence></clade></clade><clade><branch_length>0.039047</branch_length><color><red>11</red><green>64</green><blue>8</blue></color><clade><name>Apau_0024</name><branch_length>0.315117</branch_length><color><red>11</red><green>64</green><blue>8</blue></color><taxonomy><scientific_name>Synergistetes</scientific_name><common_name>Aminomonas DSM 12260</common_name><synonym>H_grpu</synonym></taxonomy><sequence><symbol>PDU1D</symbol><name>Aminomonas DSM 12260 (Synergistetes) || bmcType=PDU1D (main)  || 100aa || [E3CVA8]  grpU-like1 || hunterGreen</name><annotation><desc>grpU-like1 || bestHMM=Hp_hunterGreen_GrpUlike-PDU1D</desc></annotation></sequence></clade><clade><branch_length>0.141381</branch_length><color><red>11</red><green>64</green><blue>8</blue></color><clade><name>SY1_15690</name><branch_length>0.38841</branch_length><color><red>11</red><green>64</green><blue>8</blue></color><taxonomy><scientific_name>Synergistetes</scientific_name><common_name>Fretibacterium fastidiosum</common_name><synonym>H_grpu</synonym></taxonomy><sequence><symbol>incomplete</symbol><name>Fretibacterium fastidiosum (Synergistetes) || bmcType=incomplete (main) (omitted) || 97aa || [D4M9L5]  grpU-like1 || hunterGreen</name><annotation><desc>grpU-like1 || bestHMM=Hp_hunterGreen_GrpUlike-PDU1D</desc></annotation></sequence></clade><clade><branch_length>0.29631</branch_length><color><red>11</red><green>64</green><blue>8</blue></color><clade><name>Dpep_1748</name><branch_length>0.368146</branch_length><color><red>11</red><green>64</green><blue>8</blue></color><taxonomy><scientific_name>Synergistetes</scientific_name><common_name>Dethiosulfovibrio DSM 11002</common_name><synonym>H_grpu</synonym></taxonomy><sequence><symbol>PDU1D</symbol><name>Dethiosulfovibrio DSM 11002 (Synergistetes) || bmcType=PDU1D (main)  || 100aa || [D2Z8H5]  grpU-like1 || hunterGreen</name><annotation><desc>grpU-like1 || bestHMM=Hp_hunterGreen_GrpUlike-PDU1D</desc></annotation></sequence></clade><clade><branch_length>0.545927</branch_length><color><red>11</red><green>64</green><blue>8</blue></color><clade><name>HMPREF1705_02697</name><branch_length>0.057933</branch_length><color><red>11</red><green>64</green><blue>8</blue></color><taxonomy><scientific_name>Synergistetes</scientific_name><common_name>Acetomicrobium ATCC BAA-1850</common_name><synonym>H_grpu</synonym></taxonomy><sequence><symbol>PDU1D</symbol><name>Acetomicrobium ATCC BAA-1850 (Synergistetes) || bmcType=PDU1D (main)  || 107aa || [A0A0T5XAV1]  grpU-like1 || hunterGreen</name><annotation><desc>3seqs_id80 || grpU-like1 || bestHMM=Hp_hunterGreen_GrpUlike-PDU1D</desc></annotation></sequence></clade><clade><name>Anamo_0124</name><branch_length>0.076362</branch_length><color><red>11</red><green>64</green><blue>8</blue></color><taxonomy><scientific_name>Synergistetes</scientific_name><common_name>Acetomicrobium DSM 13181</common_name><synonym>H_grpu</synonym></taxonomy><sequence><symbol>PDU1D</symbol><name>Acetomicrobium DSM 13181 (Synergistetes) || bmcType=PDU1D (main)  || 106aa || [I4BU39]  grpU-like1 || hunterGreen</name><annotation><desc>3seqs_id80 || grpU-like1 || bestHMM=Hp_hunterGreen_GrpUlike-PDU1D</desc></annotation></sequence></clade></clade></clade></clade></clade></clade><clade><branch_length>0.154751</branch_length><color><red>203</red><green>248</green><blue>95</blue></color><clade><branch_length>0.287555</branch_length><color><red>203</red><green>248</green><blue>95</blue></color><clade><name>SAMEA3545303_01534</name><branch_length>0.422158</branch_length><color><red>203</red><green>248</green><blue>95</blue></color><taxonomy><scientific_name>Firmicutes</scientific_name><common_name>Clostridium (SAMEA3545303)</common_name><synonym>H_grpu</synonym></taxonomy><sequence><symbol>GRM3A</symbol><name>Clostridium (SAMEA3545303) (Firmicutes) || bmcType=GRM3A (main)  || 105aa || [A0A1C5PZ28]  grpU-like1 || pearX4</name><annotation><desc>grpU-like1 || 3loci_inTaxon || bestHMM=Hp_pearX4_basalToIckyGreen</desc></annotation></sequence></clade><clade><name>CVU99_09505</name><branch_length>0.656764</branch_length><color><red>203</red><green>248</green><blue>95</blue></color><taxonomy><scientific_name>Firmicutes</scientific_name><common_name>unclassified-Firmicutes HGW-Firmicutes-4</common_name><synonym>H_grpu</synonym></taxonomy><sequence><symbol>PDU1D</symbol><name>unclassified-Firmicutes HGW-Firmicutes-4 (Firmicutes) || bmcType=PDU1D (sat)  || 103aa || [A0A2N2BQD8]  grpU-like1 || pearX4</name><annotation><desc>2seqs_id98 || 2seqs_id80 || grpU-like1 || 2loci_inTaxon || bestHMM=Hp_pearX4_basalToIckyGreen</desc></annotation></sequence></clade></clade><clade><branch_length>0.278728</branch_length><color><red>143</red><green>174</green><blue>34</blue></color><clade><branch_length>0.590532</branch_length><color><red>143</red><green>174</green><blue>34</blue></color><clade><name>BHW19_08905</name><branch_length>0.034059</branch_length><color><red>143</red><green>174</green><blue>34</blue></color><taxonomy><scientific_name>Firmicutes</scientific_name><common_name>Eubacterium 38_16</common_name><synonym>H_grpu</synonym></taxonomy><sequence><symbol>PDU1D</symbol><name>Eubacterium 38_16 (Firmicutes) || bmcType=PDU1D (sat)  || 105aa || [A0A1Q6NHA1]  grpU1 || ickyGreenX</name><annotation><desc>4seqs_id98 || 8seqs_id80 || grpU1 || bestHMM=Hp_ickyGreenX_GrpU-PDU1D</desc></annotation></sequence></clade><clade><name>B5E53_16335</name><branch_length>0.144003</branch_length><color><red>143</red><green>174</green><blue>34</blue></color><taxonomy><scientific_name>Firmicutes</scientific_name><common_name>Eubacterium An11</common_name><synonym>H_grpu</synonym></taxonomy><sequence><symbol>PDU1D</symbol><name>Eubacterium An11 (Firmicutes) || bmcType=PDU1D (sat)  || 105aa || [A0A1Y4V292]  grpU1 || ickyGreenX</name><annotation><desc>3seqs_id80 || grpU1 || bestHMM=Hp_ickyGreenX_GrpU-PDU1D</desc></annotation></sequence></clade></clade><clade><branch_length>1.0E-6</branch_length><color><red>143</red><green>174</green><blue>34</blue></color><clade><branch_length>0.130814</branch_length><color><red>143</red><green>174</green><blue>34</blue></color><clade><name>CRN84_18035</name><branch_length>0.08735</branch_length><color><red>143</red><green>174</green><blue>34</blue></color><taxonomy><scientific_name>Proteobacteria</scientific_name><common_name>Budvicia FDAARGOS_387</common_name><synonym>H_grpu</synonym></taxonomy><sequence><symbol>GRM3B</symbol><name>Budvicia FDAARGOS_387 (Proteobacteria) || bmcType=GRM3B (main)  || 102aa || [A0A2C6DLA3]  grpU1 || ickyGreen1</name><annotation><desc>grpU1 || bestHMM=Hp_ickyGreen1_GrpU-GRM3B-canonical</desc></annotation></sequence></clade><clade><branch_length>0.053021</branch_length><color><red>143</red><green>174</green><blue>34</blue></color><clade><name>SASC598O02_005730</name><branch_length>0.144701</branch_length><color><red>143</red><green>174</green><blue>34</blue></color><taxonomy><scientific_name>Proteobacteria</scientific_name><common_name>Snodgrassella SCGC AB-598-O02</common_name><synonym>H_grpu</synonym></taxonomy><sequence><symbol>GRM3B</symbol><name>Snodgrassella SCGC AB-598-O02 (Proteobacteria) || bmcType=GRM3B (sat)  || 103aa || [A0A080K1J1]  grpU1 || ickyGreen1</name><annotation><desc>grpU1 || bestHMM=Hp_ickyGreen1_GrpU-GRM3B-canonical</desc></annotation></sequence></clade><clade><branch_length>0.096599</branch_length><color><red>143</red><green>174</green><blue>34</blue></color><clade><branch_length>0.099317</branch_length><color><red>143</red><green>174</green><blue>34</blue></color><clade><name>BA894_08810</name><branch_length>0.088127</branch_length><color><red>143</red><green>174</green><blue>34</blue></color><taxonomy><scientific_name>Proteobacteria</scientific_name><common_name>Vibrio CCUG 16373</common_name><synonym>H_grpu</synonym></taxonomy><sequence><symbol>GRM3B</symbol><name>Vibrio CCUG 16373 (Proteobacteria) || bmcType=GRM3B (main)  || 99aa || [A0A1B1ECR3]  grpU1 || ickyGreen1</name><annotation><desc>2seqs_id98 || 3seqs_id80 || grpU1 || bestHMM=Hp_ickyGreen1_GrpU-GRM3B-canonical</desc></annotation></sequence></clade><clade><name>VCE7224_02247</name><branch_length>0.115021</branch_length><color><red>143</red><green>174</green><blue>34</blue></color><taxonomy><scientific_name>Proteobacteria</scientific_name><common_name>Vibrio CECT 7224</common_name><synonym>H_grpu</synonym></taxonomy><sequence><symbol>GRM3B</symbol><name>Vibrio CECT 7224 (Proteobacteria) || bmcType=GRM3B (main)  || 99aa || [A0A1C3JEJ8]  grpU1 || ickyGreen1</name><annotation><desc>3seqs_id80 || grpU1 || bestHMM=Hp_ickyGreen1_GrpU-GRM3B-canonical</desc></annotation></sequence></clade></clade><clade><branch_length>0.01713</branch_length><color><red>143</red><green>174</green><blue>34</blue></color><clade><name>M976_03349</name><branch_length>0.039965</branch_length><color><red>143</red><green>174</green><blue>34</blue></color><taxonomy><scientific_name>Proteobacteria</scientific_name><common_name>Buttiauxella ATCC 51602</common_name><synonym>H_grpu</synonym></taxonomy><sequence><symbol>GRM3B</symbol><name>Buttiauxella ATCC 51602 (Proteobacteria) || bmcType=GRM3B (main)  || 99aa || [A0A1B7IB16]  grpU1 || ickyGreen1</name><annotation><desc>3seqs_id80 || grpU1 || 2loci_inTaxon || bestHMM=Hp_ickyGreen1_GrpU-GRM3B-canonical</desc></annotation></sequence></clade><clade><branch_length>0.034629</branch_length><color><red>143</red><green>174</green><blue>34</blue></color><clade><branch_length>0.019425</branch_length><color><red>143</red><green>174</green><blue>34</blue></color><clade><branch_length>0.026775</branch_length><color><red>143</red><green>174</green><blue>34</blue></color><clade><name>AYO04_14005</name><branch_length>0.024967</branch_length><color><red>143</red><green>174</green><blue>34</blue></color><taxonomy><scientific_name>Proteobacteria</scientific_name><common_name>Raoultella INSali127 (AYO04)</common_name><synonym>H_grpu</synonym></taxonomy><sequence><symbol>GRM3B</symbol><name>Raoultella INSali127 (AYO04) (Proteobacteria) || bmcType=GRM3B (main)  || 99aa || [A0A1A0EGY4]  grpU1 || ickyGreen1</name><annotation><desc>5seqs_id98 || 27seqs_id80 || grpU1 || 2loci_inTaxon || bestHMM=Hp_ickyGreen1_GrpU-GRM3B-canonical</desc></annotation></sequence></clade><clade><name>CWM52_01100</name><branch_length>0.025985</branch_length><color><red>143</red><green>174</green><blue>34</blue></color><taxonomy><scientific_name>Proteobacteria</scientific_name><common_name>Raoultella T31</common_name><synonym>H_grpu</synonym></taxonomy><sequence><symbol>GRM3B</symbol><name>Raoultella T31 (Proteobacteria) || bmcType=GRM3B (main)  || 99aa || [A0A2M9RM85]  grpU1 || ickyGreen1</name><annotation><desc>2seqs_id98 || 27seqs_id80 || grpU1 || 2loci_inTaxon || bestHMM=Hp_ickyGreen1_GrpU-GRM3B-canonical</desc></annotation></sequence></clade></clade><clade><branch_length>0.012767</branch_length><color><red>143</red><green>174</green><blue>34</blue></color><clade><name>Pecwa_4094</name><branch_length>0.012754</branch_length><color><red>143</red><green>174</green><blue>34</blue></color><taxonomy><scientific_name>Proteobacteria</scientific_name><common_name>Pectobacterium WPP163</common_name><synonym>H_grpu</synonym></taxonomy><sequence><symbol>GRM3B</symbol><name>Pectobacterium WPP163 (Proteobacteria) || bmcType=GRM3B (main)  || 99aa || [D0KBF1] 4OLP grpU1 || ickyGreen1</name><annotation><desc>3seqs_id98 || 27seqs_id80 || grpU1 || bestHMM=Hp_ickyGreen1_GrpU-GRM3B-canonical</desc></annotation></sequence></clade><clade><branch_length>1.0E-6</branch_length><color><red>143</red><green>174</green><blue>34</blue></color><clade><name>CHU32_05835</name><branch_length>0.065065</branch_length><color><red>143</red><green>174</green><blue>34</blue></color><taxonomy><scientific_name>Proteobacteria</scientific_name><common_name>Superficieibacter BP-1</common_name><synonym>H_grpu</synonym></taxonomy><sequence><symbol>GRM3B</symbol><name>Superficieibacter BP-1 (Proteobacteria) || bmcType=GRM3B (main)  || 99aa || [A0A2P5GT81]  grpU1 || ickyGreen1</name><annotation><desc>27seqs_id80 || grpU1 || bestHMM=Hp_ickyGreen1_GrpU-GRM3B-canonical</desc></annotation></sequence></clade><clade><name>Sant_2130</name><branch_length>0.012029</branch_length><color><red>143</red><green>174</green><blue>34</blue></color><taxonomy><scientific_name>Proteobacteria</scientific_name><common_name>Sodalis (tsetse S-endosymbionts) HS1</common_name><synonym>H_grpu</synonym></taxonomy><sequence><symbol>GRM3B</symbol><name>Sodalis (tsetse S-endosymbionts) HS1 (Proteobacteria) || bmcType=GRM3B (main)  || 99aa || [W0HYF3]  grpU1 || ickyGreen1</name><annotation><desc>27seqs_id80 || grpU1 || bestHMM=Hp_ickyGreen1_GrpU-GRM3B-canonical</desc></annotation></sequence></clade></clade></clade></clade><clade><branch_length>0.030688</branch_length><color><red>143</red><green>174</green><blue>34</blue></color><clade><name>AWC35_20650</name><branch_length>0.029292</branch_length><color><red>143</red><green>174</green><blue>34</blue></color><taxonomy><scientific_name>Proteobacteria</scientific_name><common_name>Gibbsiella FRB97</common_name><synonym>H_grpu</synonym></taxonomy><sequence><symbol>GRM3B</symbol><name>Gibbsiella FRB97 (Proteobacteria) || bmcType=GRM3B (main)  || 99aa || [A0A250B619]  grpU1 || ickyGreen1</name><annotation><desc>58seqs_id80 || grpU1 || bestHMM=Hp_ickyGreen1_GrpU-GRM3B-canonical</desc></annotation></sequence></clade><clade><branch_length>0.055472</branch_length><color><red>143</red><green>174</green><blue>34</blue></color><clade><name>A8M81_23150</name><branch_length>0.038964</branch_length><color><red>143</red><green>174</green><blue>34</blue></color><taxonomy><scientific_name>Proteobacteria</scientific_name><common_name>Escherichia GN05128 (A8M81)</common_name><synonym>H_grpu</synonym></taxonomy><sequence><symbol>GRM3B</symbol><name>Escherichia GN05128 (A8M81) (Proteobacteria) || bmcType=GRM3B (main)  || 99aa || [A0A0A1A8J3]  grpU1 || ickyGreen1</name><annotation><desc>42seqs_id98 || 58seqs_id80 || grpU1 || 2loci_inTaxon || bestHMM=Hp_ickyGreen1_GrpU-GRM3B-canonical</desc></annotation></sequence></clade><clade><branch_length>0.012422</branch_length><color><red>143</red><green>174</green><blue>34</blue></color><clade><name>C2125_13325</name><branch_length>0.038094</branch_length><color><red>143</red><green>174</green><blue>34</blue></color><taxonomy><scientific_name>Proteobacteria</scientific_name><common_name>Rahnella ZF7</common_name><synonym>H_grpu</synonym></taxonomy><sequence><symbol>GRM3B</symbol><name>Rahnella ZF7 (Proteobacteria) || bmcType=GRM3B (main)  || 101aa || [A0A366N6N8]  grpU1 || ickyGreen1</name><annotation><desc>5seqs_id98 || 58seqs_id80 || grpU1 || bestHMM=Hp_ickyGreen1_GrpU-GRM3B-canonical</desc></annotation></sequence></clade><clade><name>DDT56_02470</name><branch_length>0.064408</branch_length><color><red>143</red><green>174</green><blue>34</blue></color><taxonomy><scientific_name>Proteobacteria</scientific_name><common_name>Brenneria CFCC 11842</common_name><synonym>H_grpu</synonym></taxonomy><sequence><symbol>GRM3B</symbol><name>Brenneria CFCC 11842 (Proteobacteria) || bmcType=GRM3B (main)  || 99aa || [A0A2U1UAZ1]  grpU1 || ickyGreen1</name><annotation><desc>58seqs_id80 || grpU1 || bestHMM=Hp_ickyGreen1_GrpU-GRM3B-canonical</desc></annotation></sequence></clade></clade></clade></clade></clade></clade></clade></clade></clade><clade><branch_length>0.092182</branch_length><color><red>143</red><green>174</green><blue>34</blue></color><clade><branch_length>0.034844</branch_length><color><red>143</red><green>174</green><blue>34</blue></color><clade><name>TSO352_19910</name><branch_length>0.147107</branch_length><color><red>143</red><green>174</green><blue>34</blue></color><taxonomy><scientific_name>Proteobacteria</scientific_name><common_name>Azospirillum TSO35-2</common_name><synonym>H_grpu</synonym></taxonomy><sequence><symbol>GRM3C</symbol><name>Azospirillum TSO35-2 (Proteobacteria) || bmcType=GRM3C (main)  || 100aa || [A0A2U1VFF9]  grpU1 || ickyGreen2</name><annotation><desc>grpU1 || bestHMM=Hp_ickyGreen2_GrpU-GRM3C</desc></annotation></sequence></clade><clade><branch_length>0.167121</branch_length><color><red>143</red><green>174</green><blue>34</blue></color><clade><name>RPC_1175</name><branch_length>0.093891</branch_length><color><red>143</red><green>174</green><blue>34</blue></color><taxonomy><scientific_name>Proteobacteria</scientific_name><common_name>Rhodopseudomonas BisB18</common_name><synonym>H_grpu</synonym></taxonomy><sequence><symbol>GRM3C</symbol><name>Rhodopseudomonas BisB18 (Proteobacteria) || bmcType=GRM3C (main)  || 99aa || [Q21A48]  grpU1 || ickyGreen2</name><annotation><desc>grpU1 || bestHMM=Hp_ickyGreen2_GrpU-GRM3C</desc></annotation></sequence></clade><clade><name>Rru_A0915</name><branch_length>0.093777</branch_length><color><red>143</red><green>174</green><blue>34</blue></color><taxonomy><scientific_name>Proteobacteria</scientific_name><common_name>Rhodospirillum ATCC 11170</common_name><synonym>H_grpu</synonym></taxonomy><sequence><symbol>GRM3C</symbol><name>Rhodospirillum ATCC 11170 (Proteobacteria) || bmcType=GRM3C (main)  || 99aa || [Q2RVX9]  grpU1 || ickyGreen2</name><annotation><desc>grpU1 || bestHMM=Hp_ickyGreen2_GrpU-GRM3C</desc></annotation></sequence></clade></clade></clade><clade><branch_length>0.094407</branch_length><color><red>143</red><green>174</green><blue>34</blue></color><clade><branch_length>0.126986</branch_length><color><red>143</red><green>174</green><blue>34</blue></color><clade><branch_length>0.028027</branch_length><color><red>143</red><green>174</green><blue>34</blue></color><clade><name>C0081_12300</name><branch_length>0.003926</branch_length><color><red>143</red><green>174</green><blue>34</blue></color><taxonomy><scientific_name>Proteobacteria</scientific_name><common_name>Cohaesibacter H1304</common_name><synonym>H_grpu</synonym></taxonomy><sequence><symbol>GRM3C</symbol><name>Cohaesibacter H1304 (Proteobacteria) || bmcType=GRM3C (main)  || 100aa || [A0A2N5XQU1]  grpU1 || ickyGreen2</name><annotation><desc>2seqs_id80 || grpU1 || bestHMM=Hp_ickyGreen2_GrpU-GRM3C</desc></annotation></sequence></clade><clade><name>SAMN04488056_10480</name><branch_length>0.097552</branch_length><color><red>143</red><green>174</green><blue>34</blue></color><taxonomy><scientific_name>Proteobacteria</scientific_name><common_name>Cohaesibacter CGMCC 1.9157</common_name><synonym>H_grpu</synonym></taxonomy><sequence><symbol>GRM3C</symbol><name>Cohaesibacter CGMCC 1.9157 (Proteobacteria) || bmcType=GRM3C (main)  || 100aa || [A0A1I5FK34]  grpU1 || ickyGreen2</name><annotation><desc>2seqs_id80 || grpU1 || bestHMM=Hp_ickyGreen2_GrpU-GRM3C</desc></annotation></sequence></clade></clade><clade><branch_length>0.158479</branch_length><color><red>143</red><green>174</green><blue>34</blue></color><clade><name>C8N35_10831</name><branch_length>0.069207</branch_length><color><red>143</red><green>174</green><blue>34</blue></color><taxonomy><scientific_name>Proteobacteria</scientific_name><common_name>Breoghania DSM 23382</common_name><synonym>H_grpu</synonym></taxonomy><sequence><symbol>GRM3C</symbol><name>Breoghania DSM 23382 (Proteobacteria) || bmcType=GRM3C (main)  || 100aa || [A0A2T5V5I8]  grpU1 || ickyGreen2</name><annotation><desc>2seqs_id80 || grpU1 || bestHMM=Hp_ickyGreen2_GrpU-GRM3C</desc></annotation></sequence></clade><clade><name>CH339_19835</name><branch_length>0.098197</branch_length><color><red>143</red><green>174</green><blue>34</blue></color><taxonomy><scientific_name>Proteobacteria</scientific_name><common_name>Rhodobium DSM 11290</common_name><synonym>H_grpu</synonym></taxonomy><sequence><symbol>GRM3C</symbol><name>Rhodobium DSM 11290 (Proteobacteria) || bmcType=GRM3C (main)  || 99aa || [A0A327JFI1]  grpU1 || ickyGreen2</name><annotation><desc>2seqs_id80 || grpU1 || bestHMM=Hp_ickyGreen2_GrpU-GRM3C</desc></annotation></sequence></clade></clade></clade><clade><branch_length>0.241968</branch_length><color><red>143</red><green>174</green><blue>34</blue></color><clade><name>CLV78_1156</name><branch_length>0.053816</branch_length><color><red>143</red><green>174</green><blue>34</blue></color><taxonomy><scientific_name>Proteobacteria</scientific_name><common_name>Pseudoruegeria DSM 29328</common_name><synonym>H_grpu</synonym></taxonomy><sequence><symbol>GRM3C</symbol><name>Pseudoruegeria DSM 29328 (Proteobacteria) || bmcType=GRM3C (main)  || 100aa || [A0A2T0RFY3]  grpU1 || ickyGreen2</name><annotation><desc>grpU1 || 2loci_inTaxon || bestHMM=Hp_ickyGreen2_GrpU-GRM3C</desc></annotation></sequence></clade><clade><branch_length>0.089049</branch_length><color><red>143</red><green>174</green><blue>34</blue></color><clade><branch_length>0.051177</branch_length><color><red>143</red><green>174</green><blue>34</blue></color><clade><name>BV509_19195</name><branch_length>0.010689</branch_length><color><red>143</red><green>174</green><blue>34</blue></color><taxonomy><scientific_name>Proteobacteria</scientific_name><common_name>Rhodovulum AB26 (BV509)</common_name><synonym>H_grpu</synonym></taxonomy><sequence><symbol>GRM3C</symbol><name>Rhodovulum AB26 (BV509) (Proteobacteria) || bmcType=GRM3C (main)  || 100aa || [A0A1Q9QHM9]  grpU1 || ickyGreen2</name><annotation><desc>3seqs_id98 || 7seqs_id80 || grpU1 || bestHMM=Hp_ickyGreen2_GrpU-GRM3C</desc></annotation></sequence></clade><clade><branch_length>0.028287</branch_length><color><red>143</red><green>174</green><blue>34</blue></color><clade><name>C8N38_102246</name><branch_length>0.035656</branch_length><color><red>143</red><green>174</green><blue>34</blue></color><taxonomy><scientific_name>Proteobacteria</scientific_name><common_name>Rhodovulum DSM 19783</common_name><synonym>H_grpu</synonym></taxonomy><sequence><symbol>GRM3C</symbol><name>Rhodovulum DSM 19783 (Proteobacteria) || bmcType=GRM3C (main)  || 100aa || [A0A2T5UIW9]  grpU1 || ickyGreen2</name><annotation><desc>7seqs_id80 || grpU1 || bestHMM=Hp_ickyGreen2_GrpU-GRM3C</desc></annotation></sequence></clade><clade><name>NHU_00543</name><branch_length>0.078723</branch_length><color><red>143</red><green>174</green><blue>34</blue></color><taxonomy><scientific_name>Proteobacteria</scientific_name><common_name>Rhodovulum AB26 (NHU)</common_name><synonym>H_grpu</synonym></taxonomy><sequence><symbol>GRM3C</symbol><name>Rhodovulum AB26 (NHU) (Proteobacteria) || bmcType=GRM3C (main)  || 102aa || [A0A0D6AXY1]  grpU1 || ickyGreen2</name><annotation><desc>2seqs_id98 || 7seqs_id80 || grpU1 || bestHMM=Hp_ickyGreen2_GrpU-GRM3C</desc></annotation></sequence></clade></clade></clade><clade><branch_length>0.098202</branch_length><color><red>143</red><green>174</green><blue>34</blue></color><clade><name>SAMN05421580_11228</name><branch_length>0.01741</branch_length><color><red>143</red><green>174</green><blue>34</blue></color><taxonomy><scientific_name>Proteobacteria</scientific_name><common_name>Rhodobacter JA296</common_name><synonym>H_grpu</synonym></taxonomy><sequence><symbol>GRM3C</symbol><name>Rhodobacter JA296 (Proteobacteria) || bmcType=GRM3C (main)  || 100aa || [A0A1N7PZR9]  grpU1 || ickyGreen2</name><annotation><desc>2seqs_id98 || 4seqs_id80 || grpU1 || bestHMM=Hp_ickyGreen2_GrpU-GRM3C</desc></annotation></sequence></clade><clade><branch_length>0.048573</branch_length><color><red>143</red><green>174</green><blue>34</blue></color><clade><name>RCAP_rcc02200</name><branch_length>0.116969</branch_length><color><red>143</red><green>174</green><blue>34</blue></color><taxonomy><scientific_name>Proteobacteria</scientific_name><common_name>Rhodobacter NBRC 16581</common_name><synonym>H_grpu</synonym></taxonomy><sequence><symbol>GRM3C</symbol><name>Rhodobacter NBRC 16581 (Proteobacteria) || bmcType=GRM3C (main)  || 99aa || [D5AKU0]  grpU1 || ickyGreen2</name><annotation><desc>2seqs_id98 || 4seqs_id80 || grpU1 || bestHMM=Hp_ickyGreen2_GrpU-GRM3C</desc></annotation></sequence></clade><clade><name>SAMN05877831_107119</name><branch_length>0.095199</branch_length><color><red>143</red><green>174</green><blue>34</blue></color><taxonomy><scientific_name>Proteobacteria</scientific_name><common_name>Rhodobacter JA276</common_name><synonym>H_grpu</synonym></taxonomy><sequence><symbol>GRM3C</symbol><name>Rhodobacter JA276 (Proteobacteria) || bmcType=GRM3C (main)  || 100aa || [A0A285SNM1]  grpU1 || ickyGreen2</name><annotation><desc>4seqs_id80 || grpU1 || bestHMM=Hp_ickyGreen2_GrpU-GRM3C</desc></annotation></sequence></clade></clade></clade></clade></clade></clade></clade></clade></clade></clade></clade></clade></clade></clade><clade><branch_length>0.104937</branch_length><color><red>240</red><green>148</green><blue>77</blue></color><clade><name>SAMEA3545416_00083</name><branch_length>0.143284</branch_length><color><red>240</red><green>148</green><blue>77</blue></color><taxonomy><scientific_name>Firmicutes</scientific_name><common_name>Clostridium (SAMEA3545416)</common_name><synonym>H_grpu</synonym></taxonomy><sequence><symbol>GRM1A</symbol><name>Clostridium (SAMEA3545416) (Firmicutes) || bmcType=GRM1A (main)  || 100aa || [A0A1C6AQE3]  grpU-like || fadedOrange1</name><annotation><desc>grpU-like || 4loci_inTaxon || bestHMM=Hp_fadedOrange1_basal-hairy</desc></annotation></sequence></clade><clade><branch_length>1.0E-6</branch_length><color><red>240</red><green>148</green><blue>77</blue></color><clade><name>SAMN02745163_01532</name><branch_length>0.02874</branch_length><color><red>240</red><green>148</green><blue>77</blue></color><taxonomy><scientific_name>Firmicutes</scientific_name><common_name>Clostridium DSM 21758</common_name><synonym>H_grpu</synonym></taxonomy><sequence><symbol>GRM1A</symbol><name>Clostridium DSM 21758 (Firmicutes) || bmcType=GRM1A (main)  || 100aa || [A0A1M6HNJ8]  grpU-like || fadedOrange1</name><annotation><desc>11seqs_id80 || grpU-like || bestHMM=Hp_fadedOrange1_basal-hairy</desc></annotation></sequence></clade><clade><branch_length>0.046841</branch_length><color><red>240</red><green>148</green><blue>77</blue></color><clade><name>ADT22_09840</name><branch_length>0.049967</branch_length><color><red>240</red><green>148</green><blue>77</blue></color><taxonomy><scientific_name>Firmicutes</scientific_name><common_name>Clostridium ATCC 25763 (ADT22)</common_name><synonym>H_grpu</synonym></taxonomy><sequence><symbol>GRM1A</symbol><name>Clostridium ATCC 25763 (ADT22) (Firmicutes) || bmcType=GRM1A (main)  || 100aa || [A0A0C2NXY0]  grpU-like || fadedOrange1</name><annotation><desc>5seqs_id98 || 11seqs_id80 || grpU-like || 2loci_inTaxon || bestHMM=Hp_fadedOrange1_basal-hairy</desc></annotation></sequence></clade><clade><branch_length>0.039077</branch_length><color><red>240</red><green>148</green><blue>77</blue></color><clade><branch_length>1.0E-6</branch_length><color><red>240</red><green>148</green><blue>77</blue></color><clade><name>AAT22_12235</name><branch_length>0.038077</branch_length><color><red>240</red><green>148</green><blue>77</blue></color><taxonomy><scientific_name>Firmicutes</scientific_name><common_name>Clostridium C8</common_name><synonym>H_grpu</synonym></taxonomy><sequence><symbol>GRM1A</symbol><name>Clostridium C8 (Firmicutes) || bmcType=GRM1A (main)  || 100aa || [A0A0G9LG67]  grpU-like || fadedOrange1</name><annotation><desc>2seqs_id98 || 11seqs_id80 || grpU-like || bestHMM=Hp_fadedOrange1_basal-hairy</desc></annotation></sequence></clade><clade><name>CCH01_20990</name><branch_length>0.012481</branch_length><color><red>240</red><green>148</green><blue>77</blue></color><taxonomy><scientific_name>Firmicutes</scientific_name><common_name>Clostridium JF4335</common_name><synonym>H_grpu</synonym></taxonomy><sequence><symbol>GRM1A</symbol><name>Clostridium JF4335 (Firmicutes) || bmcType=GRM1A (main)  || 100aa || [A0A1U6JM07]  grpU-like || fadedOrange1</name><annotation><desc>2seqs_id98 || 11seqs_id80 || grpU-like || 2loci_inTaxon || bestHMM=Hp_fadedOrange1_basal-hairy</desc></annotation></sequence></clade></clade><clade><branch_length>0.012755</branch_length><color><red>240</red><green>148</green><blue>77</blue></color><clade><name>BN000_01731</name><branch_length>0.051784</branch_length><color><red>240</red><green>148</green><blue>77</blue></color><taxonomy><scientific_name>Firmicutes</scientific_name><common_name>Bacillus LF1</common_name><synonym>H_grpu</synonym></taxonomy><sequence><symbol>GRM1A</symbol><name>Bacillus LF1 (Firmicutes) || bmcType=GRM1A (main)  || 100aa || [A0A0U1NUW9]  grpU-like2 || fadedOrange1</name><annotation><desc>grpU-like2 || 3loci_inTaxon || bestHMM=Hp_fadedOrange1_basal-hairy</desc></annotation></sequence></clade><clade><branch_length>0.03462</branch_length><color><red>240</red><green>148</green><blue>77</blue></color><clade><name>WX73_03524</name><branch_length>0.082848</branch_length><color><red>240</red><green>148</green><blue>77</blue></color><taxonomy><scientific_name>Firmicutes</scientific_name><common_name>Clostridium PTA-10522</common_name><synonym>H_grpu</synonym></taxonomy><sequence><symbol>UA</symbol><name>Clostridium PTA-10522 (Firmicutes) || bmcType=UA (main) (omitted) || 101aa || [A0A162L4C7]  grpU-like2 || fadedOrange1</name><annotation><desc>10seqs_id98 || 7seqs_id80 || grpU-like2 || 3loci_inTaxon || bestHMM=Hp_fadedOrange1_basal-hairy</desc></annotation></sequence></clade><clade><branch_length>0.024185</branch_length><color><red>240</red><green>148</green><blue>77</blue></color><clade><name>SAMN05443428_101122</name><branch_length>0.05005</branch_length><color><red>240</red><green>148</green><blue>77</blue></color><taxonomy><scientific_name>Firmicutes</scientific_name><common_name>Caloramator USBA 833</common_name><synonym>H_grpu</synonym></taxonomy><sequence><symbol>GRM1A</symbol><name>Caloramator USBA 833 (Firmicutes) || bmcType=GRM1A (main)  || 101aa || [A0A1T4WFL8]  grpU-like2 || fadedOrange1</name><annotation><desc>5seqs_id80 || grpU-like2 || bestHMM=Hp_fadedOrange1_basal-hairy</desc></annotation></sequence></clade><clade><branch_length>0.026942</branch_length><color><red>240</red><green>148</green><blue>77</blue></color><clade><branch_length>0.03933</branch_length><color><red>240</red><green>148</green><blue>77</blue></color><clade><branch_length>0.03495</branch_length><color><red>240</red><green>148</green><blue>77</blue></color><clade><name>CACET_c30140</name><branch_length>1.0E-6</branch_length><color><red>240</red><green>148</green><blue>77</blue></color><taxonomy><scientific_name>Firmicutes</scientific_name><common_name>Clostridium DSM 1496</common_name><synonym>H_grpu</synonym></taxonomy><sequence><symbol>GRM1A</symbol><name>Clostridium DSM 1496 (Firmicutes) || bmcType=GRM1A (main)  || 101aa || [A0A0D8IDW4]  grpU-like2 || fadedOrange2</name><annotation><desc>3seqs_id80 || grpU-like2 || 2loci_inTaxon || bestHMM=Hp_fadedOrange2</desc></annotation></sequence></clade><clade><name>BJL90_00680</name><branch_length>0.025677</branch_length><color><red>240</red><green>148</green><blue>77</blue></color><taxonomy><scientific_name>Firmicutes</scientific_name><common_name>Clostridium ATCC 27076 (BJL90)</common_name><synonym>H_grpu</synonym></taxonomy><sequence><symbol>GRM1A</symbol><name>Clostridium ATCC 27076 (BJL90) (Firmicutes) || bmcType=GRM1A (main)  || 101aa || [A0A1D9FGQ3]  grpU-like2 || fadedOrange2</name><annotation><desc>3seqs_id80 || grpU-like2 || 3loci_inTaxon || bestHMM=Hp_fadedOrange2</desc></annotation></sequence></clade></clade><clade><branch_length>0.08548</branch_length><color><red>240</red><green>148</green><blue>77</blue></color><clade><name>Amet_3830</name><branch_length>0.218154</branch_length><color><red>240</red><green>148</green><blue>77</blue></color><taxonomy><scientific_name>Firmicutes</scientific_name><common_name>Alkaliphilus QYMF</common_name><synonym>H_grpu</synonym></taxonomy><sequence><symbol>GRM1A</symbol><name>Alkaliphilus QYMF (Firmicutes) || bmcType=GRM1A (main)  || 106aa || [A6TUS9]  grpU-like2 || fadedOrange2</name><annotation><desc>grpU-like2 || 3loci_inTaxon || bestHMM=Hp_fadedOrange2</desc></annotation></sequence></clade><clade><branch_length>0.161757</branch_length><color><red>240</red><green>148</green><blue>77</blue></color><clade><name>EGCR1_04770</name><branch_length>1.0E-6</branch_length><color><red>240</red><green>148</green><blue>77</blue></color><taxonomy><scientific_name>Firmicutes</scientific_name><common_name>Enterococcus DSM 15689</common_name><synonym>H_grpu</synonym></taxonomy><sequence><symbol>GRM1A</symbol><name>Enterococcus DSM 15689 (Firmicutes) || bmcType=GRM1A (main)  || 101aa || [A0A345FQM3]  grpU-like2 || fadedOrange2</name><annotation><desc>3seqs_id98 || 4seqs_id80 || grpU-like2 || bestHMM=Hp_fadedOrange2</desc></annotation></sequence></clade><clade><branch_length>0.054328</branch_length><color><red>240</red><green>148</green><blue>77</blue></color><clade><name>A5875_000619</name><branch_length>1.0E-6</branch_length><color><red>240</red><green>148</green><blue>77</blue></color><taxonomy><scientific_name>Firmicutes</scientific_name><common_name>Enterococcus 3H8_DIV0648</common_name><synonym>H_grpu</synonym></taxonomy><sequence><symbol>GRM1A</symbol><name>Enterococcus 3H8_DIV0648 (Firmicutes) || bmcType=GRM1A (main)  || 101aa || [A0A242D9U0]  grpU-like2 || fadedOrange2</name><annotation><desc>4seqs_id80 || grpU-like2 || 2loci_inTaxon || bestHMM=Hp_fadedOrange2</desc></annotation></sequence></clade><clade><branch_length>0.123459</branch_length><color><red>240</red><green>148</green><blue>77</blue></color><clade><name>BCR26_06375</name><branch_length>0.034426</branch_length><color><red>240</red><green>148</green><blue>77</blue></color><taxonomy><scientific_name>Firmicutes</scientific_name><common_name>Enterococcus LMG 25899</common_name><synonym>H_grpu</synonym></taxonomy><sequence><symbol>GRM1A</symbol><name>Enterococcus LMG 25899 (Firmicutes) || bmcType=GRM1A (main)  || 103aa || [A0A1E5KSH6]  grpU-like2 || fadedOrange2</name><annotation><desc>2seqs_id80 || grpU-like2 || 2loci_inTaxon || bestHMM=Hp_fadedOrange2</desc></annotation></sequence></clade><clade><name>A5888_000511</name><branch_length>0.063842</branch_length><color><red>240</red><green>148</green><blue>77</blue></color><taxonomy><scientific_name>Firmicutes</scientific_name><common_name>Enterococcus 9E7_DIV0242</common_name><synonym>H_grpu</synonym></taxonomy><sequence><symbol>GRM1A</symbol><name>Enterococcus 9E7_DIV0242 (Firmicutes) || bmcType=GRM1A (main)  || 104aa || [A0A242KCB1]  grpU-like2 || fadedOrange2</name><annotation><desc>2seqs_id80 || grpU-like2 || bestHMM=Hp_fadedOrange2</desc></annotation></sequence></clade></clade></clade></clade></clade></clade><clade><branch_length>0.054205</branch_length><color><red>240</red><green>148</green><blue>77</blue></color><clade><branch_length>0.022234</branch_length><color><red>160</red><green>69</green><blue>14</blue></color><clade><branch_length>0.096232</branch_length><color><red>160</red><green>69</green><blue>14</blue></color><clade><name>NCTC11027_05493</name><branch_length>0.039316</branch_length><color><red>160</red><green>69</green><blue>14</blue></color><taxonomy><scientific_name>Firmicutes</scientific_name><common_name>Paenibacillus BO5 (NCTC11027)</common_name><synonym>H_grpu</synonym></taxonomy><sequence><symbol>GRM1A</symbol><name>Paenibacillus BO5 (NCTC11027) (Firmicutes) || bmcType=GRM1A (main)  || 106aa || [A0A378ZNP4]  grpU-like2 || burntUmber</name><annotation><desc>16seqs_id80 || grpU-like2 || 3loci_inTaxon || bestHMM=Hp_burntUmber</desc></annotation></sequence></clade><clade><branch_length>1.0E-6</branch_length><color><red>160</red><green>69</green><blue>14</blue></color><clade><name>PAAL66ix_17652</name><branch_length>0.012831</branch_length><color><red>160</red><green>69</green><blue>14</blue></color><taxonomy><scientific_name>Firmicutes</scientific_name><common_name>Paenibacillus A6-6i-x</common_name><synonym>H_grpu</synonym></taxonomy><sequence><symbol>GRM1A</symbol><name>Paenibacillus A6-6i-x (Firmicutes) || bmcType=GRM1A (main)  || 106aa || [S9T013]  grpU-like2 || burntUmber</name><annotation><desc>4seqs_id98 || 16seqs_id80 || grpU-like2 || 2loci_inTaxon || bestHMM=Hp_burntUmber</desc></annotation></sequence></clade><clade><name>SAMN05661091_2885</name><branch_length>1.0E-6</branch_length><color><red>160</red><green>69</green><blue>14</blue></color><taxonomy><scientific_name>Firmicutes</scientific_name><common_name>Paenibacillus N3/975</common_name><synonym>H_grpu</synonym></taxonomy><sequence><symbol>GRM1A</symbol><name>Paenibacillus N3/975 (Firmicutes) || bmcType=GRM1A (main)  || 106aa || [A0A1X7HER4]  grpU-like2 || burntUmber</name><annotation><desc>7seqs_id98 || 16seqs_id80 || grpU-like2 || 3loci_inTaxon || bestHMM=Hp_burntUmber</desc></annotation></sequence></clade></clade></clade><clade><branch_length>0.010215</branch_length><color><red>160</red><green>69</green><blue>14</blue></color><clade><branch_length>0.040442</branch_length><color><red>160</red><green>69</green><blue>14</blue></color><clade><name>C817_05355</name><branch_length>0.054348</branch_length><color><red>160</red><green>69</green><blue>14</blue></color><taxonomy><scientific_name>Firmicutes</scientific_name><common_name>Dorea 43953</common_name><synonym>H_grpu</synonym></taxonomy><sequence><symbol>GRM1A</symbol><name>Dorea 43953 (Firmicutes) || bmcType=GRM1A (main)  || 94aa || [R9MND7]  grpU-like2 || burntUmber</name><annotation><desc>grpU-like2 || bestHMM=Hp_burntUmber</desc></annotation></sequence></clade><clade><branch_length>0.044866</branch_length><color><red>160</red><green>69</green><blue>14</blue></color><clade><name>SAMN05660830_01913</name><branch_length>0.286134</branch_length><color><red>160</red><green>69</green><blue>14</blue></color><taxonomy><scientific_name>Proteobacteria</scientific_name><common_name>Desulfovibrio DSM 7057 (SAMN05660830)</common_name><synonym>H_grpu</synonym></taxonomy><sequence><symbol>GRM1A</symbol><name>Desulfovibrio DSM 7057 (SAMN05660830) (Proteobacteria) || bmcType=GRM1A (main)  || 101aa || [A0A1M6HQN2]  grpU-like2 || burntUmber</name><annotation><desc>grpU-like2 || 2loci_inTaxon || bestHMM=Hp_burntUmber</desc></annotation></sequence></clade><clade><branch_length>0.044847</branch_length><color><red>160</red><green>69</green><blue>14</blue></color><clade><name>C7122_00975</name><branch_length>0.136189</branch_length><color><red>160</red><green>69</green><blue>14</blue></color><taxonomy><scientific_name>Firmicutes</scientific_name><common_name>unclassified-Lachnospiraceae F0428</common_name><synonym>H_grpu</synonym></taxonomy><sequence><symbol>GRM1A</symbol><name>unclassified-Lachnospiraceae F0428 (Firmicutes) || bmcType=GRM1A (main)  || 93aa || [A0A2T4TBI3]  grpU-like2 || burntUmber</name><annotation><desc>grpU-like2 || bestHMM=Hp_burntUmber</desc></annotation></sequence></clade><clade><name>SAMN02745115_01134</name><branch_length>0.196003</branch_length><color><red>160</red><green>69</green><blue>14</blue></color><taxonomy><scientific_name>Firmicutes</scientific_name><common_name>Peptoanaerobacter ATCC 43714</common_name><synonym>H_grpu</synonym></taxonomy><sequence><symbol>GRM3A</symbol><name>Peptoanaerobacter ATCC 43714 (Firmicutes) || bmcType=GRM3A (main)  || 102aa || [A0A1T5JDN6]  grpU-like2 || burntUmber</name><annotation><desc>3seqs_id98 || 3seqs_id80 || grpU-like2 || 2loci_inTaxon || bestHMM=Hp_burntUmber</desc></annotation></sequence></clade></clade></clade></clade><clade><branch_length>0.014585</branch_length><color><red>160</red><green>69</green><blue>14</blue></color><clade><branch_length>0.01964</branch_length><color><red>160</red><green>69</green><blue>14</blue></color><clade><name>BHK98_03050</name><branch_length>0.062461</branch_length><color><red>160</red><green>69</green><blue>14</blue></color><taxonomy><scientific_name>Firmicutes</scientific_name><common_name>Eubacterium 24907</common_name><synonym>H_grpu</synonym></taxonomy><sequence><symbol>GRM1A</symbol><name>Eubacterium 24907 (Firmicutes) || bmcType=GRM1A (main)  || 103aa || [A0A1Q9JG00]  grpU-like2 || burntUmber</name><annotation><desc>grpU-like2 || bestHMM=Hp_burntUmber</desc></annotation></sequence></clade><clade><name>SAMEA3545284_01696</name><branch_length>0.069744</branch_length><color><red>160</red><green>69</green><blue>14</blue></color><taxonomy><scientific_name>Firmicutes</scientific_name><common_name>Eubacterium (SAMEA3545284)</common_name><synonym>H_grpu</synonym></taxonomy><sequence><symbol>GRM1A</symbol><name>Eubacterium (SAMEA3545284) (Firmicutes) || bmcType=GRM1A (main)  || 101aa || [A0A1C5SR09]  grpU-like2 || burntUmber</name><annotation><desc>grpU-like2 || bestHMM=Hp_burntUmber</desc></annotation></sequence></clade></clade><clade><branch_length>0.015419</branch_length><color><red>160</red><green>69</green><blue>14</blue></color><clade><branch_length>0.07782</branch_length><color><red>160</red><green>69</green><blue>14</blue></color><clade><name>SAMN02745115_02057</name><branch_length>1.0E-6</branch_length><color><red>160</red><green>69</green><blue>14</blue></color><taxonomy><scientific_name>Firmicutes</scientific_name><common_name>Peptoanaerobacter ATCC 43714</common_name><synonym>H_grpu</synonym></taxonomy><sequence><symbol>GRM1A</symbol><name>Peptoanaerobacter ATCC 43714 (Firmicutes) || bmcType=GRM1A (main)  || 101aa || [A0A1T5KQT7]  grpU-like2 || burntUmber</name><annotation><desc>2seqs_id98 || 2seqs_id80 || grpU-like2 || 2loci_inTaxon || bestHMM=Hp_burntUmber</desc></annotation></sequence></clade><clade><name>SAMN04489866_103125</name><branch_length>0.260227</branch_length><color><red>160</red><green>69</green><blue>14</blue></color><taxonomy><scientific_name>Firmicutes</scientific_name><common_name>Peptococcus DSM 20475</common_name><synonym>H_grpu</synonym></taxonomy><sequence><symbol>GRM1A</symbol><name>Peptococcus DSM 20475 (Firmicutes) || bmcType=GRM1A (main)  || 98aa || [A0A1G6URH8]  grpU-like2 || burntUmber</name><annotation><desc>grpU-like2 || bestHMM=Hp_burntUmber</desc></annotation></sequence></clade></clade><clade><branch_length>0.154824</branch_length><color><red>160</red><green>69</green><blue>14</blue></color><clade><name>SAMN02745161_1888</name><branch_length>0.025195</branch_length><color><red>160</red><green>69</green><blue>14</blue></color><taxonomy><scientific_name>Proteobacteria</scientific_name><common_name>Halodesulfovibrio DSM 17456</common_name><synonym>H_grpu</synonym></taxonomy><sequence><symbol>UA</symbol><name>Halodesulfovibrio DSM 17456 (Proteobacteria) || bmcType=UA (sat) (omitted) || 101aa || [A0A1N6GYA1]  grpU-like2 || burntUmber</name><annotation><desc>2seqs_id80 || grpU-like2 || bestHMM=Hp_burntUmber</desc></annotation></sequence></clade><clade><name>SP90_11480</name><branch_length>0.02887</branch_length><color><red>160</red><green>69</green><blue>14</blue></color><taxonomy><scientific_name>Proteobacteria</scientific_name><common_name>Halodesulfovibrio JC271</common_name><synonym>H_grpu</synonym></taxonomy><sequence><symbol>GRM1A</symbol><name>Halodesulfovibrio JC271 (Proteobacteria) || bmcType=GRM1A (main)  || 101aa || [A0A1B7XB63]  grpU-like2 || burntUmber</name><annotation><desc>2seqs_id80 || grpU-like2 || 2loci_inTaxon || bestHMM=Hp_burntUmber</desc></annotation></sequence></clade></clade></clade></clade></clade></clade><clade><branch_length>0.023537</branch_length><color><red>240</red><green>148</green><blue>77</blue></color><clade><branch_length>0.068922</branch_length><color><red>133</red><green>14</green><blue>4</blue></color><clade><branch_length>0.012593</branch_length><color><red>133</red><green>14</green><blue>4</blue></color><clade><name>B0537_00275</name><branch_length>0.040414</branch_length><color><red>133</red><green>14</green><blue>4</blue></color><taxonomy><scientific_name>Firmicutes</scientific_name><common_name>Desulfotomaculum GSS09</common_name><synonym>H_grpu</synonym></taxonomy><sequence><symbol>GRM1A</symbol><name>Desulfotomaculum GSS09 (Firmicutes) || bmcType=GRM1A (main)  || 97aa || [A0A1S6ISE9]  grpU-like2 || indianRed</name><annotation><desc>grpU-like2 || bestHMM=Hp_indianRed</desc></annotation></sequence></clade><clade><name>Desaci_1576</name><branch_length>0.066625</branch_length><color><red>133</red><green>14</green><blue>4</blue></color><taxonomy><scientific_name>Firmicutes</scientific_name><common_name>Desulfosporosinus DSM 22704</common_name><synonym>H_grpu</synonym></taxonomy><sequence><symbol>GRM1A</symbol><name>Desulfosporosinus DSM 22704 (Firmicutes) || bmcType=GRM1A (main)  || 97aa || [I4D456]  grpU-like2 || indianRed</name><annotation><desc>14seqs_id80 || grpU-like2 || bestHMM=Hp_indianRed</desc></annotation></sequence></clade></clade><clade><branch_length>0.013099</branch_length><color><red>133</red><green>14</green><blue>4</blue></color><clade><name>SAMN02745123_03557</name><branch_length>0.025549</branch_length><color><red>133</red><green>14</green><blue>4</blue></color><taxonomy><scientific_name>Firmicutes</scientific_name><common_name>Desulfotomaculum DSM 10349</common_name><synonym>H_grpu</synonym></taxonomy><sequence><symbol>GRM1A</symbol><name>Desulfotomaculum DSM 10349 (Firmicutes) || bmcType=GRM1A (main)  || 97aa || [A0A1M6WAW5]  grpU-like2 || indianRed</name><annotation><desc>14seqs_id80 || grpU-like2 || bestHMM=Hp_indianRed</desc></annotation></sequence></clade><clade><branch_length>1.0E-6</branch_length><color><red>133</red><green>14</green><blue>4</blue></color><clade><branch_length>0.01264</branch_length><color><red>133</red><green>14</green><blue>4</blue></color><clade><name>DesyoDRAFT_5124</name><branch_length>0.051362</branch_length><color><red>133</red><green>14</green><blue>4</blue></color><taxonomy><scientific_name>Firmicutes</scientific_name><common_name>Desulfosporosinus DSM 17734</common_name><synonym>H_grpu</synonym></taxonomy><sequence><symbol>GRM1A</symbol><name>Desulfosporosinus DSM 17734 (Firmicutes) || bmcType=GRM1A (main)  || 103aa || [H5Y079]  grpU-like2 || indianRed</name><annotation><desc>14seqs_id80 || grpU-like2 || 3loci_inTaxon || bestHMM=Hp_indianRed</desc></annotation></sequence></clade><clade><branch_length>0.025163</branch_length><color><red>133</red><green>14</green><blue>4</blue></color><clade><name>DESHY_120087</name><branch_length>0.114094</branch_length><color><red>133</red><green>14</green><blue>4</blue></color><taxonomy><scientific_name>Firmicutes</scientific_name><common_name>Desulfotomaculum DSM 18033</common_name><synonym>H_grpu</synonym></taxonomy><sequence><symbol>GRM1A</symbol><name>Desulfotomaculum DSM 18033 (Firmicutes) || bmcType=GRM1A (main)  || 108aa || [K8E895]  grpU-like2 || indianRed</name><annotation><desc>grpU-like2 || bestHMM=Hp_indianRed</desc></annotation></sequence></clade><clade><name>SPSIL_47720</name><branch_length>1.0E-6</branch_length><color><red>133</red><green>14</green><blue>4</blue></color><taxonomy><scientific_name>Firmicutes</scientific_name><common_name>Sporomusa DSM 10669</common_name><synonym>H_grpu</synonym></taxonomy><sequence><symbol>GRM1A</symbol><name>Sporomusa DSM 10669 (Firmicutes) || bmcType=GRM1A (main)  || 103aa || [A0A259U921]  grpU-like2 || indianRed</name><annotation><desc>14seqs_id80 || grpU-like2 || 3loci_inTaxon || bestHMM=Hp_indianRed</desc></annotation></sequence></clade></clade></clade><clade><branch_length>0.012772</branch_length><color><red>133</red><green>14</green><blue>4</blue></color><clade><name>Dred_3272</name><branch_length>0.025511</branch_length><color><red>133</red><green>14</green><blue>4</blue></color><taxonomy><scientific_name>Firmicutes</scientific_name><common_name>Desulfotomaculum MI-1</common_name><synonym>H_grpu</synonym></taxonomy><sequence><symbol>GRM1A</symbol><name>Desulfotomaculum MI-1 (Firmicutes) || bmcType=GRM1A (main)  || 103aa || [A4J9L9]  grpU-like2 || indianRed</name><annotation><desc>14seqs_id80 || grpU-like2 || 2loci_inTaxon || bestHMM=Hp_indianRed</desc></annotation></sequence></clade><clade><branch_length>0.003582</branch_length><color><red>133</red><green>14</green><blue>4</blue></color><clade><name>Desor_5415</name><branch_length>0.024254</branch_length><color><red>133</red><green>14</green><blue>4</blue></color><taxonomy><scientific_name>Firmicutes</scientific_name><common_name>Desulfosporosinus DSM 765</common_name><synonym>H_grpu</synonym></taxonomy><sequence><symbol>GRM1A</symbol><name>Desulfosporosinus DSM 765 (Firmicutes) || bmcType=GRM1A (main)  || 103aa || [G7WEH8]  grpU-like2 || indianRed</name><annotation><desc>14seqs_id80 || grpU-like2 || 3loci_inTaxon || bestHMM=Hp_indianRed</desc></annotation></sequence></clade><clade><branch_length>0.009548</branch_length><color><red>133</red><green>14</green><blue>4</blue></color><clade><branch_length>1.0E-6</branch_length><color><red>133</red><green>14</green><blue>4</blue></color><clade><name>DEAC_c12170</name><branch_length>0.064513</branch_length><color><red>133</red><green>14</green><blue>4</blue></color><taxonomy><scientific_name>Firmicutes</scientific_name><common_name>Desulfosporosinus M1</common_name><synonym>H_grpu</synonym></taxonomy><sequence><symbol>GRM1A</symbol><name>Desulfosporosinus M1 (Firmicutes) || bmcType=GRM1A (main)  || 101aa || [A0A0J1IPE5]  grpU-like2 || indianRed</name><annotation><desc>grpU-like2 || bestHMM=Hp_indianRed</desc></annotation></sequence></clade><clade><branch_length>0.012861</branch_length><color><red>133</red><green>14</green><blue>4</blue></color><clade><name>Desru_2082</name><branch_length>0.012493</branch_length><color><red>133</red><green>14</green><blue>4</blue></color><taxonomy><scientific_name>Firmicutes</scientific_name><common_name>Desulfotomaculum DSM 2154</common_name><synonym>H_grpu</synonym></taxonomy><sequence><symbol>GRM1A</symbol><name>Desulfotomaculum DSM 2154 (Firmicutes) || bmcType=GRM1A (main)  || 99aa || [F6DK20]  grpU-like2 || indianRed</name><annotation><desc>2seqs_id80 || grpU-like2 || bestHMM=Hp_indianRed</desc></annotation></sequence></clade><clade><name>SAMN04488500_10754</name><branch_length>0.012399</branch_length><color><red>133</red><green>14</green><blue>4</blue></color><taxonomy><scientific_name>Firmicutes</scientific_name><common_name>Sporomusa DSM 5090</common_name><synonym>H_grpu</synonym></taxonomy><sequence><symbol>GRM1A</symbol><name>Sporomusa DSM 5090 (Firmicutes) || bmcType=GRM1A (main)  || 103aa || [A0A1W2BC11]  grpU-like2 || indianRed</name><annotation><desc>14seqs_id80 || grpU-like2 || 4loci_inTaxon || bestHMM=Hp_indianRed</desc></annotation></sequence></clade></clade></clade><clade><branch_length>0.01264</branch_length><color><red>133</red><green>14</green><blue>4</blue></color><clade><name>DEF42_09190</name><branch_length>0.012155</branch_length><color><red>133</red><green>14</green><blue>4</blue></color><taxonomy><scientific_name>Firmicutes</scientific_name><common_name>Desulfosporosinus (DEF42)</common_name><synonym>H_grpu</synonym></taxonomy><sequence><symbol>GRM1A</symbol><name>Desulfosporosinus (DEF42) (Firmicutes) || bmcType=GRM1A (main)  || 103aa || [A0A358Q0G1]  grpU-like2 || indianRed</name><annotation><desc>14seqs_id80 || grpU-like2 || 4loci_inTaxon || bestHMM=Hp_indianRed</desc></annotation></sequence></clade><clade><branch_length>1.0E-6</branch_length><color><red>133</red><green>14</green><blue>4</blue></color><clade><name>Desmer_4383</name><branch_length>0.024902</branch_length><color><red>133</red><green>14</green><blue>4</blue></color><taxonomy><scientific_name>Firmicutes</scientific_name><common_name>Desulfosporosinus DSM 13257</common_name><synonym>H_grpu</synonym></taxonomy><sequence><symbol>GRM1A</symbol><name>Desulfosporosinus DSM 13257 (Firmicutes) || bmcType=GRM1A (main)  || 103aa || [J7IWT6]  grpU-like2 || indianRed</name><annotation><desc>3seqs_id98 || 14seqs_id80 || grpU-like2 || 3loci_inTaxon || bestHMM=Hp_indianRed</desc></annotation></sequence></clade><clade><branch_length>0.012381</branch_length><color><red>133</red><green>14</green><blue>4</blue></color><clade><name>SAMN02746098_00568</name><branch_length>0.024271</branch_length><color><red>133</red><green>14</green><blue>4</blue></color><taxonomy><scientific_name>Firmicutes</scientific_name><common_name>Desulfosporosinus DSM 15449</common_name><synonym>H_grpu</synonym></taxonomy><sequence><symbol>GRM1A</symbol><name>Desulfosporosinus DSM 15449 (Firmicutes) || bmcType=GRM1A (main)  || 103aa || [A0A1M5RIF4]  grpU-like2 || indianRed</name><annotation><desc>14seqs_id80 || grpU-like2 || 2loci_inTaxon || bestHMM=Hp_indianRed</desc></annotation></sequence></clade><clade><branch_length>1.0E-6</branch_length><color><red>133</red><green>14</green><blue>4</blue></color><clade><name>DOT_2438</name><branch_length>0.039228</branch_length><color><red>133</red><green>14</green><blue>4</blue></color><taxonomy><scientific_name>Firmicutes</scientific_name><common_name>Desulfosporosinus OT</common_name><synonym>H_grpu</synonym></taxonomy><sequence><symbol>GRM1A</symbol><name>Desulfosporosinus OT (Firmicutes) || bmcType=GRM1A (main)  || 103aa || [G2FRV1]  grpU-like2 || indianRed</name><annotation><desc>11seqs_id80 || grpU-like2 || 4loci_inTaxon || bestHMM=Hp_indianRed</desc></annotation></sequence></clade><clade><branch_length>0.031626</branch_length><color><red>133</red><green>14</green><blue>4</blue></color><clade><name>SAMN02745215_01901</name><branch_length>0.036437</branch_length><color><red>133</red><green>14</green><blue>4</blue></color><taxonomy><scientific_name>Firmicutes</scientific_name><common_name>Desulfitobacterium DSM 11544</common_name><synonym>H_grpu</synonym></taxonomy><sequence><symbol>GRM1A</symbol><name>Desulfitobacterium DSM 11544 (Firmicutes) || bmcType=GRM1A (main)  || 103aa || [A0A1M7TEN0]  grpU-like2 || indianRed</name><annotation><desc>7seqs_id98 || 11seqs_id80 || grpU-like2 || 2loci_inTaxon || bestHMM=Hp_indianRed</desc></annotation></sequence></clade><clade><name>ACT01_04840</name><branch_length>0.112912</branch_length><color><red>133</red><green>14</green><blue>4</blue></color><taxonomy><scientific_name>Firmicutes</scientific_name><common_name>Megasphaera MH</common_name><synonym>H_grpu</synonym></taxonomy><sequence><symbol>GRM1A</symbol><name>Megasphaera MH (Firmicutes) || bmcType=GRM1A (main)  || 102aa || [A0A344MI76]  grpU-like2 || indianRed</name><annotation><desc>3seqs_id98 || 4seqs_id80 || grpU-like2 || bestHMM=Hp_indianRed</desc></annotation></sequence></clade></clade></clade></clade></clade></clade></clade></clade></clade></clade></clade></clade><clade><branch_length>0.062903</branch_length><color><red>127</red><green>104</green><blue>78</blue></color><clade><name>A4V08_24180</name><branch_length>0.034636</branch_length><color><red>127</red><green>104</green><blue>78</blue></color><taxonomy><scientific_name>Firmicutes</scientific_name><common_name>Lachnoclostridium YL32</common_name><synonym>H_grpu</synonym></taxonomy><sequence><symbol>GRM1A</symbol><name>Lachnoclostridium YL32 (Firmicutes) || bmcType=GRM1A (main)  || 101aa || [A0A1C7G8W1]  grpU2 || darkTaupe1</name><annotation><desc>2seqs_id98 || 26seqs_id80 || grpU2 || 2loci_inTaxon || bestHMM=Hp_darkTaupe1</desc></annotation></sequence></clade><clade><branch_length>0.022418</branch_length><color><red>127</red><green>104</green><blue>78</blue></color><clade><name>B5G38_08875</name><branch_length>0.055484</branch_length><color><red>127</red><green>104</green><blue>78</blue></color><taxonomy><scientific_name>Firmicutes</scientific_name><common_name>Gemmiger An87</common_name><synonym>H_grpu</synonym></taxonomy><sequence><symbol>GRM1A</symbol><name>Gemmiger An87 (Firmicutes) || bmcType=GRM1A (main)  || 101aa || [A0A1Y3RUX8]  grpU2 || darkTaupe1</name><annotation><desc>4seqs_id98 || 18seqs_id80 || grpU2 || bestHMM=Hp_darkTaupe1</desc></annotation></sequence></clade><clade><branch_length>0.019981</branch_length><color><red>127</red><green>104</green><blue>78</blue></color><clade><branch_length>0.057286</branch_length><color><red>127</red><green>104</green><blue>78</blue></color><clade><name>Cphy_1424</name><branch_length>1.0E-6</branch_length><color><red>127</red><green>104</green><blue>78</blue></color><taxonomy><scientific_name>Firmicutes</scientific_name><common_name>Lachnoclostridium ATCC 700394</common_name><synonym>H_grpu</synonym></taxonomy><sequence><symbol>GRM1A</symbol><name>Lachnoclostridium ATCC 700394 (Firmicutes) || bmcType=GRM1A (main)  || 101aa || [A9KPD7]  grpU2 || darkTaupe1</name><annotation><desc>26seqs_id80 || grpU2 || 3loci_inTaxon || bestHMM=Hp_darkTaupe1</desc></annotation></sequence></clade><clade><branch_length>0.012543</branch_length><color><red>127</red><green>104</green><blue>78</blue></color><clade><name>DC053_21240</name><branch_length>0.012271</branch_length><color><red>127</red><green>104</green><blue>78</blue></color><taxonomy><scientific_name>Firmicutes</scientific_name><common_name>Lachnoclostridium (DC053)</common_name><synonym>H_grpu</synonym></taxonomy><sequence><symbol>GRM1A</symbol><name>Lachnoclostridium (DC053) (Firmicutes) || bmcType=GRM1A (main)  || 101aa || [A0A352P8L0]  grpU2 || darkTaupe1</name><annotation><desc>9seqs_id98 || 26seqs_id80 || grpU2 || 3loci_inTaxon || bestHMM=Hp_darkTaupe1</desc></annotation></sequence></clade><clade><branch_length>0.011627</branch_length><color><red>127</red><green>104</green><blue>78</blue></color><clade><name>BXY41_101248</name><branch_length>0.013596</branch_length><color><red>127</red><green>104</green><blue>78</blue></color><taxonomy><scientific_name>Bacteroidetes</scientific_name><common_name>Bacteroides xylanolyticus</common_name><synonym>H_grpu</synonym></taxonomy><sequence><symbol>GRM1A</symbol><name>Bacteroides xylanolyticus (Bacteroidetes) || bmcType=GRM1A (main)  || 101aa || [A0A2S6HYE2]  grpU2 || darkTaupe1</name><annotation><desc>2seqs_id98 || 26seqs_id80 || grpU2 || 4loci_inTaxon || bestHMM=Hp_darkTaupe1</desc></annotation></sequence></clade><clade><branch_length>0.051205</branch_length><color><red>127</red><green>104</green><blue>78</blue></color><clade><name>CBFG_00659</name><branch_length>1.0E-6</branch_length><color><red>127</red><green>104</green><blue>78</blue></color><taxonomy><scientific_name>Firmicutes</scientific_name><common_name>unclassified-Clostridiales 1_7_47_FAA</common_name><synonym>H_grpu</synonym></taxonomy><sequence><symbol>GRM1A</symbol><name>unclassified-Clostridiales 1_7_47_FAA (Firmicutes) || bmcType=GRM1A (main)  || 101aa || [C5EE96] 4OLO grpU2 || darkTaupe1</name><annotation><desc>2seqs_id98 || 26seqs_id80 || grpU2 || bestHMM=Hp_darkTaupe1</desc></annotation></sequence></clade><clade><branch_length>0.012462</branch_length><color><red>127</red><green>104</green><blue>78</blue></color><clade><name>CLFS41_18590</name><branch_length>0.012509</branch_length><color><red>127</red><green>104</green><blue>78</blue></color><taxonomy><scientific_name>Firmicutes</scientific_name><common_name>Clostridium FS41</common_name><synonym>H_grpu</synonym></taxonomy><sequence><symbol>GRM1A</symbol><name>Clostridium FS41 (Firmicutes) || bmcType=GRM1A (main)  || 101aa || [A0A0F0CIP7]  grpU2 || darkTaupe1</name><annotation><desc>5seqs_id98 || 26seqs_id80 || grpU2 || bestHMM=Hp_darkTaupe1</desc></annotation></sequence></clade><clade><branch_length>0.03833</branch_length><color><red>127</red><green>104</green><blue>78</blue></color><clade><name>C7256_18190</name><branch_length>1.0E-6</branch_length><color><red>127</red><green>104</green><blue>78</blue></color><taxonomy><scientific_name>Firmicutes</scientific_name><common_name>Lachnoclostridium NLAE-zl-G277 (C7256)</common_name><synonym>H_grpu</synonym></taxonomy><sequence><symbol>GRM1A</symbol><name>Lachnoclostridium NLAE-zl-G277 (C7256) (Firmicutes) || bmcType=GRM1A (main)  || 101aa || [A0A1I0I3V7]  grpU2 || darkTaupe1</name><annotation><desc>5seqs_id98 || 18seqs_id80 || grpU2 || 2loci_inTaxon || bestHMM=Hp_darkTaupe1</desc></annotation></sequence></clade><clade><name>DFR60_10993</name><branch_length>0.096476</branch_length><color><red>127</red><green>104</green><blue>78</blue></color><taxonomy><scientific_name>Firmicutes</scientific_name><common_name>Hungatella DSM 24995</common_name><synonym>H_grpu</synonym></taxonomy><sequence><symbol>GRM1A</symbol><name>Hungatella DSM 24995 (Firmicutes) || bmcType=GRM1A (main)  || 101aa || [A0A2V3YF83]  grpU2 || darkTaupe1</name><annotation><desc>5seqs_id98 || 18seqs_id80 || grpU2 || bestHMM=Hp_darkTaupe1</desc></annotation></sequence></clade></clade></clade></clade></clade></clade></clade><clade><branch_length>0.058038</branch_length><color><red>127</red><green>104</green><blue>78</blue></color><clade><branch_length>0.012891</branch_length><color><red>127</red><green>104</green><blue>78</blue></color><clade><name>DTPHA_1403121</name><branch_length>0.012798</branch_length><color><red>127</red><green>104</green><blue>78</blue></color><taxonomy><scientific_name>Firmicutes</scientific_name><common_name>Enterococcus MJR8396B (DTPHA)</common_name><synonym>H_grpu</synonym></taxonomy><sequence><symbol>GRM1A</symbol><name>Enterococcus MJR8396B (DTPHA) (Firmicutes) || bmcType=GRM1A (main)  || 99aa || [A0A1A7ULV3]  grpU2 || darkTaupe2</name><annotation><desc>3seqs_id98 || 11seqs_id80 || grpU2 || 3loci_inTaxon || bestHMM=Hp_darkTaupe2</desc></annotation></sequence></clade><clade><name>OMU_00778</name><branch_length>0.012892</branch_length><color><red>127</red><green>104</green><blue>78</blue></color><taxonomy><scientific_name>Firmicutes</scientific_name><common_name>Enterococcus ATCC 14025</common_name><synonym>H_grpu</synonym></taxonomy><sequence><symbol>GRM1A</symbol><name>Enterococcus ATCC 14025 (Firmicutes) || bmcType=GRM1A (main)  || 99aa || [S0SE19]  grpU2 || darkTaupe2</name><annotation><desc>4seqs_id98 || 11seqs_id80 || grpU2 || 3loci_inTaxon || bestHMM=Hp_darkTaupe2</desc></annotation></sequence></clade></clade><clade><branch_length>0.01297</branch_length><color><red>127</red><green>104</green><blue>78</blue></color><clade><branch_length>0.025068</branch_length><color><red>127</red><green>104</green><blue>78</blue></color><clade><name>BW732_05585</name><branch_length>0.070598</branch_length><color><red>127</red><green>104</green><blue>78</blue></color><taxonomy><scientific_name>Firmicutes</scientific_name><common_name>Vagococcus CD276</common_name><synonym>H_grpu</synonym></taxonomy><sequence><symbol>GRM1A</symbol><name>Vagococcus CD276 (Firmicutes) || bmcType=GRM1A (main)  || 99aa || [A0A1Q2D5S4]  grpU2 || darkTaupe2</name><annotation><desc>grpU2 || bestHMM=Hp_darkTaupe2</desc></annotation></sequence></clade><clade><branch_length>0.025563</branch_length><color><red>127</red><green>104</green><blue>78</blue></color><clade><name>A5889_000065</name><branch_length>1.0E-6</branch_length><color><red>127</red><green>104</green><blue>78</blue></color><taxonomy><scientific_name>Firmicutes</scientific_name><common_name>Enterococcus 9D6_DIV0238</common_name><synonym>H_grpu</synonym></taxonomy><sequence><symbol>GRM1A</symbol><name>Enterococcus 9D6_DIV0238 (Firmicutes) || bmcType=GRM1A (main)  || 97aa || [A0A200JD36]  grpU2 || darkTaupe2</name><annotation><desc>4seqs_id80 || grpU2 || 2loci_inTaxon || bestHMM=Hp_darkTaupe2</desc></annotation></sequence></clade><clade><name>DXC12_02050</name><branch_length>0.06483</branch_length><color><red>127</red><green>104</green><blue>78</blue></color><taxonomy><scientific_name>Firmicutes</scientific_name><common_name>Melissococcus OM08-11BH</common_name><synonym>H_grpu</synonym></taxonomy><sequence><symbol>GRM1A</symbol><name>Melissococcus OM08-11BH (Firmicutes) || bmcType=GRM1A (main)  || 97aa || [A0A374JJB9]  grpU2 || darkTaupe2</name><annotation><desc>4seqs_id80 || grpU2 || bestHMM=Hp_darkTaupe2</desc></annotation></sequence></clade></clade></clade><clade><branch_length>1.0E-6</branch_length><color><red>127</red><green>104</green><blue>78</blue></color><clade><name>UC3_03123</name><branch_length>0.038503</branch_length><color><red>127</red><green>104</green><blue>78</blue></color><taxonomy><scientific_name>Firmicutes</scientific_name><common_name>Enterococcus ATCC BAA-412</common_name><synonym>H_grpu</synonym></taxonomy><sequence><symbol>GRM1A</symbol><name>Enterococcus ATCC BAA-412 (Firmicutes) || bmcType=GRM1A (main)  || 97aa || [R3WI56]  grpU2 || darkTaupe2</name><annotation><desc>9seqs_id80 || grpU2 || bestHMM=Hp_darkTaupe2</desc></annotation></sequence></clade><clade><branch_length>0.012513</branch_length><color><red>127</red><green>104</green><blue>78</blue></color><clade><branch_length>1.0E-6</branch_length><color><red>127</red><green>104</green><blue>78</blue></color><clade><branch_length>0.012582</branch_length><color><red>127</red><green>104</green><blue>78</blue></color><clade><name>A5798_001143</name><branch_length>0.067024</branch_length><color><red>127</red><green>104</green><blue>78</blue></color><taxonomy><scientific_name>Firmicutes</scientific_name><common_name>Enterococcus 6C8_DIV0013</common_name><synonym>H_grpu</synonym></taxonomy><sequence><symbol>GRM1A</symbol><name>Enterococcus 6C8_DIV0013 (Firmicutes) || bmcType=GRM1A (main)  || 98aa || [A0A242L7Z4]  grpU2 || darkTaupe2</name><annotation><desc>2seqs_id98 || 2seqs_id80 || grpU2 || bestHMM=Hp_darkTaupe2</desc></annotation></sequence></clade><clade><name>FD33_GL000440</name><branch_length>0.064676</branch_length><color><red>127</red><green>104</green><blue>78</blue></color><taxonomy><scientific_name>Firmicutes</scientific_name><common_name>Lactobacillus DSM 13238</common_name><synonym>H_grpu</synonym></taxonomy><sequence><symbol>GRM1A</symbol><name>Lactobacillus DSM 13238 (Firmicutes) || bmcType=GRM1A (main)  || 99aa || [A0A0R1PKY6]  grpU2 || darkTaupe2</name><annotation><desc>2seqs_id98 || 3seqs_id80 || grpU2 || bestHMM=Hp_darkTaupe2</desc></annotation></sequence></clade></clade><clade><branch_length>0.012625</branch_length><color><red>127</red><green>104</green><blue>78</blue></color><clade><name>FD03_GL000466</name><branch_length>0.066501</branch_length><color><red>127</red><green>104</green><blue>78</blue></color><taxonomy><scientific_name>Firmicutes</scientific_name><common_name>Lactobacillus DSM 19682</common_name><synonym>H_grpu</synonym></taxonomy><sequence><symbol>GRM1A</symbol><name>Lactobacillus DSM 19682 (Firmicutes) || bmcType=GRM1A (main)  || 100aa || [A0A0R1KFX1]  grpU2 || darkTaupe2</name><annotation><desc>grpU2 || bestHMM=Hp_darkTaupe2</desc></annotation></sequence></clade><clade><branch_length>0.012581</branch_length><color><red>127</red><green>104</green><blue>78</blue></color><clade><name>ATZ35_14950</name><branch_length>1.0E-6</branch_length><color><red>127</red><green>104</green><blue>78</blue></color><taxonomy><scientific_name>Firmicutes</scientific_name><common_name>Enterococcus LMG 26678</common_name><synonym>H_grpu</synonym></taxonomy><sequence><symbol>GRM1A</symbol><name>Enterococcus LMG 26678 (Firmicutes) || bmcType=GRM1A (main)  || 97aa || [A0A0U2IUT8]  grpU2 || darkTaupe2</name><annotation><desc>9seqs_id80 || grpU2 || bestHMM=Hp_darkTaupe2</desc></annotation></sequence></clade><clade><branch_length>1.0E-6</branch_length><color><red>127</red><green>104</green><blue>78</blue></color><clade><name>A5881_000648</name><branch_length>0.012515</branch_length><color><red>127</red><green>104</green><blue>78</blue></color><taxonomy><scientific_name>Firmicutes</scientific_name><common_name>Enterococcus LMG 8895 (A5881)</common_name><synonym>H_grpu</synonym></taxonomy><sequence><symbol>GRM1A</symbol><name>Enterococcus LMG 8895 (A5881) (Firmicutes) || bmcType=GRM1A (main)  || 97aa || [A0A242LTJ5]  grpU2 || darkTaupe2</name><annotation><desc>2seqs_id98 || 9seqs_id80 || grpU2 || bestHMM=Hp_darkTaupe2</desc></annotation></sequence></clade><clade><name>UC7_02754</name><branch_length>0.02539</branch_length><color><red>127</red><green>104</green><blue>78</blue></color><taxonomy><scientific_name>Firmicutes</scientific_name><common_name>Enterococcus ATCC BAA-1240</common_name><synonym>H_grpu</synonym></taxonomy><sequence><symbol>GRM1A</symbol><name>Enterococcus ATCC BAA-1240 (Firmicutes) || bmcType=GRM1A (main)  || 97aa || [R3WNL4]  grpU2 || darkTaupe2</name><annotation><desc>9seqs_id80 || grpU2 || bestHMM=Hp_darkTaupe2</desc></annotation></sequence></clade></clade></clade></clade></clade><clade><branch_length>0.02061</branch_length><color><red>127</red><green>104</green><blue>78</blue></color><clade><name>UAS_02197</name><branch_length>0.006472</branch_length><color><red>127</red><green>104</green><blue>78</blue></color><taxonomy><scientific_name>Firmicutes</scientific_name><common_name>Enterococcus ATCC 700915</common_name><synonym>H_grpu</synonym></taxonomy><sequence><symbol>GRM1A</symbol><name>Enterococcus ATCC 700915 (Firmicutes) || bmcType=GRM1A (main)  || 99aa || [R2RP92]  grpU2 || darkTaupe2</name><annotation><desc>2seqs_id98 || 11seqs_id80 || grpU2 || bestHMM=Hp_darkTaupe2</desc></annotation></sequence></clade><clade><branch_length>0.093145</branch_length><color><red>127</red><green>104</green><blue>78</blue></color><clade><name>SAMN05421767_10248</name><branch_length>0.036049</branch_length><color><red>127</red><green>104</green><blue>78</blue></color><taxonomy><scientific_name>Firmicutes</scientific_name><common_name>Granulicatella DSM 15827</common_name><synonym>H_grpu</synonym></taxonomy><sequence><symbol>GRM1A</symbol><name>Granulicatella DSM 15827 (Firmicutes) || bmcType=GRM1A (main)  || 101aa || [A0A1H9HB07]  grpU2 || darkTaupeX</name><annotation><desc>grpU2 || bestHMM=Hp_darkTaupe1</desc></annotation></sequence></clade><clade><branch_length>0.254237</branch_length><color><red>254</red><green>178</green><blue>9</blue></color><clade><branch_length>0.087735</branch_length><color><red>254</red><green>178</green><blue>9</blue></color><clade><name>BIV18_06920</name><branch_length>0.203408</branch_length><color><red>254</red><green>178</green><blue>9</blue></color><taxonomy><scientific_name>Firmicutes</scientific_name><common_name>Peptoniphilus 12936</common_name><synonym>H_grpu</synonym></taxonomy><sequence><symbol>GRM1A</symbol><name>Peptoniphilus 12936 (Firmicutes) || bmcType=GRM1A (main)  || 98aa || [A0A1U7M0R0]  grpU-like2 || saffron1</name><annotation><desc>grpU-like2 || 2loci_inTaxon || bestHMM=Hp_saffron1_firmicutes</desc></annotation></sequence></clade><clade><branch_length>0.103312</branch_length><color><red>254</red><green>178</green><blue>9</blue></color><clade><name>HMPREF9130_2138</name><branch_length>0.226878</branch_length><color><red>254</red><green>178</green><blue>9</blue></color><taxonomy><scientific_name>Firmicutes</scientific_name><common_name>Peptoniphilus F0436</common_name><synonym>H_grpu</synonym></taxonomy><sequence><symbol>EUT2B</symbol><name>Peptoniphilus F0436 (Firmicutes) || bmcType=EUT2B (sat)  || 98aa || [F9MTX6]  grpU-like2 || saffron1</name><annotation><desc>3seqs_id80 || grpU-like2 || bestHMM=Hp_saffron1_firmicutes</desc></annotation></sequence></clade><clade><branch_length>0.131866</branch_length><color><red>254</red><green>178</green><blue>9</blue></color><clade><name>ANHYDRO_00910</name><branch_length>0.02008</branch_length><color><red>254</red><green>178</green><blue>9</blue></color><taxonomy><scientific_name>Firmicutes</scientific_name><common_name>Anaerococcus DSM 7454</common_name><synonym>H_grpu</synonym></taxonomy><sequence><symbol>GRM1A</symbol><name>Anaerococcus DSM 7454 (Firmicutes) || bmcType=GRM1A (main)  || 97aa || [B6W8I7]  grpU-like2 || saffron1</name><annotation><desc>3seqs_id98 || 7seqs_id80 || grpU-like2 || bestHMM=Hp_saffron1_firmicutes</desc></annotation></sequence></clade><clade><branch_length>0.019983</branch_length><color><red>254</red><green>178</green><blue>9</blue></color><clade><name>HMPREF0078_1368</name><branch_length>0.026047</branch_length><color><red>254</red><green>178</green><blue>9</blue></color><taxonomy><scientific_name>Firmicutes</scientific_name><common_name>Anaerococcus ATCC 51170</common_name><synonym>H_grpu</synonym></taxonomy><sequence><symbol>GRM1A</symbol><name>Anaerococcus ATCC 51170 (Firmicutes) || bmcType=GRM1A (main)  || 97aa || [C7HVX0]  grpU-like2 || saffron1</name><annotation><desc>7seqs_id80 || grpU-like2 || bestHMM=Hp_saffron1_firmicutes</desc></annotation></sequence></clade><clade><name>HMPREF2852_03450</name><branch_length>1.0E-6</branch_length><color><red>254</red><green>178</green><blue>9</blue></color><taxonomy><scientific_name>Firmicutes</scientific_name><common_name>Anaerococcus HMSC065G05</common_name><synonym>H_grpu</synonym></taxonomy><sequence><symbol>GRM1A</symbol><name>Anaerococcus HMSC065G05 (Firmicutes) || bmcType=GRM1A (main)  || 97aa || [A0A1E8R893]  grpU-like2 || saffron1</name><annotation><desc>7seqs_id80 || grpU-like2 || bestHMM=Hp_saffron1_firmicutes</desc></annotation></sequence></clade></clade></clade></clade></clade><clade><branch_length>0.188249</branch_length><color><red>254</red><green>178</green><blue>9</blue></color><clade><branch_length>0.013374</branch_length><color><red>254</red><green>178</green><blue>9</blue></color><clade><name>B5F74_04430</name><branch_length>0.125061</branch_length><color><red>254</red><green>178</green><blue>9</blue></color><taxonomy><scientific_name>Actinobacteria</scientific_name><common_name>Collinsella An271</common_name><synonym>H_grpu</synonym></taxonomy><sequence><symbol>GRM1A</symbol><name>Collinsella An271 (Actinobacteria) || bmcType=GRM1A (main)  || 100aa || [A0A1Y4DY17]  grpU-like2 || saffron2</name><annotation><desc>grpU-like2 || 2loci_inTaxon || bestHMM=Hp_saffron2_actinobacteria</desc></annotation></sequence></clade><clade><name>HMPREF9452_00743</name><branch_length>0.091118</branch_length><color><red>254</red><green>178</green><blue>9</blue></color><taxonomy><scientific_name>Actinobacteria</scientific_name><common_name>Collinsella YIT 12063</common_name><synonym>H_grpu</synonym></taxonomy><sequence><symbol>GRM1A</symbol><name>Collinsella YIT 12063 (Actinobacteria) || bmcType=GRM1A (main)  || 101aa || [G1WHJ3]  grpU-like2 || saffron2</name><annotation><desc>2seqs_id98 || 2seqs_id80 || grpU-like2 || bestHMM=Hp_saffron2_actinobacteria</desc></annotation></sequence></clade></clade><clade><branch_length>0.043198</branch_length><color><red>254</red><green>178</green><blue>9</blue></color><clade><name>SAMN05216446_1624</name><branch_length>0.112248</branch_length><color><red>254</red><green>178</green><blue>9</blue></color><taxonomy><scientific_name>Actinobacteria</scientific_name><common_name>Olsenella  (SAMN05216446)</common_name><synonym>H_grpu</synonym></taxonomy><sequence><symbol>GRM1A</symbol><name>Olsenella  (SAMN05216446) (Actinobacteria) || bmcType=GRM1A (main)  || 101aa || [A0A1H9R0D8]  grpU-like2 || saffron2</name><annotation><desc>10seqs_id80 || grpU-like2 || bestHMM=Hp_saffron2_actinobacteria</desc></annotation></sequence></clade><clade><branch_length>0.014701</branch_length><color><red>254</red><green>178</green><blue>9</blue></color><clade><name>HMPREF1316_0469</name><branch_length>0.036962</branch_length><color><red>254</red><green>178</green><blue>9</blue></color><taxonomy><scientific_name>Actinobacteria</scientific_name><common_name>Olsenella F0195</common_name><synonym>H_grpu</synonym></taxonomy><sequence><symbol>GRM1A</symbol><name>Olsenella F0195 (Actinobacteria) || bmcType=GRM1A (main)  || 101aa || [U2TKW6]  grpU-like2 || saffron2</name><annotation><desc>10seqs_id80 || grpU-like2 || bestHMM=Hp_saffron2_actinobacteria</desc></annotation></sequence></clade><clade><branch_length>0.013337</branch_length><color><red>254</red><green>178</green><blue>9</blue></color><clade><name>HMPREF1868_01116</name><branch_length>0.039724</branch_length><color><red>254</red><green>178</green><blue>9</blue></color><taxonomy><scientific_name>Actinobacteria</scientific_name><common_name>Olsenella DNF00959</common_name><synonym>H_grpu</synonym></taxonomy><sequence><symbol>GRM1A</symbol><name>Olsenella DNF00959 (Actinobacteria) || bmcType=GRM1A (main)  || 101aa || [A0A134A591]  grpU-like2 || saffron2</name><annotation><desc>10seqs_id80 || grpU-like2 || bestHMM=Hp_saffron2_actinobacteria</desc></annotation></sequence></clade><clade><branch_length>1.0E-6</branch_length><color><red>254</red><green>178</green><blue>9</blue></color><clade><name>HMPREF1503_1946</name><branch_length>1.0E-6</branch_length><color><red>254</red><green>178</green><blue>9</blue></color><taxonomy><scientific_name>Actinobacteria</scientific_name><common_name>Olsenella MSTE5</common_name><synonym>H_grpu</synonym></taxonomy><sequence><symbol>GRM1A</symbol><name>Olsenella MSTE5 (Actinobacteria) || bmcType=GRM1A (main)  || 112aa || [X8HTW8]  grpU-like2 || saffron2</name><annotation><desc>2seqs_id98 || 10seqs_id80 || grpU-like2 || bestHMM=Hp_saffron2_actinobacteria</desc></annotation></sequence></clade><clade><branch_length>0.012578</branch_length><color><red>254</red><green>178</green><blue>9</blue></color><clade><name>SAMN04487824_11840</name><branch_length>1.0E-6</branch_length><color><red>254</red><green>178</green><blue>9</blue></color><taxonomy><scientific_name>Actinobacteria</scientific_name><common_name>Olsenella  (SAMN04487824)</common_name><synonym>H_grpu</synonym></taxonomy><sequence><symbol>GRM1A</symbol><name>Olsenella  (SAMN04487824) (Actinobacteria) || bmcType=GRM1A (main)  || 101aa || [A0A1H1KRS0]  grpU-like2 || saffron2</name><annotation><desc>2seqs_id98 || 10seqs_id80 || grpU-like2 || 2loci_inTaxon || bestHMM=Hp_saffron2_actinobacteria</desc></annotation></sequence></clade><clade><branch_length>0.026579</branch_length><color><red>254</red><green>178</green><blue>9</blue></color><clade><name>BN589_00987</name><branch_length>0.103481</branch_length><color><red>254</red><green>178</green><blue>9</blue></color><taxonomy><scientific_name>Actinobacteria</scientific_name><common_name>Collinsella CAG:289</common_name><synonym>H_grpu</synonym></taxonomy><sequence><symbol>GRM1A</symbol><name>Collinsella CAG:289 (Actinobacteria) || bmcType=GRM1A (main)  || 101aa || [R7D8R0]  grpU-like2 || saffron2</name><annotation><desc>3seqs_id98 || 4seqs_id80 || grpU-like2 || bestHMM=Hp_saffron2_actinobacteria</desc></annotation></sequence></clade><clade><name>HMPREF1091_01166</name><branch_length>0.103906</branch_length><color><red>254</red><green>178</green><blue>9</blue></color><taxonomy><scientific_name>Actinobacteria</scientific_name><common_name>Atopobium 10063974</common_name><synonym>H_grpu</synonym></taxonomy><sequence><symbol>GRM1A</symbol><name>Atopobium 10063974 (Actinobacteria) || bmcType=GRM1A (main)  || 101aa || [N2BKB2]  grpU-like2 || saffron2</name><annotation><desc>2seqs_id98 || 10seqs_id80 || grpU-like2 || bestHMM=Hp_saffron2_actinobacteria</desc></annotation></sequence></clade></clade></clade></clade></clade></clade></clade></clade></clade></clade></clade></clade></clade></clade></clade></clade></clade></clade></clade></clade></clade></clade></clade></clade></clade></clade></clade></clade></clade></clade></clade></clade></clade></clade></clade></clade></clade><clade><branch_length>1.7419245</branch_length><color><red>202</red><green>155</green><blue>247</blue></color><clade><name>BN814_02264</name><branch_length>1.0E-6</branch_length><color><red>202</red><green>155</green><blue>247</blue></color><taxonomy><scientific_name>Firmicutes</scientific_name><common_name>Veillonella MGS:933</common_name><synonym>H_euts</synonym></taxonomy><sequence><symbol>EUT2A</symbol><name>Veillonella MGS:933 (Firmicutes) || bmcType=EUT2A (main)  || 115aa || [R5BIF6]  pduU-like || babyPurpleX</name><annotation><desc>pduU-like || 2loci_inTaxon || bestHMM=Hp_iceBlue1_basal</desc></annotation></sequence></clade><clade><branch_length>0.081136</branch_length><color><red>202</red><green>155</green><blue>247</blue></color><clade><branch_length>0.031181</branch_length><color><red>202</red><green>155</green><blue>247</blue></color><clade><name>UAY_01294</name><branch_length>0.015189</branch_length><color><red>202</red><green>155</green><blue>247</blue></color><taxonomy><scientific_name>Firmicutes</scientific_name><common_name>Enterococcus ATCC BAA-383</common_name><synonym>H_euts</synonym></taxonomy><sequence><symbol>EUT2A</symbol><name>Enterococcus ATCC BAA-383 (Firmicutes) || bmcType=EUT2A (main)  || 126aa || [R2R2K5]  pduU-like || babyPurpleX</name><annotation><desc>12seqs_id80 || pduU-like || 2loci_inTaxon || bestHMM=Hp_iceBlue1_basal</desc></annotation></sequence></clade><clade><branch_length>1.0E-6</branch_length><color><red>202</red><green>155</green><blue>247</blue></color><clade><name>BCR21_02515</name><branch_length>1.0E-6</branch_length><color><red>202</red><green>155</green><blue>247</blue></color><taxonomy><scientific_name>Firmicutes</scientific_name><common_name>Enterococcus DSM 23328</common_name><synonym>H_euts</synonym></taxonomy><sequence><symbol>EUT2A</symbol><name>Enterococcus DSM 23328 (Firmicutes) || bmcType=EUT2A (main)  || 114aa || [A0A1E5GMF6]  pduU-like || babyPurpleX</name><annotation><desc>2seqs_id98 || 12seqs_id80 || pduU-like || bestHMM=Hp_iceBlue1_basal</desc></annotation></sequence></clade><clade><branch_length>1.0E-6</branch_length><color><red>202</red><green>155</green><blue>247</blue></color><clade><branch_length>0.014596</branch_length><color><red>202</red><green>155</green><blue>247</blue></color><clade><name>BCR26_14100</name><branch_length>1.0E-6</branch_length><color><red>202</red><green>155</green><blue>247</blue></color><taxonomy><scientific_name>Firmicutes</scientific_name><common_name>Enterococcus LMG 25899</common_name><synonym>H_euts</synonym></taxonomy><sequence><symbol>EUT2A</symbol><name>Enterococcus LMG 25899 (Firmicutes) || bmcType=EUT2A (main)  || 114aa || [A0A1E5KWF0]  pduU-like || babyPurpleX</name><annotation><desc>12seqs_id80 || pduU-like || 2loci_inTaxon || bestHMM=Hp_iceBlue1_basal</desc></annotation></sequence></clade><clade><branch_length>0.014555</branch_length><color><red>202</red><green>155</green><blue>247</blue></color><clade><name>A5889_002410</name><branch_length>0.015555</branch_length><color><red>202</red><green>155</green><blue>247</blue></color><taxonomy><scientific_name>Firmicutes</scientific_name><common_name>Enterococcus 9D6_DIV0238</common_name><synonym>H_euts</synonym></taxonomy><sequence><symbol>EUT2A</symbol><name>Enterococcus 9D6_DIV0238 (Firmicutes) || bmcType=EUT2A (main)  || 114aa || [A0A200JAT2]  pduU-like || babyPurpleX</name><annotation><desc>12seqs_id80 || pduU-like || 2loci_inTaxon || bestHMM=Hp_iceBlue1_basal</desc></annotation></sequence></clade><clade><name>BCR25_02615</name><branch_length>0.015164</branch_length><color><red>202</red><green>155</green><blue>247</blue></color><taxonomy><scientific_name>Firmicutes</scientific_name><common_name>Enterococcus LMG 8895 (BCR25)</common_name><synonym>H_euts</synonym></taxonomy><sequence><symbol>EUT2A</symbol><name>Enterococcus LMG 8895 (BCR25) (Firmicutes) || bmcType=EUT2A (main)  || 114aa || [A0A1E5H7J7]  pduU-like || babyPurpleX</name><annotation><desc>12seqs_id80 || pduU-like || 2loci_inTaxon || bestHMM=Hp_iceBlue1_basal</desc></annotation></sequence></clade></clade></clade><clade><branch_length>0.030629</branch_length><color><red>202</red><green>155</green><blue>247</blue></color><clade><branch_length>0.203129</branch_length><color><red>202</red><green>155</green><blue>247</blue></color><clade><name>TES5_2632</name><branch_length>0.032385</branch_length><color><red>202</red><green>155</green><blue>247</blue></color><taxonomy><scientific_name>Firmicutes</scientific_name><common_name>Trichococcus ES5</common_name><synonym>H_euts</synonym></taxonomy><sequence><symbol>EUT2A</symbol><name>Trichococcus ES5 (Firmicutes) || bmcType=EUT2A (main)  || 113aa || [A0A143Z9P3]  pduU || babyPurpleX</name><annotation><desc>2seqs_id80 || pduU || bestHMM=Hp_babyPurpleX_basal</desc></annotation></sequence></clade><clade><branch_length>0.006776</branch_length><color><red>202</red><green>155</green><blue>247</blue></color><clade><name>BW727_100361</name><branch_length>0.074063</branch_length><color><red>202</red><green>155</green><blue>247</blue></color><taxonomy><scientific_name>Firmicutes</scientific_name><common_name>Jeotgalibaca EX-07</common_name><synonym>H_euts</synonym></taxonomy><sequence><symbol>EUT2A</symbol><name>Jeotgalibaca EX-07 (Firmicutes) || bmcType=EUT2A (main)  || 113aa || [A0A1S6IMH6]  pduU || babyPurpleX</name><annotation><desc>2seqs_id80 || pduU || bestHMM=Hp_babyPurpleX_basal</desc></annotation></sequence></clade><clade><branch_length>0.135606</branch_length><color><red>202</red><green>155</green><blue>247</blue></color><clade><name>Clos_0795</name><branch_length>0.015197</branch_length><color><red>202</red><green>155</green><blue>247</blue></color><taxonomy><scientific_name>Firmicutes</scientific_name><common_name>Alkaliphilus OhILAs</common_name><synonym>H_euts</synonym></taxonomy><sequence><symbol>EUT2A</symbol><name>Alkaliphilus OhILAs (Firmicutes) || bmcType=EUT2A (main)  || 114aa || [A8MEL7]  pduU || babyPurpleX</name><annotation><desc>14seqs_id80 || pduU || 3loci_inTaxon || bestHMM=Hp_babyPurpleX_basal</desc></annotation></sequence></clade><clade><branch_length>1.0E-6</branch_length><color><red>202</red><green>155</green><blue>247</blue></color><clade><name>DEF04_08090</name><branch_length>1.0E-6</branch_length><color><red>202</red><green>155</green><blue>247</blue></color><taxonomy><scientific_name>Firmicutes</scientific_name><common_name>unclassified-Clostridiales R-7 (DEF04)</common_name><synonym>H_euts</synonym></taxonomy><sequence><symbol>EUT2A</symbol><name>unclassified-Clostridiales R-7 (DEF04) (Firmicutes) || bmcType=EUT2A (sat)  || 114aa || [A0A358NH75]  pduU || babyPurpleX</name><annotation><desc>14seqs_id80 || pduU || bestHMM=Hp_babyPurpleX_basal</desc></annotation></sequence></clade><clade><branch_length>1.0E-6</branch_length><color><red>202</red><green>155</green><blue>247</blue></color><clade><name>CIW83_05800</name><branch_length>0.015166</branch_length><color><red>202</red><green>155</green><blue>247</blue></color><taxonomy><scientific_name>Firmicutes</scientific_name><common_name>Tissierella P1</common_name><synonym>H_euts</synonym></taxonomy><sequence><symbol>EUT2A</symbol><name>Tissierella P1 (Firmicutes) || bmcType=EUT2A (main)  || 114aa || [A0A265Q946]  pduU || babyPurpleX</name><annotation><desc>14seqs_id80 || pduU || 2loci_inTaxon || bestHMM=Hp_babyPurpleX_basal</desc></annotation></sequence></clade><clade><branch_length>0.031309</branch_length><color><red>202</red><green>155</green><blue>247</blue></color><clade><name>Closa_1494</name><branch_length>0.014977</branch_length><color><red>202</red><green>155</green><blue>247</blue></color><taxonomy><scientific_name>Firmicutes</scientific_name><common_name>Lachnoclostridium ATCC 35040</common_name><synonym>H_euts</synonym></taxonomy><sequence><symbol>EUT2A</symbol><name>Lachnoclostridium ATCC 35040 (Firmicutes) || bmcType=EUT2A (main)  || 114aa || [D9R9P2]  pduU || babyPurpleX</name><annotation><desc>14seqs_id80 || pduU || 3loci_inTaxon || bestHMM=Hp_babyPurpleX_basal</desc></annotation></sequence></clade><clade><branch_length>0.015649</branch_length><color><red>202</red><green>155</green><blue>247</blue></color><clade><name>BN3590_00298</name><branch_length>1.0E-6</branch_length><color><red>202</red><green>155</green><blue>247</blue></color><taxonomy><scientific_name>Firmicutes</scientific_name><common_name>Clostridium C105KSO15</common_name><synonym>H_euts</synonym></taxonomy><sequence><symbol>EUT2A</symbol><name>Clostridium C105KSO15 (Firmicutes) || bmcType=EUT2A (main)  || 113aa || [A0A0U5J9N1]  pduU || babyPurpleX</name><annotation><desc>6seqs_id98 || 14seqs_id80 || pduU || 3loci_inTaxon || bestHMM=Hp_babyPurpleX_basal</desc></annotation></sequence></clade><clade><name>NCTC507_01613</name><branch_length>1.0E-6</branch_length><color><red>202</red><green>155</green><blue>247</blue></color><taxonomy><scientific_name>Firmicutes</scientific_name><common_name>Lachnoclostridium NCTC507</common_name><synonym>H_euts</synonym></taxonomy><sequence><symbol>EUT2A</symbol><name>Lachnoclostridium NCTC507 (Firmicutes) || bmcType=EUT2A (main)  || 114aa || [A0A381JFW8]  pduU || babyPurpleX</name><annotation><desc>2seqs_id98 || 14seqs_id80 || pduU || 3loci_inTaxon || bestHMM=Hp_babyPurpleX_basal</desc></annotation></sequence></clade></clade></clade></clade></clade></clade></clade></clade><clade><branch_length>0.231368</branch_length><color><red>202</red><green>155</green><blue>247</blue></color><clade><branch_length>0.11223</branch_length><color><red>202</red><green>155</green><blue>247</blue></color><clade><name>SAMN04488558_11412</name><branch_length>0.166029</branch_length><color><red>202</red><green>155</green><blue>247</blue></color><taxonomy><scientific_name>Firmicutes</scientific_name><common_name>Ignavigranum DSM 15695</common_name><synonym>H_euts</synonym></taxonomy><sequence><symbol>EUT2A</symbol><name>Ignavigranum DSM 15695 (Firmicutes) || bmcType=EUT2A (sat)  || 115aa || [A0A1H9GHQ9]  pduU || babyPurpleX</name><annotation><desc>pduU || bestHMM=Hp_babyPurpleX_basal</desc></annotation></sequence></clade><clade><branch_length>0.054931</branch_length><color><red>202</red><green>155</green><blue>247</blue></color><clade><name>D822_03689</name><branch_length>0.117009</branch_length><color><red>202</red><green>155</green><blue>247</blue></color><taxonomy><scientific_name>Firmicutes</scientific_name><common_name>Streptococcus FA-1</common_name><synonym>H_euts</synonym></taxonomy><sequence><symbol>EUT2A</symbol><name>Streptococcus FA-1 (Firmicutes) || bmcType=EUT2A (main)  || 114aa || [J3JPB7]  pduU || babyPurpleX</name><annotation><desc>2seqs_id98 || 2seqs_id80 || pduU || bestHMM=Hp_babyPurpleX_basal</desc></annotation></sequence></clade><clade><name>Sp14A_19610</name><branch_length>0.090802</branch_length><color><red>202</red><green>155</green><blue>247</blue></color><taxonomy><scientific_name>Firmicutes</scientific_name><common_name>Streptococcus TH11417</common_name><synonym>H_euts</synonym></taxonomy><sequence><symbol>EUT2A</symbol><name>Streptococcus TH11417 (Firmicutes) || bmcType=EUT2A (main)  || 112aa || [A0A345VM96]  pduU || babyPurpleX</name><annotation><desc>pduU || bestHMM=Hp_babyPurpleX_basal</desc></annotation></sequence></clade></clade></clade><clade><branch_length>0.054442</branch_length><color><red>202</red><green>155</green><blue>247</blue></color><clade><branch_length>0.086768</branch_length><color><red>202</red><green>155</green><blue>247</blue></color><clade><name>BW727_100357</name><branch_length>0.068284</branch_length><color><red>202</red><green>155</green><blue>247</blue></color><taxonomy><scientific_name>Firmicutes</scientific_name><common_name>Jeotgalibaca EX-07</common_name><synonym>H_euts</synonym></taxonomy><sequence><symbol>EUT2A</symbol><name>Jeotgalibaca EX-07 (Firmicutes) || bmcType=EUT2A (main)  || 114aa || [A0A1S6IMI1]  pduU || babyPurpleX</name><annotation><desc>pduU || bestHMM=Hp_babyPurpleX_basal</desc></annotation></sequence></clade><clade><name>TES5_2628</name><branch_length>0.110725</branch_length><color><red>202</red><green>155</green><blue>247</blue></color><taxonomy><scientific_name>Firmicutes</scientific_name><common_name>Trichococcus ES5</common_name><synonym>H_euts</synonym></taxonomy><sequence><symbol>EUT2A</symbol><name>Trichococcus ES5 (Firmicutes) || bmcType=EUT2A (main)  || 114aa || [A0A143Z6S2]  pduU || babyPurpleX</name><annotation><desc>pduU || bestHMM=Hp_babyPurpleX_basal</desc></annotation></sequence></clade></clade><clade><branch_length>0.0414</branch_length><color><red>202</red><green>155</green><blue>247</blue></color><clade><name>Clos_0791</name><branch_length>1.0E-6</branch_length><color><red>202</red><green>155</green><blue>247</blue></color><taxonomy><scientific_name>Firmicutes</scientific_name><common_name>Alkaliphilus OhILAs</common_name><synonym>H_euts</synonym></taxonomy><sequence><symbol>EUT2A</symbol><name>Alkaliphilus OhILAs (Firmicutes) || bmcType=EUT2A (main)  || 114aa || [A8MEL3]  pduU || babyPurpleX</name><annotation><desc>14seqs_id80 || pduU || 3loci_inTaxon || bestHMM=Hp_babyPurpleX_basal</desc></annotation></sequence></clade><clade><branch_length>0.014589</branch_length><color><red>202</red><green>155</green><blue>247</blue></color><clade><name>CIW83_05780</name><branch_length>1.0E-6</branch_length><color><red>202</red><green>155</green><blue>247</blue></color><taxonomy><scientific_name>Firmicutes</scientific_name><common_name>Tissierella P1</common_name><synonym>H_euts</synonym></taxonomy><sequence><symbol>EUT2A</symbol><name>Tissierella P1 (Firmicutes) || bmcType=EUT2A (main)  || 114aa || [A0A265QAA4]  pduU || babyPurpleX</name><annotation><desc>14seqs_id80 || pduU || 2loci_inTaxon || bestHMM=Hp_babyPurpleX_basal</desc></annotation></sequence></clade><clade><branch_length>0.009</branch_length><color><red>202</red><green>155</green><blue>247</blue></color><clade><name>BN3590_00294</name><branch_length>0.057153</branch_length><color><red>202</red><green>155</green><blue>247</blue></color><taxonomy><scientific_name>Firmicutes</scientific_name><common_name>Clostridium C105KSO15</common_name><synonym>H_euts</synonym></taxonomy><sequence><symbol>EUT2A</symbol><name>Clostridium C105KSO15 (Firmicutes) || bmcType=EUT2A (main)  || 114aa || [A0A0U5NL84]  pduU || babyPurpleX</name><annotation><desc>5seqs_id98 || 14seqs_id80 || pduU || 3loci_inTaxon || bestHMM=Hp_babyPurpleX_basal</desc></annotation></sequence></clade><clade><name>Closa_1490</name><branch_length>0.025889</branch_length><color><red>202</red><green>155</green><blue>247</blue></color><taxonomy><scientific_name>Firmicutes</scientific_name><common_name>Lachnoclostridium ATCC 35040</common_name><synonym>H_euts</synonym></taxonomy><sequence><symbol>EUT2A</symbol><name>Lachnoclostridium ATCC 35040 (Firmicutes) || bmcType=EUT2A (main)  || 114aa || [D9R9N8]  pduU || babyPurpleX</name><annotation><desc>14seqs_id80 || pduU || 3loci_inTaxon || bestHMM=Hp_babyPurpleX_basal</desc></annotation></sequence></clade></clade></clade></clade></clade></clade></clade></clade></clade></clade><clade><branch_length>1.0E-6</branch_length><color><red>202</red><green>155</green><blue>247</blue></color><clade><branch_length>0.009828</branch_length><color><red>202</red><green>155</green><blue>247</blue></color><clade><name>BG261_09735</name><branch_length>0.050072</branch_length><color><red>202</red><green>155</green><blue>247</blue></color><taxonomy><scientific_name>Firmicutes</scientific_name><common_name>Floricoccus DF1</common_name><synonym>H_euts</synonym></taxonomy><sequence><symbol>EUT2A</symbol><name>Floricoccus DF1 (Firmicutes) || bmcType=EUT2A (main)  || 121aa || [A0A1E8GNU7]  pduU-like || babyPurpleX</name><annotation><desc>pduU-like || bestHMM=Hp_iceBlue1_basal</desc></annotation></sequence></clade><clade><branch_length>0.195735</branch_length><color><red>202</red><green>155</green><blue>247</blue></color><clade><name>FM121_08940</name><branch_length>0.09706</branch_length><color><red>202</red><green>155</green><blue>247</blue></color><taxonomy><scientific_name>Firmicutes</scientific_name><common_name>Vagococcus bH819</common_name><synonym>H_euts</synonym></taxonomy><sequence><symbol>EUT2A</symbol><name>Vagococcus bH819 (Firmicutes) || bmcType=EUT2A (main)  || 117aa || [A0A1X6WPP3]  pduU || babyPurpleX</name><annotation><desc>pduU || 2loci_inTaxon || bestHMM=Hp_babyPurpleX_basal</desc></annotation></sequence></clade><clade><branch_length>0.346245</branch_length><color><red>202</red><green>155</green><blue>247</blue></color><clade><name>FD35_GL002182</name><branch_length>0.147794</branch_length><color><red>202</red><green>155</green><blue>247</blue></color><taxonomy><scientific_name>Firmicutes</scientific_name><common_name>Lactobacillus DSM 15814</common_name><synonym>H_euts</synonym></taxonomy><sequence><symbol>PDU1C</symbol><name>Lactobacillus DSM 15814 (Firmicutes) || bmcType=PDU1C (main)  || 116aa || [A0A0R1RIJ7]  pduU || babyPurpleX</name><annotation><desc>pduU || 2loci_inTaxon || bestHMM=Hp_babyPurpleX_basal</desc></annotation></sequence></clade><clade><name>IV55_GL001596</name><branch_length>0.155449</branch_length><color><red>202</red><green>155</green><blue>247</blue></color><taxonomy><scientific_name>Firmicutes</scientific_name><common_name>Lactobacillus DSM 22696 (IV55_GL)</common_name><synonym>H_euts</synonym></taxonomy><sequence><symbol>PDU1C</symbol><name>Lactobacillus DSM 22696 (IV55_GL) (Firmicutes) || bmcType=PDU1C (main)  || 116aa || [A0A0R2L3L5]  pduU || babyPurpleX</name><annotation><desc>2seqs_id98 || 2seqs_id80 || pduU || bestHMM=Hp_babyPurpleX_basal</desc></annotation></sequence></clade></clade></clade></clade><clade><branch_length>0.027868</branch_length><color><red>202</red><green>155</green><blue>247</blue></color><clade><branch_length>0.013802</branch_length><color><red>202</red><green>155</green><blue>247</blue></color><clade><branch_length>0.05385</branch_length><color><red>202</red><green>155</green><blue>247</blue></color><clade><name>BN1356_01947</name><branch_length>0.042799</branch_length><color><red>202</red><green>155</green><blue>247</blue></color><taxonomy><scientific_name>Firmicutes</scientific_name><common_name>Streptococcus FF10</common_name><synonym>H_euts</synonym></taxonomy><sequence><symbol>EUT2A</symbol><name>Streptococcus FF10 (Firmicutes) || bmcType=EUT2A (main)  || 114aa || [A0A0E4H5U3]  pduU || babyPurple1</name><annotation><desc>43seqs_id80 || pduU || bestHMM=Hp_babyPurple1</desc></annotation></sequence></clade><clade><branch_length>0.044214</branch_length><color><red>202</red><green>155</green><blue>247</blue></color><clade><branch_length>0.0152</branch_length><color><red>202</red><green>155</green><blue>247</blue></color><clade><name>HMPREF1150_1556</name><branch_length>1.0E-6</branch_length><color><red>202</red><green>155</green><blue>247</blue></color><taxonomy><scientific_name>Firmicutes</scientific_name><common_name>Streptococcus AS14</common_name><synonym>H_euts</synonym></taxonomy><sequence><symbol>PDU_EUT</symbol><name>Streptococcus AS14 (Firmicutes) || bmcType=PDU_EUT (main) (omitted) || 114aa || [J4Q3D0]  pduU || babyPurple1</name><annotation><desc>20seqs_id98 || 43seqs_id80 || pduU || bestHMM=Hp_babyPurple1</desc></annotation></sequence></clade><clade><name>HMPREF8577_0375</name><branch_length>0.079205</branch_length><color><red>202</red><green>155</green><blue>247</blue></color><taxonomy><scientific_name>Firmicutes</scientific_name><common_name>Streptococcus ATCC 903</common_name><synonym>H_euts</synonym></taxonomy><sequence><symbol>EUT2A</symbol><name>Streptococcus ATCC 903 (Firmicutes) || bmcType=EUT2A (main)  || 114aa || [E8K490]  pduU || babyPurple1</name><annotation><desc>6seqs_id98 || 43seqs_id80 || pduU || bestHMM=Hp_babyPurple1</desc></annotation></sequence></clade></clade><clade><branch_length>1.0E-6</branch_length><color><red>202</red><green>155</green><blue>247</blue></color><clade><name>ERS132539_01534</name><branch_length>0.046123</branch_length><color><red>202</red><green>155</green><blue>247</blue></color><taxonomy><scientific_name>Firmicutes</scientific_name><common_name>Streptococcus 01ZN-TG187 (ERS132539)</common_name><synonym>H_euts</synonym></taxonomy><sequence><symbol>PDU_EUT</symbol><name>Streptococcus 01ZN-TG187 (ERS132539) (Firmicutes) || bmcType=PDU_EUT (main) (omitted) || 114aa || [A0A123UHY1]  pduU || babyPurple1</name><annotation><desc>43seqs_id80 || pduU || bestHMM=Hp_babyPurple1</desc></annotation></sequence></clade><clade><name>SAMEA4412692_00335</name><branch_length>1.0E-6</branch_length><color><red>202</red><green>155</green><blue>247</blue></color><taxonomy><scientific_name>Firmicutes</scientific_name><common_name>Streptococcus NCTC13788</common_name><synonym>H_euts</synonym></taxonomy><sequence><symbol>EUT2A</symbol><name>Streptococcus NCTC13788 (Firmicutes) || bmcType=EUT2A (main)  || 114aa || [A0A239SN37]  pduU || babyPurple1</name><annotation><desc>43seqs_id80 || pduU || 2loci_inTaxon || bestHMM=Hp_babyPurple1</desc></annotation></sequence></clade></clade></clade></clade><clade><branch_length>0.046196</branch_length><color><red>202</red><green>155</green><blue>247</blue></color><clade><branch_length>0.014941</branch_length><color><red>202</red><green>155</green><blue>247</blue></color><clade><branch_length>0.04406</branch_length><color><red>202</red><green>155</green><blue>247</blue></color><clade><name>LmNIHS28_00780</name><branch_length>0.019337</branch_length><color><red>202</red><green>155</green><blue>247</blue></color><taxonomy><scientific_name>Firmicutes</scientific_name><common_name>Listeria FSIS11810476 (LmNIHS28)</common_name><synonym>H_euts</synonym></taxonomy><sequence><symbol>incomplete</symbol><name>Listeria FSIS11810476 (LmNIHS28) (Firmicutes) || bmcType=incomplete (sat) (omitted) || 124aa || [A0A0B8R8I0]  pduU || babyPurple2x</name><annotation><desc>26seqs_id98 || 35seqs_id80 || pduU || bestHMM=Hp_babyPurple2x</desc></annotation></sequence></clade><clade><name>NT05LM_1350</name><branch_length>0.026565</branch_length><color><red>202</red><green>155</green><blue>247</blue></color><taxonomy><scientific_name>Firmicutes</scientific_name><common_name>Listeria FSL S4-120</common_name><synonym>H_euts</synonym></taxonomy><sequence><symbol>PDU_EUT</symbol><name>Listeria FSL S4-120 (Firmicutes) || bmcType=PDU_EUT (main) (omitted) || 116aa || [E3YP94]  pduU || babyPurple2x</name><annotation><desc>35seqs_id80 || pduU || bestHMM=Hp_babyPurple2x</desc></annotation></sequence></clade></clade><clade><branch_length>0.027076</branch_length><color><red>202</red><green>155</green><blue>247</blue></color><clade><branch_length>0.115607</branch_length><color><red>202</red><green>155</green><blue>247</blue></color><clade><name>A5802_001149</name><branch_length>0.036211</branch_length><color><red>202</red><green>155</green><blue>247</blue></color><taxonomy><scientific_name>Firmicutes</scientific_name><common_name>Enterococcus QAUEM2808 (A5802)</common_name><synonym>H_euts</synonym></taxonomy><sequence><symbol>PDU1E</symbol><name>Enterococcus QAUEM2808 (A5802) (Firmicutes) || bmcType=PDU1E (main)  || 117aa || [A0A1L8UR92]  pduU || babyPurple2x</name><annotation><desc>4seqs_id98 || 5seqs_id80 || pduU || 2loci_inTaxon || bestHMM=Hp_babyPurple2x</desc></annotation></sequence></clade><clade><branch_length>0.063133</branch_length><color><red>202</red><green>155</green><blue>247</blue></color><clade><name>SAMN02745116_01139</name><branch_length>0.03843</branch_length><color><red>202</red><green>155</green><blue>247</blue></color><taxonomy><scientific_name>Firmicutes</scientific_name><common_name>Pilibacter ATCC BAA-1030</common_name><synonym>H_euts</synonym></taxonomy><sequence><symbol>PDU1E</symbol><name>Pilibacter ATCC BAA-1030 (Firmicutes) || bmcType=PDU1E (main)  || 116aa || [A0A1T4MKI4]  pduU || babyPurple2x</name><annotation><desc>pduU || 2loci_inTaxon || bestHMM=Hp_babyPurple2x</desc></annotation></sequence></clade><clade><name>A5875_000320</name><branch_length>0.064417</branch_length><color><red>202</red><green>155</green><blue>247</blue></color><taxonomy><scientific_name>Firmicutes</scientific_name><common_name>Enterococcus 3H8_DIV0648</common_name><synonym>H_euts</synonym></taxonomy><sequence><symbol>PDU1E</symbol><name>Enterococcus 3H8_DIV0648 (Firmicutes) || bmcType=PDU1E (main)  || 132aa || [A0A242D8Y2]  pduU || babyPurple2x</name><annotation><desc>5seqs_id98 || 10seqs_id80 || pduU || 2loci_inTaxon || bestHMM=Hp_babyPurple2x</desc></annotation></sequence></clade></clade></clade><clade><branch_length>1.0E-6</branch_length><color><red>202</red><green>155</green><blue>247</blue></color><clade><branch_length>0.027786</branch_length><color><red>202</red><green>155</green><blue>247</blue></color><clade><name>CHH80_17195</name><branch_length>0.074263</branch_length><color><red>202</red><green>155</green><blue>247</blue></color><taxonomy><scientific_name>Firmicutes</scientific_name><common_name>Bacillus 2046851</common_name><synonym>H_euts</synonym></taxonomy><sequence><symbol>EUT2I</symbol><name>Bacillus 2046851 (Firmicutes) || bmcType=EUT2I (main)  || 114aa || [A0A268IB37]  pduU || babyPurple2x</name><annotation><desc>pduU || 2loci_inTaxon || bestHMM=Hp_babyPurple2x</desc></annotation></sequence></clade><clade><name>N784_13310</name><branch_length>0.046236</branch_length><color><red>202</red><green>155</green><blue>247</blue></color><taxonomy><scientific_name>Firmicutes</scientific_name><common_name>Pontibacillus JSM 072002</common_name><synonym>H_euts</synonym></taxonomy><sequence><symbol>EUT2I</symbol><name>Pontibacillus JSM 072002 (Firmicutes) || bmcType=EUT2I (main)  || 117aa || [A0A0A5FXH6]  pduU || babyPurple2x</name><annotation><desc>pduU || bestHMM=Hp_babyPurple2x</desc></annotation></sequence></clade></clade><clade><branch_length>0.006657</branch_length><color><red>202</red><green>155</green><blue>247</blue></color><clade><name>RJ45_06695</name><branch_length>0.429069</branch_length><color><red>202</red><green>155</green><blue>247</blue></color><taxonomy><scientific_name>Proteobacteria</scientific_name><common_name>Photobacterium AD005a</common_name><synonym>H_euts</synonym></taxonomy><sequence><symbol>UA</symbol><name>Photobacterium AD005a (Proteobacteria) || bmcType=UA (main) (omitted) || 119aa || [A0A0B9H673]  pduU || babyPurple2x</name><annotation><desc>pduU || 2loci_inTaxon || bestHMM=Hp_babyPurple2x</desc></annotation></sequence></clade><clade><branch_length>0.116997</branch_length><color><red>202</red><green>155</green><blue>247</blue></color><clade><name>SAMN05216563_112152</name><branch_length>1.0E-6</branch_length><color><red>202</red><green>155</green><blue>247</blue></color><taxonomy><scientific_name>Proteobacteria</scientific_name><common_name>Kosakonia S29</common_name><synonym>H_euts</synonym></taxonomy><sequence><symbol>PDU1AB</symbol><name>Kosakonia S29 (Proteobacteria) || bmcType=PDU1AB (main)  || 116aa || [A0A1I2FX44]  pduU || babyPurple2</name><annotation><desc>14seqs_id80 || pduU || bestHMM=Hp_babyPurple2</desc></annotation></sequence></clade><clade><branch_length>0.015184</branch_length><color><red>202</red><green>155</green><blue>247</blue></color><clade><branch_length>0.016474</branch_length><color><red>202</red><green>155</green><blue>247</blue></color><clade><name>DT73_23035</name><branch_length>0.029304</branch_length><color><red>202</red><green>155</green><blue>247</blue></color><taxonomy><scientific_name>Proteobacteria</scientific_name><common_name>Mangrovibacter MFB070</common_name><synonym>H_euts</synonym></taxonomy><sequence><symbol>PDU1AB</symbol><name>Mangrovibacter MFB070 (Proteobacteria) || bmcType=PDU1AB (main)  || 118aa || [A0A071LPZ3]  pduU || babyPurple2</name><annotation><desc>2seqs_id98 || 14seqs_id80 || pduU || bestHMM=Hp_babyPurple2</desc></annotation></sequence></clade><clade><branch_length>0.037853</branch_length><color><red>202</red><green>155</green><blue>247</blue></color><clade><branch_length>0.01512</branch_length><color><red>202</red><green>155</green><blue>247</blue></color><clade><name>ERS008476_00206</name><branch_length>0.015651</branch_length><color><red>202</red><green>155</green><blue>247</blue></color><taxonomy><scientific_name>Proteobacteria</scientific_name><common_name>Yersinia FCF84 (ERS008476)</common_name><synonym>H_euts</synonym></taxonomy><sequence><symbol>PDU1AB</symbol><name>Yersinia FCF84 (ERS008476) (Proteobacteria) || bmcType=PDU1AB (main)  || 116aa || [A0A0H5LQH1]  pduU || babyPurple2</name><annotation><desc>16seqs_id98 || 52seqs_id80 || pduU || bestHMM=Hp_babyPurple2</desc></annotation></sequence></clade><clade><name>HMPREF0454_00798</name><branch_length>1.0E-6</branch_length><color><red>202</red><green>155</green><blue>247</blue></color><taxonomy><scientific_name>Proteobacteria</scientific_name><common_name>Hafnia ATCC 51873</common_name><synonym>H_euts</synonym></taxonomy><sequence><symbol>PDU1AB</symbol><name>Hafnia ATCC 51873 (Proteobacteria) || bmcType=PDU1AB (main)  || 122aa || [G9Y2I4]  pduU || babyPurple2</name><annotation><desc>9seqs_id98 || 52seqs_id80 || pduU || bestHMM=Hp_babyPurple2</desc></annotation></sequence></clade></clade><clade><branch_length>0.032101</branch_length><color><red>202</red><green>155</green><blue>247</blue></color><clade><name>Tola_1701</name><branch_length>0.043655</branch_length><color><red>202</red><green>155</green><blue>247</blue></color><taxonomy><scientific_name>Proteobacteria</scientific_name><common_name>Tolumonas DSM 9187</common_name><synonym>H_euts</synonym></taxonomy><sequence><symbol>PDU1AB</symbol><name>Tolumonas DSM 9187 (Proteobacteria) || bmcType=PDU1AB (main)  || 117aa || [C4LFE4]  pduU || babyPurple2</name><annotation><desc>52seqs_id80 || pduU || bestHMM=Hp_babyPurple2</desc></annotation></sequence></clade><clade><branch_length>0.035318</branch_length><color><red>202</red><green>155</green><blue>247</blue></color><clade><name>SAMN05880558_101430</name><branch_length>0.010429</branch_length><color><red>202</red><green>155</green><blue>247</blue></color><taxonomy><scientific_name>Proteobacteria</scientific_name><common_name>Aeromonas RU39B</common_name><synonym>H_euts</synonym></taxonomy><sequence><symbol>PDU1AB</symbol><name>Aeromonas RU39B (Proteobacteria) || bmcType=PDU1AB (main)  || 115aa || [A0A1N6P402]  pduU || babyPurple2</name><annotation><desc>52seqs_id80 || pduU || bestHMM=Hp_babyPurple2</desc></annotation></sequence></clade><clade><branch_length>0.041834</branch_length><color><red>202</red><green>155</green><blue>247</blue></color><clade><name>C1M56_13790</name><branch_length>0.029757</branch_length><color><red>202</red><green>155</green><blue>247</blue></color><taxonomy><scientific_name>Proteobacteria</scientific_name><common_name>Vibrio 60.6F (C1M56)</common_name><synonym>H_euts</synonym></taxonomy><sequence><symbol>PDU1AB</symbol><name>Vibrio 60.6F (C1M56) (Proteobacteria) || bmcType=PDU1AB (main)  || 117aa || [A0A2J8GMK7]  pduU || babyPurple2</name><annotation><desc>2seqs_id98 || 4seqs_id80 || pduU || bestHMM=Hp_babyPurple2</desc></annotation></sequence></clade><clade><branch_length>0.015903</branch_length><color><red>202</red><green>155</green><blue>247</blue></color><clade><name>VIM7927_03954</name><branch_length>0.020319</branch_length><color><red>202</red><green>155</green><blue>247</blue></color><taxonomy><scientific_name>Proteobacteria</scientific_name><common_name>Vibrio CECT 7927</common_name><synonym>H_euts</synonym></taxonomy><sequence><symbol>PDU1AB</symbol><name>Vibrio CECT 7927 (Proteobacteria) || bmcType=PDU1AB (main)  || 117aa || [A0A1Y6J0L2]  pduU || babyPurple2</name><annotation><desc>4seqs_id80 || pduU || bestHMM=Hp_babyPurple2</desc></annotation></sequence></clade><clade><name>SAMN04488136_13839</name><branch_length>0.04042</branch_length><color><red>202</red><green>155</green><blue>247</blue></color><taxonomy><scientific_name>Proteobacteria</scientific_name><common_name>Vibrio CGMCC 1.10228</common_name><synonym>H_euts</synonym></taxonomy><sequence><symbol>PDU1AB</symbol><name>Vibrio CGMCC 1.10228 (Proteobacteria) || bmcType=PDU1AB (main)  || 124aa || [A0A1G8GKG2]  pduU || babyPurple2</name><annotation><desc>4seqs_id80 || pduU || bestHMM=Hp_babyPurple2</desc></annotation></sequence></clade></clade></clade></clade></clade></clade></clade><clade><branch_length>0.015312</branch_length><color><red>202</red><green>155</green><blue>247</blue></color><clade><name>BMT53_11095</name><branch_length>0.064477</branch_length><color><red>202</red><green>155</green><blue>247</blue></color><taxonomy><scientific_name>Proteobacteria</scientific_name><common_name>Escherichia GN05128 (BMT53)</common_name><synonym>H_euts</synonym></taxonomy><sequence><symbol>PDU1AB</symbol><name>Escherichia GN05128 (BMT53) (Proteobacteria) || bmcType=PDU1AB (main)  || 116aa || [A0A085PBB4]  pduU || babyPurple2</name><annotation><desc>2seqs_id98 || 155seqs_id80 || pduU || bestHMM=Hp_babyPurple2</desc></annotation></sequence></clade><clade><branch_length>1.0E-6</branch_length><color><red>202</red><green>155</green><blue>247</blue></color><clade><branch_length>1.0E-6</branch_length><color><red>202</red><green>155</green><blue>247</blue></color><clade><name>EFER_2025</name><branch_length>0.030972</branch_length><color><red>202</red><green>155</green><blue>247</blue></color><taxonomy><scientific_name>Proteobacteria</scientific_name><common_name>Escherichia ATCC 35469</common_name><synonym>H_euts</synonym></taxonomy><sequence><symbol>PDU1AB_GRM2</symbol><name>Escherichia ATCC 35469 (Proteobacteria) || bmcType=PDU1AB_GRM2 (main) (omitted) || 124aa || [B7LTX3]  pduU || babyPurple2</name><annotation><desc>4seqs_id98 || 155seqs_id80 || pduU || 2loci_inTaxon || bestHMM=Hp_babyPurple2</desc></annotation></sequence></clade><clade><branch_length>0.030953</branch_length><color><red>202</red><green>155</green><blue>247</blue></color><clade><name>C3B70_07970</name><branch_length>1.0E-6</branch_length><color><red>202</red><green>155</green><blue>247</blue></color><taxonomy><scientific_name>Proteobacteria</scientific_name><common_name>Escherichia GN05128 (C3B70)</common_name><synonym>H_euts</synonym></taxonomy><sequence><symbol>incomplete</symbol><name>Escherichia GN05128 (C3B70) (Proteobacteria) || bmcType=incomplete (sat) (omitted) || 124aa || [A0A2P4RYY7]  pduU || babyPurple2</name><annotation><desc>89seqs_id98 || 155seqs_id80 || pduU || bestHMM=Hp_babyPurple2</desc></annotation></sequence></clade><clade><name>EATG_02928</name><branch_length>1.0E-6</branch_length><color><red>202</red><green>155</green><blue>247</blue></color><taxonomy><scientific_name>Proteobacteria</scientific_name><common_name>Escherichia H605</common_name><synonym>H_euts</synonym></taxonomy><sequence><symbol>PDU1AB</symbol><name>Escherichia H605 (Proteobacteria) || bmcType=PDU1AB (main)  || 124aa || [A0A1X3KLI2]  pduU || babyPurple2</name><annotation><desc>2seqs_id98 || 155seqs_id80 || pduU || 2loci_inTaxon || bestHMM=Hp_babyPurple2</desc></annotation></sequence></clade></clade></clade><clade><branch_length>1.0E-6</branch_length><color><red>202</red><green>155</green><blue>247</blue></color><clade><name>CKO_00781</name><branch_length>1.0E-6</branch_length><color><red>202</red><green>155</green><blue>247</blue></color><taxonomy><scientific_name>Proteobacteria</scientific_name><common_name>Citrobacter ATCC BAA-895</common_name><synonym>H_euts</synonym></taxonomy><sequence><symbol>PDU1AB</symbol><name>Citrobacter ATCC BAA-895 (Proteobacteria) || bmcType=PDU1AB (main)  || 117aa || [A8AEM0]  pduU || babyPurple2</name><annotation><desc>11seqs_id98 || 1027seqs_id80 || pduU || 2loci_inTaxon || bestHMM=Hp_babyPurple2</desc></annotation></sequence></clade><clade><branch_length>1.0E-6</branch_length><color><red>202</red><green>155</green><blue>247</blue></color><clade><name>KpST82_3852</name><branch_length>1.0E-6</branch_length><color><red>202</red><green>155</green><blue>247</blue></color><taxonomy><scientific_name>Proteobacteria</scientific_name><common_name>Klebsiella PB39 (KpST82)</common_name><synonym>H_euts</synonym></taxonomy><sequence><symbol>EUT1like</symbol><name>Klebsiella PB39 (KpST82) (Proteobacteria) || bmcType=EUT1like (main) (omitted) || 124aa || [A0A060VEF5]  pduU || babyPurple2</name><annotation><desc>107seqs_id98 || 155seqs_id80 || pduU || bestHMM=Hp_babyPurple2</desc></annotation></sequence></clade><clade><branch_length>1.0E-6</branch_length><color><red>202</red><green>155</green><blue>247</blue></color><clade><name>LFZ47_09370</name><branch_length>0.015309</branch_length><color><red>202</red><green>155</green><blue>247</blue></color><taxonomy><scientific_name>Proteobacteria</scientific_name><common_name>Salmonella 1315K</common_name><synonym>H_euts</synonym></taxonomy><sequence><symbol>PDU1AB</symbol><name>Salmonella 1315K (Proteobacteria) || bmcType=PDU1AB (main)  || 116aa || [A0A241SCR8]  pduU || babyPurple2</name><annotation><desc>57seqs_id98 || 1027seqs_id80 || pduU || 2loci_inTaxon || bestHMM=Hp_babyPurple2</desc></annotation></sequence></clade><clade><branch_length>0.015203</branch_length><color><red>202</red><green>155</green><blue>247</blue></color><clade><name>NCTC8261_02827</name><branch_length>0.16224</branch_length><color><red>202</red><green>155</green><blue>247</blue></color><taxonomy><scientific_name>Proteobacteria</scientific_name><common_name>Salmonella CFSAN024758 (NCTC8261)</common_name><synonym>H_euts</synonym></taxonomy><sequence><symbol>PDU1AB</symbol><name>Salmonella CFSAN024758 (NCTC8261) (Proteobacteria) || bmcType=PDU1AB (main)  || 127aa || [A0A379WSH7]  pduU || babyPurple2</name><annotation><desc>3seqs_id98 || 1027seqs_id80 || pduU || 2loci_inTaxon || bestHMM=Hp_babyPurple2</desc></annotation></sequence></clade><clade><branch_length>1.0E-6</branch_length><color><red>202</red><green>155</green><blue>247</blue></color><clade><name>CIT292_06523</name><branch_length>1.0E-6</branch_length><color><red>202</red><green>155</green><blue>247</blue></color><taxonomy><scientific_name>Proteobacteria</scientific_name><common_name>Citrobacter ATCC 29220</common_name><synonym>H_euts</synonym></taxonomy><sequence><symbol>PDU1AB</symbol><name>Citrobacter ATCC 29220 (Proteobacteria) || bmcType=PDU1AB (main)  || 117aa || [D4B8I1]  pduU || babyPurple2</name><annotation><desc>49seqs_id98 || 1027seqs_id80 || pduU || 2loci_inTaxon || bestHMM=Hp_babyPurple2</desc></annotation></sequence></clade><clade><name>LTSEADE_3076</name><branch_length>1.0E-6</branch_length><color><red>202</red><green>155</green><blue>247</blue></color><taxonomy><scientific_name>Proteobacteria</scientific_name><common_name>Salmonella A4-669</common_name><synonym>H_euts</synonym></taxonomy><sequence><symbol>PDU1AB</symbol><name>Salmonella A4-669 (Proteobacteria) || bmcType=PDU1AB (main)  || 124aa || [G5LAW4] 3CGI' pduU || babyPurple2</name><annotation><desc>784seqs_id98 || 1027seqs_id80 || pduU || 3loci_inTaxon || bestHMM=Hp_babyPurple2</desc></annotation></sequence></clade></clade></clade></clade></clade></clade></clade></clade></clade></clade></clade></clade></clade></clade><clade><branch_length>1.0E-6</branch_length><color><red>202</red><green>155</green><blue>247</blue></color><clade><name>DV867_09910</name><branch_length>0.143742</branch_length><color><red>202</red><green>155</green><blue>247</blue></color><taxonomy><scientific_name>Fusobacteria</scientific_name><common_name>Psychrilyobacter S5</common_name><synonym>H_euts</synonym></taxonomy><sequence><symbol>EUT2F</symbol><name>Psychrilyobacter S5 (Fusobacteria) || bmcType=EUT2F (main)  || 114aa || [A0A369XUD8]  pduU || babyPurple2x</name><annotation><desc>2seqs_id98 || 2seqs_id80 || pduU || bestHMM=Hp_babyPurple2x</desc></annotation></sequence></clade><clade><branch_length>0.060663</branch_length><color><red>145</red><green>110</green><blue>153</blue></color><clade><name>SAMN04488529_11531</name><branch_length>0.030118</branch_length><color><red>145</red><green>110</green><blue>153</blue></color><taxonomy><scientific_name>Firmicutes</scientific_name><common_name>Clostridium DSM 12272</common_name><synonym>H_euts</synonym></taxonomy><sequence><symbol>EUT2I</symbol><name>Clostridium DSM 12272 (Firmicutes) || bmcType=EUT2I (main)  || 117aa || [A0A1H0VBE9]  eutS1 || fadedPurple1</name><annotation><desc>eutS1 || bestHMM=Hp_fadedPurple1</desc></annotation></sequence></clade><clade><branch_length>0.015401</branch_length><color><red>145</red><green>110</green><blue>153</blue></color><clade><name>BLGI_690</name><branch_length>0.030451</branch_length><color><red>145</red><green>110</green><blue>153</blue></color><taxonomy><scientific_name>Firmicutes</scientific_name><common_name>Brevibacillus GI-9</common_name><synonym>H_euts</synonym></taxonomy><sequence><symbol>EUT2I</symbol><name>Brevibacillus GI-9 (Firmicutes) || bmcType=EUT2I (main)  || 117aa || [H0U5R0]  eutS1 || fadedPurple1</name><annotation><desc>10seqs_id98 || 14seqs_id80 || eutS1 || 2loci_inTaxon || bestHMM=Hp_fadedPurple1</desc></annotation></sequence></clade><clade><branch_length>0.014594</branch_length><color><red>145</red><green>110</green><blue>153</blue></color><clade><branch_length>1.0E-6</branch_length><color><red>145</red><green>110</green><blue>153</blue></color><clade><name>SAMN04487885_102215</name><branch_length>0.162077</branch_length><color><red>145</red><green>110</green><blue>153</blue></color><taxonomy><scientific_name>Firmicutes</scientific_name><common_name>Clostridium NLAE-zl-G419</common_name><synonym>H_euts</synonym></taxonomy><sequence><symbol>EUT2I</symbol><name>Clostridium NLAE-zl-G419 (Firmicutes) || bmcType=EUT2I (main)  || 115aa || [A0A1I2JNB7]  eutS1 || fadedPurple1</name><annotation><desc>eutS1 || 3loci_inTaxon || bestHMM=Hp_fadedPurple1</desc></annotation></sequence></clade><clade><branch_length>0.198549</branch_length><color><red>145</red><green>110</green><blue>153</blue></color><clade><name>CVU99_05885</name><branch_length>1.0E-6</branch_length><color><red>145</red><green>110</green><blue>153</blue></color><taxonomy><scientific_name>Firmicutes</scientific_name><common_name>unclassified-Firmicutes HGW-Firmicutes-4</common_name><synonym>H_euts</synonym></taxonomy><sequence><symbol>EUT2B</symbol><name>unclassified-Firmicutes HGW-Firmicutes-4 (Firmicutes) || bmcType=EUT2B (main)  || 114aa || [A0A2N2BSA1]  eutS1 || fadedPurple1</name><annotation><desc>4seqs_id80 || eutS1 || 2loci_inTaxon || bestHMM=Hp_fadedPurple1</desc></annotation></sequence></clade><clade><branch_length>0.018216</branch_length><color><red>145</red><green>110</green><blue>153</blue></color><clade><name>AKG39_06035</name><branch_length>0.042317</branch_length><color><red>145</red><green>110</green><blue>153</blue></color><taxonomy><scientific_name>Firmicutes</scientific_name><common_name>Acetobacterium DSM 8239</common_name><synonym>H_euts</synonym></taxonomy><sequence><symbol>EUT2B</symbol><name>Acetobacterium DSM 8239 (Firmicutes) || bmcType=EUT2B (main)  || 114aa || [A0A0L6U1U9]  eutS1 || fadedPurple1</name><annotation><desc>4seqs_id80 || eutS1 || 3loci_inTaxon || bestHMM=Hp_fadedPurple1</desc></annotation></sequence></clade><clade><name>CVU92_00530</name><branch_length>0.066374</branch_length><color><red>145</red><green>110</green><blue>153</blue></color><taxonomy><scientific_name>Firmicutes</scientific_name><common_name>unclassified-Firmicutes HGW-Firmicutes-17</common_name><synonym>H_euts</synonym></taxonomy><sequence><symbol>EUT2B</symbol><name>unclassified-Firmicutes HGW-Firmicutes-17 (Firmicutes) || bmcType=EUT2B (main)  || 114aa || [A0A2N2CZE9]  eutS1 || fadedPurple1</name><annotation><desc>4seqs_id80 || eutS1 || bestHMM=Hp_fadedPurple1</desc></annotation></sequence></clade></clade></clade></clade><clade><branch_length>0.022322</branch_length><color><red>145</red><green>110</green><blue>153</blue></color><clade><branch_length>0.066299</branch_length><color><red>145</red><green>110</green><blue>153</blue></color><clade><name>DC034_12745</name><branch_length>1.0E-6</branch_length><color><red>145</red><green>110</green><blue>153</blue></color><taxonomy><scientific_name>Firmicutes</scientific_name><common_name>Clostridium (DC034)</common_name><synonym>H_euts</synonym></taxonomy><sequence><symbol>PDU1D</symbol><name>Clostridium (DC034) (Firmicutes) || bmcType=PDU1D (sat)  || 114aa || [A0A352NY65]  eutS1 || fadedPurple1</name><annotation><desc>2seqs_id80 || eutS1 || bestHMM=Hp_fadedPurple1</desc></annotation></sequence></clade><clade><name>CLLU_02890</name><branch_length>0.029454</branch_length><color><red>145</red><green>110</green><blue>153</blue></color><taxonomy><scientific_name>Firmicutes</scientific_name><common_name>Clostridium DSM 29923</common_name><synonym>H_euts</synonym></taxonomy><sequence><symbol>PDU1D</symbol><name>Clostridium DSM 29923 (Firmicutes) || bmcType=PDU1D (sat) (omitted) || 118aa || [A0A2T0BSL1]  eutS1 || fadedPurple1</name><annotation><desc>2seqs_id80 || eutS1 || bestHMM=Hp_fadedPurple1</desc></annotation></sequence></clade></clade><clade><branch_length>0.025407</branch_length><color><red>145</red><green>110</green><blue>153</blue></color><clade><branch_length>0.014911</branch_length><color><red>145</red><green>110</green><blue>153</blue></color><clade><branch_length>0.014986</branch_length><color><red>145</red><green>110</green><blue>153</blue></color><clade><name>SAMN04488168_105108</name><branch_length>0.030452</branch_length><color><red>145</red><green>110</green><blue>153</blue></color><taxonomy><scientific_name>Firmicutes</scientific_name><common_name>Bacillus 491MF</common_name><synonym>H_euts</synonym></taxonomy><sequence><symbol>incomplete</symbol><name>Bacillus 491MF (Firmicutes) || bmcType=incomplete (sat) (omitted) || 117aa || [A0A1I1JLS7]  eutS1 || fadedPurple1</name><annotation><desc>44seqs_id80 || eutS1 || bestHMM=Hp_fadedPurple1</desc></annotation></sequence></clade><clade><name>SAMEA3545325_02762</name><branch_length>0.07707</branch_length><color><red>145</red><green>110</green><blue>153</blue></color><taxonomy><scientific_name>Firmicutes</scientific_name><common_name>Clostridium (SAMEA3545325)</common_name><synonym>H_euts</synonym></taxonomy><sequence><symbol>PDU1D</symbol><name>Clostridium (SAMEA3545325) (Firmicutes) || bmcType=PDU1D (main)  || 115aa || [A0A1C5WSI2]  eutS1 || fadedPurple1</name><annotation><desc>eutS1 || bestHMM=Hp_fadedPurple1</desc></annotation></sequence></clade></clade><clade><branch_length>1.0E-6</branch_length><color><red>145</red><green>110</green><blue>153</blue></color><clade><branch_length>0.015056</branch_length><color><red>145</red><green>110</green><blue>153</blue></color><clade><name>BS637_02925</name><branch_length>0.045084</branch_length><color><red>145</red><green>110</green><blue>153</blue></color><taxonomy><scientific_name>Firmicutes</scientific_name><common_name>Clostridium PE</common_name><synonym>H_euts</synonym></taxonomy><sequence><symbol>EUT2I</symbol><name>Clostridium PE (Firmicutes) || bmcType=EUT2I (main)  || 115aa || [A0A1S9HZI9]  eutS1 || fadedPurple1</name><annotation><desc>2seqs_id98 || 2seqs_id80 || eutS1 || 2loci_inTaxon || bestHMM=Hp_fadedPurple1</desc></annotation></sequence></clade><clade><branch_length>0.015635</branch_length><color><red>145</red><green>110</green><blue>153</blue></color><clade><name>BLGI_1176</name><branch_length>1.0E-6</branch_length><color><red>145</red><green>110</green><blue>153</blue></color><taxonomy><scientific_name>Firmicutes</scientific_name><common_name>Brevibacillus GI-9</common_name><synonym>H_euts</synonym></taxonomy><sequence><symbol>EUT2I</symbol><name>Brevibacillus GI-9 (Firmicutes) || bmcType=EUT2I (main)  || 117aa || [H0U723]  eutS1 || fadedPurple1</name><annotation><desc>4seqs_id98 || 44seqs_id80 || eutS1 || 2loci_inTaxon || bestHMM=Hp_fadedPurple1</desc></annotation></sequence></clade><clade><name>C2W64_00218</name><branch_length>0.015078</branch_length><color><red>145</red><green>110</green><blue>153</blue></color><taxonomy><scientific_name>Firmicutes</scientific_name><common_name>Brevibacillus LAK 1210 (C2W64)</common_name><synonym>H_euts</synonym></taxonomy><sequence><symbol>EUT2I</symbol><name>Brevibacillus LAK 1210 (C2W64) (Firmicutes) || bmcType=EUT2I (main)  || 130aa || [A0A328RD55]  eutS1 || fadedPurple1</name><annotation><desc>2seqs_id98 || 44seqs_id80 || eutS1 || 2loci_inTaxon || bestHMM=Hp_fadedPurple1</desc></annotation></sequence></clade></clade></clade><clade><branch_length>0.048522</branch_length><color><red>145</red><green>110</green><blue>153</blue></color><clade><branch_length>0.01426</branch_length><color><red>145</red><green>110</green><blue>153</blue></color><clade><name>UB51_11275</name><branch_length>0.029274</branch_length><color><red>145</red><green>110</green><blue>153</blue></color><taxonomy><scientific_name>Firmicutes</scientific_name><common_name>Paenibacillus IHBB 10380</common_name><synonym>H_euts</synonym></taxonomy><sequence><symbol>EUT2I</symbol><name>Paenibacillus IHBB 10380 (Firmicutes) || bmcType=EUT2I (main)  || 117aa || [A0A0D3V9G6]  eutS1 || fadedPurple1</name><annotation><desc>2seqs_id98 || 44seqs_id80 || eutS1 || bestHMM=Hp_fadedPurple1</desc></annotation></sequence></clade><clade><branch_length>0.014205</branch_length><color><red>145</red><green>110</green><blue>153</blue></color><clade><name>PDENDC454_11780</name><branch_length>1.0E-6</branch_length><color><red>145</red><green>110</green><blue>153</blue></color><taxonomy><scientific_name>Firmicutes</scientific_name><common_name>Paenibacillus C454</common_name><synonym>H_euts</synonym></taxonomy><sequence><symbol>EUT2I</symbol><name>Paenibacillus C454 (Firmicutes) || bmcType=EUT2I (main)  || 117aa || [H3SFQ1]  eutS1 || fadedPurple1</name><annotation><desc>44seqs_id80 || eutS1 || 2loci_inTaxon || bestHMM=Hp_fadedPurple1</desc></annotation></sequence></clade><clade><branch_length>0.014307</branch_length><color><red>145</red><green>110</green><blue>153</blue></color><clade><name>B5S25_03800</name><branch_length>1.0E-6</branch_length><color><red>145</red><green>110</green><blue>153</blue></color><taxonomy><scientific_name>Firmicutes</scientific_name><common_name>Paenibacillus CCM 38 (B5S25)</common_name><synonym>H_euts</synonym></taxonomy><sequence><symbol>EUT2I</symbol><name>Paenibacillus CCM 38 (B5S25) (Firmicutes) || bmcType=EUT2I (main)  || 117aa || [A0A1V0UVI8]  eutS1 || fadedPurple1</name><annotation><desc>5seqs_id98 || 44seqs_id80 || eutS1 || bestHMM=Hp_fadedPurple1</desc></annotation></sequence></clade><clade><name>SAMN05661091_3465</name><branch_length>0.044624</branch_length><color><red>145</red><green>110</green><blue>153</blue></color><taxonomy><scientific_name>Firmicutes</scientific_name><common_name>Paenibacillus N3/975</common_name><synonym>H_euts</synonym></taxonomy><sequence><symbol>EUT2I</symbol><name>Paenibacillus N3/975 (Firmicutes) || bmcType=EUT2I (main)  || 118aa || [A0A1X7HH64]  eutS1 || fadedPurple1</name><annotation><desc>44seqs_id80 || eutS1 || 3loci_inTaxon || bestHMM=Hp_fadedPurple1</desc></annotation></sequence></clade></clade></clade></clade><clade><branch_length>0.015761</branch_length><color><red>145</red><green>110</green><blue>153</blue></color><clade><name>SAMN06295960_3944</name><branch_length>0.014101</branch_length><color><red>145</red><green>110</green><blue>153</blue></color><taxonomy><scientific_name>Firmicutes</scientific_name><common_name>Paenibacillus 11</common_name><synonym>H_euts</synonym></taxonomy><sequence><symbol>EUT2I</symbol><name>Paenibacillus 11 (Firmicutes) || bmcType=EUT2I (main)  || 118aa || [A0A1X7LPF1]  eutS1 || fadedPurple1</name><annotation><desc>44seqs_id80 || eutS1 || bestHMM=Hp_fadedPurple1</desc></annotation></sequence></clade><clade><branch_length>0.015201</branch_length><color><red>145</red><green>110</green><blue>153</blue></color><clade><branch_length>1.0E-6</branch_length><color><red>145</red><green>110</green><blue>153</blue></color><clade><name>PAV_6c05000</name><branch_length>1.0E-6</branch_length><color><red>145</red><green>110</green><blue>153</blue></color><taxonomy><scientific_name>Firmicutes</scientific_name><common_name>Paenibacillus ATCC 6344 (PAV_6c)</common_name><synonym>H_euts</synonym></taxonomy><sequence><symbol>EUT2I</symbol><name>Paenibacillus ATCC 6344 (PAV_6c) (Firmicutes) || bmcType=EUT2I (main)  || 119aa || [K5A7E2]  eutS1 || fadedPurple1</name><annotation><desc>44seqs_id80 || eutS1 || bestHMM=Hp_fadedPurple1</desc></annotation></sequence></clade><clade><branch_length>1.0E-6</branch_length><color><red>145</red><green>110</green><blue>153</blue></color><clade><name>BK123_29025</name><branch_length>0.014869</branch_length><color><red>145</red><green>110</green><blue>153</blue></color><taxonomy><scientific_name>Firmicutes</scientific_name><common_name>Paenibacillus BHU3</common_name><synonym>H_euts</synonym></taxonomy><sequence><symbol>EUT2I</symbol><name>Paenibacillus BHU3 (Firmicutes) || bmcType=EUT2I (main)  || 118aa || [A0A1R1ATV1]  eutS1 || fadedPurple1</name><annotation><desc>44seqs_id80 || eutS1 || bestHMM=Hp_fadedPurple1</desc></annotation></sequence></clade><clade><name>PAAL66ix_02301</name><branch_length>1.0E-6</branch_length><color><red>145</red><green>110</green><blue>153</blue></color><taxonomy><scientific_name>Firmicutes</scientific_name><common_name>Paenibacillus A6-6i-x</common_name><synonym>H_euts</synonym></taxonomy><sequence><symbol>EUT2I</symbol><name>Paenibacillus A6-6i-x (Firmicutes) || bmcType=EUT2I (main)  || 118aa || [S9T943]  eutS1 || fadedPurple1</name><annotation><desc>8seqs_id98 || 44seqs_id80 || eutS1 || 2loci_inTaxon || bestHMM=Hp_fadedPurple1</desc></annotation></sequence></clade></clade></clade><clade><name>XI25_23635</name><branch_length>0.029167</branch_length><color><red>145</red><green>110</green><blue>153</blue></color><taxonomy><scientific_name>Firmicutes</scientific_name><common_name>Paenibacillus DMB20</common_name><synonym>H_euts</synonym></taxonomy><sequence><symbol>EUT2I</symbol><name>Paenibacillus DMB20 (Firmicutes) || bmcType=EUT2I (main)  || 116aa || [A0A0M2VQB5]  eutS1 || fadedPurple1</name><annotation><desc>44seqs_id80 || eutS1 || 2loci_inTaxon || bestHMM=Hp_fadedPurple1</desc></annotation></sequence></clade></clade></clade></clade></clade></clade><clade><branch_length>1.0E-6</branch_length><color><red>145</red><green>110</green><blue>153</blue></color><clade><name>DCW51_00015</name><branch_length>0.076839</branch_length><color><red>145</red><green>110</green><blue>153</blue></color><taxonomy><scientific_name>Firmicutes</scientific_name><common_name>Clostridium (DCW51)</common_name><synonym>H_euts</synonym></taxonomy><sequence><symbol>EUT2I</symbol><name>Clostridium (DCW51) (Firmicutes) || bmcType=EUT2I (main)  || 115aa || [A0A351QRQ8]  eutS1 || fadedPurple1</name><annotation><desc>4seqs_id98 || 4seqs_id80 || eutS1 || 3loci_inTaxon || bestHMM=Hp_fadedPurple1</desc></annotation></sequence></clade><clade><branch_length>0.015155</branch_length><color><red>145</red><green>110</green><blue>153</blue></color><clade><name>SAMN04488528_102437</name><branch_length>0.07827</branch_length><color><red>145</red><green>110</green><blue>153</blue></color><taxonomy><scientific_name>Firmicutes</scientific_name><common_name>Clostridium DSM 12271</common_name><synonym>H_euts</synonym></taxonomy><sequence><symbol>EUT2I</symbol><name>Clostridium DSM 12271 (Firmicutes) || bmcType=EUT2I (main)  || 115aa || [A0A1I0ZVT7]  eutS1 || fadedPurple1</name><annotation><desc>63seqs_id80 || eutS1 || 2loci_inTaxon || bestHMM=Hp_fadedPurple1</desc></annotation></sequence></clade><clade><branch_length>1.0E-6</branch_length><color><red>145</red><green>110</green><blue>153</blue></color><clade><branch_length>0.016732</branch_length><color><red>145</red><green>110</green><blue>153</blue></color><clade><branch_length>0.030558</branch_length><color><red>145</red><green>110</green><blue>153</blue></color><clade><name>AC1_1053</name><branch_length>0.014548</branch_length><color><red>145</red><green>110</green><blue>153</blue></color><taxonomy><scientific_name>Firmicutes</scientific_name><common_name>Clostridium B str. ATCC 3626</common_name><synonym>H_euts</synonym></taxonomy><sequence><symbol>EUT2I</symbol><name>Clostridium B str. ATCC 3626 (Firmicutes) || bmcType=EUT2I (main)  || 116aa || [B1R4E7]  eutS1 || fadedPurple1</name><annotation><desc>17seqs_id98 || 63seqs_id80 || eutS1 || bestHMM=Hp_fadedPurple1</desc></annotation></sequence></clade><clade><name>B2H97_00585</name><branch_length>0.067892</branch_length><color><red>145</red><green>110</green><blue>153</blue></color><taxonomy><scientific_name>Firmicutes</scientific_name><common_name>Paraclostridium SU1074NT</common_name><synonym>H_euts</synonym></taxonomy><sequence><symbol>EUT2I</symbol><name>Paraclostridium SU1074NT (Firmicutes) || bmcType=EUT2I (main)  || 116aa || [A0A1X2JJP2]  eutS1 || fadedPurple1</name><annotation><desc>6seqs_id98 || 63seqs_id80 || eutS1 || 2loci_inTaxon || bestHMM=Hp_fadedPurple1</desc></annotation></sequence></clade></clade><clade><branch_length>0.045722</branch_length><color><red>145</red><green>110</green><blue>153</blue></color><clade><name>CD630_19080</name><branch_length>1.0E-6</branch_length><color><red>145</red><green>110</green><blue>153</blue></color><taxonomy><scientific_name>Firmicutes</scientific_name><common_name>Clostridioides 630</common_name><synonym>H_euts</synonym></taxonomy><sequence><symbol>EUT2I</symbol><name>Clostridioides 630 (Firmicutes) || bmcType=EUT2I (main)  || 116aa || [Q187M0] 4AXI eutS1 || fadedPurple1</name><annotation><desc>32seqs_id98 || 63seqs_id80 || eutS1 || bestHMM=Hp_fadedPurple1</desc></annotation></sequence></clade><clade><branch_length>0.01454</branch_length><color><red>145</red><green>110</green><blue>153</blue></color><clade><name>CHF27_10975</name><branch_length>0.014908</branch_length><color><red>145</red><green>110</green><blue>153</blue></color><taxonomy><scientific_name>Firmicutes</scientific_name><common_name>Romboutsia CCRI-22766</common_name><synonym>H_euts</synonym></taxonomy><sequence><symbol>EUT2</symbol><name>Romboutsia CCRI-22766 (Firmicutes) || bmcType=EUT2 (main) (omitted) || 116aa || [A0A255I2C8]  eutS1 || fadedPurple1</name><annotation><desc>2seqs_id98 || 63seqs_id80 || eutS1 || 2loci_inTaxon || bestHMM=Hp_fadedPurple1</desc></annotation></sequence></clade><clade><name>SAMN04515677_10190</name><branch_length>0.014384</branch_length><color><red>145</red><green>110</green><blue>153</blue></color><taxonomy><scientific_name>Firmicutes</scientific_name><common_name>Romboutsia DSM 797</common_name><synonym>H_euts</synonym></taxonomy><sequence><symbol>EUT2I</symbol><name>Romboutsia DSM 797 (Firmicutes) || bmcType=EUT2I (main)  || 116aa || [A0A1G9I3B7]  eutS1 || fadedPurple1</name><annotation><desc>63seqs_id80 || eutS1 || 2loci_inTaxon || bestHMM=Hp_fadedPurple1</desc></annotation></sequence></clade></clade></clade></clade><clade><branch_length>0.011214</branch_length><color><red>145</red><green>110</green><blue>153</blue></color><clade><name>B9W14_11160</name><branch_length>0.050448</branch_length><color><red>145</red><green>110</green><blue>153</blue></color><taxonomy><scientific_name>Firmicutes</scientific_name><common_name>Clostridium SL1</common_name><synonym>H_euts</synonym></taxonomy><sequence><symbol>EUT2I</symbol><name>Clostridium SL1 (Firmicutes) || bmcType=EUT2I (main)  || 114aa || [A0A2U8DSE1]  eutS1 || fadedPurple1</name><annotation><desc>2seqs_id98 || 2seqs_id80 || eutS1 || 3loci_inTaxon || bestHMM=Hp_fadedPurple1</desc></annotation></sequence></clade><clade><branch_length>0.017437</branch_length><color><red>145</red><green>110</green><blue>153</blue></color><clade><branch_length>0.036497</branch_length><color><red>145</red><green>110</green><blue>153</blue></color><clade><name>CI949_346</name><branch_length>0.045944</branch_length><color><red>145</red><green>110</green><blue>153</blue></color><taxonomy><scientific_name>Firmicutes</scientific_name><common_name>Halanaerobium (CI949)</common_name><synonym>H_euts</synonym></taxonomy><sequence><symbol>EUT2</symbol><name>Halanaerobium (CI949) (Firmicutes) || bmcType=EUT2 (sat) (omitted) || 120aa || [A0A315R664]  eutS1 || fadedPurple2</name><annotation><desc>3seqs_id98 || 6seqs_id80 || eutS1 || 3loci_inTaxon || bestHMM=Hp_fadedPurple1</desc></annotation></sequence></clade><clade><branch_length>0.088019</branch_length><color><red>145</red><green>110</green><blue>153</blue></color><clade><name>SAMN05421804_102293</name><branch_length>0.064922</branch_length><color><red>145</red><green>110</green><blue>153</blue></color><taxonomy><scientific_name>Firmicutes</scientific_name><common_name>Proteiniclasticum ML2 (SAMN05421804)</common_name><synonym>H_euts</synonym></taxonomy><sequence><symbol>EUT2B</symbol><name>Proteiniclasticum ML2 (SAMN05421804) (Firmicutes) || bmcType=EUT2B (main)  || 115aa || [A0A1G8KG39]  eutS1 || fadedPurple2</name><annotation><desc>2seqs_id80 || eutS1 || bestHMM=Hp_fadedPurple2_LBA</desc></annotation></sequence></clade><clade><branch_length>0.049181</branch_length><color><red>145</red><green>110</green><blue>153</blue></color><clade><branch_length>0.016498</branch_length><color><red>145</red><green>110</green><blue>153</blue></color><clade><name>HMPREF9282_00619</name><branch_length>0.030669</branch_length><color><red>145</red><green>110</green><blue>153</blue></color><taxonomy><scientific_name>Firmicutes</scientific_name><common_name>Veillonella ACS-216-V-Col6b</common_name><synonym>H_euts</synonym></taxonomy><sequence><symbol>PDU1E</symbol><name>Veillonella ACS-216-V-Col6b (Firmicutes) || bmcType=PDU1E (main)  || 120aa || [K9DJ42]  eutS1 || fadedPurple2</name><annotation><desc>3seqs_id80 || eutS1 || bestHMM=Hp_fadedPurple2_LBA</desc></annotation></sequence></clade><clade><name>NCTC12020_01602</name><branch_length>0.045922</branch_length><color><red>145</red><green>110</green><blue>153</blue></color><taxonomy><scientific_name>Firmicutes</scientific_name><common_name>Veillonella NCTC12020</common_name><synonym>H_euts</synonym></taxonomy><sequence><symbol>PDU1E</symbol><name>Veillonella NCTC12020 (Firmicutes) || bmcType=PDU1E (main)  || 120aa || [A0A380NLW7]  eutS1 || fadedPurple2</name><annotation><desc>3seqs_id80 || eutS1 || bestHMM=Hp_fadedPurple2_LBA</desc></annotation></sequence></clade></clade><clade><branch_length>0.016067</branch_length><color><red>145</red><green>110</green><blue>153</blue></color><clade><name>SAMN02745120_1194</name><branch_length>0.116978</branch_length><color><red>145</red><green>110</green><blue>153</blue></color><taxonomy><scientific_name>Firmicutes</scientific_name><common_name>Acetoanaerobium ATCC 35199</common_name><synonym>H_euts</synonym></taxonomy><sequence><symbol>EUT2B</symbol><name>Acetoanaerobium ATCC 35199 (Firmicutes) || bmcType=EUT2B (main)  || 114aa || [A0A1T5AUY4]  eutS1 || fadedPurple2</name><annotation><desc>2seqs_id98 || 2seqs_id80 || eutS1 || 2loci_inTaxon || bestHMM=Hp_fadedPurple2_LBA</desc></annotation></sequence></clade><clade><branch_length>0.0129</branch_length><color><red>145</red><green>110</green><blue>153</blue></color><clade><name>VEIDISOL_00315</name><branch_length>0.065525</branch_length><color><red>145</red><green>110</green><blue>153</blue></color><taxonomy><scientific_name>Firmicutes</scientific_name><common_name>Veillonella ATCC 17748</common_name><synonym>H_euts</synonym></taxonomy><sequence><symbol>PDU1E</symbol><name>Veillonella ATCC 17748 (Firmicutes) || bmcType=PDU1E (main)  || 133aa || [C4FNS4]  eutS1 || fadedPurple2</name><annotation><desc>21seqs_id98 || 21seqs_id80 || eutS1 || bestHMM=Hp_fadedPurple2_LBA</desc></annotation></sequence></clade><clade><branch_length>0.086319</branch_length><color><red>145</red><green>110</green><blue>153</blue></color><clade><name>HMPREF1633_07490</name><branch_length>1.0E-6</branch_length><color><red>145</red><green>110</green><blue>153</blue></color><taxonomy><scientific_name>Firmicutes</scientific_name><common_name>Tissierellia S5-A11</common_name><synonym>H_euts</synonym></taxonomy><sequence><symbol>EUT2B</symbol><name>Tissierellia S5-A11 (Firmicutes) || bmcType=EUT2B (main)  || 115aa || [A0A095XMF9]  eutS1 || fadedPurple2</name><annotation><desc>2seqs_id98 || 3seqs_id80 || eutS1 || 3loci_inTaxon || bestHMM=Hp_fadedPurple2_LBA</desc></annotation></sequence></clade><clade><branch_length>0.014523</branch_length><color><red>145</red><green>110</green><blue>153</blue></color><clade><name>HMPREF9130_0506</name><branch_length>1.0E-6</branch_length><color><red>145</red><green>110</green><blue>153</blue></color><taxonomy><scientific_name>Firmicutes</scientific_name><common_name>Peptoniphilus F0436</common_name><synonym>H_euts</synonym></taxonomy><sequence><symbol>EUT2B</symbol><name>Peptoniphilus F0436 (Firmicutes) || bmcType=EUT2B (main)  || 115aa || [F9MRZ8]  eutS1 || fadedPurple2</name><annotation><desc>3seqs_id80 || eutS1 || bestHMM=Hp_fadedPurple2_LBA</desc></annotation></sequence></clade><clade><branch_length>0.097022</branch_length><color><red>145</red><green>110</green><blue>153</blue></color><clade><branch_length>0.122441</branch_length><color><red>145</red><green>110</green><blue>153</blue></color><clade><name>HMPREF1504_1732</name><branch_length>1.0E-6</branch_length><color><red>145</red><green>110</green><blue>153</blue></color><taxonomy><scientific_name>Firmicutes</scientific_name><common_name>Veillonella ICM51a</common_name><synonym>H_euts</synonym></taxonomy><sequence><symbol>GRM3A</symbol><name>Veillonella ICM51a (Firmicutes) || bmcType=GRM3A (main)  || 114aa || [X8HDV9]  eutS1 || fadedPurple2</name><annotation><desc>3seqs_id98 || 5seqs_id80 || eutS1 || 2loci_inTaxon || bestHMM=Hp_fadedPurple2_LBA</desc></annotation></sequence></clade><clade><name>HMPREF9200_0647</name><branch_length>0.027182</branch_length><color><red>145</red><green>110</green><blue>153</blue></color><taxonomy><scientific_name>Firmicutes</scientific_name><common_name>Veillonella F0422</common_name><synonym>H_euts</synonym></taxonomy><sequence><symbol>GRM3A</symbol><name>Veillonella F0422 (Firmicutes) || bmcType=GRM3A (main)  || 114aa || [F9N5R2]  eutS1 || fadedPurple2</name><annotation><desc>5seqs_id80 || eutS1 || bestHMM=Hp_fadedPurple2_LBA</desc></annotation></sequence></clade></clade><clade><branch_length>0.113084</branch_length><color><red>145</red><green>110</green><blue>153</blue></color><clade><name>XD52_0352</name><branch_length>0.096935</branch_length><color><red>145</red><green>110</green><blue>153</blue></color><taxonomy><scientific_name>unclassified Bacteria</scientific_name><common_name>unclassified-bacterium 42_11</common_name><synonym>H_euts</synonym></taxonomy><sequence><symbol>PDU1D</symbol><name>unclassified-bacterium 42_11 (unclassified Bacteria) || bmcType=PDU1D (sat)  || 120aa || [A0A101EF78]  eutS1 || fadedPurple2</name><annotation><desc>eutS1 || bestHMM=Hp_fadedPurple2_LBA</desc></annotation></sequence></clade><clade><branch_length>0.056503</branch_length><color><red>145</red><green>110</green><blue>153</blue></color><clade><name>Tlie_0192</name><branch_length>0.08041</branch_length><color><red>145</red><green>110</green><blue>153</blue></color><taxonomy><scientific_name>Synergistetes</scientific_name><common_name>Thermovirga DSM 17291</common_name><synonym>H_euts</synonym></taxonomy><sequence><symbol>PDU1D</symbol><name>Thermovirga DSM 17291 (Synergistetes) || bmcType=PDU1D (main)  || 111aa || [G7V6A7]  eutS1 || fadedPurple2</name><annotation><desc>eutS1 || bestHMM=Hp_fadedPurple2_LBA</desc></annotation></sequence></clade><clade><branch_length>0.063282</branch_length><color><red>145</red><green>110</green><blue>153</blue></color><clade><branch_length>0.126141</branch_length><color><red>145</red><green>110</green><blue>153</blue></color><clade><name>Taci_0087</name><branch_length>0.038258</branch_length><color><red>145</red><green>110</green><blue>153</blue></color><taxonomy><scientific_name>Synergistetes</scientific_name><common_name>Thermanaerovibrio ATCC 49978</common_name><synonym>H_euts</synonym></taxonomy><sequence><symbol>EUT2B</symbol><name>Thermanaerovibrio ATCC 49978 (Synergistetes) || bmcType=EUT2B (main)  || 112aa || [D1B7S4]  eutS1 || fadedPurple2</name><annotation><desc>3seqs_id80 || eutS1 || bestHMM=Hp_fadedPurple2_LBA</desc></annotation></sequence></clade><clade><branch_length>0.019666</branch_length><color><red>145</red><green>110</green><blue>153</blue></color><clade><branch_length>1.0E-6</branch_length><color><red>145</red><green>110</green><blue>153</blue></color><clade><name>BWY99_02901</name><branch_length>0.047266</branch_length><color><red>145</red><green>110</green><blue>153</blue></color><taxonomy><scientific_name>Synergistetes</scientific_name><common_name>unclassified-Synergistetes ADurb.BinA166</common_name><synonym>H_euts</synonym></taxonomy><sequence><symbol>EUT2B</symbol><name>unclassified-Synergistetes ADurb.BinA166 (Synergistetes) || bmcType=EUT2B (sat)  || 263aa || [A0A1V5HGU7]  eutS1 || fadedPurple2</name><annotation><desc>3seqs_id80 || eutS1 || bestHMM=Hp_fadedPurple2_LBA</desc></annotation></sequence></clade><clade><name>TheveDRAFT_1592</name><branch_length>0.015432</branch_length><color><red>145</red><green>110</green><blue>153</blue></color><taxonomy><scientific_name>Synergistetes</scientific_name><common_name>Thermanaerovibrio DSM 12556</common_name><synonym>H_euts</synonym></taxonomy><sequence><symbol>EUT2B</symbol><name>Thermanaerovibrio DSM 12556 (Synergistetes) || bmcType=EUT2B (main)  || 112aa || [H0UQ72]  eutS1 || fadedPurple2</name><annotation><desc>3seqs_id80 || eutS1 || bestHMM=Hp_fadedPurple2_LBA</desc></annotation></sequence></clade></clade><clade><name>CSA35_01275</name><branch_length>0.099032</branch_length><color><red>145</red><green>110</green><blue>153</blue></color><taxonomy><scientific_name>Synergistetes</scientific_name><common_name>Dethiosulfovibrio peptidovorans</common_name><synonym>H_euts</synonym></taxonomy><sequence><symbol>EUT2B</symbol><name>Dethiosulfovibrio peptidovorans (Synergistetes) || bmcType=EUT2B (main)  || 114aa || [A0A2G6M5M6]  eutS1 || fadedPurple2</name><annotation><desc>2seqs_id80 || eutS1 || bestHMM=Hp_fadedPurple2_LBA</desc></annotation></sequence></clade></clade></clade><clade><branch_length>0.056405</branch_length><color><red>145</red><green>110</green><blue>153</blue></color><clade><name>Apau_0011</name><branch_length>0.26812</branch_length><color><red>145</red><green>110</green><blue>153</blue></color><taxonomy><scientific_name>Synergistetes</scientific_name><common_name>Aminomonas DSM 12260</common_name><synonym>H_euts</synonym></taxonomy><sequence><symbol>PDU1D</symbol><name>Aminomonas DSM 12260 (Synergistetes) || bmcType=PDU1D (main)  || 113aa || [E3CV95]  eutS1 || fadedPurple2</name><annotation><desc>eutS1 || bestHMM=Hp_fadedPurple2_LBA</desc></annotation></sequence></clade><clade><branch_length>1.0E-6</branch_length><color><red>145</red><green>110</green><blue>153</blue></color><clade><branch_length>0.080988</branch_length><color><red>145</red><green>110</green><blue>153</blue></color><clade><name>Anamo_0110</name><branch_length>0.013903</branch_length><color><red>145</red><green>110</green><blue>153</blue></color><taxonomy><scientific_name>Synergistetes</scientific_name><common_name>Acetomicrobium DSM 13181</common_name><synonym>H_euts</synonym></taxonomy><sequence><symbol>PDU1D</symbol><name>Acetomicrobium DSM 13181 (Synergistetes) || bmcType=PDU1D (main)  || 114aa || [I4BU25]  eutS1 || fadedPurple2</name><annotation><desc>3seqs_id80 || eutS1 || bestHMM=Hp_fadedPurple2_LBA</desc></annotation></sequence></clade><clade><name>HMPREF1705_02682</name><branch_length>0.030592</branch_length><color><red>145</red><green>110</green><blue>153</blue></color><taxonomy><scientific_name>Synergistetes</scientific_name><common_name>Acetomicrobium ATCC BAA-1850</common_name><synonym>H_euts</synonym></taxonomy><sequence><symbol>PDU1D</symbol><name>Acetomicrobium ATCC BAA-1850 (Synergistetes) || bmcType=PDU1D (main)  || 138aa || [A0A0T5XAR2]  eutS1 || fadedPurple2</name><annotation><desc>2seqs_id98 || 3seqs_id80 || eutS1 || bestHMM=Hp_fadedPurple2_LBA</desc></annotation></sequence></clade></clade><clade><branch_length>0.119274</branch_length><color><red>145</red><green>110</green><blue>153</blue></color><clade><name>SY1_15550</name><branch_length>0.119183</branch_length><color><red>145</red><green>110</green><blue>153</blue></color><taxonomy><scientific_name>Synergistetes</scientific_name><common_name>Fretibacterium fastidiosum</common_name><synonym>H_euts</synonym></taxonomy><sequence><symbol>incomplete</symbol><name>Fretibacterium fastidiosum (Synergistetes) || bmcType=incomplete (sat) (omitted) || 128aa || [D4M9L2]  eutS1 || fadedPurple2</name><annotation><desc>eutS1 || bestHMM=Hp_fadedPurple2_LBA</desc></annotation></sequence></clade><clade><name>Dpep_1734</name><branch_length>0.228238</branch_length><color><red>145</red><green>110</green><blue>153</blue></color><taxonomy><scientific_name>Synergistetes</scientific_name><common_name>Dethiosulfovibrio DSM 11002</common_name><synonym>H_euts</synonym></taxonomy><sequence><symbol>PDU1D</symbol><name>Dethiosulfovibrio DSM 11002 (Synergistetes) || bmcType=PDU1D (main)  || 115aa || [D2Z8G1]  eutS1 || fadedPurple2</name><annotation><desc>eutS1 || bestHMM=Hp_fadedPurple2_LBA</desc></annotation></sequence></clade></clade></clade></clade></clade></clade></clade></clade></clade></clade></clade></clade></clade></clade></clade><clade><branch_length>0.013535</branch_length><color><red>145</red><green>110</green><blue>153</blue></color><clade><branch_length>0.052861</branch_length><color><red>145</red><green>110</green><blue>153</blue></color><clade><name>CVU98_05520</name><branch_length>0.029924</branch_length><color><red>145</red><green>110</green><blue>153</blue></color><taxonomy><scientific_name>Firmicutes</scientific_name><common_name>unclassified-Firmicutes HGW-Firmicutes-3</common_name><synonym>H_euts</synonym></taxonomy><sequence><symbol>EUT2B</symbol><name>unclassified-Firmicutes HGW-Firmicutes-3 (Firmicutes) || bmcType=EUT2B (main)  || 116aa || [A0A2N2BHU7]  eutS-like1 || fadedPurple2</name><annotation><desc>2seqs_id98 || 4seqs_id80 || eutS-like1 || bestHMM=Hp_plumPurple3</desc></annotation></sequence></clade><clade><name>CVV02_06060</name><branch_length>0.03206</branch_length><color><red>145</red><green>110</green><blue>153</blue></color><taxonomy><scientific_name>Firmicutes</scientific_name><common_name>unclassified-Firmicutes HGW-Firmicutes-7</common_name><synonym>H_euts</synonym></taxonomy><sequence><symbol>EUT2B</symbol><name>unclassified-Firmicutes HGW-Firmicutes-7 (Firmicutes) || bmcType=EUT2B (main)  || 116aa || [A0A2N2B0L6]  eutS-like1 || fadedPurple2</name><annotation><desc>4seqs_id80 || eutS-like1 || 2loci_inTaxon || bestHMM=Hp_plumPurple3</desc></annotation></sequence></clade></clade><clade><branch_length>0.040312</branch_length><color><red>78</red><green>5</green><blue>80</blue></color><clade><branch_length>0.117205</branch_length><color><red>78</red><green>5</green><blue>80</blue></color><clade><name>SAMN05216233_105252</name><branch_length>1.0E-6</branch_length><color><red>78</red><green>5</green><blue>80</blue></color><taxonomy><scientific_name>Proteobacteria</scientific_name><common_name>Desulfoluna AA1</common_name><synonym>H_euts</synonym></taxonomy><sequence><symbol>EUT2_GRM1</symbol><name>Desulfoluna AA1 (Proteobacteria) || bmcType=EUT2_GRM1 (main) (omitted) || 141aa || [A0A1G5E9T6]  eutS-like1 || plumPurple1</name><annotation><desc>5seqs_id80 || eutS-like1 || 3loci_inTaxon || bestHMM=Hp_plumPurple1</desc></annotation></sequence></clade><clade><branch_length>0.028515</branch_length><color><red>78</red><green>5</green><blue>80</blue></color><clade><name>SAMN02745702_01605</name><branch_length>0.074469</branch_length><color><red>78</red><green>5</green><blue>80</blue></color><taxonomy><scientific_name>Proteobacteria</scientific_name><common_name>Desulfovibrio DSM 18034</common_name><synonym>H_euts</synonym></taxonomy><sequence><symbol>GRM1B</symbol><name>Desulfovibrio DSM 18034 (Proteobacteria) || bmcType=GRM1B (main)  || 118aa || [A0A1T4W531]  eutS-like1 || plumPurple1</name><annotation><desc>eutS-like1 || bestHMM=Hp_plumPurple1</desc></annotation></sequence></clade><clade><branch_length>0.040029</branch_length><color><red>78</red><green>5</green><blue>80</blue></color><clade><branch_length>0.016715</branch_length><color><red>78</red><green>5</green><blue>80</blue></color><clade><name>DBY37_06315</name><branch_length>0.047725</branch_length><color><red>78</red><green>5</green><blue>80</blue></color><taxonomy><scientific_name>Proteobacteria</scientific_name><common_name>unclassified-Desulfovibrionaceae (DBY37)</common_name><synonym>H_euts</synonym></taxonomy><sequence><symbol>GRM1B</symbol><name>unclassified-Desulfovibrionaceae (DBY37) (Proteobacteria) || bmcType=GRM1B (main)  || 119aa || [A0A316MZT9]  eutS-like1 || plumPurple1</name><annotation><desc>eutS-like1 || bestHMM=Hp_plumPurple1</desc></annotation></sequence></clade><clade><branch_length>0.053479</branch_length><color><red>78</red><green>5</green><blue>80</blue></color><clade><name>KM92DES2_10379</name><branch_length>0.05089</branch_length><color><red>78</red><green>5</green><blue>80</blue></color><taxonomy><scientific_name>Proteobacteria</scientific_name><common_name>Desulfovibrio (KM92DES2)</common_name><synonym>H_euts</synonym></taxonomy><sequence><symbol>GRM1B</symbol><name>Desulfovibrio (KM92DES2) (Proteobacteria) || bmcType=GRM1B (main)  || 115aa || [A0A212J1I0]  eutS-like1 || plumPurple1</name><annotation><desc>4seqs_id80 || eutS-like1 || bestHMM=Hp_plumPurple1</desc></annotation></sequence></clade><clade><branch_length>0.037487</branch_length><color><red>78</red><green>5</green><blue>80</blue></color><clade><name>SAMN05192586_103118</name><branch_length>0.102079</branch_length><color><red>78</red><green>5</green><blue>80</blue></color><taxonomy><scientific_name>Proteobacteria</scientific_name><common_name>Desulfovibrio KHC7</common_name><synonym>H_euts</synonym></taxonomy><sequence><symbol>GRM1B</symbol><name>Desulfovibrio KHC7 (Proteobacteria) || bmcType=GRM1B (main)  || 115aa || [A0A1G7JRD6]  eutS-like1 || plumPurple1</name><annotation><desc>2seqs_id80 || eutS-like1 || bestHMM=Hp_plumPurple1</desc></annotation></sequence></clade><clade><branch_length>0.043089</branch_length><color><red>78</red><green>5</green><blue>80</blue></color><clade><name>BCS36_13445</name><branch_length>1.0E-6</branch_length><color><red>78</red><green>5</green><blue>80</blue></color><taxonomy><scientific_name>Proteobacteria</scientific_name><common_name>Desulfovibrio MES5</common_name><synonym>H_euts</synonym></taxonomy><sequence><symbol>GRM1B</symbol><name>Desulfovibrio MES5 (Proteobacteria) || bmcType=GRM1B (main)  || 115aa || [A0A231NZD3]  eutS-like1 || plumPurple1</name><annotation><desc>4seqs_id80 || eutS-like1 || bestHMM=Hp_plumPurple1</desc></annotation></sequence></clade><clade><name>SAMN02910291_02023</name><branch_length>0.014986</branch_length><color><red>78</red><green>5</green><blue>80</blue></color><taxonomy><scientific_name>Proteobacteria</scientific_name><common_name>Desulfovibrio DSM 7057 (SAMN02910291)</common_name><synonym>H_euts</synonym></taxonomy><sequence><symbol>GRM1B</symbol><name>Desulfovibrio DSM 7057 (SAMN02910291) (Proteobacteria) || bmcType=GRM1B (main)  || 115aa || [A0A1K1QK69]  eutS-like1 || plumPurple1</name><annotation><desc>2seqs_id98 || 4seqs_id80 || eutS-like1 || bestHMM=Hp_plumPurple1</desc></annotation></sequence></clade></clade></clade></clade></clade><clade><branch_length>0.017758</branch_length><color><red>78</red><green>5</green><blue>80</blue></color><clade><name>Dde_3264</name><branch_length>0.043905</branch_length><color><red>78</red><green>5</green><blue>80</blue></color><taxonomy><scientific_name>Proteobacteria</scientific_name><common_name>Desulfovibrio G20</common_name><synonym>H_euts</synonym></taxonomy><sequence><symbol>GRM1B</symbol><name>Desulfovibrio G20 (Proteobacteria) || bmcType=GRM1B (main)  || 119aa || [Q30W88]  eutS-like1 || plumPurple1</name><annotation><desc>eutS-like1 || bestHMM=Hp_plumPurple1</desc></annotation></sequence></clade><clade><branch_length>0.034523</branch_length><color><red>78</red><green>5</green><blue>80</blue></color><clade><name>COA36_05760</name><branch_length>0.148792</branch_length><color><red>78</red><green>5</green><blue>80</blue></color><taxonomy><scientific_name>Proteobacteria</scientific_name><common_name>Desulfotalea (COA36)</common_name><synonym>H_euts</synonym></taxonomy><sequence><symbol>GRM1B</symbol><name>Desulfotalea (COA36) (Proteobacteria) || bmcType=GRM1B (main)  || 119aa || [A0A2G2DVP0]  eutS-like1 || plumPurple1</name><annotation><desc>eutS-like1 || bestHMM=Hp_plumPurple1</desc></annotation></sequence></clade><clade><branch_length>0.03259</branch_length><color><red>78</red><green>5</green><blue>80</blue></color><clade><name>SAMN06295933_2801</name><branch_length>0.020515</branch_length><color><red>78</red><green>5</green><blue>80</blue></color><taxonomy><scientific_name>Proteobacteria</scientific_name><common_name>Desulfovibrio K3S</common_name><synonym>H_euts</synonym></taxonomy><sequence><symbol>GRM1B</symbol><name>Desulfovibrio K3S (Proteobacteria) || bmcType=GRM1B (main)  || 118aa || [A0A1X7E9I4]  eutS-like1 || plumPurple1</name><annotation><desc>5seqs_id80 || eutS-like1 || bestHMM=Hp_plumPurple1</desc></annotation></sequence></clade><clade><branch_length>0.043623</branch_length><color><red>78</red><green>5</green><blue>80</blue></color><clade><name>DCS48_04975</name><branch_length>0.031455</branch_length><color><red>78</red><green>5</green><blue>80</blue></color><taxonomy><scientific_name>Proteobacteria</scientific_name><common_name>Desulfovibrio (DCS48)</common_name><synonym>H_euts</synonym></taxonomy><sequence><symbol>GRM1B</symbol><name>Desulfovibrio (DCS48) (Proteobacteria) || bmcType=GRM1B (main)  || 117aa || [A0A349HH78]  eutS-like1 || plumPurple1</name><annotation><desc>5seqs_id80 || eutS-like1 || bestHMM=Hp_plumPurple1</desc></annotation></sequence></clade><clade><name>DESAM_21369</name><branch_length>0.030357</branch_length><color><red>78</red><green>5</green><blue>80</blue></color><taxonomy><scientific_name>Proteobacteria</scientific_name><common_name>Desulfovibrio DSM 14728</common_name><synonym>H_euts</synonym></taxonomy><sequence><symbol>GRM1B</symbol><name>Desulfovibrio DSM 14728 (Proteobacteria) || bmcType=GRM1B (main)  || 119aa || [L0RDK6]  eutS-like1 || plumPurple1</name><annotation><desc>5seqs_id80 || eutS-like1 || bestHMM=Hp_plumPurple1</desc></annotation></sequence></clade></clade></clade></clade></clade></clade></clade></clade><clade><branch_length>0.008904</branch_length><color><red>78</red><green>5</green><blue>80</blue></color><clade><branch_length>0.015088</branch_length><color><red>78</red><green>5</green><blue>80</blue></color><clade><name>CUESP1_2001</name><branch_length>0.065838</branch_length><color><red>78</red><green>5</green><blue>80</blue></color><taxonomy><scientific_name>Firmicutes</scientific_name><common_name>Clostridium Esp</common_name><synonym>H_euts</synonym></taxonomy><sequence><symbol>EUT2B</symbol><name>Clostridium Esp (Firmicutes) || bmcType=EUT2B (main)  || 116aa || [M1ZF72]  eutS-like1 || plumPurple2a</name><annotation><desc>eutS-like1 || 2loci_inTaxon || bestHMM=Hp_plumPurple3</desc></annotation></sequence></clade><clade><branch_length>1.0E-6</branch_length><color><red>78</red><green>5</green><blue>80</blue></color><clade><branch_length>0.026155</branch_length><color><red>78</red><green>5</green><blue>80</blue></color><clade><branch_length>0.272333</branch_length><color><red>78</red><green>5</green><blue>80</blue></color><clade><name>MORIYA_2259</name><branch_length>0.016878</branch_length><color><red>78</red><green>5</green><blue>80</blue></color><taxonomy><scientific_name>Proteobacteria</scientific_name><common_name>Moritella DB21MT 5</common_name><synonym>H_euts</synonym></taxonomy><sequence><symbol>GRM1B</symbol><name>Moritella DB21MT 5 (Proteobacteria) || bmcType=GRM1B (main)  || 116aa || [A0A330LP08]  eutS-like1 || plumPurple2a</name><annotation><desc>2seqs_id80 || eutS-like1 || bestHMM=Hp_plumPurple2a</desc></annotation></sequence></clade><clade><name>BIT28_13615</name><branch_length>0.094456</branch_length><color><red>78</red><green>5</green><blue>80</blue></color><taxonomy><scientific_name>Proteobacteria</scientific_name><common_name>Photobacterium 44178</common_name><synonym>H_euts</synonym></taxonomy><sequence><symbol>GRM1B</symbol><name>Photobacterium 44178 (Proteobacteria) || bmcType=GRM1B (main)  || 116aa || [A0A1Q9GJ17]  eutS-like1 || plumPurple2a</name><annotation><desc>2seqs_id80 || eutS-like1 || 2loci_inTaxon || bestHMM=Hp_plumPurple2a</desc></annotation></sequence></clade></clade><clade><branch_length>0.098595</branch_length><color><red>78</red><green>5</green><blue>80</blue></color><clade><name>ALO_06858</name><branch_length>0.025819</branch_length><color><red>78</red><green>5</green><blue>80</blue></color><taxonomy><scientific_name>Firmicutes</scientific_name><common_name>Acetonema DSM 6540</common_name><synonym>H_euts</synonym></taxonomy><sequence><symbol>PDU1D</symbol><name>Acetonema DSM 6540 (Firmicutes) || bmcType=PDU1D (main)  || 113aa || [F7NH28]  eutS-like1 || plumPurple2a</name><annotation><desc>2seqs_id80 || eutS-like1 || bestHMM=Hp_plumPurple2a</desc></annotation></sequence></clade><clade><branch_length>0.068464</branch_length><color><red>78</red><green>5</green><blue>80</blue></color><clade><branch_length>0.033606</branch_length><color><red>78</red><green>5</green><blue>80</blue></color><clade><name>P22_0402</name><branch_length>0.11452</branch_length><color><red>78</red><green>5</green><blue>80</blue></color><taxonomy><scientific_name>Firmicutes</scientific_name><common_name>Propionispora 2/2-37</common_name><synonym>H_euts</synonym></taxonomy><sequence><symbol>PDU1D</symbol><name>Propionispora 2/2-37 (Firmicutes) || bmcType=PDU1D (main)  || 113aa || [A0A0K8J9M4]  eutS-like1 || plumPurple2a</name><annotation><desc>eutS-like1 || bestHMM=Hp_plumPurple2a</desc></annotation></sequence></clade><clade><branch_length>0.048113</branch_length><color><red>78</red><green>5</green><blue>80</blue></color><clade><name>UFO1_1111</name><branch_length>1.0E-6</branch_length><color><red>78</red><green>5</green><blue>80</blue></color><taxonomy><scientific_name>Firmicutes</scientific_name><common_name>Pelosinus UFO1</common_name><synonym>H_euts</synonym></taxonomy><sequence><symbol>PDU1D</symbol><name>Pelosinus UFO1 (Firmicutes) || bmcType=PDU1D (main)  || 114aa || [A0A075K8W0]  eutS-like1 || plumPurple2a</name><annotation><desc>13seqs_id80 || eutS-like1 || bestHMM=Hp_plumPurple2a</desc></annotation></sequence></clade><clade><name>SAMN04490355_1002150</name><branch_length>0.142109</branch_length><color><red>78</red><green>5</green><blue>80</blue></color><taxonomy><scientific_name>Firmicutes</scientific_name><common_name>Pelosinus DSM 13327</common_name><synonym>H_euts</synonym></taxonomy><sequence><symbol>PDU1D</symbol><name>Pelosinus DSM 13327 (Firmicutes) || bmcType=PDU1D (main)  || 113aa || [A0A1I4H578]  eutS-like1 || plumPurple2a</name><annotation><desc>3seqs_id80 || eutS-like1 || bestHMM=Hp_plumPurple2a</desc></annotation></sequence></clade></clade></clade><clade><branch_length>0.032943</branch_length><color><red>78</red><green>5</green><blue>80</blue></color><clade><name>SAMN04488502_10268</name><branch_length>0.054258</branch_length><color><red>78</red><green>5</green><blue>80</blue></color><taxonomy><scientific_name>Firmicutes</scientific_name><common_name>Dendrosporobacter DSM 1736</common_name><synonym>H_euts</synonym></taxonomy><sequence><symbol>PDU1D</symbol><name>Dendrosporobacter DSM 1736 (Firmicutes) || bmcType=PDU1D (main)  || 113aa || [A0A1G9Q8X4]  eutS-like1 || plumPurple2a</name><annotation><desc>13seqs_id80 || eutS-like1 || bestHMM=Hp_plumPurple2a</desc></annotation></sequence></clade><clade><branch_length>0.049686</branch_length><color><red>78</red><green>5</green><blue>80</blue></color><clade><name>SAMN04488499_101943</name><branch_length>1.0E-6</branch_length><color><red>78</red><green>5</green><blue>80</blue></color><taxonomy><scientific_name>Firmicutes</scientific_name><common_name>Sporomusa Mol</common_name><synonym>H_euts</synonym></taxonomy><sequence><symbol>PDU1D</symbol><name>Sporomusa Mol (Firmicutes) || bmcType=PDU1D (main)  || 122aa || [A0A1G7F1I6]  eutS-like1 || plumPurple2a</name><annotation><desc>2seqs_id98 || 13seqs_id80 || eutS-like1 || 5loci_inTaxon || bestHMM=Hp_plumPurple2a</desc></annotation></sequence></clade><clade><branch_length>0.015659</branch_length><color><red>78</red><green>5</green><blue>80</blue></color><clade><name>KL86SPO_31312</name><branch_length>1.0E-6</branch_length><color><red>78</red><green>5</green><blue>80</blue></color><taxonomy><scientific_name>Firmicutes</scientific_name><common_name>Sporomusa (KL86SPO)</common_name><synonym>H_euts</synonym></taxonomy><sequence><symbol>PDU1D</symbol><name>Sporomusa (KL86SPO) (Firmicutes) || bmcType=PDU1D (main)  || 113aa || [A0A212LUB8]  eutS-like1 || plumPurple2a</name><annotation><desc>2seqs_id98 || 13seqs_id80 || eutS-like1 || bestHMM=Hp_plumPurple2a</desc></annotation></sequence></clade><clade><branch_length>0.015875</branch_length><color><red>78</red><green>5</green><blue>80</blue></color><clade><branch_length>1.0E-6</branch_length><color><red>78</red><green>5</green><blue>80</blue></color><clade><name>SAMN04488500_101265</name><branch_length>1.0E-6</branch_length><color><red>78</red><green>5</green><blue>80</blue></color><taxonomy><scientific_name>Firmicutes</scientific_name><common_name>Sporomusa DSM 5090</common_name><synonym>H_euts</synonym></taxonomy><sequence><symbol>PDU1D</symbol><name>Sporomusa DSM 5090 (Firmicutes) || bmcType=PDU1D (main)  || 113aa || [A0A1W1YF67]  eutS-like1 || plumPurple2a</name><annotation><desc>13seqs_id80 || eutS-like1 || 4loci_inTaxon || bestHMM=Hp_plumPurple2a</desc></annotation></sequence></clade><clade><name>SPSIL_46410</name><branch_length>1.0E-6</branch_length><color><red>78</red><green>5</green><blue>80</blue></color><taxonomy><scientific_name>Firmicutes</scientific_name><common_name>Sporomusa DSM 10669</common_name><synonym>H_euts</synonym></taxonomy><sequence><symbol>PDU1D</symbol><name>Sporomusa DSM 10669 (Firmicutes) || bmcType=PDU1D (main)  || 113aa || [A0A259U8Q1]  eutS-like1 || plumPurple2a</name><annotation><desc>13seqs_id80 || eutS-like1 || 3loci_inTaxon || bestHMM=Hp_plumPurple2a</desc></annotation></sequence></clade></clade><clade><branch_length>1.0E-6</branch_length><color><red>78</red><green>5</green><blue>80</blue></color><clade><name>SAMN04490178_11485</name><branch_length>0.067795</branch_length><color><red>78</red><green>5</green><blue>80</blue></color><taxonomy><scientific_name>Firmicutes</scientific_name><common_name>Propionispora DSM 13305</common_name><synonym>H_euts</synonym></taxonomy><sequence><symbol>PDU1D</symbol><name>Propionispora DSM 13305 (Firmicutes) || bmcType=PDU1D (main)  || 113aa || [A0A1H8W6Z5]  eutS-like1 || plumPurple2a</name><annotation><desc>13seqs_id80 || eutS-like1 || 2loci_inTaxon || bestHMM=Hp_plumPurple2a</desc></annotation></sequence></clade><clade><name>SPACI_38180</name><branch_length>0.124517</branch_length><color><red>78</red><green>5</green><blue>80</blue></color><taxonomy><scientific_name>Firmicutes</scientific_name><common_name>Sporomusa DSM 3132</common_name><synonym>H_euts</synonym></taxonomy><sequence><symbol>PDU1D</symbol><name>Sporomusa DSM 3132 (Firmicutes) || bmcType=PDU1D (main)  || 111aa || [A0A259UHB3]  eutS-like1 || plumPurple2a</name><annotation><desc>13seqs_id80 || eutS-like1 || 5loci_inTaxon || bestHMM=Hp_plumPurple2a</desc></annotation></sequence></clade></clade></clade></clade></clade></clade></clade></clade></clade><clade><branch_length>0.013541</branch_length><color><red>78</red><green>5</green><blue>80</blue></color><clade><branch_length>0.017465</branch_length><color><red>78</red><green>5</green><blue>80</blue></color><clade><name>SAMN02194393_00321</name><branch_length>0.034219</branch_length><color><red>78</red><green>5</green><blue>80</blue></color><taxonomy><scientific_name>Firmicutes</scientific_name><common_name>Maledivibacter M1</common_name><synonym>H_euts</synonym></taxonomy><sequence><symbol>EUT2B</symbol><name>Maledivibacter M1 (Firmicutes) || bmcType=EUT2B (main)  || 116aa || [A0A1T5IFU3]  eutS-like1 || plumPurple2b</name><annotation><desc>3seqs_id80 || eutS-like1 || 6loci_inTaxon || bestHMM=Hp_plumPurple3</desc></annotation></sequence></clade><clade><branch_length>0.024477</branch_length><color><red>78</red><green>5</green><blue>80</blue></color><clade><name>SAMN02194393_03620</name><branch_length>0.021285</branch_length><color><red>78</red><green>5</green><blue>80</blue></color><taxonomy><scientific_name>Firmicutes</scientific_name><common_name>Maledivibacter M1</common_name><synonym>H_euts</synonym></taxonomy><sequence><symbol>EUT2B</symbol><name>Maledivibacter M1 (Firmicutes) || bmcType=EUT2B (main)  || 116aa || [A0A1T5LZV1]  eutS1 || plumPurple2b</name><annotation><desc>eutS1 || 6loci_inTaxon || bestHMM=Hp_fadedPurple1</desc></annotation></sequence></clade><clade><branch_length>0.235302</branch_length><color><red>78</red><green>5</green><blue>80</blue></color><clade><name>SAMN04488558_11416</name><branch_length>0.063182</branch_length><color><red>78</red><green>5</green><blue>80</blue></color><taxonomy><scientific_name>Firmicutes</scientific_name><common_name>Ignavigranum DSM 15695</common_name><synonym>H_euts</synonym></taxonomy><sequence><symbol>EUT2A</symbol><name>Ignavigranum DSM 15695 (Firmicutes) || bmcType=EUT2A (sat)  || 113aa || [A0A1H9GI67]  eutS-like1 || plumPurple2b</name><annotation><desc>eutS-like1 || bestHMM=Hp_plumPurple2b</desc></annotation></sequence></clade><clade><branch_length>0.158339</branch_length><color><red>78</red><green>5</green><blue>80</blue></color><clade><name>D822_03669</name><branch_length>0.112236</branch_length><color><red>78</red><green>5</green><blue>80</blue></color><taxonomy><scientific_name>Firmicutes</scientific_name><common_name>Streptococcus FA-1</common_name><synonym>H_euts</synonym></taxonomy><sequence><symbol>EUT2A</symbol><name>Streptococcus FA-1 (Firmicutes) || bmcType=EUT2A (main)  || 114aa || [J3A0V9]  eutS-like1 || plumPurple2b</name><annotation><desc>2seqs_id98 || 2seqs_id80 || eutS-like1 || bestHMM=Hp_plumPurple2b</desc></annotation></sequence></clade><clade><name>Sp14A_19570</name><branch_length>0.120001</branch_length><color><red>78</red><green>5</green><blue>80</blue></color><taxonomy><scientific_name>Firmicutes</scientific_name><common_name>Streptococcus TH11417</common_name><synonym>H_euts</synonym></taxonomy><sequence><symbol>EUT2A</symbol><name>Streptococcus TH11417 (Firmicutes) || bmcType=EUT2A (main)  || 116aa || [A0A345VM92]  eutS-like1 || plumPurple2b</name><annotation><desc>eutS-like1 || bestHMM=Hp_plumPurple2b</desc></annotation></sequence></clade></clade></clade></clade></clade><clade><branch_length>0.049194</branch_length><color><red>78</red><green>5</green><blue>80</blue></color><clade><name>SAMN03080606_03778</name><branch_length>1.0E-6</branch_length><color><red>78</red><green>5</green><blue>80</blue></color><taxonomy><scientific_name>Firmicutes</scientific_name><common_name>Alkaliphilus DSM 18978</common_name><synonym>H_euts</synonym></taxonomy><sequence><symbol>EUT2B</symbol><name>Alkaliphilus DSM 18978 (Firmicutes) || bmcType=EUT2B (main)  || 116aa || [A0A1G5KUJ9]  eutS-like1 || plumPurple2b</name><annotation><desc>3seqs_id80 || eutS-like1 || 3loci_inTaxon || bestHMM=Hp_plumPurple3</desc></annotation></sequence></clade><clade><branch_length>0.014822</branch_length><color><red>78</red><green>5</green><blue>80</blue></color><clade><name>SAMN05446037_1004201</name><branch_length>1.0E-6</branch_length><color><red>78</red><green>5</green><blue>80</blue></color><taxonomy><scientific_name>Firmicutes</scientific_name><common_name>Anaerovirgula SCA</common_name><synonym>H_euts</synonym></taxonomy><sequence><symbol>EUT2B</symbol><name>Anaerovirgula SCA (Firmicutes) || bmcType=EUT2B (main)  || 116aa || [A0A239BXE1]  eutS-like1 || plumPurple2b</name><annotation><desc>3seqs_id80 || eutS-like1 || 3loci_inTaxon || bestHMM=Hp_plumPurple3</desc></annotation></sequence></clade><clade><branch_length>0.032346</branch_length><color><red>78</red><green>5</green><blue>80</blue></color><clade><name>Amet_0250</name><branch_length>0.01356</branch_length><color><red>78</red><green>5</green><blue>80</blue></color><taxonomy><scientific_name>Firmicutes</scientific_name><common_name>Alkaliphilus QYMF</common_name><synonym>H_euts</synonym></taxonomy><sequence><symbol>EUT2B</symbol><name>Alkaliphilus QYMF (Firmicutes) || bmcType=EUT2B (main)  || 116aa || [A6TJW5]  eutS-like1 || plumPurple2b</name><annotation><desc>3seqs_id80 || eutS-like1 || 3loci_inTaxon || bestHMM=Hp_plumPurple2b</desc></annotation></sequence></clade><clade><branch_length>0.034615</branch_length><color><red>78</red><green>5</green><blue>80</blue></color><clade><branch_length>0.077818</branch_length><color><red>78</red><green>5</green><blue>80</blue></color><clade><name>B6241_13645</name><branch_length>0.160442</branch_length><color><red>78</red><green>5</green><blue>80</blue></color><taxonomy><scientific_name>Spirochaetes</scientific_name><common_name>unclassified-Spirochaetaceae 4572_59</common_name><synonym>H_euts</synonym></taxonomy><sequence><symbol>incomplete</symbol><name>unclassified-Spirochaetaceae 4572_59 (Spirochaetes) || bmcType=incomplete (sat) (omitted) || 114aa || [A0A1W9V4Z9]  eutS-like1 || plumPurple2b</name><annotation><desc>eutS-like1 || bestHMM=Hp_plumPurple2b</desc></annotation></sequence></clade><clade><branch_length>0.060079</branch_length><color><red>78</red><green>5</green><blue>80</blue></color><clade><name>B6I31_00935</name><branch_length>0.065168</branch_length><color><red>78</red><green>5</green><blue>80</blue></color><taxonomy><scientific_name>Proteobacteria</scientific_name><common_name>unclassified-Desulfobacteraceae 4572_19</common_name><synonym>H_euts</synonym></taxonomy><sequence><symbol>fragmented</symbol><name>unclassified-Desulfobacteraceae 4572_19 (Proteobacteria) || bmcType=fragmented (sat) (omitted) || 114aa || [A0A1W9TWT9]  eutS-like1 || plumPurple2b</name><annotation><desc>eutS-like1 || bestHMM=Hp_plumPurple2b</desc></annotation></sequence></clade><clade><name>SAMN05660420_01731</name><branch_length>0.108845</branch_length><color><red>78</red><green>5</green><blue>80</blue></color><taxonomy><scientific_name>Proteobacteria</scientific_name><common_name>Desulfuromusa DSM 7343</common_name><synonym>H_euts</synonym></taxonomy><sequence><symbol>EUT2B</symbol><name>Desulfuromusa DSM 7343 (Proteobacteria) || bmcType=EUT2B (main)  || 115aa || [A0A1H3ZZ49]  eutS-like1 || plumPurple2b</name><annotation><desc>eutS-like1 || bestHMM=Hp_plumPurple2b</desc></annotation></sequence></clade></clade></clade><clade><branch_length>0.058633</branch_length><color><red>78</red><green>5</green><blue>80</blue></color><clade><branch_length>0.132499</branch_length><color><red>78</red><green>5</green><blue>80</blue></color><clade><name>HMPREF9093_02243</name><branch_length>0.014674</branch_length><color><red>78</red><green>5</green><blue>80</blue></color><taxonomy><scientific_name>Fusobacteria</scientific_name><common_name>Fusobacterium F0437</common_name><synonym>H_euts</synonym></taxonomy><sequence><symbol>incomplete</symbol><name>Fusobacterium F0437 (Fusobacteria) || bmcType=incomplete (sat) (omitted) || 116aa || [G6C6M8]  eutS-like1 || plumPurple2b</name><annotation><desc>53seqs_id80 || eutS-like1 || bestHMM=Hp_plumPurple2b</desc></annotation></sequence></clade><clade><branch_length>1.0E-6</branch_length><color><red>78</red><green>5</green><blue>80</blue></color><clade><name>CS399_05035</name><branch_length>1.0E-6</branch_length><color><red>78</red><green>5</green><blue>80</blue></color><taxonomy><scientific_name>Fusobacteria</scientific_name><common_name>Fusobacterium KCOM 2880</common_name><synonym>H_euts</synonym></taxonomy><sequence><symbol>EUT2F</symbol><name>Fusobacterium KCOM 2880 (Fusobacteria) || bmcType=EUT2F (main)  || 115aa || [A0A2G7H9L8]  eutS-like1 || plumPurple2b</name><annotation><desc>18seqs_id98 || 53seqs_id80 || eutS-like1 || bestHMM=Hp_plumPurple2b</desc></annotation></sequence></clade><clade><branch_length>1.0E-6</branch_length><color><red>78</red><green>5</green><blue>80</blue></color><clade><name>C7Y58_01855</name><branch_length>1.0E-6</branch_length><color><red>78</red><green>5</green><blue>80</blue></color><taxonomy><scientific_name>Fusobacteria</scientific_name><common_name>Fusobacterium ChDC F317 (C7Y58)</common_name><synonym>H_euts</synonym></taxonomy><sequence><symbol>EUT2F</symbol><name>Fusobacterium ChDC F317 (C7Y58) (Fusobacteria) || bmcType=EUT2F (main)  || 122aa || [A0A2P1QZM6]  eutS-like1 || plumPurple2b</name><annotation><desc>23seqs_id98 || 53seqs_id80 || eutS-like1 || bestHMM=Hp_plumPurple2b</desc></annotation></sequence></clade><clade><name>CTM98_11365</name><branch_length>1.0E-6</branch_length><color><red>78</red><green>5</green><blue>80</blue></color><taxonomy><scientific_name>Fusobacteria</scientific_name><common_name>Fusobacterium KCOM 1265 (CTM98)</common_name><synonym>H_euts</synonym></taxonomy><sequence><symbol>EUT2F</symbol><name>Fusobacterium KCOM 1265 (CTM98) (Fusobacteria) || bmcType=EUT2F (main)  || 122aa || [A0A2D3PVR7]  eutS-like1 || plumPurple2b</name><annotation><desc>6seqs_id98 || 53seqs_id80 || eutS-like1 || bestHMM=Hp_plumPurple2b</desc></annotation></sequence></clade></clade></clade></clade><clade><branch_length>1.0E-6</branch_length><color><red>78</red><green>5</green><blue>80</blue></color><clade><name>HMPREF0202_01028</name><branch_length>0.044406</branch_length><color><red>78</red><green>5</green><blue>80</blue></color><taxonomy><scientific_name>Fusobacteria</scientific_name><common_name>Cetobacterium ATCC BAA-474</common_name><synonym>H_euts</synonym></taxonomy><sequence><symbol>EUT2F</symbol><name>Cetobacterium ATCC BAA-474 (Fusobacteria) || bmcType=EUT2F (main)  || 113aa || [U7VC13]  eutS-like1 || plumPurple2b</name><annotation><desc>eutS-like1 || bestHMM=Hp_plumPurple2b</desc></annotation></sequence></clade><clade><branch_length>0.056219</branch_length><color><red>78</red><green>5</green><blue>80</blue></color><clade><name>DDY85_10310</name><branch_length>0.024849</branch_length><color><red>78</red><green>5</green><blue>80</blue></color><taxonomy><scientific_name>Fusobacteria</scientific_name><common_name>Fusobacterium (DDY85)</common_name><synonym>H_euts</synonym></taxonomy><sequence><symbol>EUT2F</symbol><name>Fusobacterium (DDY85) (Fusobacteria) || bmcType=EUT2F (main)  || 113aa || [A0A354SVM1]  eutS-like1 || plumPurple2b</name><annotation><desc>5seqs_id98 || 6seqs_id80 || eutS-like1 || 2loci_inTaxon || bestHMM=Hp_plumPurple2b</desc></annotation></sequence></clade><clade><branch_length>0.097065</branch_length><color><red>78</red><green>5</green><blue>80</blue></color><clade><name>SAMN02745174_01139</name><branch_length>1.0E-6</branch_length><color><red>78</red><green>5</green><blue>80</blue></color><taxonomy><scientific_name>Fusobacteria</scientific_name><common_name>Cetobacterium ATCC 700028</common_name><synonym>H_euts</synonym></taxonomy><sequence><symbol>EUT2F</symbol><name>Cetobacterium ATCC 700028 (Fusobacteria) || bmcType=EUT2F (main)  || 113aa || [A0A1T4MBQ9]  eutS-like1 || plumPurple2b</name><annotation><desc>eutS-like1 || 2loci_inTaxon || bestHMM=Hp_plumPurple2b</desc></annotation></sequence></clade><clade><branch_length>0.120511</branch_length><color><red>78</red><green>5</green><blue>80</blue></color><clade><name>FM121_08920</name><branch_length>0.467904</branch_length><color><red>78</red><green>5</green><blue>80</blue></color><taxonomy><scientific_name>Firmicutes</scientific_name><common_name>Vagococcus bH819</common_name><synonym>H_euts</synonym></taxonomy><sequence><symbol>EUT2A</symbol><name>Vagococcus bH819 (Firmicutes) || bmcType=EUT2A (main)  || 114aa || [A0A1X6WPK8]  eutS-like1 || plumPurple2b</name><annotation><desc>eutS-like1 || 2loci_inTaxon || bestHMM=Hp_plumPurple2b</desc></annotation></sequence></clade><clade><branch_length>0.147641</branch_length><color><red>78</red><green>5</green><blue>80</blue></color><clade><name>CSA11_10360</name><branch_length>0.078728</branch_length><color><red>78</red><green>5</green><blue>80</blue></color><taxonomy><scientific_name>Chloroflexi</scientific_name><common_name>unclassified-Chloroflexi (CSA11)</common_name><synonym>H_euts</synonym></taxonomy><sequence><symbol>PDU1D</symbol><name>unclassified-Chloroflexi (CSA11) (Chloroflexi) || bmcType=PDU1D (main)  || 125aa || [A0A2G6P5R7]  eutS-like1 || plumPurple2b</name><annotation><desc>2seqs_id98 || 2seqs_id80 || eutS-like1 || bestHMM=Hp_plumPurple2b</desc></annotation></sequence></clade><clade><name>SAMN03080610_02714</name><branch_length>0.222256</branch_length><color><red>78</red><green>5</green><blue>80</blue></color><taxonomy><scientific_name>Proteobacteria</scientific_name><common_name>Afifella DSM 2698</common_name><synonym>H_euts</synonym></taxonomy><sequence><symbol>PDU1D</symbol><name>Afifella DSM 2698 (Proteobacteria) || bmcType=PDU1D (main)  || 120aa || [A0A1G5NUX2]  eutS-like1 || plumPurple2b</name><annotation><desc>eutS-like1 || bestHMM=Hp_plumPurple2b</desc></annotation></sequence></clade></clade></clade></clade></clade></clade></clade></clade></clade></clade></clade></clade></clade></clade><clade><branch_length>0.016631</branch_length><color><red>78</red><green>5</green><blue>80</blue></color><clade><branch_length>0.092325</branch_length><color><red>78</red><green>5</green><blue>80</blue></color><clade><name>SAMN02745176_01977</name><branch_length>0.152155</branch_length><color><red>78</red><green>5</green><blue>80</blue></color><taxonomy><scientific_name>Firmicutes</scientific_name><common_name>Lutispora DSM 19022</common_name><synonym>H_euts</synonym></taxonomy><sequence><symbol>EUT2B</symbol><name>Lutispora DSM 19022 (Firmicutes) || bmcType=EUT2B (main)  || 128aa || [A0A1M6FI37]  eutS-like1 || plumPurple3</name><annotation><desc>eutS-like1 || bestHMM=Hp_plumPurple3</desc></annotation></sequence></clade><clade><branch_length>0.150253</branch_length><color><red>78</red><green>5</green><blue>80</blue></color><clade><name>Awo_c26570</name><branch_length>1.0E-6</branch_length><color><red>78</red><green>5</green><blue>80</blue></color><taxonomy><scientific_name>Firmicutes</scientific_name><common_name>Acetobacterium DSM 1030</common_name><synonym>H_euts</synonym></taxonomy><sequence><symbol>PDU1D</symbol><name>Acetobacterium DSM 1030 (Firmicutes) || bmcType=PDU1D (sat)  || 116aa || [H6LEW7]  eutS-like1 || plumPurple3</name><annotation><desc>15seqs_id80 || eutS-like1 || 2loci_inTaxon || bestHMM=Hp_plumPurple3</desc></annotation></sequence></clade><clade><name>ACH52_3144</name><branch_length>0.052006</branch_length><color><red>78</red><green>5</green><blue>80</blue></color><taxonomy><scientific_name>Firmicutes</scientific_name><common_name>Eubacterium SA11 (ACH52)</common_name><synonym>H_euts</synonym></taxonomy><sequence><symbol>PDU1D</symbol><name>Eubacterium SA11 (ACH52) (Firmicutes) || bmcType=PDU1D (sat)  || 117aa || [A0A0U2VPX0]  eutS-like1 || plumPurple3</name><annotation><desc>8seqs_id98 || 15seqs_id80 || eutS-like1 || bestHMM=Hp_plumPurple3</desc></annotation></sequence></clade></clade></clade><clade><branch_length>1.0E-6</branch_length><color><red>78</red><green>5</green><blue>80</blue></color><clade><branch_length>0.016099</branch_length><color><red>78</red><green>5</green><blue>80</blue></color><clade><branch_length>0.016119</branch_length><color><red>78</red><green>5</green><blue>80</blue></color><clade><name>SAMN02745883_01909</name><branch_length>0.033836</branch_length><color><red>78</red><green>5</green><blue>80</blue></color><taxonomy><scientific_name>Firmicutes</scientific_name><common_name>Caminicella DSM 14501</common_name><synonym>H_euts</synonym></taxonomy><sequence><symbol>EUT2B</symbol><name>Caminicella DSM 14501 (Firmicutes) || bmcType=EUT2B (main)  || 119aa || [A0A1M6RZR6]  eutS-like1 || plumPurple3</name><annotation><desc>3seqs_id80 || eutS-like1 || bestHMM=Hp_plumPurple3</desc></annotation></sequence></clade><clade><name>C7380_103115</name><branch_length>0.050789</branch_length><color><red>78</red><green>5</green><blue>80</blue></color><taxonomy><scientific_name>Thermotogae</scientific_name><common_name>Oceanotoga DSM 24906</common_name><synonym>H_euts</synonym></taxonomy><sequence><symbol>EUT2I</symbol><name>Oceanotoga DSM 24906 (Thermotogae) || bmcType=EUT2I (main)  || 114aa || [A0A316D081]  eutS-like1 || plumPurple3</name><annotation><desc>eutS-like1 || bestHMM=Hp_plumPurple3</desc></annotation></sequence></clade></clade><clade><branch_length>0.016962</branch_length><color><red>78</red><green>5</green><blue>80</blue></color><clade><branch_length>0.014665</branch_length><color><red>78</red><green>5</green><blue>80</blue></color><clade><name>SAMN05660297_02555</name><branch_length>0.052357</branch_length><color><red>78</red><green>5</green><blue>80</blue></color><taxonomy><scientific_name>Firmicutes</scientific_name><common_name>Natronincola DSM 18979</common_name><synonym>H_euts</synonym></taxonomy><sequence><symbol>EUT2B</symbol><name>Natronincola DSM 18979 (Firmicutes) || bmcType=EUT2B (main)  || 114aa || [A0A1I0EWM8]  eutS-like1 || plumPurple3</name><annotation><desc>3seqs_id80 || eutS-like1 || 4loci_inTaxon || bestHMM=Hp_plumPurple3</desc></annotation></sequence></clade><clade><name>SAMN02745975_02204</name><branch_length>0.083656</branch_length><color><red>78</red><green>5</green><blue>80</blue></color><taxonomy><scientific_name>Firmicutes</scientific_name><common_name>Geosporobacter DSM 17957</common_name><synonym>H_euts</synonym></taxonomy><sequence><symbol>EUT2B</symbol><name>Geosporobacter DSM 17957 (Firmicutes) || bmcType=EUT2B (main)  || 115aa || [A0A1M6JR14]  eutS-like1 || plumPurple3</name><annotation><desc>2seqs_id98 || 3seqs_id80 || eutS-like1 || 5loci_inTaxon || bestHMM=Hp_plumPurple3</desc></annotation></sequence></clade></clade><clade><branch_length>0.033631</branch_length><color><red>78</red><green>5</green><blue>80</blue></color><clade><branch_length>0.01585</branch_length><color><red>78</red><green>5</green><blue>80</blue></color><clade><name>U732_1322</name><branch_length>0.015514</branch_length><color><red>78</red><green>5</green><blue>80</blue></color><taxonomy><scientific_name>Firmicutes</scientific_name><common_name>Clostridium CDC 2741</common_name><synonym>H_euts</synonym></taxonomy><sequence><symbol>EUT2I</symbol><name>Clostridium CDC 2741 (Firmicutes) || bmcType=EUT2I (main)  || 114aa || [A0A0C1U1T9]  eutS-like1 || plumPurple3</name><annotation><desc>3seqs_id98 || 14seqs_id80 || eutS-like1 || 3loci_inTaxon || bestHMM=Hp_plumPurple3</desc></annotation></sequence></clade><clade><branch_length>1.0E-6</branch_length><color><red>78</red><green>5</green><blue>80</blue></color><clade><name>M918_02750</name><branch_length>0.032289</branch_length><color><red>78</red><green>5</green><blue>80</blue></color><taxonomy><scientific_name>Firmicutes</scientific_name><common_name>Clostridium BL8</common_name><synonym>H_euts</synonym></taxonomy><sequence><symbol>EUT2I</symbol><name>Clostridium BL8 (Firmicutes) || bmcType=EUT2I (main)  || 114aa || [T0NBZ8]  eutS-like1 || plumPurple3</name><annotation><desc>14seqs_id80 || eutS-like1 || bestHMM=Hp_plumPurple3</desc></annotation></sequence></clade><clade><branch_length>0.030892</branch_length><color><red>78</red><green>5</green><blue>80</blue></color><clade><name>DBX66_08150</name><branch_length>0.069415</branch_length><color><red>78</red><green>5</green><blue>80</blue></color><taxonomy><scientific_name>Firmicutes</scientific_name><common_name>unclassified-Clostridiales R-7 (DBX66)</common_name><synonym>H_euts</synonym></taxonomy><sequence><symbol>EUT2B</symbol><name>unclassified-Clostridiales R-7 (DBX66) (Firmicutes) || bmcType=EUT2B (main)  || 116aa || [A0A2V2DLP5]  eutS-like1 || plumPurple3</name><annotation><desc>3seqs_id98 || 3seqs_id80 || eutS-like1 || bestHMM=Hp_plumPurple3</desc></annotation></sequence></clade><clade><branch_length>0.033054</branch_length><color><red>78</red><green>5</green><blue>80</blue></color><clade><name>CTC_02181</name><branch_length>1.0E-6</branch_length><color><red>78</red><green>5</green><blue>80</blue></color><taxonomy><scientific_name>Firmicutes</scientific_name><common_name>Clostridium E88</common_name><synonym>H_euts</synonym></taxonomy><sequence><symbol>incomplete</symbol><name>Clostridium E88 (Firmicutes) || bmcType=incomplete (sat) (omitted) || 117aa || [Q892C4]  eutS-like1 || plumPurple3</name><annotation><desc>6seqs_id98 || 14seqs_id80 || eutS-like1 || bestHMM=Hp_plumPurple3</desc></annotation></sequence></clade><clade><branch_length>0.016555</branch_length><color><red>78</red><green>5</green><blue>80</blue></color><clade><name>BD821_10858</name><branch_length>0.033442</branch_length><color><red>78</red><green>5</green><blue>80</blue></color><taxonomy><scientific_name>Firmicutes</scientific_name><common_name>Clostridium DSM 15099</common_name><synonym>H_euts</synonym></taxonomy><sequence><symbol>EUT2I</symbol><name>Clostridium DSM 15099 (Firmicutes) || bmcType=EUT2I (main)  || 114aa || [A0A2S6FXG8]  eutS-like1 || plumPurple3</name><annotation><desc>2seqs_id98 || 14seqs_id80 || eutS-like1 || 2loci_inTaxon || bestHMM=Hp_plumPurple3</desc></annotation></sequence></clade><clade><branch_length>0.072815</branch_length><color><red>78</red><green>5</green><blue>80</blue></color><clade><name>CTM_06261</name><branch_length>0.072207</branch_length><color><red>78</red><green>5</green><blue>80</blue></color><taxonomy><scientific_name>Firmicutes</scientific_name><common_name>Clostridium DSM 665</common_name><synonym>H_euts</synonym></taxonomy><sequence><symbol>EUT2I</symbol><name>Clostridium DSM 665 (Firmicutes) || bmcType=EUT2I (main)  || 114aa || [A0A037ZAL2]  eutS-like1 || plumPurple3</name><annotation><desc>eutS-like1 || bestHMM=Hp_plumPurple3</desc></annotation></sequence></clade><clade><branch_length>0.13651</branch_length><color><red>78</red><green>5</green><blue>80</blue></color><clade><name>DER71_10557</name><branch_length>0.01476</branch_length><color><red>78</red><green>5</green><blue>80</blue></color><taxonomy><scientific_name>Firmicutes</scientific_name><common_name>Halanaerobium DL-01</common_name><synonym>H_euts</synonym></taxonomy><sequence><symbol>PDU1D</symbol><name>Halanaerobium DL-01 (Firmicutes) || bmcType=PDU1D (main)  || 116aa || [A0A368Z6D9]  eutS-like1 || plumPurple3</name><annotation><desc>11seqs_id80 || eutS-like1 || bestHMM=Hp_plumPurple3</desc></annotation></sequence></clade><clade><branch_length>0.074759</branch_length><color><red>78</red><green>5</green><blue>80</blue></color><clade><name>Halsa_1001</name><branch_length>0.035271</branch_length><color><red>78</red><green>5</green><blue>80</blue></color><taxonomy><scientific_name>Firmicutes</scientific_name><common_name>Halanaerobium sapolanicus</common_name><synonym>H_euts</synonym></taxonomy><sequence><symbol>PDU1D</symbol><name>Halanaerobium sapolanicus (Firmicutes) || bmcType=PDU1D (main)  || 114aa || [E4RMB4]  eutS-like1 || plumPurple3</name><annotation><desc>2seqs_id98 || 11seqs_id80 || eutS-like1 || bestHMM=Hp_plumPurple3</desc></annotation></sequence></clade><clade><branch_length>0.030095</branch_length><color><red>78</red><green>5</green><blue>80</blue></color><clade><name>HSACCH_00273</name><branch_length>1.0E-6</branch_length><color><red>78</red><green>5</green><blue>80</blue></color><taxonomy><scientific_name>Firmicutes</scientific_name><common_name>Halanaerobium DSM 6643</common_name><synonym>H_euts</synonym></taxonomy><sequence><symbol>PDU1D</symbol><name>Halanaerobium DSM 6643 (Firmicutes) || bmcType=PDU1D (main)  || 117aa || [M5DY88]  eutS-like1 || plumPurple3</name><annotation><desc>11seqs_id80 || eutS-like1 || bestHMM=Hp_plumPurple3</desc></annotation></sequence></clade><clade><name>CI949_3664</name><branch_length>0.015763</branch_length><color><red>78</red><green>5</green><blue>80</blue></color><taxonomy><scientific_name>Firmicutes</scientific_name><common_name>Halanaerobium (CI949)</common_name><synonym>H_euts</synonym></taxonomy><sequence><symbol>incomplete</symbol><name>Halanaerobium (CI949) (Firmicutes) || bmcType=incomplete (main) (omitted) || 117aa || [A0A315QX39]  eutS-like1 || plumPurple3</name><annotation><desc>6seqs_id98 || 11seqs_id80 || eutS-like1 || 3loci_inTaxon || bestHMM=Hp_plumPurple3</desc></annotation></sequence></clade></clade></clade></clade></clade></clade></clade></clade></clade></clade><clade><branch_length>0.015734</branch_length><color><red>78</red><green>5</green><blue>80</blue></color><clade><name>C3495_02245</name><branch_length>0.016244</branch_length><color><red>78</red><green>5</green><blue>80</blue></color><taxonomy><scientific_name>Firmicutes</scientific_name><common_name>unclassified-Clostridiaceae 14S0207</common_name><synonym>H_euts</synonym></taxonomy><sequence><symbol>EUT2I</symbol><name>unclassified-Clostridiaceae 14S0207 (Firmicutes) || bmcType=EUT2I (main)  || 114aa || [A0A2Z4WA23]  eutS-like1 || plumPurple3</name><annotation><desc>14seqs_id80 || eutS-like1 || 3loci_inTaxon || bestHMM=Hp_plumPurple3</desc></annotation></sequence></clade><clade><branch_length>0.014754</branch_length><color><red>78</red><green>5</green><blue>80</blue></color><clade><name>SAMN02745196_00510</name><branch_length>0.051259</branch_length><color><red>78</red><green>5</green><blue>80</blue></color><taxonomy><scientific_name>Firmicutes</scientific_name><common_name>Clostridium DSM 3089</common_name><synonym>H_euts</synonym></taxonomy><sequence><symbol>EUT2I</symbol><name>Clostridium DSM 3089 (Firmicutes) || bmcType=EUT2I (main)  || 114aa || [A0A1M5TBM6]  eutS-like1 || plumPurple3</name><annotation><desc>eutS-like1 || bestHMM=Hp_plumPurple3</desc></annotation></sequence></clade><clade><branch_length>0.07108</branch_length><color><red>78</red><green>5</green><blue>80</blue></color><clade><name>SAMN02745248_00405</name><branch_length>0.014377</branch_length><color><red>78</red><green>5</green><blue>80</blue></color><taxonomy><scientific_name>Firmicutes</scientific_name><common_name>Hathewaya DSM 3090</common_name><synonym>H_euts</synonym></taxonomy><sequence><symbol>EUT2I</symbol><name>Hathewaya DSM 3090 (Firmicutes) || bmcType=EUT2I (main)  || 114aa || [A0A1M6KB47]  eutS-like1 || plumPurple3</name><annotation><desc>eutS-like1 || bestHMM=Hp_plumPurple3</desc></annotation></sequence></clade><clade><branch_length>0.115651</branch_length><color><red>78</red><green>5</green><blue>80</blue></color><clade><name>Clole_4095</name><branch_length>0.088109</branch_length><color><red>78</red><green>5</green><blue>80</blue></color><taxonomy><scientific_name>Firmicutes</scientific_name><common_name>Cellulosilyticum ATCC 49066</common_name><synonym>H_euts</synonym></taxonomy><sequence><symbol>EUT2I</symbol><name>Cellulosilyticum ATCC 49066 (Firmicutes) || bmcType=EUT2I (main)  || 118aa || [F2JLZ1]  eutS-like1 || plumPurple3</name><annotation><desc>2seqs_id98 || 3seqs_id80 || eutS-like1 || bestHMM=Hp_plumPurple3</desc></annotation></sequence></clade><clade><branch_length>0.017732</branch_length><color><red>78</red><green>5</green><blue>80</blue></color><clade><branch_length>0.108943</branch_length><color><red>78</red><green>5</green><blue>80</blue></color><clade><name>NCTC11035_00777</name><branch_length>0.031964</branch_length><color><red>78</red><green>5</green><blue>80</blue></color><taxonomy><scientific_name>Firmicutes</scientific_name><common_name>Blautia NCTC11035 (NCTC11035)</common_name><synonym>H_euts</synonym></taxonomy><sequence><symbol>EUT2I</symbol><name>Blautia NCTC11035 (NCTC11035) (Firmicutes) || bmcType=EUT2I (main)  || 116aa || [A0A381HG15]  eutS-like1 || plumPurple3</name><annotation><desc>5seqs_id98 || 9seqs_id80 || eutS-like1 || bestHMM=Hp_plumPurple3</desc></annotation></sequence></clade><clade><branch_length>1.0E-6</branch_length><color><red>78</red><green>5</green><blue>80</blue></color><clade><name>RHS_4915</name><branch_length>1.0E-6</branch_length><color><red>78</red><green>5</green><blue>80</blue></color><taxonomy><scientific_name>Firmicutes</scientific_name><common_name>Robinsoniella RHS</common_name><synonym>H_euts</synonym></taxonomy><sequence><symbol>EUT2I</symbol><name>Robinsoniella RHS (Firmicutes) || bmcType=EUT2I (main)  || 116aa || [A0A0J1IWY3]  eutS-like1 || plumPurple3</name><annotation><desc>2seqs_id98 || 9seqs_id80 || eutS-like1 || 3loci_inTaxon || bestHMM=Hp_plumPurple3</desc></annotation></sequence></clade><clade><name>SAMN02745158_01188</name><branch_length>0.031019</branch_length><color><red>78</red><green>5</green><blue>80</blue></color><taxonomy><scientific_name>Firmicutes</scientific_name><common_name>Lactonifactor DSM 17459</common_name><synonym>H_euts</synonym></taxonomy><sequence><symbol>EUT2I</symbol><name>Lactonifactor DSM 17459 (Firmicutes) || bmcType=EUT2I (main)  || 116aa || [A0A1M4VEG3]  eutS-like1 || plumPurple3</name><annotation><desc>9seqs_id80 || eutS-like1 || bestHMM=Hp_plumPurple3</desc></annotation></sequence></clade></clade></clade><clade><branch_length>0.027915</branch_length><color><red>78</red><green>5</green><blue>80</blue></color><clade><branch_length>1.0E-6</branch_length><color><red>78</red><green>5</green><blue>80</blue></color><clade><name>Cphy_2649</name><branch_length>0.075669</branch_length><color><red>78</red><green>5</green><blue>80</blue></color><taxonomy><scientific_name>Firmicutes</scientific_name><common_name>Lachnoclostridium ATCC 700394</common_name><synonym>H_euts</synonym></taxonomy><sequence><symbol>EUT2I</symbol><name>Lachnoclostridium ATCC 700394 (Firmicutes) || bmcType=EUT2I (main)  || 117aa || [A9KMZ9]  eutS-like1 || plumPurple3</name><annotation><desc>2seqs_id98 || 3seqs_id80 || eutS-like1 || 3loci_inTaxon || bestHMM=Hp_plumPurple3</desc></annotation></sequence></clade><clade><name>SAMN02746066_03014</name><branch_length>0.018309</branch_length><color><red>78</red><green>5</green><blue>80</blue></color><taxonomy><scientific_name>Firmicutes</scientific_name><common_name>Anaerosporobacter DSM 15930</common_name><synonym>H_euts</synonym></taxonomy><sequence><symbol>EUT2I</symbol><name>Anaerosporobacter DSM 15930 (Firmicutes) || bmcType=EUT2I (main)  || 121aa || [A0A1M7L1W8]  eutS-like1 || plumPurple3</name><annotation><desc>3seqs_id80 || eutS-like1 || bestHMM=Hp_plumPurple3</desc></annotation></sequence></clade></clade><clade><name>BEN19_04295</name><branch_length>0.168286</branch_length><color><red>78</red><green>5</green><blue>80</blue></color><taxonomy><scientific_name>Firmicutes</scientific_name><common_name>Epulopiscium Nuni2H_MBin003</common_name><synonym>H_euts</synonym></taxonomy><sequence><symbol>UA</symbol><name>Epulopiscium Nuni2H_MBin003 (Firmicutes) || bmcType=UA (sat) (omitted) || 114aa || [A0A1V2YLZ7]  eutS-like1 || plumPurple3</name><annotation><desc>eutS-like1 || bestHMM=Hp_plumPurple3</desc></annotation></sequence></clade></clade></clade></clade></clade></clade></clade></clade></clade></clade><clade><branch_length>0.00575</branch_length><color><red>78</red><green>5</green><blue>80</blue></color><clade><branch_length>0.094272</branch_length><color><red>78</red><green>5</green><blue>80</blue></color><clade><branch_length>0.040353</branch_length><color><red>78</red><green>5</green><blue>80</blue></color><clade><name>B0D91_04715</name><branch_length>0.031211</branch_length><color><red>78</red><green>5</green><blue>80</blue></color><taxonomy><scientific_name>Proteobacteria</scientific_name><common_name>unclassified-Oceanospirillales LUC14_002_19_P2</common_name><synonym>H_euts</synonym></taxonomy><sequence><symbol>fragmented</symbol><name>unclassified-Oceanospirillales LUC14_002_19_P2 (Proteobacteria) || bmcType=fragmented (sat) (omitted) || 115aa || [A0A1Y1R629]  eutS-like1 || plumPurple3</name><annotation><desc>2seqs_id80 || eutS-like1 || bestHMM=Hp_plumPurple3</desc></annotation></sequence></clade><clade><name>GV64_00520</name><branch_length>0.034504</branch_length><color><red>78</red><green>5</green><blue>80</blue></color><taxonomy><scientific_name>Proteobacteria</scientific_name><common_name>Endozoicomonas DSM 22380</common_name><synonym>H_euts</synonym></taxonomy><sequence><symbol>EUT2B</symbol><name>Endozoicomonas DSM 22380 (Proteobacteria) || bmcType=EUT2B (main)  || 123aa || [A0A081K5J2]  eutS-like1 || plumPurple3</name><annotation><desc>2seqs_id80 || eutS-like1 || bestHMM=Hp_plumPurple3</desc></annotation></sequence></clade></clade><clade><branch_length>0.032013</branch_length><color><red>78</red><green>5</green><blue>80</blue></color><clade><name>EHSB41UT_02900</name><branch_length>0.084819</branch_length><color><red>78</red><green>5</green><blue>80</blue></color><taxonomy><scientific_name>Proteobacteria</scientific_name><common_name>Parendozoicomonas haliclonae</common_name><synonym>H_euts</synonym></taxonomy><sequence><symbol>EUT2</symbol><name>Parendozoicomonas haliclonae (Proteobacteria) || bmcType=EUT2 (main) (omitted) || 115aa || [A0A1X7ANY3]  eutS-like1 || plumPurple3</name><annotation><desc>eutS-like1 || 2loci_inTaxon || bestHMM=Hp_plumPurple3</desc></annotation></sequence></clade><clade><name>DC094_15140</name><branch_length>0.130749</branch_length><color><red>78</red><green>5</green><blue>80</blue></color><taxonomy><scientific_name>Bacteroidetes</scientific_name><common_name>unclassified-Flavobacteriaceae Hp12</common_name><synonym>H_euts</synonym></taxonomy><sequence><symbol>incomplete</symbol><name>unclassified-Flavobacteriaceae Hp12 (Bacteroidetes) || bmcType=incomplete (main) (omitted) || 114aa || [A0A2V1GYE9]  eutS-like1 || plumPurple3</name><annotation><desc>eutS-like1 || bestHMM=Hp_plumPurple3</desc></annotation></sequence></clade></clade></clade><clade><branch_length>0.043428</branch_length><color><red>251</red><green>95</green><blue>252</blue></color><clade><branch_length>1.0E-6</branch_length><color><red>251</red><green>95</green><blue>252</blue></color><clade><branch_length>0.022217</branch_length><color><red>251</red><green>95</green><blue>252</blue></color><clade><branch_length>0.06181</branch_length><color><red>251</red><green>95</green><blue>252</blue></color><clade><name>TEPIRE1_2205</name><branch_length>0.016807</branch_length><color><red>251</red><green>95</green><blue>252</blue></color><taxonomy><scientific_name>Firmicutes</scientific_name><common_name>Tepidanaerobacter Re1</common_name><synonym>H_euts</synonym></taxonomy><sequence><symbol>incomplete</symbol><name>Tepidanaerobacter Re1 (Firmicutes) || bmcType=incomplete (sat) (omitted) || 115aa || [F4LR22]  eutS2 || violetPinkX</name><annotation><desc>2seqs_id80 || eutS2 || bestHMM=Hp_violetPinkX</desc></annotation></sequence></clade><clade><name>TSYNT_178</name><branch_length>0.031048</branch_length><color><red>251</red><green>95</green><blue>252</blue></color><taxonomy><scientific_name>Firmicutes</scientific_name><common_name>Tepidanaerobacter JL</common_name><synonym>H_euts</synonym></taxonomy><sequence><symbol>EUT2B</symbol><name>Tepidanaerobacter JL (Firmicutes) || bmcType=EUT2B (main)  || 115aa || [A0A0U9HBT7]  eutS2 || violetPinkX</name><annotation><desc>2seqs_id80 || eutS2 || bestHMM=Hp_violetPinkX</desc></annotation></sequence></clade></clade><clade><branch_length>0.032885</branch_length><color><red>251</red><green>95</green><blue>252</blue></color><clade><name>ABG79_01687</name><branch_length>0.124205</branch_length><color><red>251</red><green>95</green><blue>252</blue></color><taxonomy><scientific_name>Firmicutes</scientific_name><common_name>Caloramator VF08</common_name><synonym>H_euts</synonym></taxonomy><sequence><symbol>EUT2B</symbol><name>Caloramator VF08 (Firmicutes) || bmcType=EUT2B (main)  || 114aa || [A0A0R3JSL0]  eutS2 || violetPinkX</name><annotation><desc>eutS2 || 2loci_inTaxon || bestHMM=Hp_violetPinkX</desc></annotation></sequence></clade><clade><name>ATZ99_21920</name><branch_length>0.143533</branch_length><color><red>251</red><green>95</green><blue>252</blue></color><taxonomy><scientific_name>Firmicutes</scientific_name><common_name>Thermovenabulum R270</common_name><synonym>H_euts</synonym></taxonomy><sequence><symbol>EUT2B</symbol><name>Thermovenabulum R270 (Firmicutes) || bmcType=EUT2B (main)  || 126aa || [A0A161PV65]  eutS2 || violetPinkX</name><annotation><desc>eutS2 || bestHMM=Hp_violetPinkX</desc></annotation></sequence></clade></clade></clade><clade><branch_length>0.017508</branch_length><color><red>251</red><green>95</green><blue>252</blue></color><clade><branch_length>0.062934</branch_length><color><red>251</red><green>95</green><blue>252</blue></color><clade><branch_length>0.032533</branch_length><color><red>251</red><green>95</green><blue>252</blue></color><clade><name>SAMN05216180_0673</name><branch_length>1.0E-6</branch_length><color><red>251</red><green>95</green><blue>252</blue></color><taxonomy><scientific_name>Firmicutes</scientific_name><common_name>Hydrogenoanaerobacterium CGMCC 1.5070</common_name><synonym>H_euts</synonym></taxonomy><sequence><symbol>EUT2B</symbol><name>Hydrogenoanaerobacterium CGMCC 1.5070 (Firmicutes) || bmcType=EUT2B (main)  || 116aa || [A0A1H7ZHE0]  eutS2 || violetPink1a</name><annotation><desc>eutS2 || bestHMM=Hp_violetPink1a</desc></annotation></sequence></clade><clade><branch_length>0.057863</branch_length><color><red>251</red><green>95</green><blue>252</blue></color><clade><branch_length>0.016502</branch_length><color><red>251</red><green>95</green><blue>252</blue></color><clade><name>BACCAP_01534</name><branch_length>0.024645</branch_length><color><red>251</red><green>95</green><blue>252</blue></color><taxonomy><scientific_name>Firmicutes</scientific_name><common_name>Pseudoflavonifractor ATCC 29799</common_name><synonym>H_euts</synonym></taxonomy><sequence><symbol>EUT2B</symbol><name>Pseudoflavonifractor ATCC 29799 (Firmicutes) || bmcType=EUT2B (main)  || 129aa || [A6NTK5]  eutS2 || violetPink1a</name><annotation><desc>2seqs_id98 || 15seqs_id80 || eutS2 || 3loci_inTaxon || bestHMM=Hp_violetPink1a</desc></annotation></sequence></clade><clade><name>BRYFOR_07180</name><branch_length>0.056814</branch_length><color><red>251</red><green>95</green><blue>252</blue></color><taxonomy><scientific_name>Firmicutes</scientific_name><common_name>Marvinbryantia DSM 14469</common_name><synonym>H_euts</synonym></taxonomy><sequence><symbol>EUT2B</symbol><name>Marvinbryantia DSM 14469 (Firmicutes) || bmcType=EUT2B (main)  || 116aa || [C6LEX9]  eutS2 || violetPink1a</name><annotation><desc>15seqs_id80 || eutS2 || bestHMM=Hp_violetPink1a</desc></annotation></sequence></clade></clade><clade><branch_length>0.017114</branch_length><color><red>251</red><green>95</green><blue>252</blue></color><clade><branch_length>0.063295</branch_length><color><red>251</red><green>95</green><blue>252</blue></color><clade><name>BIV19_07055</name><branch_length>0.036976</branch_length><color><red>251</red><green>95</green><blue>252</blue></color><taxonomy><scientific_name>Firmicutes</scientific_name><common_name>Intestinimonas DSM 26588 (BIV19)</common_name><synonym>H_euts</synonym></taxonomy><sequence><symbol>EUT2B</symbol><name>Intestinimonas DSM 26588 (BIV19) (Firmicutes) || bmcType=EUT2B (main)  || 116aa || [A0A1Q9KAI8]  eutS2 || violetPink1a</name><annotation><desc>3seqs_id98 || 15seqs_id80 || eutS2 || 3loci_inTaxon || bestHMM=Hp_violetPink1a</desc></annotation></sequence></clade><clade><name>SAMEA3545390_02450</name><branch_length>0.102072</branch_length><color><red>251</red><green>95</green><blue>252</blue></color><taxonomy><scientific_name>Firmicutes</scientific_name><common_name>Butyricicoccus (SAMEA3545390)</common_name><synonym>H_euts</synonym></taxonomy><sequence><symbol>EUT2B</symbol><name>Butyricicoccus (SAMEA3545390) (Firmicutes) || bmcType=EUT2B (main)  || 116aa || [A0A1C6G5V7]  eutS2 || violetPink1a</name><annotation><desc>eutS2 || bestHMM=Hp_violetPink1a</desc></annotation></sequence></clade></clade><clade><branch_length>0.016817</branch_length><color><red>251</red><green>95</green><blue>252</blue></color><clade><branch_length>0.033274</branch_length><color><red>251</red><green>95</green><blue>252</blue></color><clade><name>A4U99_13340</name><branch_length>0.031562</branch_length><color><red>251</red><green>95</green><blue>252</blue></color><taxonomy><scientific_name>Firmicutes</scientific_name><common_name>Flavonifractor 2789STDY5834932 (A4U99)</common_name><synonym>H_euts</synonym></taxonomy><sequence><symbol>EUT2B</symbol><name>Flavonifractor 2789STDY5834932 (A4U99) (Firmicutes) || bmcType=EUT2B (main)  || 116aa || [A0A174MSZ0]  eutS2 || violetPink1a</name><annotation><desc>8seqs_id98 || 15seqs_id80 || eutS2 || 4loci_inTaxon || bestHMM=Hp_violetPink1a</desc></annotation></sequence></clade><clade><name>KL86CLO1_13348</name><branch_length>0.014245</branch_length><color><red>251</red><green>95</green><blue>252</blue></color><taxonomy><scientific_name>Firmicutes</scientific_name><common_name>unclassified-Clostridiales (KL86CLO1)</common_name><synonym>H_euts</synonym></taxonomy><sequence><symbol>EUT2B</symbol><name>unclassified-Clostridiales (KL86CLO1) (Firmicutes) || bmcType=EUT2B (main)  || 116aa || [A0A212KIZ4]  eutS2 || violetPink1a</name><annotation><desc>15seqs_id80 || eutS2 || bestHMM=Hp_violetPink1a</desc></annotation></sequence></clade></clade><clade><branch_length>0.032739</branch_length><color><red>251</red><green>95</green><blue>252</blue></color><clade><branch_length>1.0E-6</branch_length><color><red>251</red><green>95</green><blue>252</blue></color><clade><name>B5F15_06575</name><branch_length>0.031325</branch_length><color><red>251</red><green>95</green><blue>252</blue></color><taxonomy><scientific_name>Firmicutes</scientific_name><common_name>Butyricicoccus An180 (B5F15)</common_name><synonym>H_euts</synonym></taxonomy><sequence><symbol>incomplete</symbol><name>Butyricicoccus An180 (B5F15) (Firmicutes) || bmcType=incomplete (sat) (omitted) || 116aa || [A0A1Y4LR33]  eutS2 || violetPink1a</name><annotation><desc>3seqs_id98 || 4seqs_id80 || eutS2 || bestHMM=Hp_violetPink1a</desc></annotation></sequence></clade><clade><branch_length>0.032633</branch_length><color><red>251</red><green>95</green><blue>252</blue></color><clade><name>EH55_00835</name><branch_length>0.014823</branch_length><color><red>251</red><green>95</green><blue>252</blue></color><taxonomy><scientific_name>Synergistetes</scientific_name><common_name>Synergistes 28491</common_name><synonym>H_euts</synonym></taxonomy><sequence><symbol>EUT2B</symbol><name>Synergistes 28491 (Synergistetes) || bmcType=EUT2B (main)  || 116aa || [A0A073IT50]  eutS2 || violetPink1a</name><annotation><desc>4seqs_id80 || eutS2 || bestHMM=Hp_violetPink1a</desc></annotation></sequence></clade><clade><branch_length>0.068529</branch_length><color><red>251</red><green>95</green><blue>252</blue></color><clade><name>BED41_04110</name><branch_length>0.013641</branch_length><color><red>251</red><green>95</green><blue>252</blue></color><taxonomy><scientific_name>Synergistetes</scientific_name><common_name>Cloacibacillus CL-84</common_name><synonym>H_euts</synonym></taxonomy><sequence><symbol>EUT2B</symbol><name>Cloacibacillus CL-84 (Synergistetes) || bmcType=EUT2B (main)  || 116aa || [A0A1B2I319]  eutS2 || violetPink1a</name><annotation><desc>3seqs_id80 || eutS2 || 2loci_inTaxon || bestHMM=Hp_violetPink1a</desc></annotation></sequence></clade><clade><name>Cloev_0763</name><branch_length>0.031974</branch_length><color><red>251</red><green>95</green><blue>252</blue></color><taxonomy><scientific_name>Synergistetes</scientific_name><common_name>Cloacibacillus DSM 19522</common_name><synonym>H_euts</synonym></taxonomy><sequence><symbol>EUT2B</symbol><name>Cloacibacillus DSM 19522 (Synergistetes) || bmcType=EUT2B (main)  || 117aa || [A0A010YEK4]  eutS2 || violetPink1a</name><annotation><desc>2seqs_id98 || 3seqs_id80 || eutS2 || bestHMM=Hp_violetPink1a</desc></annotation></sequence></clade></clade></clade></clade><clade><branch_length>0.047371</branch_length><color><red>251</red><green>95</green><blue>252</blue></color><clade><name>C8E03_102370</name><branch_length>1.0E-6</branch_length><color><red>251</red><green>95</green><blue>252</blue></color><taxonomy><scientific_name>Firmicutes</scientific_name><common_name>Lachnotalea CCRI-19302 (C8E03)</common_name><synonym>H_euts</synonym></taxonomy><sequence><symbol>EUT2B</symbol><name>Lachnotalea CCRI-19302 (C8E03) (Firmicutes) || bmcType=EUT2B (main)  || 116aa || [A0A255I8T5]  eutS2 || violetPink1a</name><annotation><desc>3seqs_id98 || 7seqs_id80 || eutS2 || 3loci_inTaxon || bestHMM=Hp_violetPink1a</desc></annotation></sequence></clade><clade><branch_length>0.067148</branch_length><color><red>251</red><green>95</green><blue>252</blue></color><clade><name>SAMN05216249_11761</name><branch_length>0.031823</branch_length><color><red>251</red><green>95</green><blue>252</blue></color><taxonomy><scientific_name>Firmicutes</scientific_name><common_name>Acetitomaculum DSM 5522</common_name><synonym>H_euts</synonym></taxonomy><sequence><symbol>EUT2B</symbol><name>Acetitomaculum DSM 5522 (Firmicutes) || bmcType=EUT2B (main)  || 117aa || [A0A1I0ZXL0]  eutS2 || violetPink1a</name><annotation><desc>2seqs_id80 || eutS2 || bestHMM=Hp_violetPink1a</desc></annotation></sequence></clade><clade><branch_length>0.050606</branch_length><color><red>251</red><green>95</green><blue>252</blue></color><clade><name>ERS852537_02341</name><branch_length>0.015697</branch_length><color><red>251</red><green>95</green><blue>252</blue></color><taxonomy><scientific_name>Firmicutes</scientific_name><common_name>Fusicatenibacter (ERS852537)</common_name><synonym>H_euts</synonym></taxonomy><sequence><symbol>EUT2B</symbol><name>Fusicatenibacter (ERS852537) (Firmicutes) || bmcType=EUT2B (main)  || 137aa || [A0A174T522]  eutS2 || violetPink1a</name><annotation><desc>2seqs_id98 || 7seqs_id80 || eutS2 || 2loci_inTaxon || bestHMM=Hp_violetPink1a</desc></annotation></sequence></clade><clade><branch_length>1.0E-6</branch_length><color><red>251</red><green>95</green><blue>252</blue></color><clade><name>DQQ01_02390</name><branch_length>1.0E-6</branch_length><color><red>251</red><green>95</green><blue>252</blue></color><taxonomy><scientific_name>Firmicutes</scientific_name><common_name>Blautia KCTC 15426</common_name><synonym>H_euts</synonym></taxonomy><sequence><symbol>EUT2B</symbol><name>Blautia KCTC 15426 (Firmicutes) || bmcType=EUT2B (main)  || 115aa || [A0A2Z4U865]  eutS2 || violetPink1a</name><annotation><desc>7seqs_id80 || eutS2 || bestHMM=Hp_violetPink1a</desc></annotation></sequence></clade><clade><branch_length>0.031462</branch_length><color><red>251</red><green>95</green><blue>252</blue></color><clade><name>EVA_09303</name><branch_length>1.0E-6</branch_length><color><red>251</red><green>95</green><blue>252</blue></color><taxonomy><scientific_name>unclassified_metagenomic</scientific_name><common_name>unclassified-gut-metagenome (EVA)</common_name><synonym>H_euts</synonym></taxonomy><sequence><symbol>incomplete</symbol><name>unclassified-gut-metagenome (EVA) (unclassified_metagenomic) || bmcType=incomplete (sat) (omitted) || 115aa || [J9CR12]  eutS2 || violetPink1a</name><annotation><desc>3seqs_id80 || eutS2 || bestHMM=Hp_violetPink1a</desc></annotation></sequence></clade><clade><branch_length>1.0E-6</branch_length><color><red>251</red><green>95</green><blue>252</blue></color><clade><branch_length>9.2E-4</branch_length><color><red>251</red><green>95</green><blue>252</blue></color><clade><name>B5F29_01755</name><branch_length>0.048843</branch_length><color><red>251</red><green>95</green><blue>252</blue></color><taxonomy><scientific_name>Firmicutes</scientific_name><common_name>Lachnoclostridium An196</common_name><synonym>H_euts</synonym></taxonomy><sequence><symbol>EUT2B</symbol><name>Lachnoclostridium An196 (Firmicutes) || bmcType=EUT2B (main)  || 115aa || [A0A1Y4IQ78]  eutS2 || violetPink1a</name><annotation><desc>3seqs_id80 || eutS2 || bestHMM=Hp_violetPink1a</desc></annotation></sequence></clade><clade><name>B5F29_01760</name><branch_length>0.01501</branch_length><color><red>251</red><green>95</green><blue>252</blue></color><taxonomy><scientific_name>Firmicutes</scientific_name><common_name>Lachnoclostridium An196</common_name><synonym>H_euts</synonym></taxonomy><sequence><symbol>EUT2B</symbol><name>Lachnoclostridium An196 (Firmicutes) || bmcType=EUT2B (main)  || 115aa || [A0A1Y4IVF9]  eutS2 || violetPink1a</name><annotation><desc>3seqs_id80 || eutS2 || bestHMM=Hp_violetPink1a</desc></annotation></sequence></clade></clade><clade><branch_length>0.10612</branch_length><color><red>251</red><green>95</green><blue>252</blue></color><clade><name>DW644_06270</name><branch_length>0.047236</branch_length><color><red>251</red><green>95</green><blue>252</blue></color><taxonomy><scientific_name>Firmicutes</scientific_name><common_name>unclassified-Clostridiales AM23-16LB</common_name><synonym>H_euts</synonym></taxonomy><sequence><symbol>EUT2B</symbol><name>unclassified-Clostridiales AM23-16LB (Firmicutes) || bmcType=EUT2B (main)  || 118aa || [A0A373BID2]  eutS2 || violetPink1a</name><annotation><desc>7seqs_id98 || 7seqs_id80 || eutS2 || bestHMM=Hp_violetPink1a</desc></annotation></sequence></clade><clade><name>AXF21_00740</name><branch_length>0.302554</branch_length><color><red>251</red><green>95</green><blue>252</blue></color><taxonomy><scientific_name>Firmicutes</scientific_name><common_name>Eubacterium ATCC 700079</common_name><synonym>H_euts</synonym></taxonomy><sequence><symbol>EUT2B</symbol><name>Eubacterium ATCC 700079 (Firmicutes) || bmcType=EUT2B (main)  || 115aa || [A0A223B038]  eutS2 || violetPink1a</name><annotation><desc>eutS2 || bestHMM=Hp_violetPink1a</desc></annotation></sequence></clade></clade></clade></clade></clade></clade></clade></clade></clade></clade></clade></clade></clade><clade><branch_length>0.016716</branch_length><color><red>251</red><green>95</green><blue>252</blue></color><clade><branch_length>0.091935</branch_length><color><red>251</red><green>95</green><blue>252</blue></color><clade><name>BN138_44</name><branch_length>0.108834</branch_length><color><red>251</red><green>95</green><blue>252</blue></color><taxonomy><scientific_name>unclassified_metagenomic</scientific_name><common_name>unclassified-termite-gut (BN138)</common_name><synonym>H_euts</synonym></taxonomy><sequence><symbol>UA</symbol><name>unclassified-termite-gut (BN138) (unclassified_metagenomic) || bmcType=UA (main) (omitted) || 116aa || [S0DG13]  eutS2 || violetPink1b</name><annotation><desc>eutS2 || bestHMM=Hp_violetPink1b</desc></annotation></sequence></clade><clade><branch_length>0.010824</branch_length><color><red>251</red><green>95</green><blue>252</blue></color><clade><branch_length>0.027563</branch_length><color><red>251</red><green>95</green><blue>252</blue></color><clade><branch_length>1.0E-6</branch_length><color><red>251</red><green>95</green><blue>252</blue></color><clade><name>C7256_00665</name><branch_length>0.04829</branch_length><color><red>251</red><green>95</green><blue>252</blue></color><taxonomy><scientific_name>Firmicutes</scientific_name><common_name>Lachnoclostridium NLAE-zl-G277 (C7256)</common_name><synonym>H_euts</synonym></taxonomy><sequence><symbol>EUT2B</symbol><name>Lachnoclostridium NLAE-zl-G277 (C7256) (Firmicutes) || bmcType=EUT2B (main)  || 116aa || [A0A1I0GEF7]  eutS2 || violetPink1b</name><annotation><desc>5seqs_id98 || 20seqs_id80 || eutS2 || 2loci_inTaxon || bestHMM=Hp_violetPink1b</desc></annotation></sequence></clade><clade><branch_length>0.031</branch_length><color><red>251</red><green>95</green><blue>252</blue></color><clade><name>ERS852479_00478</name><branch_length>1.0E-6</branch_length><color><red>251</red><green>95</green><blue>252</blue></color><taxonomy><scientific_name>Firmicutes</scientific_name><common_name>Lachnoclostridium 2789STDY5834864</common_name><synonym>H_euts</synonym></taxonomy><sequence><symbol>EUT2B</symbol><name>Lachnoclostridium 2789STDY5834864 (Firmicutes) || bmcType=EUT2B (main)  || 120aa || [A0A174BD13]  eutS2 || violetPink1b</name><annotation><desc>7seqs_id98 || 20seqs_id80 || eutS2 || bestHMM=Hp_violetPink1b</desc></annotation></sequence></clade><clade><name>SAMEA3545387_00658</name><branch_length>0.01513</branch_length><color><red>251</red><green>95</green><blue>252</blue></color><taxonomy><scientific_name>Firmicutes</scientific_name><common_name>Clostridium (SAMEA3545387)</common_name><synonym>H_euts</synonym></taxonomy><sequence><symbol>EUT2B</symbol><name>Clostridium (SAMEA3545387) (Firmicutes) || bmcType=EUT2B (main)  || 120aa || [A0A1C5ZK90]  eutS2 || violetPink1b</name><annotation><desc>7seqs_id98 || 20seqs_id80 || eutS2 || bestHMM=Hp_violetPink1b</desc></annotation></sequence></clade></clade></clade><clade><branch_length>0.045247</branch_length><color><red>251</red><green>95</green><blue>252</blue></color><clade><name>C814_01595</name><branch_length>0.05058</branch_length><color><red>251</red><green>95</green><blue>252</blue></color><taxonomy><scientific_name>Firmicutes</scientific_name><common_name>Anaerotruncus G3(2012)</common_name><synonym>H_euts</synonym></taxonomy><sequence><symbol>EUT2B</symbol><name>Anaerotruncus G3(2012) (Firmicutes) || bmcType=EUT2B (main)  || 115aa || [R9LSX7]  eutS2 || violetPink1b</name><annotation><desc>2seqs_id98 || 2seqs_id80 || eutS2 || bestHMM=Hp_violetPink1b</desc></annotation></sequence></clade><clade><name>BWY11_02245</name><branch_length>0.084956</branch_length><color><red>251</red><green>95</green><blue>252</blue></color><taxonomy><scientific_name>Firmicutes</scientific_name><common_name>unclassified-Firmicutes ADurb.Bin182</common_name><synonym>H_euts</synonym></taxonomy><sequence><symbol>EUT2B</symbol><name>unclassified-Firmicutes ADurb.Bin182 (Firmicutes) || bmcType=EUT2B (main)  || 116aa || [A0A1V5XYT7]  eutS2 || violetPink1b</name><annotation><desc>eutS2 || bestHMM=Hp_violetPink1b</desc></annotation></sequence></clade></clade></clade><clade><branch_length>0.041819</branch_length><color><red>251</red><green>95</green><blue>252</blue></color><clade><name>SAMEA3545403_03173</name><branch_length>0.176634</branch_length><color><red>251</red><green>95</green><blue>252</blue></color><taxonomy><scientific_name>Firmicutes</scientific_name><common_name>Flavonifractor (SAMEA3545403)</common_name><synonym>H_euts</synonym></taxonomy><sequence><symbol>EUT2G</symbol><name>Flavonifractor (SAMEA3545403) (Firmicutes) || bmcType=EUT2G (sat)  || 121aa || [A0A1C6HFH5]  eutS2 || violetPink1b</name><annotation><desc>2seqs_id98 || 2seqs_id80 || eutS2 || bestHMM=Hp_violetPink1b</desc></annotation></sequence></clade><clade><branch_length>0.080864</branch_length><color><red>251</red><green>95</green><blue>252</blue></color><clade><name>CC1_05990</name><branch_length>0.047005</branch_length><color><red>251</red><green>95</green><blue>252</blue></color><taxonomy><scientific_name>Firmicutes</scientific_name><common_name>Coprococcus GD_7</common_name><synonym>H_euts</synonym></taxonomy><sequence><symbol>EUT2B</symbol><name>Coprococcus GD_7 (Firmicutes) || bmcType=EUT2B (main)  || 115aa || [D4J574]  eutS2 || violetPink1b</name><annotation><desc>3seqs_id98 || 3seqs_id80 || eutS2 || bestHMM=Hp_violetPink1b</desc></annotation></sequence></clade><clade><name>XD66_0123</name><branch_length>0.281805</branch_length><color><red>251</red><green>95</green><blue>252</blue></color><taxonomy><scientific_name>Firmicutes</scientific_name><common_name>Thermacetogenium phaeum</common_name><synonym>H_euts</synonym></taxonomy><sequence><symbol>EUT2B</symbol><name>Thermacetogenium phaeum (Firmicutes) || bmcType=EUT2B (main)  || 114aa || [A0A101FHL6]  eutS2 || violetPink1b</name><annotation><desc>2seqs_id80 || eutS2 || bestHMM=Hp_violetPink1b</desc></annotation></sequence></clade></clade></clade></clade></clade><clade><branch_length>0.017074</branch_length><color><red>251</red><green>95</green><blue>252</blue></color><clade><branch_length>0.143871</branch_length><color><red>251</red><green>95</green><blue>252</blue></color><clade><name>HMPREF9306_01819</name><branch_length>0.093195</branch_length><color><red>251</red><green>95</green><blue>252</blue></color><taxonomy><scientific_name>Actinobacteria</scientific_name><common_name>Propionimicrobium ACS-093-V-SCH5</common_name><synonym>H_euts</synonym></taxonomy><sequence><symbol>PDU1D</symbol><name>Propionimicrobium ACS-093-V-SCH5 (Actinobacteria) || bmcType=PDU1D (main)  || 118aa || [S2W1P5]  eutS2 || violetPink1d</name><annotation><desc>eutS2 || bestHMM=Hp_violetPink1d</desc></annotation></sequence></clade><clade><branch_length>0.023517</branch_length><color><red>251</red><green>95</green><blue>252</blue></color><clade><name>HMPREF1531_00731</name><branch_length>0.074472</branch_length><color><red>251</red><green>95</green><blue>252</blue></color><taxonomy><scientific_name>Actinobacteria</scientific_name><common_name>Propionibacterium F0372</common_name><synonym>H_euts</synonym></taxonomy><sequence><symbol>PDU1D</symbol><name>Propionibacterium F0372 (Actinobacteria) || bmcType=PDU1D (main)  || 118aa || [S3XL56]  eutS2 || violetPink1d</name><annotation><desc>eutS2 || 2loci_inTaxon || bestHMM=Hp_violetPink1d</desc></annotation></sequence></clade><clade><branch_length>0.068165</branch_length><color><red>251</red><green>95</green><blue>252</blue></color><clade><branch_length>0.091818</branch_length><color><red>251</red><green>95</green><blue>252</blue></color><clade><name>CSA64_02400</name><branch_length>0.1265</branch_length><color><red>251</red><green>95</green><blue>252</blue></color><taxonomy><scientific_name>Actinobacteria</scientific_name><common_name>Pseudopropionibacterium  (CSA64)</common_name><synonym>H_euts</synonym></taxonomy><sequence><symbol>PDU1D</symbol><name>Pseudopropionibacterium  (CSA64) (Actinobacteria) || bmcType=PDU1D (sat)  || 116aa || [A0A2G6JD63]  eutS2 || violetPink1d</name><annotation><desc>eutS2 || bestHMM=Hp_violetPink1d</desc></annotation></sequence></clade><clade><branch_length>0.037605</branch_length><color><red>251</red><green>95</green><blue>252</blue></color><clade><name>HMPREF9154_2975</name><branch_length>0.034764</branch_length><color><red>251</red><green>95</green><blue>252</blue></color><taxonomy><scientific_name>Actinobacteria</scientific_name><common_name>Pseudopropionibacterium F0230a</common_name><synonym>H_euts</synonym></taxonomy><sequence><symbol>PDU1D</symbol><name>Pseudopropionibacterium F0230a (Actinobacteria) || bmcType=PDU1D (main)  || 117aa || [I6Y592]  eutS2 || violetPink1d</name><annotation><desc>3seqs_id98 || 6seqs_id80 || eutS2 || bestHMM=Hp_violetPink1d</desc></annotation></sequence></clade><clade><name>CR980_00880</name><branch_length>0.096548</branch_length><color><red>251</red><green>95</green><blue>252</blue></color><taxonomy><scientific_name>Actinobacteria</scientific_name><common_name>unclassified-Propionibacteriales (CR980)</common_name><synonym>H_euts</synonym></taxonomy><sequence><symbol>incomplete</symbol><name>unclassified-Propionibacteriales (CR980) (Actinobacteria) || bmcType=incomplete (sat) (omitted) || 113aa || [A0A2G6DMH5]  eutS2 || violetPink1d</name><annotation><desc>eutS2 || bestHMM=Hp_violetPink1d</desc></annotation></sequence></clade></clade></clade><clade><branch_length>0.104343</branch_length><color><red>251</red><green>95</green><blue>252</blue></color><clade><name>CVT65_12450</name><branch_length>0.080511</branch_length><color><red>251</red><green>95</green><blue>252</blue></color><taxonomy><scientific_name>Actinobacteria</scientific_name><common_name>unclassified-Actinobacteria HGW-Actinobacteria-5</common_name><synonym>H_euts</synonym></taxonomy><sequence><symbol>PDU1D</symbol><name>unclassified-Actinobacteria HGW-Actinobacteria-5 (Actinobacteria) || bmcType=PDU1D (main)  || 113aa || [A0A2N3FQN8]  eutS2 || violetPink1d</name><annotation><desc>eutS2 || bestHMM=Hp_violetPink1d</desc></annotation></sequence></clade><clade><branch_length>0.018558</branch_length><color><red>251</red><green>95</green><blue>252</blue></color><clade><name>PFCIRM512_10845</name><branch_length>0.128189</branch_length><color><red>251</red><green>95</green><blue>252</blue></color><taxonomy><scientific_name>Actinobacteria</scientific_name><common_name>Propionibacterium  (PFCIRM512)</common_name><synonym>H_euts</synonym></taxonomy><sequence><symbol>PDU1D</symbol><name>Propionibacterium  (PFCIRM512) (Actinobacteria) || bmcType=PDU1D (main)  || 113aa || [A0A0A8SLN5]  eutS2 || violetPink1d</name><annotation><desc>5seqs_id98 || 6seqs_id80 || eutS2 || bestHMM=Hp_violetPink1d</desc></annotation></sequence></clade><clade><branch_length>0.065515</branch_length><color><red>251</red><green>95</green><blue>252</blue></color><clade><name>HMPREF0682_1595</name><branch_length>0.013408</branch_length><color><red>251</red><green>95</green><blue>252</blue></color><taxonomy><scientific_name>Actinobacteria</scientific_name><common_name>Propionibacterium F0233</common_name><synonym>H_euts</synonym></taxonomy><sequence><symbol>PDU1D</symbol><name>Propionibacterium F0233 (Actinobacteria) || bmcType=PDU1D (sat)  || 114aa || [U2PW31]  eutS2 || violetPink1d</name><annotation><desc>2seqs_id98 || 4seqs_id80 || eutS2 || bestHMM=Hp_violetPink1d</desc></annotation></sequence></clade><clade><name>PROPJV5_0456</name><branch_length>0.016328</branch_length><color><red>251</red><green>95</green><blue>252</blue></color><taxonomy><scientific_name>Actinobacteria</scientific_name><common_name>Propionibacterium JV5</common_name><synonym>H_euts</synonym></taxonomy><sequence><symbol>PDU_EUT</symbol><name>Propionibacterium JV5 (Actinobacteria) || bmcType=PDU_EUT (main) (omitted) || 114aa || [A0A375I2P9]  eutS2 || violetPink1d</name><annotation><desc>4seqs_id80 || eutS2 || bestHMM=Hp_violetPink1d</desc></annotation></sequence></clade></clade></clade></clade></clade></clade></clade><clade><branch_length>0.018899</branch_length><color><red>251</red><green>95</green><blue>252</blue></color><clade><name>SAMEA3545351_00087</name><branch_length>0.045138</branch_length><color><red>251</red><green>95</green><blue>252</blue></color><taxonomy><scientific_name>Firmicutes</scientific_name><common_name>Roseburia (SAMEA3545351)</common_name><synonym>H_euts</synonym></taxonomy><sequence><symbol>EUT2B</symbol><name>Roseburia (SAMEA3545351) (Firmicutes) || bmcType=EUT2B (main)  || 114aa || [A0A1C5VFQ7]  eutS1 || violetPink1c</name><annotation><desc>eutS1 || bestHMM=Hp_fadedPurple1</desc></annotation></sequence></clade><clade><branch_length>0.062815</branch_length><color><red>251</red><green>95</green><blue>252</blue></color><clade><name>CLOSTMETH_03383</name><branch_length>0.041623</branch_length><color><red>251</red><green>95</green><blue>252</blue></color><taxonomy><scientific_name>Firmicutes</scientific_name><common_name>Clostridium DSM 5476</common_name><synonym>H_euts</synonym></taxonomy><sequence><symbol>PDU1D_GRM5</symbol><name>Clostridium DSM 5476 (Firmicutes) || bmcType=PDU1D_GRM5 (sat) (omitted) || 115aa || [C0EHN8]  eutS2 || violetPink1c</name><annotation><desc>eutS2 || bestHMM=Hp_violetPink1c_LBA</desc></annotation></sequence></clade><clade><branch_length>0.329942</branch_length><color><red>251</red><green>95</green><blue>252</blue></color><clade><name>BIV18_06900</name><branch_length>0.067348</branch_length><color><red>251</red><green>95</green><blue>252</blue></color><taxonomy><scientific_name>Firmicutes</scientific_name><common_name>Peptoniphilus 12936</common_name><synonym>H_euts</synonym></taxonomy><sequence><symbol>GRM1A</symbol><name>Peptoniphilus 12936 (Firmicutes) || bmcType=GRM1A (main)  || 111aa || [A0A1U7M0S5]  eutS2 || violetPink1c</name><annotation><desc>eutS2 || 2loci_inTaxon || bestHMM=Hp_violetPink1c_LBA</desc></annotation></sequence></clade><clade><branch_length>0.081079</branch_length><color><red>251</red><green>95</green><blue>252</blue></color><clade><name>HMPREF2852_03430</name><branch_length>0.257549</branch_length><color><red>251</red><green>95</green><blue>252</blue></color><taxonomy><scientific_name>Firmicutes</scientific_name><common_name>Anaerococcus HMSC065G05</common_name><synonym>H_euts</synonym></taxonomy><sequence><symbol>GRM1A</symbol><name>Anaerococcus HMSC065G05 (Firmicutes) || bmcType=GRM1A (main)  || 112aa || [A0A1E8R884]  eutS2 || violetPink1c</name><annotation><desc>2seqs_id98 || 7seqs_id80 || eutS2 || bestHMM=Hp_violetPink1c_LBA</desc></annotation></sequence></clade><clade><name>HMPREF9130_2140</name><branch_length>0.623849</branch_length><color><red>251</red><green>95</green><blue>252</blue></color><taxonomy><scientific_name>Firmicutes</scientific_name><common_name>Peptoniphilus F0436</common_name><synonym>H_euts</synonym></taxonomy><sequence><symbol>EUT2B</symbol><name>Peptoniphilus F0436 (Firmicutes) || bmcType=EUT2B (sat)  || 112aa || [F9MTX8]  eutS2 || violetPink1c</name><annotation><desc>3seqs_id80 || eutS2 || bestHMM=Hp_violetPink1c_LBA</desc></annotation></sequence></clade></clade></clade></clade></clade></clade></clade></clade><clade><branch_length>0.032016</branch_length><color><red>251</red><green>95</green><blue>252</blue></color><clade><branch_length>0.043102</branch_length><color><red>251</red><green>95</green><blue>252</blue></color><clade><name>F3D3_0495</name><branch_length>0.027965</branch_length><color><red>251</red><green>95</green><blue>252</blue></color><taxonomy><scientific_name>Firmicutes</scientific_name><common_name>Fusibacter 3D3</common_name><synonym>H_euts</synonym></taxonomy><sequence><symbol>EUT2B</symbol><name>Fusibacter 3D3 (Firmicutes) || bmcType=EUT2B (main)  || 115aa || [A0A1B6B840]  eutS2 || violetPink2a</name><annotation><desc>eutS2 || bestHMM=Hp_violetPink2a</desc></annotation></sequence></clade><clade><name>SAMN05192546_103354</name><branch_length>0.168333</branch_length><color><red>251</red><green>95</green><blue>252</blue></color><taxonomy><scientific_name>Firmicutes</scientific_name><common_name>Tindallia APO</common_name><synonym>H_euts</synonym></taxonomy><sequence><symbol>EUT2B</symbol><name>Tindallia APO (Firmicutes) || bmcType=EUT2B (main)  || 115aa || [A0A1H3LSN0]  eutS2 || violetPink2a</name><annotation><desc>2seqs_id98 || 2seqs_id80 || eutS2 || 2loci_inTaxon || bestHMM=Hp_violetPink2a</desc></annotation></sequence></clade></clade><clade><branch_length>0.033854</branch_length><color><red>251</red><green>95</green><blue>252</blue></color><clade><branch_length>0.031445</branch_length><color><red>251</red><green>95</green><blue>252</blue></color><clade><branch_length>0.177798</branch_length><color><red>251</red><green>95</green><blue>252</blue></color><clade><name>XD49_2041</name><branch_length>0.017166</branch_length><color><red>251</red><green>95</green><blue>252</blue></color><taxonomy><scientific_name>Firmicutes</scientific_name><common_name>Caldanaerobacter  (XD49)</common_name><synonym>H_euts</synonym></taxonomy><sequence><symbol>PDU1D</symbol><name>Caldanaerobacter  (XD49) (Firmicutes) || bmcType=PDU1D (sat)  || 113aa || [A0A117KVA9]  eutS2 || violetPink2a</name><annotation><desc>7seqs_id80 || eutS2 || bestHMM=Hp_violetPink2a</desc></annotation></sequence></clade><clade><name>TheetDRAFT_1323</name><branch_length>0.092594</branch_length><color><red>251</red><green>95</green><blue>252</blue></color><taxonomy><scientific_name>Firmicutes</scientific_name><common_name>Thermoanaerobacter JW 200</common_name><synonym>H_euts</synonym></taxonomy><sequence><symbol>PDU1D</symbol><name>Thermoanaerobacter JW 200 (Firmicutes) || bmcType=PDU1D (main)  || 113aa || [F1ZVI6]  eutS2 || violetPink2a</name><annotation><desc>6seqs_id98 || 7seqs_id80 || eutS2 || bestHMM=Hp_violetPink2a</desc></annotation></sequence></clade></clade><clade><branch_length>0.045254</branch_length><color><red>251</red><green>95</green><blue>252</blue></color><clade><name>CCH01_010100</name><branch_length>0.092551</branch_length><color><red>251</red><green>95</green><blue>252</blue></color><taxonomy><scientific_name>Firmicutes</scientific_name><common_name>Clostridium JF4335</common_name><synonym>H_euts</synonym></taxonomy><sequence><symbol>PDU1D_GRM5</symbol><name>Clostridium JF4335 (Firmicutes) || bmcType=PDU1D_GRM5 (main) (omitted) || 119aa || [S6F9I4]  eutS2 || violetPink2a</name><annotation><desc>2seqs_id98 || 2seqs_id80 || eutS2 || 2loci_inTaxon || bestHMM=Hp_violetPink2a</desc></annotation></sequence></clade><clade><branch_length>0.0535</branch_length><color><red>251</red><green>95</green><blue>252</blue></color><clade><name>SAMEA3545416_01538</name><branch_length>0.05414</branch_length><color><red>251</red><green>95</green><blue>252</blue></color><taxonomy><scientific_name>Firmicutes</scientific_name><common_name>Clostridium (SAMEA3545416)</common_name><synonym>H_euts</synonym></taxonomy><sequence><symbol>GRM5like</symbol><name>Clostridium (SAMEA3545416) (Firmicutes) || bmcType=GRM5like (main)  || 120aa || [A0A1C6FT26]  eutS2 || violetPink2a</name><annotation><desc>2seqs_id80 || eutS2 || 4loci_inTaxon || bestHMM=Hp_violetPink2a</desc></annotation></sequence></clade><clade><name>HMPREF0216_00324</name><branch_length>0.160278</branch_length><color><red>251</red><green>95</green><blue>252</blue></color><taxonomy><scientific_name>Firmicutes</scientific_name><common_name>Clostridium DSM 1785</common_name><synonym>H_euts</synonym></taxonomy><sequence><symbol>GRM5like</symbol><name>Clostridium DSM 1785 (Firmicutes) || bmcType=GRM5like (main)  || 120aa || [L1QNJ1]  eutS2 || violetPink2a</name><annotation><desc>eutS2 || bestHMM=Hp_violetPink2a</desc></annotation></sequence></clade></clade></clade></clade><clade><branch_length>0.145619</branch_length><color><red>251</red><green>95</green><blue>252</blue></color><clade><branch_length>1.0E-6</branch_length><color><red>251</red><green>95</green><blue>252</blue></color><clade><name>KT99_16374</name><branch_length>0.083238</branch_length><color><red>251</red><green>95</green><blue>252</blue></color><taxonomy><scientific_name>Proteobacteria</scientific_name><common_name>Shewanella KT99</common_name><synonym>H_euts</synonym></taxonomy><sequence><symbol>EUT1</symbol><name>Shewanella KT99 (Proteobacteria) || bmcType=EUT1 (main)  || 116aa || [A9D3C6]  eutS2 || violetPink2b</name><annotation><desc>eutS2 || bestHMM=Hp_violetPink2b</desc></annotation></sequence></clade><clade><branch_length>0.040399</branch_length><color><red>251</red><green>95</green><blue>252</blue></color><clade><name>C9I89_06245</name><branch_length>1.0E-6</branch_length><color><red>251</red><green>95</green><blue>252</blue></color><taxonomy><scientific_name>Proteobacteria</scientific_name><common_name>Photobacterium DSM 16190</common_name><synonym>H_euts</synonym></taxonomy><sequence><symbol>EUT1</symbol><name>Photobacterium DSM 16190 (Proteobacteria) || bmcType=EUT1 (main)  || 116aa || [A0A2T3N1F9]  eutS2 || violetPink2b</name><annotation><desc>8seqs_id80 || eutS2 || 2loci_inTaxon || bestHMM=Hp_violetPink2b</desc></annotation></sequence></clade><clade><branch_length>0.015367</branch_length><color><red>251</red><green>95</green><blue>252</blue></color><clade><name>C942_00041</name><branch_length>0.029562</branch_length><color><red>251</red><green>95</green><blue>252</blue></color><taxonomy><scientific_name>Proteobacteria</scientific_name><common_name>Photobacterium AK15</common_name><synonym>H_euts</synonym></taxonomy><sequence><symbol>EUT1</symbol><name>Photobacterium AK15 (Proteobacteria) || bmcType=EUT1 (main)  || 116aa || [L8JJU5]  eutS2 || violetPink2b</name><annotation><desc>8seqs_id80 || eutS2 || bestHMM=Hp_violetPink2b</desc></annotation></sequence></clade><clade><branch_length>0.014525</branch_length><color><red>251</red><green>95</green><blue>252</blue></color><clade><name>P3TCK_09228</name><branch_length>1.0E-6</branch_length><color><red>251</red><green>95</green><blue>252</blue></color><taxonomy><scientific_name>Proteobacteria</scientific_name><common_name>Photobacterium 3TCK</common_name><synonym>H_euts</synonym></taxonomy><sequence><symbol>EUT1</symbol><name>Photobacterium 3TCK (Proteobacteria) || bmcType=EUT1 (main)  || 116aa || [Q1YX41]  eutS2 || violetPink2b</name><annotation><desc>2seqs_id98 || 8seqs_id80 || eutS2 || bestHMM=Hp_violetPink2b</desc></annotation></sequence></clade><clade><branch_length>0.014387</branch_length><color><red>251</red><green>95</green><blue>252</blue></color><clade><name>ABT56_05935</name><branch_length>0.03126</branch_length><color><red>251</red><green>95</green><blue>252</blue></color><taxonomy><scientific_name>Proteobacteria</scientific_name><common_name>Photobacterium CGMCC 1.12159</common_name><synonym>H_euts</synonym></taxonomy><sequence><symbol>EUT1</symbol><name>Photobacterium CGMCC 1.12159 (Proteobacteria) || bmcType=EUT1 (main)  || 116aa || [A0A0J1JXS8]  eutS2 || violetPink2b</name><annotation><desc>8seqs_id80 || eutS2 || bestHMM=Hp_violetPink2b</desc></annotation></sequence></clade><clade><name>H744_2c2292</name><branch_length>0.045619</branch_length><color><red>251</red><green>95</green><blue>252</blue></color><taxonomy><scientific_name>Proteobacteria</scientific_name><common_name>Photobacterium Gung47</common_name><synonym>H_euts</synonym></taxonomy><sequence><symbol>EUT1</symbol><name>Photobacterium Gung47 (Proteobacteria) || bmcType=EUT1 (main)  || 116aa || [A0A0C5X0V3]  eutS2 || violetPink2b</name><annotation><desc>3seqs_id98 || 8seqs_id80 || eutS2 || bestHMM=Hp_violetPink2b</desc></annotation></sequence></clade></clade></clade></clade></clade></clade><clade><branch_length>0.036559</branch_length><color><red>251</red><green>95</green><blue>252</blue></color><clade><branch_length>0.116408</branch_length><color><red>251</red><green>95</green><blue>252</blue></color><clade><name>CSB48_00315</name><branch_length>0.051154</branch_length><color><red>251</red><green>95</green><blue>252</blue></color><taxonomy><scientific_name>Proteobacteria</scientific_name><common_name>unclassified-Proteobacteria (CSB48)</common_name><synonym>H_euts</synonym></taxonomy><sequence><symbol>EUT1</symbol><name>unclassified-Proteobacteria (CSB48) (Proteobacteria) || bmcType=EUT1 (main)  || 118aa || [A0A2G6D5G5]  eutS2 || violetPink2b</name><annotation><desc>eutS2 || bestHMM=Hp_violetPink2b</desc></annotation></sequence></clade><clade><branch_length>0.015192</branch_length><color><red>251</red><green>95</green><blue>252</blue></color><clade><name>ATG98_4191</name><branch_length>0.03429</branch_length><color><red>251</red><green>95</green><blue>252</blue></color><taxonomy><scientific_name>Proteobacteria</scientific_name><common_name>Marinobacter LV10R520-4</common_name><synonym>H_euts</synonym></taxonomy><sequence><symbol>EUT1</symbol><name>Marinobacter LV10R520-4 (Proteobacteria) || bmcType=EUT1 (main)  || 121aa || [A0A2A9FW27]  eutS2 || violetPink2b</name><annotation><desc>9seqs_id80 || eutS2 || bestHMM=Hp_violetPink2b</desc></annotation></sequence></clade><clade><branch_length>0.015801</branch_length><color><red>251</red><green>95</green><blue>252</blue></color><clade><branch_length>0.016793</branch_length><color><red>251</red><green>95</green><blue>252</blue></color><clade><name>DS878_05460</name><branch_length>0.01613</branch_length><color><red>251</red><green>95</green><blue>252</blue></color><taxonomy><scientific_name>Proteobacteria</scientific_name><common_name>Marinobacter F3R11</common_name><synonym>H_euts</synonym></taxonomy><sequence><symbol>EUT1</symbol><name>Marinobacter F3R11 (Proteobacteria) || bmcType=EUT1 (main)  || 120aa || [A0A366WJ14]  eutS2 || violetPink2b</name><annotation><desc>9seqs_id80 || eutS2 || bestHMM=Hp_violetPink2b</desc></annotation></sequence></clade><clade><name>Maqu_1227</name><branch_length>1.0E-6</branch_length><color><red>251</red><green>95</green><blue>252</blue></color><taxonomy><scientific_name>Proteobacteria</scientific_name><common_name>Marinobacter ATCC 700491</common_name><synonym>H_euts</synonym></taxonomy><sequence><symbol>EUT1</symbol><name>Marinobacter ATCC 700491 (Proteobacteria) || bmcType=EUT1 (main)  || 120aa || [A1TZZ8]  eutS2 || violetPink2b</name><annotation><desc>9seqs_id80 || eutS2 || bestHMM=Hp_violetPink2b</desc></annotation></sequence></clade></clade><clade><branch_length>0.016894</branch_length><color><red>251</red><green>95</green><blue>252</blue></color><clade><name>GARC_5342</name><branch_length>0.033891</branch_length><color><red>251</red><green>95</green><blue>252</blue></color><taxonomy><scientific_name>Proteobacteria</scientific_name><common_name>Paraglaciecola BSs20135</common_name><synonym>H_euts</synonym></taxonomy><sequence><symbol>EUT1</symbol><name>Paraglaciecola BSs20135 (Proteobacteria) || bmcType=EUT1 (main)  || 120aa || [K6YVR1]  eutS2 || violetPink2b</name><annotation><desc>9seqs_id80 || eutS2 || bestHMM=Hp_violetPink2b</desc></annotation></sequence></clade><clade><branch_length>0.016878</branch_length><color><red>251</red><green>95</green><blue>252</blue></color><clade><name>AAY24_03035</name><branch_length>0.015873</branch_length><color><red>251</red><green>95</green><blue>252</blue></color><taxonomy><scientific_name>Proteobacteria</scientific_name><common_name>Sedimenticola SIP-G1</common_name><synonym>H_euts</synonym></taxonomy><sequence><symbol>EUT1</symbol><name>Sedimenticola SIP-G1 (Proteobacteria) || bmcType=EUT1 (main)  || 120aa || [A0A0F7JXU9]  eutS2 || violetPink2b</name><annotation><desc>3seqs_id80 || eutS2 || bestHMM=Hp_violetPink2b</desc></annotation></sequence></clade><clade><name>OLEAN_C11260</name><branch_length>0.016347</branch_length><color><red>251</red><green>95</green><blue>252</blue></color><taxonomy><scientific_name>Proteobacteria</scientific_name><common_name>Oleispira RB-8</common_name><synonym>H_euts</synonym></taxonomy><sequence><symbol>EUT1</symbol><name>Oleispira RB-8 (Proteobacteria) || bmcType=EUT1 (main)  || 120aa || [R4YL44]  eutS2 || violetPink2b</name><annotation><desc>3seqs_id80 || eutS2 || bestHMM=Hp_violetPink2b</desc></annotation></sequence></clade></clade></clade></clade></clade></clade><clade><branch_length>0.03086</branch_length><color><red>251</red><green>95</green><blue>252</blue></color><clade><name>CLRAG_03020</name><branch_length>0.278892</branch_length><color><red>251</red><green>95</green><blue>252</blue></color><taxonomy><scientific_name>Firmicutes</scientific_name><common_name>Clostridium P11</common_name><synonym>H_euts</synonym></taxonomy><sequence><symbol>EUT2B</symbol><name>Clostridium P11 (Firmicutes) || bmcType=EUT2B (main)  || 114aa || [A0A1A6B3E4]  eutS-like1 || violetPink2b</name><annotation><desc>4seqs_id98 || 4seqs_id80 || eutS-like1 || 3loci_inTaxon || bestHMM=Hp_plumPurple3</desc></annotation></sequence></clade><clade><branch_length>1.0E-6</branch_length><color><red>251</red><green>95</green><blue>252</blue></color><clade><name>C666_15205</name><branch_length>0.033413</branch_length><color><red>251</red><green>95</green><blue>252</blue></color><taxonomy><scientific_name>Proteobacteria</scientific_name><common_name>Thauera DSM 12138</common_name><synonym>H_euts</synonym></taxonomy><sequence><symbol>EUT1</symbol><name>Thauera DSM 12138 (Proteobacteria) || bmcType=EUT1 (sat)  || 114aa || [N6YTM7]  eutS2 || violetPink2b</name><annotation><desc>2seqs_id80 || eutS2 || bestHMM=Hp_violetPink2b</desc></annotation></sequence></clade><clade><branch_length>0.030468</branch_length><color><red>251</red><green>95</green><blue>252</blue></color><clade><branch_length>0.067789</branch_length><color><red>251</red><green>95</green><blue>252</blue></color><clade><name>A2496_06515</name><branch_length>0.028348</branch_length><color><red>251</red><green>95</green><blue>252</blue></color><taxonomy><scientific_name>Proteobacteria</scientific_name><common_name>unclassified-Burkholderiales RIFOXYC12_FULL_60_6</common_name><synonym>H_euts</synonym></taxonomy><sequence><symbol>EUT1</symbol><name>unclassified-Burkholderiales RIFOXYC12_FULL_60_6 (Proteobacteria) || bmcType=EUT1 (main)  || 111aa || [A0A1F4P8H8]  eutS2 || violetPink2b</name><annotation><desc>2seqs_id98 || 3seqs_id80 || eutS2 || bestHMM=Hp_violetPink2b</desc></annotation></sequence></clade><clade><name>A3F78_03405</name><branch_length>0.083366</branch_length><color><red>251</red><green>95</green><blue>252</blue></color><taxonomy><scientific_name>Proteobacteria</scientific_name><common_name>unclassified-Burkholderiales RIFCSPLOWO2_12_FULL_61_40</common_name><synonym>H_euts</synonym></taxonomy><sequence><symbol>EUT1</symbol><name>unclassified-Burkholderiales RIFCSPLOWO2_12_FULL_61_40 (Proteobacteria) || bmcType=EUT1 (main)  || 117aa || [A0A1F4K0T4]  eutS2 || violetPink2b</name><annotation><desc>eutS2 || bestHMM=Hp_violetPink2b</desc></annotation></sequence></clade></clade><clade><branch_length>0.030674</branch_length><color><red>251</red><green>95</green><blue>252</blue></color><clade><name>M977_03950</name><branch_length>0.08038</branch_length><color><red>251</red><green>95</green><blue>252</blue></color><taxonomy><scientific_name>Proteobacteria</scientific_name><common_name>Buttiauxella ATCC 51604</common_name><synonym>H_euts</synonym></taxonomy><sequence><symbol>incomplete</symbol><name>Buttiauxella ATCC 51604 (Proteobacteria) || bmcType=incomplete (sat) (omitted) || 111aa || [A0A1B7HPX9]  eutS2 || violetPink2b</name><annotation><desc>2seqs_id98 || 9seqs_id80 || eutS2 || bestHMM=Hp_violetPink2b</desc></annotation></sequence></clade><clade><branch_length>1.0E-6</branch_length><color><red>251</red><green>95</green><blue>252</blue></color><clade><branch_length>0.059208</branch_length><color><red>251</red><green>95</green><blue>252</blue></color><clade><name>CSQ88_09170</name><branch_length>0.022386</branch_length><color><red>251</red><green>95</green><blue>252</blue></color><taxonomy><scientific_name>Proteobacteria</scientific_name><common_name>Iodobacter BJB302</common_name><synonym>H_euts</synonym></taxonomy><sequence><symbol>EUT1</symbol><name>Iodobacter BJB302 (Proteobacteria) || bmcType=EUT1 (main)  || 111aa || [A0A2G3JBP5]  eutS2 || violetPink2b</name><annotation><desc>1055seqs_id80 || eutS2 || bestHMM=Hp_violetPink2b</desc></annotation></sequence></clade><clade><branch_length>0.078441</branch_length><color><red>251</red><green>95</green><blue>252</blue></color><clade><name>CEK28_06145</name><branch_length>1.0E-6</branch_length><color><red>251</red><green>95</green><blue>252</blue></color><taxonomy><scientific_name>Proteobacteria</scientific_name><common_name>Xenophilus AP218F</common_name><synonym>H_euts</synonym></taxonomy><sequence><symbol>EUT1</symbol><name>Xenophilus AP218F (Proteobacteria) || bmcType=EUT1 (main)  || 111aa || [A0A254VMI2]  eutS2 || violetPink2b</name><annotation><desc>1055seqs_id80 || eutS2 || bestHMM=Hp_violetPink2b</desc></annotation></sequence></clade><clade><name>B0T40_09460</name><branch_length>0.033452</branch_length><color><red>251</red><green>95</green><blue>252</blue></color><taxonomy><scientific_name>Proteobacteria</scientific_name><common_name>Chromobacterium H3973 (B0T40)</common_name><synonym>H_euts</synonym></taxonomy><sequence><symbol>EUT1</symbol><name>Chromobacterium H3973 (B0T40) (Proteobacteria) || bmcType=EUT1 (main)  || 111aa || [A0A1W0CQY5]  eutS2 || violetPink2b</name><annotation><desc>5seqs_id98 || 5seqs_id80 || eutS2 || bestHMM=Hp_violetPink2b</desc></annotation></sequence></clade></clade></clade><clade><branch_length>0.015409</branch_length><color><red>251</red><green>95</green><blue>252</blue></color><clade><branch_length>0.022668</branch_length><color><red>251</red><green>95</green><blue>252</blue></color><clade><branch_length>0.003998</branch_length><color><red>251</red><green>95</green><blue>252</blue></color><clade><name>SRDD_22040</name><branch_length>0.040578</branch_length><color><red>251</red><green>95</green><blue>252</blue></color><taxonomy><scientific_name>Proteobacteria</scientific_name><common_name>Serratia DD3</common_name><synonym>H_euts</synonym></taxonomy><sequence><symbol>EUT1</symbol><name>Serratia DD3 (Proteobacteria) || bmcType=EUT1 (main)  || 111aa || [A0A084A0I5]  eutS2 || violetPink2b</name><annotation><desc>37seqs_id80 || eutS2 || bestHMM=Hp_violetPink2b</desc></annotation></sequence></clade><clade><branch_length>0.032002</branch_length><color><red>251</red><green>95</green><blue>252</blue></color><clade><name>CXB74_09720</name><branch_length>1.0E-6</branch_length><color><red>251</red><green>95</green><blue>252</blue></color><taxonomy><scientific_name>Proteobacteria</scientific_name><common_name>Morganella MM 190 (CXB74)</common_name><synonym>H_euts</synonym></taxonomy><sequence><symbol>EUT1</symbol><name>Morganella MM 190 (CXB74) (Proteobacteria) || bmcType=EUT1 (main)  || 111aa || [A0A0D8L7C2]  eutS2 || violetPink2b</name><annotation><desc>13seqs_id98 || 1055seqs_id80 || eutS2 || bestHMM=Hp_violetPink2b</desc></annotation></sequence></clade><clade><branch_length>0.015037</branch_length><color><red>251</red><green>95</green><blue>252</blue></color><clade><name>AYY17_05770</name><branch_length>0.035166</branch_length><color><red>251</red><green>95</green><blue>252</blue></color><taxonomy><scientific_name>Proteobacteria</scientific_name><common_name>Morganella GCSL-Mp20 (AYY17)</common_name><synonym>H_euts</synonym></taxonomy><sequence><symbol>EUT1</symbol><name>Morganella GCSL-Mp20 (AYY17) (Proteobacteria) || bmcType=EUT1 (main)  || 111aa || [A0A1B8H9T7]  eutS2 || violetPink2b</name><annotation><desc>4seqs_id98 || 37seqs_id80 || eutS2 || bestHMM=Hp_violetPink2b</desc></annotation></sequence></clade><clade><name>BB778_08050</name><branch_length>0.034156</branch_length><color><red>251</red><green>95</green><blue>252</blue></color><taxonomy><scientific_name>Proteobacteria</scientific_name><common_name>Pluralibacter SF84F43 (BB778)</common_name><synonym>H_euts</synonym></taxonomy><sequence><symbol>EUT1</symbol><name>Pluralibacter SF84F43 (BB778) (Proteobacteria) || bmcType=EUT1 (main)  || 111aa || [A0A1S2BMG5]  eutS2 || violetPink2b</name><annotation><desc>5seqs_id98 || 1055seqs_id80 || eutS2 || bestHMM=Hp_violetPink2b</desc></annotation></sequence></clade></clade></clade></clade><clade><branch_length>0.010936</branch_length><color><red>251</red><green>95</green><blue>252</blue></color><clade><name>AT03_09330</name><branch_length>0.048122</branch_length><color><red>251</red><green>95</green><blue>252</blue></color><taxonomy><scientific_name>Proteobacteria</scientific_name><common_name>Hafnia FB1</common_name><synonym>H_euts</synonym></taxonomy><sequence><symbol>EUT1</symbol><name>Hafnia FB1 (Proteobacteria) || bmcType=EUT1 (main)  || 111aa || [A0A097R1I2]  eutS2 || violetPink2b</name><annotation><desc>13seqs_id98 || 37seqs_id80 || eutS2 || bestHMM=Hp_violetPink2b</desc></annotation></sequence></clade><clade><branch_length>0.066096</branch_length><color><red>251</red><green>95</green><blue>252</blue></color><clade><name>BWY77_00107</name><branch_length>0.067032</branch_length><color><red>251</red><green>95</green><blue>252</blue></color><taxonomy><scientific_name>unclassified Bacteria</scientific_name><common_name>unclassified-bacterium ADurb.Bin431</common_name><synonym>H_euts</synonym></taxonomy><sequence><symbol>incomplete</symbol><name>unclassified-bacterium ADurb.Bin431 (unclassified Bacteria) || bmcType=incomplete (sat) (omitted) || 119aa || [A0A1V5LNF9]  eutS2 || violetPink2b</name><annotation><desc>eutS2 || bestHMM=Hp_violetPink2b</desc></annotation></sequence></clade><clade><branch_length>0.021478</branch_length><color><red>251</red><green>95</green><blue>252</blue></color><clade><name>HMPREF0178_03145</name><branch_length>0.434684</branch_length><color><red>251</red><green>95</green><blue>252</blue></color><taxonomy><scientific_name>Proteobacteria</scientific_name><common_name>Bilophila 4_1_30</common_name><synonym>H_euts</synonym></taxonomy><sequence><symbol>GRMguf</symbol><name>Bilophila 4_1_30 (Proteobacteria) || bmcType=GRMguf (sat)  || 113aa || [G1V6J8]  eutS2 || violetPink2b</name><annotation><desc>2seqs_id80 || eutS2 || bestHMM=Hp_violetPink2b</desc></annotation></sequence></clade><clade><branch_length>0.011297</branch_length><color><red>251</red><green>95</green><blue>252</blue></color><clade><name>BWY38_02217</name><branch_length>0.018214</branch_length><color><red>251</red><green>95</green><blue>252</blue></color><taxonomy><scientific_name>Ignavibacteriae</scientific_name><common_name>unclassified-Ignavibacteriae ADurb.Bin266</common_name><synonym>H_euts</synonym></taxonomy><sequence><symbol>UA</symbol><name>unclassified-Ignavibacteriae ADurb.Bin266 (Ignavibacteriae) || bmcType=UA (main) (omitted) || 119aa || [A0A1V5TGQ4]  eutS2 || violetPink2b</name><annotation><desc>2seqs_id80 || eutS2 || bestHMM=Hp_violetPink2b</desc></annotation></sequence></clade><clade><name>CVV23_10820</name><branch_length>0.030564</branch_length><color><red>251</red><green>95</green><blue>252</blue></color><taxonomy><scientific_name>Ignavibacteriae</scientific_name><common_name>unclassified-Ignavibacteriae HGW-Ignavibacteriae-2</common_name><synonym>H_euts</synonym></taxonomy><sequence><symbol>UA</symbol><name>unclassified-Ignavibacteriae HGW-Ignavibacteriae-2 (Ignavibacteriae) || bmcType=UA (sat) (omitted) || 119aa || [A0A2N1VV11]  eutS2 || violetPink2b</name><annotation><desc>2seqs_id80 || eutS2 || bestHMM=Hp_violetPink2b</desc></annotation></sequence></clade></clade></clade></clade></clade></clade><clade><branch_length>0.015395</branch_length><color><red>251</red><green>95</green><blue>252</blue></color><clade><branch_length>0.016076</branch_length><color><red>251</red><green>95</green><blue>252</blue></color><clade><name>HMPREF0880_04668</name><branch_length>0.015665</branch_length><color><red>251</red><green>95</green><blue>252</blue></color><taxonomy><scientific_name>Proteobacteria</scientific_name><common_name>Yokenella ATCC 43003</common_name><synonym>H_euts</synonym></taxonomy><sequence><symbol>EUT1_GRM2</symbol><name>Yokenella ATCC 43003 (Proteobacteria) || bmcType=EUT1_GRM2 (main) (omitted) || 111aa || [G9ZAV2]  eutS2 || violetPink2b</name><annotation><desc>2seqs_id98 || 1055seqs_id80 || eutS2 || bestHMM=Hp_violetPink2b</desc></annotation></sequence></clade><clade><branch_length>1.0E-6</branch_length><color><red>251</red><green>95</green><blue>252</blue></color><clade><name>DK254_27735</name><branch_length>0.049681</branch_length><color><red>251</red><green>95</green><blue>252</blue></color><taxonomy><scientific_name>Proteobacteria</scientific_name><common_name>Pseudomonas RW407</common_name><synonym>H_euts</synonym></taxonomy><sequence><symbol>EUT1</symbol><name>Pseudomonas RW407 (Proteobacteria) || bmcType=EUT1 (main)  || 111aa || [A0A2V2SMN5]  eutS2 || violetPink2b</name><annotation><desc>2seqs_id98 || 1055seqs_id80 || eutS2 || bestHMM=Hp_violetPink2b</desc></annotation></sequence></clade><clade><branch_length>0.041622</branch_length><color><red>251</red><green>95</green><blue>252</blue></color><clade><name>DC083_08485</name><branch_length>0.079609</branch_length><color><red>251</red><green>95</green><blue>252</blue></color><taxonomy><scientific_name>Proteobacteria</scientific_name><common_name>Ignatzschineria KCTC 22644</common_name><synonym>H_euts</synonym></taxonomy><sequence><symbol>EUT1</symbol><name>Ignatzschineria KCTC 22644 (Proteobacteria) || bmcType=EUT1 (main)  || 115aa || [A0A2U2ACR3]  eutS2 || violetPink2b</name><annotation><desc>3seqs_id80 || eutS2 || bestHMM=Hp_violetPink2b</desc></annotation></sequence></clade><clade><branch_length>0.054253</branch_length><color><red>251</red><green>95</green><blue>252</blue></color><clade><name>DKL61_02125</name><branch_length>0.020346</branch_length><color><red>251</red><green>95</green><blue>252</blue></color><taxonomy><scientific_name>Proteobacteria</scientific_name><common_name>unclassified-Gammaproteobacteria ESL0073</common_name><synonym>H_euts</synonym></taxonomy><sequence><symbol>EUT1</symbol><name>unclassified-Gammaproteobacteria ESL0073 (Proteobacteria) || bmcType=EUT1 (main)  || 115aa || [A0A2Z3I2S1]  eutS2 || violetPink2b</name><annotation><desc>2seqs_id98 || 3seqs_id80 || eutS2 || 2loci_inTaxon || bestHMM=Hp_violetPink2b</desc></annotation></sequence></clade><clade><name>HMPREF0178_00295</name><branch_length>0.228243</branch_length><color><red>251</red><green>95</green><blue>252</blue></color><taxonomy><scientific_name>Proteobacteria</scientific_name><common_name>Bilophila 4_1_30</common_name><synonym>H_euts</synonym></taxonomy><sequence><symbol>GRMguf</symbol><name>Bilophila 4_1_30 (Proteobacteria) || bmcType=GRMguf (sat)  || 112aa || [G1UYE8]  eutS2 || violetPink2b</name><annotation><desc>2seqs_id98 || 2seqs_id80 || eutS2 || bestHMM=Hp_violetPink2b</desc></annotation></sequence></clade></clade></clade></clade></clade><clade><branch_length>0.016095</branch_length><color><red>251</red><green>95</green><blue>252</blue></color><clade><name>Entcl_1305</name><branch_length>1.0E-6</branch_length><color><red>251</red><green>95</green><blue>252</blue></color><taxonomy><scientific_name>Proteobacteria</scientific_name><common_name>Pluralibacter SCF1</common_name><synonym>H_euts</synonym></taxonomy><sequence><symbol>EUT1</symbol><name>Pluralibacter SCF1 (Proteobacteria) || bmcType=EUT1 (main)  || 111aa || [E3G9G3]  eutS2 || violetPink2b</name><annotation><desc>14seqs_id80 || eutS2 || 2loci_inTaxon || bestHMM=Hp_violetPink2b</desc></annotation></sequence></clade><clade><branch_length>0.015747</branch_length><color><red>251</red><green>95</green><blue>252</blue></color><clade><branch_length>1.0E-6</branch_length><color><red>251</red><green>95</green><blue>252</blue></color><clade><branch_length>1.0E-6</branch_length><color><red>251</red><green>95</green><blue>252</blue></color><clade><name>BL147_008810</name><branch_length>1.0E-6</branch_length><color><red>251</red><green>95</green><blue>252</blue></color><taxonomy><scientific_name>Proteobacteria</scientific_name><common_name>Klebsiella PB39 (BL147)</common_name><synonym>H_euts</synonym></taxonomy><sequence><symbol>incomplete</symbol><name>Klebsiella PB39 (BL147) (Proteobacteria) || bmcType=incomplete (sat) (omitted) || 104aa || [A0A1V7ZE11]  eutS2 || violetPink2b</name><annotation><desc>120seqs_id80 || eutS2 || bestHMM=Hp_violetPink2b</desc></annotation></sequence></clade><clade><name>KPNJ1_01539</name><branch_length>1.0E-6</branch_length><color><red>251</red><green>95</green><blue>252</blue></color><taxonomy><scientific_name>Proteobacteria</scientific_name><common_name>Klebsiella 30660/NJST258_1</common_name><synonym>H_euts</synonym></taxonomy><sequence><symbol>EUT1</symbol><name>Klebsiella 30660/NJST258_1 (Proteobacteria) || bmcType=EUT1 (main)  || 121aa || [A0A0E1CAT3]  eutS2 || violetPink2b</name><annotation><desc>110seqs_id98 || 120seqs_id80 || eutS2 || 2loci_inTaxon || bestHMM=Hp_violetPink2b</desc></annotation></sequence></clade></clade><clade><branch_length>1.0E-6</branch_length><color><red>251</red><green>95</green><blue>252</blue></color><clade><name>NCTC13443_05575</name><branch_length>0.032892</branch_length><color><red>251</red><green>95</green><blue>252</blue></color><taxonomy><scientific_name>Proteobacteria</scientific_name><common_name>Klebsiella PB39 (NCTC13443)</common_name><synonym>H_euts</synonym></taxonomy><sequence><symbol>EUT1</symbol><name>Klebsiella PB39 (NCTC13443) (Proteobacteria) || bmcType=EUT1 (main)  || 134aa || [A0A377V7D1]  eutS2 || violetPink2b</name><annotation><desc>4seqs_id98 || 120seqs_id80 || eutS2 || 2loci_inTaxon || bestHMM=Hp_violetPink2b</desc></annotation></sequence></clade><clade><branch_length>0.015526</branch_length><color><red>251</red><green>95</green><blue>252</blue></color><clade><name>D088_910055</name><branch_length>0.015837</branch_length><color><red>251</red><green>95</green><blue>252</blue></color><taxonomy><scientific_name>Proteobacteria</scientific_name><common_name>Salmonella RKS3027</common_name><synonym>H_euts</synonym></taxonomy><sequence><symbol>EUT1</symbol><name>Salmonella RKS3027 (Proteobacteria) || bmcType=EUT1 (main)  || 111aa || [R0EW22]  eutS2 || violetPink2b</name><annotation><desc>44seqs_id98 || 1055seqs_id80 || eutS2 || bestHMM=Hp_violetPink2b</desc></annotation></sequence></clade><clade><branch_length>1.0E-6</branch_length><color><red>251</red><green>95</green><blue>252</blue></color><clade><name>NCTC8261_02129</name><branch_length>1.0E-6</branch_length><color><red>251</red><green>95</green><blue>252</blue></color><taxonomy><scientific_name>Proteobacteria</scientific_name><common_name>Salmonella CFSAN024758 (NCTC8261)</common_name><synonym>H_euts</synonym></taxonomy><sequence><symbol>EUT1</symbol><name>Salmonella CFSAN024758 (NCTC8261) (Proteobacteria) || bmcType=EUT1 (main)  || 106aa || [A0A379WP13]  eutS2 || violetPink2b</name><annotation><desc>14seqs_id80 || eutS2 || 2loci_inTaxon || bestHMM=Hp_violetPink2b</desc></annotation></sequence></clade><clade><name>NCTC8256_01850</name><branch_length>1.0E-6</branch_length><color><red>251</red><green>95</green><blue>252</blue></color><taxonomy><scientific_name>Proteobacteria</scientific_name><common_name>Salmonella CFSAN024758 (NCTC8256)</common_name><synonym>H_euts</synonym></taxonomy><sequence><symbol>EUT1</symbol><name>Salmonella CFSAN024758 (NCTC8256) (Proteobacteria) || bmcType=EUT1 (main)  || 106aa || [A0A379VMX0]  eutS2 || violetPink2b</name><annotation><desc>1055seqs_id80 || eutS2 || 2loci_inTaxon || bestHMM=Hp_violetPink2b</desc></annotation></sequence></clade></clade></clade></clade></clade><clade><branch_length>0.015664</branch_length><color><red>251</red><green>95</green><blue>252</blue></color><clade><name>NCTC10418_02285</name><branch_length>0.350013</branch_length><color><red>251</red><green>95</green><blue>252</blue></color><taxonomy><scientific_name>Proteobacteria</scientific_name><common_name>Escherichia GN05128 (NCTC10418)</common_name><synonym>H_euts</synonym></taxonomy><sequence><symbol>EUT1</symbol><name>Escherichia GN05128 (NCTC10418) (Proteobacteria) || bmcType=EUT1 (main)  || 112aa || [A0A376KRI3]  eutS2 || violetPink2b</name><annotation><desc>eutS2 || 2loci_inTaxon || bestHMM=Hp_violetPink2b</desc></annotation></sequence></clade><clade><branch_length>1.0E-6</branch_length><color><red>251</red><green>95</green><blue>252</blue></color><clade><name>NCTC11022_02513</name><branch_length>1.0E-6</branch_length><color><red>251</red><green>95</green><blue>252</blue></color><taxonomy><scientific_name>Proteobacteria</scientific_name><common_name>Escherichia GN05128 (NCTC11022)</common_name><synonym>H_euts</synonym></taxonomy><sequence><symbol>EUT1</symbol><name>Escherichia GN05128 (NCTC11022) (Proteobacteria) || bmcType=EUT1 (main)  || 107aa || [A0A376S107]  eutS2 || violetPink2b</name><annotation><desc>2seqs_id98 || 1055seqs_id80 || eutS2 || 2loci_inTaxon || bestHMM=Hp_violetPink2b</desc></annotation></sequence></clade><clade><branch_length>1.0E-6</branch_length><color><red>251</red><green>95</green><blue>252</blue></color><clade><name>RX31_01310</name><branch_length>1.0E-6</branch_length><color><red>251</red><green>95</green><blue>252</blue></color><taxonomy><scientific_name>Proteobacteria</scientific_name><common_name>Escherichia GN05128 (RX31)</common_name><synonym>H_euts</synonym></taxonomy><sequence><symbol>incomplete</symbol><name>Escherichia GN05128 (RX31) (Proteobacteria) || bmcType=incomplete (sat) (omitted) || 106aa || [A0A234XXV1]  eutS2 || violetPink2b</name><annotation><desc>1055seqs_id80 || eutS2 || bestHMM=Hp_violetPink2b</desc></annotation></sequence></clade><clade><branch_length>1.0E-6</branch_length><color><red>251</red><green>95</green><blue>252</blue></color><clade><name>ECSE_2743</name><branch_length>0.015825</branch_length><color><red>251</red><green>95</green><blue>252</blue></color><taxonomy><scientific_name>Proteobacteria</scientific_name><common_name>Escherichia SE11</common_name><synonym>H_euts</synonym></taxonomy><sequence><symbol>EUT1</symbol><name>Escherichia SE11 (Proteobacteria) || bmcType=EUT1 (main)  || 135aa || [B6I529] 3I96' eutS2 || violetPink2b</name><annotation><desc>402seqs_id98 || 1055seqs_id80 || eutS2 || bestHMM=Hp_violetPink2b</desc></annotation></sequence></clade><clade><branch_length>1.0E-6</branch_length><color><red>251</red><green>95</green><blue>252</blue></color><clade><name>P349_02815</name><branch_length>1.0E-6</branch_length><color><red>251</red><green>95</green><blue>252</blue></color><taxonomy><scientific_name>Proteobacteria</scientific_name><common_name>Enterobacter DC4</common_name><synonym>H_euts</synonym></taxonomy><sequence><symbol>EUT1</symbol><name>Enterobacter DC4 (Proteobacteria) || bmcType=EUT1 (main)  || 111aa || [W7P608]  eutS2 || violetPink2b</name><annotation><desc>57seqs_id98 || 1055seqs_id80 || eutS2 || bestHMM=Hp_violetPink2b</desc></annotation></sequence></clade><clade><branch_length>0.003816</branch_length><color><red>251</red><green>95</green><blue>252</blue></color><clade><name>CI674_27400</name><branch_length>0.014375</branch_length><color><red>251</red><green>95</green><blue>252</blue></color><taxonomy><scientific_name>Proteobacteria</scientific_name><common_name>Shigella 4028STDY6275190 (CI674)</common_name><synonym>H_euts</synonym></taxonomy><sequence><symbol>incomplete</symbol><name>Shigella 4028STDY6275190 (CI674) (Proteobacteria) || bmcType=incomplete (sat) (omitted) || 114aa || [A0A235MDL6]  eutS2 || violetPink2b</name><annotation><desc>14seqs_id80 || eutS2 || bestHMM=Hp_violetPink2b</desc></annotation></sequence></clade><clade><name>NCTC10764_00675</name><branch_length>0.21481</branch_length><color><red>251</red><green>95</green><blue>252</blue></color><taxonomy><scientific_name>Proteobacteria</scientific_name><common_name>Escherichia GN05128 (NCTC10764)</common_name><synonym>H_euts</synonym></taxonomy><sequence><symbol>EUT1</symbol><name>Escherichia GN05128 (NCTC10764) (Proteobacteria) || bmcType=EUT1 (main)  || 106aa || [A0A376J3Y1]  eutS2 || violetPink2b</name><annotation><desc>eutS2 || 2loci_inTaxon || bestHMM=Hp_violetPink2b</desc></annotation></sequence></clade></clade></clade></clade></clade></clade></clade></clade></clade></clade></clade></clade></clade></clade></clade></clade></clade></clade></clade></clade></clade></clade><clade><branch_length>0.053909</branch_length><color><red>123</red><green>3</green><blue>35</blue></color><clade><branch_length>0.149928</branch_length><color><red>123</red><green>3</green><blue>35</blue></color><clade><name>DEF42_20340</name><branch_length>0.014788</branch_length><color><red>123</red><green>3</green><blue>35</blue></color><taxonomy><scientific_name>Firmicutes</scientific_name><common_name>Desulfosporosinus (DEF42)</common_name><synonym>H_euts</synonym></taxonomy><sequence><symbol>EUT2D</symbol><name>Desulfosporosinus (DEF42) (Firmicutes) || bmcType=EUT2D (main)  || 117aa || [A0A358Q8B6]  eutS-like2 || wineRed1</name><annotation><desc>14seqs_id80 || eutS-like2 || 4loci_inTaxon || bestHMM=Hp_wineRed1</desc></annotation></sequence></clade><clade><branch_length>1.0E-6</branch_length><color><red>123</red><green>3</green><blue>35</blue></color><clade><branch_length>1.0E-6</branch_length><color><red>123</red><green>3</green><blue>35</blue></color><clade><name>DSOL_4097</name><branch_length>1.0E-6</branch_length><color><red>123</red><green>3</green><blue>35</blue></color><taxonomy><scientific_name>Firmicutes</scientific_name><common_name>Desulfosporosinus OL</common_name><synonym>H_euts</synonym></taxonomy><sequence><symbol>EUT2D</symbol><name>Desulfosporosinus OL (Firmicutes) || bmcType=EUT2D (sat)  || 112aa || [A0A1Q8QLY3]  eutS-like2 || wineRed1</name><annotation><desc>14seqs_id80 || eutS-like2 || bestHMM=Hp_wineRed1</desc></annotation></sequence></clade><clade><name>SAMN02746098_05305</name><branch_length>1.0E-6</branch_length><color><red>123</red><green>3</green><blue>35</blue></color><taxonomy><scientific_name>Firmicutes</scientific_name><common_name>Desulfosporosinus DSM 15449</common_name><synonym>H_euts</synonym></taxonomy><sequence><symbol>EUT2D</symbol><name>Desulfosporosinus DSM 15449 (Firmicutes) || bmcType=EUT2D (main)  || 134aa || [A0A1M6H8C6]  eutS-like2 || wineRed1</name><annotation><desc>2seqs_id98 || 14seqs_id80 || eutS-like2 || 2loci_inTaxon || bestHMM=Hp_wineRed1</desc></annotation></sequence></clade></clade><clade><branch_length>1.0E-6</branch_length><color><red>123</red><green>3</green><blue>35</blue></color><clade><branch_length>0.01488</branch_length><color><red>123</red><green>3</green><blue>35</blue></color><clade><name>DEF89_20425</name><branch_length>1.0E-6</branch_length><color><red>123</red><green>3</green><blue>35</blue></color><taxonomy><scientific_name>Firmicutes</scientific_name><common_name>Desulfosporosinus (DEF89)</common_name><synonym>H_euts</synonym></taxonomy><sequence><symbol>EUT2D</symbol><name>Desulfosporosinus (DEF89) (Firmicutes) || bmcType=EUT2D (main)  || 117aa || [A0A358U5B0]  eutS-like2 || wineRed1</name><annotation><desc>2seqs_id98 || 14seqs_id80 || eutS-like2 || 4loci_inTaxon || bestHMM=Hp_wineRed1</desc></annotation></sequence></clade><clade><name>DP73_14065</name><branch_length>1.0E-6</branch_length><color><red>123</red><green>3</green><blue>35</blue></color><taxonomy><scientific_name>Firmicutes</scientific_name><common_name>Desulfosporosinus HMP52</common_name><synonym>H_euts</synonym></taxonomy><sequence><symbol>GRM1</symbol><name>Desulfosporosinus HMP52 (Firmicutes) || bmcType=GRM1 (sat) (omitted) || 112aa || [A0A099S5M3]  eutS-like2 || wineRed1</name><annotation><desc>2seqs_id98 || 14seqs_id80 || eutS-like2 || bestHMM=Hp_wineRed1</desc></annotation></sequence></clade></clade><clade><branch_length>0.014964</branch_length><color><red>123</red><green>3</green><blue>35</blue></color><clade><name>DD730_11945</name><branch_length>1.0E-6</branch_length><color><red>123</red><green>3</green><blue>35</blue></color><taxonomy><scientific_name>Firmicutes</scientific_name><common_name>Desulfosporosinus (DD730)</common_name><synonym>H_euts</synonym></taxonomy><sequence><symbol>incomplete</symbol><name>Desulfosporosinus (DD730) (Firmicutes) || bmcType=incomplete (sat) (omitted) || 112aa || [A0A356PBB8]  eutS-like2 || wineRed1</name><annotation><desc>14seqs_id80 || eutS-like2 || bestHMM=Hp_wineRed1</desc></annotation></sequence></clade><clade><branch_length>0.124632</branch_length><color><red>123</red><green>3</green><blue>35</blue></color><clade><name>SAMN04488499_101843</name><branch_length>0.041427</branch_length><color><red>123</red><green>3</green><blue>35</blue></color><taxonomy><scientific_name>Firmicutes</scientific_name><common_name>Sporomusa Mol</common_name><synonym>H_euts</synonym></taxonomy><sequence><symbol>EUT2D</symbol><name>Sporomusa Mol (Firmicutes) || bmcType=EUT2D (main)  || 114aa || [A0A1G7EP18]  eutS-like2 || wineRed1</name><annotation><desc>2seqs_id98 || 6seqs_id80 || eutS-like2 || 5loci_inTaxon || bestHMM=Hp_wineRed1</desc></annotation></sequence></clade><clade><name>SAMN04488500_1323</name><branch_length>0.082364</branch_length><color><red>123</red><green>3</green><blue>35</blue></color><taxonomy><scientific_name>Firmicutes</scientific_name><common_name>Sporomusa DSM 5090</common_name><synonym>H_euts</synonym></taxonomy><sequence><symbol>UA</symbol><name>Sporomusa DSM 5090 (Firmicutes) || bmcType=UA (sat) (omitted) || 114aa || [A0A1W2EVK3]  eutS-like2 || wineRed1</name><annotation><desc>2seqs_id98 || 6seqs_id80 || eutS-like2 || 4loci_inTaxon || bestHMM=Hp_wineRed1</desc></annotation></sequence></clade></clade></clade></clade></clade></clade><clade><branch_length>0.016955</branch_length><color><red>123</red><green>3</green><blue>35</blue></color><clade><branch_length>0.013634</branch_length><color><red>123</red><green>3</green><blue>35</blue></color><clade><branch_length>0.085122</branch_length><color><red>123</red><green>3</green><blue>35</blue></color><clade><name>Tfer_2634</name><branch_length>0.093749</branch_length><color><red>123</red><green>3</green><blue>35</blue></color><taxonomy><scientific_name>Firmicutes</scientific_name><common_name>Thermincola Z-0001</common_name><synonym>H_euts</synonym></taxonomy><sequence><symbol>EUT2D</symbol><name>Thermincola Z-0001 (Firmicutes) || bmcType=EUT2D (main)  || 116aa || [A0A0L6VZQ9]  eutS-like2 || wineRed2x</name><annotation><desc>2seqs_id98 || 3seqs_id80 || eutS-like2 || 2loci_inTaxon || bestHMM=Hp_wineRed2x</desc></annotation></sequence></clade><clade><name>Dred_1290</name><branch_length>0.116581</branch_length><color><red>123</red><green>3</green><blue>35</blue></color><taxonomy><scientific_name>Firmicutes</scientific_name><common_name>Desulfotomaculum MI-1</common_name><synonym>H_euts</synonym></taxonomy><sequence><symbol>EUT2D</symbol><name>Desulfotomaculum MI-1 (Firmicutes) || bmcType=EUT2D (main)  || 114aa || [A4J421]  eutS-like2 || wineRed2x</name><annotation><desc>eutS-like2 || 2loci_inTaxon || bestHMM=Hp_wineRed2x</desc></annotation></sequence></clade></clade><clade><branch_length>0.079416</branch_length><color><red>123</red><green>3</green><blue>35</blue></color><clade><branch_length>0.041295</branch_length><color><red>123</red><green>3</green><blue>35</blue></color><clade><branch_length>0.087121</branch_length><color><red>123</red><green>3</green><blue>35</blue></color><clade><name>I532_12509</name><branch_length>1.0E-6</branch_length><color><red>123</red><green>3</green><blue>35</blue></color><taxonomy><scientific_name>Firmicutes</scientific_name><common_name>Brevibacillus AK1</common_name><synonym>H_euts</synonym></taxonomy><sequence><symbol>EUT2E</symbol><name>Brevibacillus AK1 (Firmicutes) || bmcType=EUT2E (main)  || 113aa || [M8DGA2]  eutS-like2 || wineRed2</name><annotation><desc>34seqs_id80 || eutS-like2 || 2loci_inTaxon || bestHMM=Hp_wineRed2</desc></annotation></sequence></clade><clade><name>SAMN05518846_106206</name><branch_length>0.015243</branch_length><color><red>123</red><green>3</green><blue>35</blue></color><taxonomy><scientific_name>Firmicutes</scientific_name><common_name>Brevibacillus OK042</common_name><synonym>H_euts</synonym></taxonomy><sequence><symbol>EUT2E</symbol><name>Brevibacillus OK042 (Firmicutes) || bmcType=EUT2E (main)  || 113aa || [A0A1I3V383]  eutS-like2 || wineRed2</name><annotation><desc>3seqs_id98 || 34seqs_id80 || eutS-like2 || bestHMM=Hp_wineRed2</desc></annotation></sequence></clade></clade><clade><branch_length>0.042597</branch_length><color><red>123</red><green>3</green><blue>35</blue></color><clade><branch_length>0.046267</branch_length><color><red>123</red><green>3</green><blue>35</blue></color><clade><name>BAVI_10296</name><branch_length>0.082132</branch_length><color><red>123</red><green>3</green><blue>35</blue></color><taxonomy><scientific_name>Firmicutes</scientific_name><common_name>Bacillus LMG 21834</common_name><synonym>H_euts</synonym></taxonomy><sequence><symbol>SPU4</symbol><name>Bacillus LMG 21834 (Firmicutes) || bmcType=SPU4 (sat) (omitted) || 113aa || [W1SMA5]  eutS-like2 || wineRed2</name><annotation><desc>2seqs_id80 || eutS-like2 || bestHMM=Hp_wineRed2</desc></annotation></sequence></clade><clade><branch_length>0.104479</branch_length><color><red>123</red><green>3</green><blue>35</blue></color><clade><name>B4119_4247</name><branch_length>0.025796</branch_length><color><red>123</red><green>3</green><blue>35</blue></color><taxonomy><scientific_name>Firmicutes</scientific_name><common_name>Parageobacillus B4119</common_name><synonym>H_euts</synonym></taxonomy><sequence><symbol>EUT2E</symbol><name>Parageobacillus B4119 (Firmicutes) || bmcType=EUT2E (main)  || 112aa || [A0A150LCY2]  eutS-like2 || wineRed2</name><annotation><desc>3seqs_id98 || 13seqs_id80 || eutS-like2 || bestHMM=Hp_wineRed2</desc></annotation></sequence></clade><clade><branch_length>0.038364</branch_length><color><red>123</red><green>3</green><blue>35</blue></color><clade><name>A0V43_07730</name><branch_length>0.019543</branch_length><color><red>123</red><green>3</green><blue>35</blue></color><taxonomy><scientific_name>Firmicutes</scientific_name><common_name>Geobacillus JS12</common_name><synonym>H_euts</synonym></taxonomy><sequence><symbol>EUT2E</symbol><name>Geobacillus JS12 (Firmicutes) || bmcType=EUT2E (main)  || 112aa || [A0A142D1A2]  eutS-like2 || wineRed2</name><annotation><desc>9seqs_id98 || 13seqs_id80 || eutS-like2 || bestHMM=Hp_wineRed2</desc></annotation></sequence></clade><clade><name>LG52_1625</name><branch_length>0.081717</branch_length><color><red>123</red><green>3</green><blue>35</blue></color><taxonomy><scientific_name>Firmicutes</scientific_name><common_name>Geobacillus Et7/4</common_name><synonym>H_euts</synonym></taxonomy><sequence><symbol>EUT2E</symbol><name>Geobacillus Et7/4 (Firmicutes) || bmcType=EUT2E (main)  || 112aa || [A0A0D8BSZ6]  eutS-like2 || wineRed2</name><annotation><desc>13seqs_id80 || eutS-like2 || bestHMM=Hp_wineRed2</desc></annotation></sequence></clade></clade></clade></clade><clade><branch_length>0.037743</branch_length><color><red>123</red><green>3</green><blue>35</blue></color><clade><name>C8Z91_26985</name><branch_length>1.0E-6</branch_length><color><red>123</red><green>3</green><blue>35</blue></color><taxonomy><scientific_name>Firmicutes</scientific_name><common_name>Paenibacillus AC13 (C8Z91)</common_name><synonym>H_euts</synonym></taxonomy><sequence><symbol>EUT2E</symbol><name>Paenibacillus AC13 (C8Z91) (Firmicutes) || bmcType=EUT2E (main)  || 113aa || [A0A2T6FW33]  eutS-like2 || wineRed2</name><annotation><desc>4seqs_id98 || 22seqs_id80 || eutS-like2 || bestHMM=Hp_wineRed2</desc></annotation></sequence></clade><clade><branch_length>0.029512</branch_length><color><red>123</red><green>3</green><blue>35</blue></color><clade><name>SAMN04487897_10490</name><branch_length>0.038216</branch_length><color><red>123</red><green>3</green><blue>35</blue></color><taxonomy><scientific_name>Firmicutes</scientific_name><common_name>Paenibacillus YR247</common_name><synonym>H_euts</synonym></taxonomy><sequence><symbol>EUT2E</symbol><name>Paenibacillus YR247 (Firmicutes) || bmcType=EUT2E (main)  || 113aa || [A0A1H0DFP3]  eutS-like2 || wineRed2</name><annotation><desc>22seqs_id80 || eutS-like2 || bestHMM=Hp_wineRed2</desc></annotation></sequence></clade><clade><branch_length>0.017274</branch_length><color><red>123</red><green>3</green><blue>35</blue></color><clade><branch_length>0.016056</branch_length><color><red>123</red><green>3</green><blue>35</blue></color><clade><name>DL346_16870</name><branch_length>0.021914</branch_length><color><red>123</red><green>3</green><blue>35</blue></color><taxonomy><scientific_name>Firmicutes</scientific_name><common_name>Paenibacillus RA17</common_name><synonym>H_euts</synonym></taxonomy><sequence><symbol>EUT2E</symbol><name>Paenibacillus RA17 (Firmicutes) || bmcType=EUT2E (main)  || 113aa || [A0A328U4W4]  eutS-like2 || wineRed2</name><annotation><desc>22seqs_id80 || eutS-like2 || bestHMM=Hp_wineRed2</desc></annotation></sequence></clade><clade><name>SAMN05518855_1008229</name><branch_length>0.007124</branch_length><color><red>123</red><green>3</green><blue>35</blue></color><taxonomy><scientific_name>Firmicutes</scientific_name><common_name>Paenibacillus CF384</common_name><synonym>H_euts</synonym></taxonomy><sequence><symbol>EUT2E</symbol><name>Paenibacillus CF384 (Firmicutes) || bmcType=EUT2E (main)  || 113aa || [A0A1H2YTY1]  eutS-like2 || wineRed2</name><annotation><desc>2seqs_id98 || 22seqs_id80 || eutS-like2 || bestHMM=Hp_wineRed2</desc></annotation></sequence></clade></clade><clade><branch_length>0.046129</branch_length><color><red>123</red><green>3</green><blue>35</blue></color><clade><name>BG52_03285</name><branch_length>0.051731</branch_length><color><red>123</red><green>3</green><blue>35</blue></color><taxonomy><scientific_name>Firmicutes</scientific_name><common_name>Paenibacillus darwinianus</common_name><synonym>H_euts</synonym></taxonomy><sequence><symbol>EUT2E</symbol><name>Paenibacillus darwinianus (Firmicutes) || bmcType=EUT2E (main)  || 113aa || [A0A015NVK5]  eutS-like2 || wineRed2</name><annotation><desc>22seqs_id80 || eutS-like2 || bestHMM=Hp_wineRed2</desc></annotation></sequence></clade><clade><branch_length>0.022537</branch_length><color><red>123</red><green>3</green><blue>35</blue></color><clade><name>ASD40_23375</name><branch_length>0.039772</branch_length><color><red>123</red><green>3</green><blue>35</blue></color><taxonomy><scientific_name>Firmicutes</scientific_name><common_name>Paenibacillus Root444D2</common_name><synonym>H_euts</synonym></taxonomy><sequence><symbol>EUT2E</symbol><name>Paenibacillus Root444D2 (Firmicutes) || bmcType=EUT2E (main)  || 113aa || [A0A0Q7JR55]  eutS-like2 || wineRed2</name><annotation><desc>22seqs_id80 || eutS-like2 || bestHMM=Hp_wineRed2</desc></annotation></sequence></clade><clade><branch_length>0.027478</branch_length><color><red>123</red><green>3</green><blue>35</blue></color><clade><name>SD70_17900</name><branch_length>0.069598</branch_length><color><red>123</red><green>3</green><blue>35</blue></color><taxonomy><scientific_name>Firmicutes</scientific_name><common_name>Paenibacillus VKM B-2647</common_name><synonym>H_euts</synonym></taxonomy><sequence><symbol>incomplete</symbol><name>Paenibacillus VKM B-2647 (Firmicutes) || bmcType=incomplete (sat) (omitted) || 113aa || [A0A0C2V598]  eutS-like2 || wineRed2</name><annotation><desc>22seqs_id80 || eutS-like2 || bestHMM=Hp_wineRed2</desc></annotation></sequence></clade><clade><branch_length>0.019425</branch_length><color><red>123</red><green>3</green><blue>35</blue></color><clade><name>BVG16_05950</name><branch_length>0.083716</branch_length><color><red>123</red><green>3</green><blue>35</blue></color><taxonomy><scientific_name>Firmicutes</scientific_name><common_name>Paenibacillus ES3-24</common_name><synonym>H_euts</synonym></taxonomy><sequence><symbol>EUT2E</symbol><name>Paenibacillus ES3-24 (Firmicutes) || bmcType=EUT2E (main)  || 113aa || [A0A1T2XKL6]  eutS-like2 || wineRed2</name><annotation><desc>eutS-like2 || 2loci_inTaxon || bestHMM=Hp_wineRed2</desc></annotation></sequence></clade><clade><name>SAMN05444162_1493</name><branch_length>0.15233</branch_length><color><red>123</red><green>3</green><blue>35</blue></color><taxonomy><scientific_name>Firmicutes</scientific_name><common_name>unclassified-Paenibacillaceae GAS479</common_name><synonym>H_euts</synonym></taxonomy><sequence><symbol>EUT2E</symbol><name>unclassified-Paenibacillaceae GAS479 (Firmicutes) || bmcType=EUT2E (main)  || 111aa || [A0A1H1S978]  eutS-like2 || wineRed2</name><annotation><desc>2seqs_id98 || 2seqs_id80 || eutS-like2 || bestHMM=Hp_wineRed2</desc></annotation></sequence></clade></clade></clade></clade></clade></clade></clade></clade></clade></clade><clade><branch_length>0.183256</branch_length><color><red>123</red><green>3</green><blue>35</blue></color><clade><name>CGZ90_17525</name><branch_length>0.045236</branch_length><color><red>123</red><green>3</green><blue>35</blue></color><taxonomy><scientific_name>Firmicutes</scientific_name><common_name>Fictibacillus GDSW-R2A3</common_name><synonym>H_euts</synonym></taxonomy><sequence><symbol>EUT2C</symbol><name>Fictibacillus GDSW-R2A3 (Firmicutes) || bmcType=EUT2C (sat)  || 117aa || [A0A235F5E6]  eutS-like2 || wineRed3</name><annotation><desc>8seqs_id80 || eutS-like2 || bestHMM=Hp_wineRed3</desc></annotation></sequence></clade><clade><branch_length>0.013315</branch_length><color><red>123</red><green>3</green><blue>35</blue></color><clade><name>BIV60_27295</name><branch_length>0.041067</branch_length><color><red>123</red><green>3</green><blue>35</blue></color><taxonomy><scientific_name>Firmicutes</scientific_name><common_name>Bacillus MUM 116</common_name><synonym>H_euts</synonym></taxonomy><sequence><symbol>EUT2C</symbol><name>Bacillus MUM 116 (Firmicutes) || bmcType=EUT2C (main)  || 113aa || [A0A1S2QKD6]  eutS-like2 || wineRed3</name><annotation><desc>8seqs_id80 || eutS-like2 || 4loci_inTaxon || bestHMM=Hp_wineRed3</desc></annotation></sequence></clade><clade><branch_length>0.020054</branch_length><color><red>123</red><green>3</green><blue>35</blue></color><clade><branch_length>0.029131</branch_length><color><red>123</red><green>3</green><blue>35</blue></color><clade><name>A3781_15730</name><branch_length>0.01432</branch_length><color><red>123</red><green>3</green><blue>35</blue></color><taxonomy><scientific_name>Firmicutes</scientific_name><common_name>Bacillus MTCC 1458 (A3781)</common_name><synonym>H_euts</synonym></taxonomy><sequence><symbol>EUT2C</symbol><name>Bacillus MTCC 1458 (A3781) (Firmicutes) || bmcType=EUT2C (main)  || 113aa || [A0A0C2XWC2]  eutS-like2 || wineRed3</name><annotation><desc>2seqs_id98 || 19seqs_id80 || eutS-like2 || bestHMM=Hp_wineRed3</desc></annotation></sequence></clade><clade><name>A8F95_19855</name><branch_length>1.0E-6</branch_length><color><red>123</red><green>3</green><blue>35</blue></color><taxonomy><scientific_name>Firmicutes</scientific_name><common_name>Bacillus FJAT-27215</common_name><synonym>H_euts</synonym></taxonomy><sequence><symbol>EUT2C</symbol><name>Bacillus FJAT-27215 (Firmicutes) || bmcType=EUT2C (main)  || 113aa || [A0A1B9B6S5]  eutS-like2 || wineRed3</name><annotation><desc>3seqs_id98 || 19seqs_id80 || eutS-like2 || 2loci_inTaxon || bestHMM=Hp_wineRed3</desc></annotation></sequence></clade></clade><clade><branch_length>0.014698</branch_length><color><red>123</red><green>3</green><blue>35</blue></color><clade><branch_length>0.014584</branch_length><color><red>123</red><green>3</green><blue>35</blue></color><clade><name>AWH48_01515</name><branch_length>0.014717</branch_length><color><red>123</red><green>3</green><blue>35</blue></color><taxonomy><scientific_name>Firmicutes</scientific_name><common_name>Domibacillus DSM 4337 (AWH48)</common_name><synonym>H_euts</synonym></taxonomy><sequence><symbol>EUT2C</symbol><name>Domibacillus DSM 4337 (AWH48) (Firmicutes) || bmcType=EUT2C (main)  || 113aa || [A0A177KXJ7]  eutS-like2 || wineRed3</name><annotation><desc>2seqs_id98 || 39seqs_id80 || eutS-like2 || bestHMM=Hp_wineRed3</desc></annotation></sequence></clade><clade><name>BHE18_03805</name><branch_length>0.046713</branch_length><color><red>123</red><green>3</green><blue>35</blue></color><taxonomy><scientific_name>Firmicutes</scientific_name><common_name>Bacillus SAMM</common_name><synonym>H_euts</synonym></taxonomy><sequence><symbol>EUT2C</symbol><name>Bacillus SAMM (Firmicutes) || bmcType=EUT2C (main)  || 113aa || [A0A1J6W7B5]  eutS-like2 || wineRed3</name><annotation><desc>8seqs_id80 || eutS-like2 || bestHMM=Hp_wineRed3</desc></annotation></sequence></clade></clade><clade><branch_length>1.0E-6</branch_length><color><red>123</red><green>3</green><blue>35</blue></color><clade><branch_length>0.01458</branch_length><color><red>123</red><green>3</green><blue>35</blue></color><clade><branch_length>1.0E-6</branch_length><color><red>123</red><green>3</green><blue>35</blue></color><clade><name>ASG93_13410</name><branch_length>0.045136</branch_length><color><red>123</red><green>3</green><blue>35</blue></color><taxonomy><scientific_name>Firmicutes</scientific_name><common_name>Paenibacillus Soil787</common_name><synonym>H_euts</synonym></taxonomy><sequence><symbol>EUT2C</symbol><name>Paenibacillus Soil787 (Firmicutes) || bmcType=EUT2C (main)  || 113aa || [A0A0Q9RQ99]  eutS-like2 || wineRed3</name><annotation><desc>19seqs_id80 || eutS-like2 || bestHMM=Hp_wineRed3</desc></annotation></sequence></clade><clade><name>CVV65_13030</name><branch_length>0.061601</branch_length><color><red>123</red><green>3</green><blue>35</blue></color><taxonomy><scientific_name>Firmicutes</scientific_name><common_name>Kyrpidia EA-1</common_name><synonym>H_euts</synonym></taxonomy><sequence><symbol>EUT2C</symbol><name>Kyrpidia EA-1 (Firmicutes) || bmcType=EUT2C (main)  || 113aa || [A0A2K8N8S7]  eutS-like2 || wineRed3</name><annotation><desc>2seqs_id80 || eutS-like2 || bestHMM=Hp_wineRed3</desc></annotation></sequence></clade></clade><clade><branch_length>1.0E-6</branch_length><color><red>123</red><green>3</green><blue>35</blue></color><clade><name>A374_04334</name><branch_length>0.02999</branch_length><color><red>123</red><green>3</green><blue>35</blue></color><taxonomy><scientific_name>Firmicutes</scientific_name><common_name>Fictibacillus ZFHKF-1</common_name><synonym>H_euts</synonym></taxonomy><sequence><symbol>EUT2C</symbol><name>Fictibacillus ZFHKF-1 (Firmicutes) || bmcType=EUT2C (main)  || 113aa || [I8J4R1]  eutS-like2 || wineRed3</name><annotation><desc>19seqs_id80 || eutS-like2 || bestHMM=Hp_wineRed3</desc></annotation></sequence></clade><clade><branch_length>0.015908</branch_length><color><red>123</red><green>3</green><blue>35</blue></color><clade><name>C8P63_102131</name><branch_length>0.093791</branch_length><color><red>123</red><green>3</green><blue>35</blue></color><taxonomy><scientific_name>Firmicutes</scientific_name><common_name>Melghirimyces DSM 45787</common_name><synonym>H_euts</synonym></taxonomy><sequence><symbol>EUT2C</symbol><name>Melghirimyces DSM 45787 (Firmicutes) || bmcType=EUT2C (main)  || 113aa || [A0A2T6C8J7]  eutS-like2 || wineRed3</name><annotation><desc>19seqs_id80 || eutS-like2 || bestHMM=Hp_wineRed3</desc></annotation></sequence></clade><clade><branch_length>0.014057</branch_length><color><red>123</red><green>3</green><blue>35</blue></color><clade><branch_length>0.030175</branch_length><color><red>123</red><green>3</green><blue>35</blue></color><clade><name>ACH33_10415</name><branch_length>0.031628</branch_length><color><red>123</red><green>3</green><blue>35</blue></color><taxonomy><scientific_name>Firmicutes</scientific_name><common_name>Aneurinibacillus Xh2</common_name><synonym>H_euts</synonym></taxonomy><sequence><symbol>EUT2C</symbol><name>Aneurinibacillus Xh2 (Firmicutes) || bmcType=EUT2C (main)  || 113aa || [A0A0X8D4T9]  eutS-like2 || wineRed3</name><annotation><desc>2seqs_id98 || 19seqs_id80 || eutS-like2 || bestHMM=Hp_wineRed3</desc></annotation></sequence></clade><clade><name>HMPREF0083_06128</name><branch_length>0.015007</branch_length><color><red>123</red><green>3</green><blue>35</blue></color><taxonomy><scientific_name>Firmicutes</scientific_name><common_name>Aneurinibacillus ATCC 12856</common_name><synonym>H_euts</synonym></taxonomy><sequence><symbol>EUT2C</symbol><name>Aneurinibacillus ATCC 12856 (Firmicutes) || bmcType=EUT2C (main)  || 132aa || [U1W751]  eutS-like2 || wineRed3</name><annotation><desc>19seqs_id80 || eutS-like2 || bestHMM=Hp_wineRed3</desc></annotation></sequence></clade></clade><clade><branch_length>0.016179</branch_length><color><red>123</red><green>3</green><blue>35</blue></color><clade><name>CUU64_17435</name><branch_length>0.051051</branch_length><color><red>123</red><green>3</green><blue>35</blue></color><taxonomy><scientific_name>Firmicutes</scientific_name><common_name>Bacillus V5-8f</common_name><synonym>H_euts</synonym></taxonomy><sequence><symbol>EUT2C</symbol><name>Bacillus V5-8f (Firmicutes) || bmcType=EUT2C (main)  || 113aa || [A0A2N5MEB2]  eutS-like2 || wineRed3</name><annotation><desc>2seqs_id80 || eutS-like2 || bestHMM=Hp_wineRed3</desc></annotation></sequence></clade><clade><branch_length>1.0E-6</branch_length><color><red>123</red><green>3</green><blue>35</blue></color><clade><name>CKW00_12840</name><branch_length>0.030346</branch_length><color><red>123</red><green>3</green><blue>35</blue></color><taxonomy><scientific_name>Firmicutes</scientific_name><common_name>Salimicrobium WN024</common_name><synonym>H_euts</synonym></taxonomy><sequence><symbol>EUT2C</symbol><name>Salimicrobium WN024 (Firmicutes) || bmcType=EUT2C (main)  || 113aa || [A0A2A3A553]  eutS-like2 || wineRed3</name><annotation><desc>2seqs_id80 || eutS-like2 || bestHMM=Hp_wineRed3</desc></annotation></sequence></clade><clade><branch_length>0.076436</branch_length><color><red>123</red><green>3</green><blue>35</blue></color><clade><name>CFK40_04600</name><branch_length>0.004023</branch_length><color><red>123</red><green>3</green><blue>35</blue></color><taxonomy><scientific_name>Firmicutes</scientific_name><common_name>Virgibacillus LMG 19488</common_name><synonym>H_euts</synonym></taxonomy><sequence><symbol>EUT2C</symbol><name>Virgibacillus LMG 19488 (Firmicutes) || bmcType=EUT2C (main)  || 113aa || [A0A221M9K3]  eutS-like2 || wineRed3</name><annotation><desc>19seqs_id80 || eutS-like2 || bestHMM=Hp_wineRed3</desc></annotation></sequence></clade><clade><name>HM131_05440</name><branch_length>0.050644</branch_length><color><red>123</red><green>3</green><blue>35</blue></color><taxonomy><scientific_name>Firmicutes</scientific_name><common_name>Halobacillus KTB 131</common_name><synonym>H_euts</synonym></taxonomy><sequence><symbol>EUT2C</symbol><name>Halobacillus KTB 131 (Firmicutes) || bmcType=EUT2C (main)  || 113aa || [A0A1W5ZSS8]  eutS-like2 || wineRed3</name><annotation><desc>2seqs_id98 || 19seqs_id80 || eutS-like2 || bestHMM=Hp_wineRed3</desc></annotation></sequence></clade></clade></clade></clade></clade></clade></clade></clade><clade><branch_length>1.0E-6</branch_length><color><red>123</red><green>3</green><blue>35</blue></color><clade><name>DCC39_02725</name><branch_length>1.0E-6</branch_length><color><red>123</red><green>3</green><blue>35</blue></color><taxonomy><scientific_name>Firmicutes</scientific_name><common_name>Pueribacillus T8</common_name><synonym>H_euts</synonym></taxonomy><sequence><symbol>EUT2C</symbol><name>Pueribacillus T8 (Firmicutes) || bmcType=EUT2C (main)  || 113aa || [A0A2U1K6N9]  eutS-like2 || wineRed3</name><annotation><desc>39seqs_id80 || eutS-like2 || 2loci_inTaxon || bestHMM=Hp_wineRed3</desc></annotation></sequence></clade><clade><branch_length>0.017303</branch_length><color><red>123</red><green>3</green><blue>35</blue></color><clade><name>DFO73_101246</name><branch_length>0.061839</branch_length><color><red>123</red><green>3</green><blue>35</blue></color><taxonomy><scientific_name>Firmicutes</scientific_name><common_name>Bacillus Bhandara28 (DFO73)</common_name><synonym>H_euts</synonym></taxonomy><sequence><symbol>EUT2C</symbol><name>Bacillus Bhandara28 (DFO73) (Firmicutes) || bmcType=EUT2C (main)  || 113aa || [A0A2V3A5Y4]  eutS-like2 || wineRed3</name><annotation><desc>39seqs_id80 || eutS-like2 || 2loci_inTaxon || bestHMM=Hp_wineRed3</desc></annotation></sequence></clade><clade><branch_length>0.013526</branch_length><color><red>123</red><green>3</green><blue>35</blue></color><clade><name>CVD28_12085</name><branch_length>0.029744</branch_length><color><red>123</red><green>3</green><blue>35</blue></color><taxonomy><scientific_name>Firmicutes</scientific_name><common_name>Bacillus M6-12</common_name><synonym>H_euts</synonym></taxonomy><sequence><symbol>fragmented</symbol><name>Bacillus M6-12 (Firmicutes) || bmcType=fragmented (main) (omitted) || 113aa || [A0A2N5I5R5]  eutS-like2 || wineRed3</name><annotation><desc>39seqs_id80 || eutS-like2 || bestHMM=Hp_wineRed3</desc></annotation></sequence></clade><clade><branch_length>0.015305</branch_length><color><red>123</red><green>3</green><blue>35</blue></color><clade><name>ASG98_08405</name><branch_length>0.029761</branch_length><color><red>123</red><green>3</green><blue>35</blue></color><taxonomy><scientific_name>Firmicutes</scientific_name><common_name>Bacillus Soil531</common_name><synonym>H_euts</synonym></taxonomy><sequence><symbol>EUT2C</symbol><name>Bacillus Soil531 (Firmicutes) || bmcType=EUT2C (main)  || 113aa || [A0A0Q9UXZ9]  eutS-like2 || wineRed3</name><annotation><desc>17seqs_id98 || 39seqs_id80 || eutS-like2 || bestHMM=Hp_wineRed3</desc></annotation></sequence></clade><clade><branch_length>0.029562</branch_length><color><red>123</red><green>3</green><blue>35</blue></color><clade><name>SAMN05518871_108146</name><branch_length>1.0E-6</branch_length><color><red>123</red><green>3</green><blue>35</blue></color><taxonomy><scientific_name>Firmicutes</scientific_name><common_name>Psychrobacillus OK028</common_name><synonym>H_euts</synonym></taxonomy><sequence><symbol>EUT2C</symbol><name>Psychrobacillus OK028 (Firmicutes) || bmcType=EUT2C (main)  || 113aa || [A0A1H0F6U5]  eutS-like2 || wineRed3</name><annotation><desc>39seqs_id80 || eutS-like2 || bestHMM=Hp_wineRed3</desc></annotation></sequence></clade><clade><branch_length>1.0E-6</branch_length><color><red>123</red><green>3</green><blue>35</blue></color><clade><branch_length>0.014818</branch_length><color><red>123</red><green>3</green><blue>35</blue></color><clade><name>AZE41_20485</name><branch_length>1.0E-6</branch_length><color><red>123</red><green>3</green><blue>35</blue></color><taxonomy><scientific_name>Firmicutes</scientific_name><common_name>Sporosarcina DSM 6497</common_name><synonym>H_euts</synonym></taxonomy><sequence><symbol>EUT2C</symbol><name>Sporosarcina DSM 6497 (Firmicutes) || bmcType=EUT2C (main)  || 113aa || [A0A127W3N7]  eutS-like2 || wineRed3</name><annotation><desc>39seqs_id80 || eutS-like2 || bestHMM=Hp_wineRed3</desc></annotation></sequence></clade><clade><branch_length>1.0E-6</branch_length><color><red>123</red><green>3</green><blue>35</blue></color><clade><name>BCM40_03680</name><branch_length>0.043728</branch_length><color><red>123</red><green>3</green><blue>35</blue></color><taxonomy><scientific_name>Firmicutes</scientific_name><common_name>Planococcus DSM 22276</common_name><synonym>H_euts</synonym></taxonomy><sequence><symbol>EUT2C</symbol><name>Planococcus DSM 22276 (Firmicutes) || bmcType=EUT2C (main)  || 113aa || [A0A1C7EFN8]  eutS-like2 || wineRed3</name><annotation><desc>2seqs_id98 || 51seqs_id80 || eutS-like2 || bestHMM=Hp_wineRed3</desc></annotation></sequence></clade><clade><name>OXB_1297</name><branch_length>0.02829</branch_length><color><red>123</red><green>3</green><blue>35</blue></color><taxonomy><scientific_name>Firmicutes</scientific_name><common_name>Bacillus OxB-1</common_name><synonym>H_euts</synonym></taxonomy><sequence><symbol>EUT2C</symbol><name>Bacillus OxB-1 (Firmicutes) || bmcType=EUT2C (main)  || 113aa || [A0A0A8JJ46]  eutS-like2 || wineRed3</name><annotation><desc>5seqs_id80 || eutS-like2 || 2loci_inTaxon || bestHMM=Hp_wineRed3</desc></annotation></sequence></clade></clade></clade><clade><branch_length>0.029336</branch_length><color><red>123</red><green>3</green><blue>35</blue></color><clade><name>AU377_03450</name><branch_length>1.0E-6</branch_length><color><red>123</red><green>3</green><blue>35</blue></color><taxonomy><scientific_name>Firmicutes</scientific_name><common_name>Sporosarcina HYO08</common_name><synonym>H_euts</synonym></taxonomy><sequence><symbol>EUT2C</symbol><name>Sporosarcina HYO08 (Firmicutes) || bmcType=EUT2C (main)  || 113aa || [A0A135WFZ1]  eutS-like2 || wineRed3</name><annotation><desc>51seqs_id80 || eutS-like2 || bestHMM=Hp_wineRed3</desc></annotation></sequence></clade><clade><branch_length>0.029594</branch_length><color><red>123</red><green>3</green><blue>35</blue></color><clade><branch_length>1.0E-6</branch_length><color><red>123</red><green>3</green><blue>35</blue></color><clade><name>DCE79_07465</name><branch_length>0.044546</branch_length><color><red>123</red><green>3</green><blue>35</blue></color><taxonomy><scientific_name>Firmicutes</scientific_name><common_name>Lysinibacillus 2017</common_name><synonym>H_euts</synonym></taxonomy><sequence><symbol>EUT2C</symbol><name>Lysinibacillus 2017 (Firmicutes) || bmcType=EUT2C (main)  || 113aa || [A0A2S1H0X3]  eutS-like2 || wineRed3</name><annotation><desc>2seqs_id98 || 51seqs_id80 || eutS-like2 || bestHMM=Hp_wineRed3</desc></annotation></sequence></clade><clade><branch_length>0.014566</branch_length><color><red>123</red><green>3</green><blue>35</blue></color><clade><name>A0U40_05080</name><branch_length>1.0E-6</branch_length><color><red>123</red><green>3</green><blue>35</blue></color><taxonomy><scientific_name>Firmicutes</scientific_name><common_name>Lysinibacillus KCTC 13219</common_name><synonym>H_euts</synonym></taxonomy><sequence><symbol>EUT2H</symbol><name>Lysinibacillus KCTC 13219 (Firmicutes) || bmcType=EUT2H (main)  || 113aa || [A0A150YMW7]  eutS-like2 || wineRed3</name><annotation><desc>5seqs_id80 || eutS-like2 || bestHMM=Hp_wineRed3</desc></annotation></sequence></clade><clade><name>DFR56_11827</name><branch_length>0.094867</branch_length><color><red>123</red><green>3</green><blue>35</blue></color><taxonomy><scientific_name>Firmicutes</scientific_name><common_name>Pseudogracilibacillus DSM 28556</common_name><synonym>H_euts</synonym></taxonomy><sequence><symbol>EUT2C</symbol><name>Pseudogracilibacillus DSM 28556 (Firmicutes) || bmcType=EUT2C (main)  || 117aa || [A0A2V3VKX9]  eutS-like2 || wineRed3</name><annotation><desc>5seqs_id80 || eutS-like2 || 3loci_inTaxon || bestHMM=Hp_wineRed3</desc></annotation></sequence></clade></clade></clade><clade><branch_length>1.0E-6</branch_length><color><red>123</red><green>3</green><blue>35</blue></color><clade><name>BB14905_00815</name><branch_length>1.0E-6</branch_length><color><red>123</red><green>3</green><blue>35</blue></color><taxonomy><scientific_name>Firmicutes</scientific_name><common_name>Bacillus B14905</common_name><synonym>H_euts</synonym></taxonomy><sequence><symbol>EUT2H</symbol><name>Bacillus B14905 (Firmicutes) || bmcType=EUT2H (main)  || 113aa || [A3I8I2]  eutS-like2 || wineRed3</name><annotation><desc>11seqs_id98 || 51seqs_id80 || eutS-like2 || bestHMM=Hp_wineRed3</desc></annotation></sequence></clade><clade><branch_length>0.014778</branch_length><color><red>123</red><green>3</green><blue>35</blue></color><clade><name>CSV62_01475</name><branch_length>0.030343</branch_length><color><red>123</red><green>3</green><blue>35</blue></color><taxonomy><scientific_name>Firmicutes</scientific_name><common_name>Sporosarcina P35</common_name><synonym>H_euts</synonym></taxonomy><sequence><symbol>EUT2C</symbol><name>Sporosarcina P35 (Firmicutes) || bmcType=EUT2C (main)  || 113aa || [A0A2G6B449]  eutS-like2 || wineRed3</name><annotation><desc>2seqs_id98 || 51seqs_id80 || eutS-like2 || bestHMM=Hp_wineRed3</desc></annotation></sequence></clade><clade><branch_length>1.0E-6</branch_length><color><red>123</red><green>3</green><blue>35</blue></color><clade><name>CSV68_08480</name><branch_length>1.0E-6</branch_length><color><red>123</red><green>3</green><blue>35</blue></color><taxonomy><scientific_name>Firmicutes</scientific_name><common_name>Sporosarcina P29</common_name><synonym>H_euts</synonym></taxonomy><sequence><symbol>EUT2C</symbol><name>Sporosarcina P29 (Firmicutes) || bmcType=EUT2C (main)  || 113aa || [A0A2G5ZFS7]  eutS-like2 || wineRed3</name><annotation><desc>3seqs_id98 || 51seqs_id80 || eutS-like2 || 2loci_inTaxon || bestHMM=Hp_wineRed3</desc></annotation></sequence></clade><clade><name>HMPREF9372_2526</name><branch_length>0.014806</branch_length><color><red>123</red><green>3</green><blue>35</blue></color><taxonomy><scientific_name>Firmicutes</scientific_name><common_name>Sporosarcina 2681</common_name><synonym>H_euts</synonym></taxonomy><sequence><symbol>EUT2C</symbol><name>Sporosarcina 2681 (Firmicutes) || bmcType=EUT2C (main)  || 113aa || [F9DUP5]  eutS-like2 || wineRed3</name><annotation><desc>2seqs_id98 || 39seqs_id80 || eutS-like2 || bestHMM=Hp_wineRed3</desc></annotation></sequence></clade></clade></clade></clade></clade></clade></clade></clade></clade></clade></clade></clade></clade></clade></clade></clade></clade></clade></clade><clade><branch_length>0.056581</branch_length><color><red>200</red><green>127</green><blue>137</blue></color><clade><branch_length>0.100165</branch_length><color><red>200</red><green>127</green><blue>137</blue></color><clade><name>DEF42_09170</name><branch_length>0.030833</branch_length><color><red>200</red><green>127</green><blue>137</blue></color><taxonomy><scientific_name>Firmicutes</scientific_name><common_name>Desulfosporosinus (DEF42)</common_name><synonym>H_euts</synonym></taxonomy><sequence><symbol>GRM1A</symbol><name>Desulfosporosinus (DEF42) (Firmicutes) || bmcType=GRM1A (main)  || 117aa || [A0A358Q0E9]  cutR || oldRose1</name><annotation><desc>33seqs_id80 || cutR || 4loci_inTaxon || bestHMM=Hp_oldRose1</desc></annotation></sequence></clade><clade><branch_length>0.016996</branch_length><color><red>200</red><green>127</green><blue>137</blue></color><clade><name>SAMN02746098_00564</name><branch_length>0.031393</branch_length><color><red>200</red><green>127</green><blue>137</blue></color><taxonomy><scientific_name>Firmicutes</scientific_name><common_name>Desulfosporosinus DSM 15449</common_name><synonym>H_euts</synonym></taxonomy><sequence><symbol>GRM1A</symbol><name>Desulfosporosinus DSM 15449 (Firmicutes) || bmcType=GRM1A (main)  || 117aa || [A0A1M5RHF4]  cutR || oldRose1</name><annotation><desc>33seqs_id80 || cutR || 2loci_inTaxon || bestHMM=Hp_oldRose1</desc></annotation></sequence></clade><clade><branch_length>0.01659</branch_length><color><red>200</red><green>127</green><blue>137</blue></color><clade><branch_length>1.0E-6</branch_length><color><red>200</red><green>127</green><blue>137</blue></color><clade><name>Desde_4195</name><branch_length>0.083675</branch_length><color><red>200</red><green>127</green><blue>137</blue></color><taxonomy><scientific_name>Firmicutes</scientific_name><common_name>Desulfitobacterium ATCC 51507</common_name><synonym>H_euts</synonym></taxonomy><sequence><symbol>GRM1A</symbol><name>Desulfitobacterium ATCC 51507 (Firmicutes) || bmcType=GRM1A (main)  || 117aa || [I4AES1]  cutR || oldRose1</name><annotation><desc>33seqs_id80 || cutR || 2loci_inTaxon || bestHMM=Hp_oldRose1</desc></annotation></sequence></clade><clade><branch_length>0.01544</branch_length><color><red>200</red><green>127</green><blue>137</blue></color><clade><name>DSBG_3599</name><branch_length>0.031469</branch_length><color><red>200</red><green>127</green><blue>137</blue></color><taxonomy><scientific_name>Firmicutes</scientific_name><common_name>Desulfosporosinus BG</common_name><synonym>H_euts</synonym></taxonomy><sequence><symbol>GRM1A</symbol><name>Desulfosporosinus BG (Firmicutes) || bmcType=GRM1A (main)  || 117aa || [A0A1C3F2E8]  cutR || oldRose1</name><annotation><desc>2seqs_id98 || 33seqs_id80 || cutR || bestHMM=Hp_oldRose1</desc></annotation></sequence></clade><clade><name>SAMN02745215_01905</name><branch_length>0.032444</branch_length><color><red>200</red><green>127</green><blue>137</blue></color><taxonomy><scientific_name>Firmicutes</scientific_name><common_name>Desulfitobacterium DSM 11544</common_name><synonym>H_euts</synonym></taxonomy><sequence><symbol>GRM1A</symbol><name>Desulfitobacterium DSM 11544 (Firmicutes) || bmcType=GRM1A (main)  || 117aa || [A0A1M7TEM3]  cutR || oldRose1</name><annotation><desc>7seqs_id98 || 33seqs_id80 || cutR || 2loci_inTaxon || bestHMM=Hp_oldRose1</desc></annotation></sequence></clade></clade></clade><clade><branch_length>1.0E-6</branch_length><color><red>200</red><green>127</green><blue>137</blue></color><clade><name>SAMN02745123_03561</name><branch_length>0.032805</branch_length><color><red>200</red><green>127</green><blue>137</blue></color><taxonomy><scientific_name>Firmicutes</scientific_name><common_name>Desulfotomaculum DSM 10349</common_name><synonym>H_euts</synonym></taxonomy><sequence><symbol>GRM1A</symbol><name>Desulfotomaculum DSM 10349 (Firmicutes) || bmcType=GRM1A (main)  || 117aa || [A0A1M6WB73]  cutR || oldRose1</name><annotation><desc>33seqs_id80 || cutR || bestHMM=Hp_oldRose1</desc></annotation></sequence></clade><clade><branch_length>0.01665</branch_length><color><red>200</red><green>127</green><blue>137</blue></color><clade><name>DEAC_c12130</name><branch_length>0.026721</branch_length><color><red>200</red><green>127</green><blue>137</blue></color><taxonomy><scientific_name>Firmicutes</scientific_name><common_name>Desulfosporosinus M1</common_name><synonym>H_euts</synonym></taxonomy><sequence><symbol>GRM1A</symbol><name>Desulfosporosinus M1 (Firmicutes) || bmcType=GRM1A (main)  || 116aa || [A0A0J1FTE3]  cutR || oldRose1</name><annotation><desc>33seqs_id80 || cutR || bestHMM=Hp_oldRose1</desc></annotation></sequence></clade><clade><branch_length>0.004552</branch_length><color><red>200</red><green>127</green><blue>137</blue></color><clade><branch_length>1.0E-6</branch_length><color><red>200</red><green>127</green><blue>137</blue></color><clade><name>Desaci_1572</name><branch_length>0.031707</branch_length><color><red>200</red><green>127</green><blue>137</blue></color><taxonomy><scientific_name>Firmicutes</scientific_name><common_name>Desulfosporosinus DSM 22704</common_name><synonym>H_euts</synonym></taxonomy><sequence><symbol>GRM1A</symbol><name>Desulfosporosinus DSM 22704 (Firmicutes) || bmcType=GRM1A (main)  || 117aa || [I4D452]  cutR || oldRose1</name><annotation><desc>33seqs_id80 || cutR || bestHMM=Hp_oldRose1</desc></annotation></sequence></clade><clade><name>SAMN04488500_10750</name><branch_length>0.048069</branch_length><color><red>200</red><green>127</green><blue>137</blue></color><taxonomy><scientific_name>Firmicutes</scientific_name><common_name>Sporomusa DSM 5090</common_name><synonym>H_euts</synonym></taxonomy><sequence><symbol>GRM1A</symbol><name>Sporomusa DSM 5090 (Firmicutes) || bmcType=GRM1A (main)  || 117aa || [A0A1W2BBU9]  cutR || oldRose1</name><annotation><desc>33seqs_id80 || cutR || 4loci_inTaxon || bestHMM=Hp_oldRose1</desc></annotation></sequence></clade></clade><clade><branch_length>1.0E-6</branch_length><color><red>200</red><green>127</green><blue>137</blue></color><clade><name>SPSIL_47760</name><branch_length>0.047908</branch_length><color><red>200</red><green>127</green><blue>137</blue></color><taxonomy><scientific_name>Firmicutes</scientific_name><common_name>Sporomusa DSM 10669</common_name><synonym>H_euts</synonym></taxonomy><sequence><symbol>GRM1A</symbol><name>Sporomusa DSM 10669 (Firmicutes) || bmcType=GRM1A (main)  || 117aa || [A0A259U917]  cutR || oldRose1</name><annotation><desc>33seqs_id80 || cutR || 3loci_inTaxon || bestHMM=Hp_oldRose1</desc></annotation></sequence></clade><clade><branch_length>0.015605</branch_length><color><red>200</red><green>127</green><blue>137</blue></color><clade><branch_length>0.018235</branch_length><color><red>200</red><green>127</green><blue>137</blue></color><clade><name>DESHY_120083</name><branch_length>0.031953</branch_length><color><red>200</red><green>127</green><blue>137</blue></color><taxonomy><scientific_name>Firmicutes</scientific_name><common_name>Desulfotomaculum DSM 18033</common_name><synonym>H_euts</synonym></taxonomy><sequence><symbol>GRM1A</symbol><name>Desulfotomaculum DSM 18033 (Firmicutes) || bmcType=GRM1A (main)  || 118aa || [K8DY81]  cutR || oldRose1</name><annotation><desc>33seqs_id80 || cutR || bestHMM=Hp_oldRose1</desc></annotation></sequence></clade><clade><branch_length>0.06878</branch_length><color><red>200</red><green>127</green><blue>137</blue></color><clade><name>ACT01_04820</name><branch_length>1.0E-6</branch_length><color><red>200</red><green>127</green><blue>137</blue></color><taxonomy><scientific_name>Firmicutes</scientific_name><common_name>Megasphaera MH</common_name><synonym>H_euts</synonym></taxonomy><sequence><symbol>GRM1A</symbol><name>Megasphaera MH (Firmicutes) || bmcType=GRM1A (main)  || 116aa || [A0A344MI72]  cutR || oldRose1</name><annotation><desc>3seqs_id98 || 33seqs_id80 || cutR || bestHMM=Hp_oldRose1</desc></annotation></sequence></clade><clade><name>AB840_05620</name><branch_length>0.1031</branch_length><color><red>200</red><green>127</green><blue>137</blue></color><taxonomy><scientific_name>Firmicutes</scientific_name><common_name>Megasphaera DSM 20462 (AB840)</common_name><synonym>H_euts</synonym></taxonomy><sequence><symbol>GRM1A</symbol><name>Megasphaera DSM 20462 (AB840) (Firmicutes) || bmcType=GRM1A (main)  || 118aa || [A0A0J6WTM4]  cutR || oldRose1</name><annotation><desc>3seqs_id80 || cutR || 3loci_inTaxon || bestHMM=Hp_oldRose1</desc></annotation></sequence></clade></clade></clade><clade><branch_length>1.0E-6</branch_length><color><red>200</red><green>127</green><blue>137</blue></color><clade><name>Dred_3276</name><branch_length>1.0E-6</branch_length><color><red>200</red><green>127</green><blue>137</blue></color><taxonomy><scientific_name>Firmicutes</scientific_name><common_name>Desulfotomaculum MI-1</common_name><synonym>H_euts</synonym></taxonomy><sequence><symbol>GRM1A</symbol><name>Desulfotomaculum MI-1 (Firmicutes) || bmcType=GRM1A (main)  || 117aa || [A4J9M3]  cutR || oldRose1</name><annotation><desc>33seqs_id80 || cutR || 2loci_inTaxon || bestHMM=Hp_oldRose1</desc></annotation></sequence></clade><clade><branch_length>0.015992</branch_length><color><red>200</red><green>127</green><blue>137</blue></color><clade><branch_length>1.0E-6</branch_length><color><red>200</red><green>127</green><blue>137</blue></color><clade><name>B0537_00295</name><branch_length>0.085298</branch_length><color><red>200</red><green>127</green><blue>137</blue></color><taxonomy><scientific_name>Firmicutes</scientific_name><common_name>Desulfotomaculum GSS09</common_name><synonym>H_euts</synonym></taxonomy><sequence><symbol>GRM1A</symbol><name>Desulfotomaculum GSS09 (Firmicutes) || bmcType=GRM1A (main)  || 117aa || [A0A1S6ISF3]  cutR || oldRose1</name><annotation><desc>33seqs_id80 || cutR || bestHMM=Hp_oldRose1</desc></annotation></sequence></clade><clade><name>Desru_2086</name><branch_length>0.015471</branch_length><color><red>200</red><green>127</green><blue>137</blue></color><taxonomy><scientific_name>Firmicutes</scientific_name><common_name>Desulfotomaculum DSM 2154</common_name><synonym>H_euts</synonym></taxonomy><sequence><symbol>GRM1A</symbol><name>Desulfotomaculum DSM 2154 (Firmicutes) || bmcType=GRM1A (main)  || 117aa || [F6DK24]  cutR || oldRose1</name><annotation><desc>33seqs_id80 || cutR || bestHMM=Hp_oldRose1</desc></annotation></sequence></clade></clade><clade><branch_length>0.015494</branch_length><color><red>200</red><green>127</green><blue>137</blue></color><clade><name>DesyoDRAFT_5128</name><branch_length>0.015175</branch_length><color><red>200</red><green>127</green><blue>137</blue></color><taxonomy><scientific_name>Firmicutes</scientific_name><common_name>Desulfosporosinus DSM 17734</common_name><synonym>H_euts</synonym></taxonomy><sequence><symbol>GRM1A</symbol><name>Desulfosporosinus DSM 17734 (Firmicutes) || bmcType=GRM1A (main)  || 117aa || [H5Y083]  cutR || oldRose1</name><annotation><desc>33seqs_id80 || cutR || 3loci_inTaxon || bestHMM=Hp_oldRose1</desc></annotation></sequence></clade><clade><branch_length>0.015999</branch_length><color><red>200</red><green>127</green><blue>137</blue></color><clade><name>Desor_5419</name><branch_length>0.030212</branch_length><color><red>200</red><green>127</green><blue>137</blue></color><taxonomy><scientific_name>Firmicutes</scientific_name><common_name>Desulfosporosinus DSM 765</common_name><synonym>H_euts</synonym></taxonomy><sequence><symbol>GRM1A</symbol><name>Desulfosporosinus DSM 765 (Firmicutes) || bmcType=GRM1A (main)  || 117aa || [G7WEI2]  cutR || oldRose1</name><annotation><desc>33seqs_id80 || cutR || 3loci_inTaxon || bestHMM=Hp_oldRose1</desc></annotation></sequence></clade><clade><name>SAMN05443529_10394</name><branch_length>0.047288</branch_length><color><red>200</red><green>127</green><blue>137</blue></color><taxonomy><scientific_name>Firmicutes</scientific_name><common_name>Desulfosporosinus DSM 8344</common_name><synonym>H_euts</synonym></taxonomy><sequence><symbol>GRM1A</symbol><name>Desulfosporosinus DSM 8344 (Firmicutes) || bmcType=GRM1A (main)  || 117aa || [A0A1G7UCK8]  cutR || oldRose1</name><annotation><desc>2seqs_id98 || 33seqs_id80 || cutR || 3loci_inTaxon || bestHMM=Hp_oldRose1</desc></annotation></sequence></clade></clade></clade></clade></clade></clade></clade></clade></clade></clade></clade></clade></clade><clade><branch_length>1.0E-6</branch_length><color><red>200</red><green>127</green><blue>137</blue></color><clade><branch_length>0.083643</branch_length><color><red>200</red><green>127</green><blue>137</blue></color><clade><name>BCR26_06355</name><branch_length>0.02153</branch_length><color><red>200</red><green>127</green><blue>137</blue></color><taxonomy><scientific_name>Firmicutes</scientific_name><common_name>Enterococcus LMG 25899</common_name><synonym>H_euts</synonym></taxonomy><sequence><symbol>GRM1A</symbol><name>Enterococcus LMG 25899 (Firmicutes) || bmcType=GRM1A (main)  || 109aa || [A0A1E5KSU9]  cutR || oldRoseX</name><annotation><desc>5seqs_id80 || cutR || 2loci_inTaxon || bestHMM=Hp_oldRoseX</desc></annotation></sequence></clade><clade><branch_length>0.055462</branch_length><color><red>200</red><green>127</green><blue>137</blue></color><clade><name>A5888_000515</name><branch_length>0.14309</branch_length><color><red>200</red><green>127</green><blue>137</blue></color><taxonomy><scientific_name>Firmicutes</scientific_name><common_name>Enterococcus 9E7_DIV0242</common_name><synonym>H_euts</synonym></taxonomy><sequence><symbol>GRM1A</symbol><name>Enterococcus 9E7_DIV0242 (Firmicutes) || bmcType=GRM1A (main)  || 109aa || [A0A242KC10]  cutR || oldRoseX</name><annotation><desc>cutR || bestHMM=Hp_oldRoseX</desc></annotation></sequence></clade><clade><branch_length>0.046029</branch_length><color><red>200</red><green>127</green><blue>137</blue></color><clade><name>EGCR1_04750</name><branch_length>0.015894</branch_length><color><red>200</red><green>127</green><blue>137</blue></color><taxonomy><scientific_name>Firmicutes</scientific_name><common_name>Enterococcus DSM 15689</common_name><synonym>H_euts</synonym></taxonomy><sequence><symbol>GRM1A</symbol><name>Enterococcus DSM 15689 (Firmicutes) || bmcType=GRM1A (main)  || 109aa || [A0A345FQL9]  cutR || oldRoseX</name><annotation><desc>5seqs_id80 || cutR || bestHMM=Hp_oldRoseX</desc></annotation></sequence></clade><clade><branch_length>1.0E-6</branch_length><color><red>200</red><green>127</green><blue>137</blue></color><clade><name>A5865_001124</name><branch_length>0.015786</branch_length><color><red>200</red><green>127</green><blue>137</blue></color><taxonomy><scientific_name>Firmicutes</scientific_name><common_name>Enterococcus 12E11_DIV0728</common_name><synonym>H_euts</synonym></taxonomy><sequence><symbol>GRM1A</symbol><name>Enterococcus 12E11_DIV0728 (Firmicutes) || bmcType=GRM1A (main)  || 109aa || [A0A242HN04]  cutR || oldRoseX</name><annotation><desc>2seqs_id98 || 5seqs_id80 || cutR || bestHMM=Hp_oldRoseX</desc></annotation></sequence></clade><clade><name>A5875_000615</name><branch_length>1.0E-6</branch_length><color><red>200</red><green>127</green><blue>137</blue></color><taxonomy><scientific_name>Firmicutes</scientific_name><common_name>Enterococcus 3H8_DIV0648</common_name><synonym>H_euts</synonym></taxonomy><sequence><symbol>GRM1A</symbol><name>Enterococcus 3H8_DIV0648 (Firmicutes) || bmcType=GRM1A (main)  || 109aa || [A0A242DAW6]  cutR || oldRoseX</name><annotation><desc>5seqs_id80 || cutR || 2loci_inTaxon || bestHMM=Hp_oldRoseX</desc></annotation></sequence></clade></clade></clade></clade></clade><clade><branch_length>0.041123</branch_length><color><red>200</red><green>127</green><blue>137</blue></color><clade><branch_length>0.119978</branch_length><color><red>200</red><green>127</green><blue>137</blue></color><clade><name>PDENDC454_17178</name><branch_length>1.0E-6</branch_length><color><red>200</red><green>127</green><blue>137</blue></color><taxonomy><scientific_name>Firmicutes</scientific_name><common_name>Paenibacillus C454</common_name><synonym>H_euts</synonym></taxonomy><sequence><symbol>GRM1A</symbol><name>Paenibacillus C454 (Firmicutes) || bmcType=GRM1A (main)  || 117aa || [H3SIR2]  cutR || oldRoseX</name><annotation><desc>2seqs_id98 || 15seqs_id80 || cutR || 2loci_inTaxon || bestHMM=Hp_oldRoseX</desc></annotation></sequence></clade><clade><branch_length>0.032867</branch_length><color><red>200</red><green>127</green><blue>137</blue></color><clade><name>SAMN04488689_102632</name><branch_length>0.016074</branch_length><color><red>200</red><green>127</green><blue>137</blue></color><taxonomy><scientific_name>Firmicutes</scientific_name><common_name>Paenibacillus CL6Col</common_name><synonym>H_euts</synonym></taxonomy><sequence><symbol>GRM1A</symbol><name>Paenibacillus CL6Col (Firmicutes) || bmcType=GRM1A (main)  || 117aa || [A0A1G7FVU4]  cutR || oldRoseX</name><annotation><desc>3seqs_id98 || 15seqs_id80 || cutR || 2loci_inTaxon || bestHMM=Hp_oldRoseX</desc></annotation></sequence></clade><clade><branch_length>0.016026</branch_length><color><red>200</red><green>127</green><blue>137</blue></color><clade><name>SAMN05661091_2881</name><branch_length>0.056469</branch_length><color><red>200</red><green>127</green><blue>137</blue></color><taxonomy><scientific_name>Firmicutes</scientific_name><common_name>Paenibacillus N3/975</common_name><synonym>H_euts</synonym></taxonomy><sequence><symbol>GRM1A</symbol><name>Paenibacillus N3/975 (Firmicutes) || bmcType=GRM1A (main)  || 117aa || [A0A1X7HFX6]  cutR || oldRoseX</name><annotation><desc>15seqs_id80 || cutR || 3loci_inTaxon || bestHMM=Hp_oldRoseX</desc></annotation></sequence></clade><clade><branch_length>1.0E-6</branch_length><color><red>200</red><green>127</green><blue>137</blue></color><clade><name>PBLR_12637</name><branch_length>1.0E-6</branch_length><color><red>200</red><green>127</green><blue>137</blue></color><taxonomy><scientific_name>Firmicutes</scientific_name><common_name>Paenibacillus alvei</common_name><synonym>H_euts</synonym></taxonomy><sequence><symbol>GRM1A</symbol><name>Paenibacillus alvei (Firmicutes) || bmcType=GRM1A (main)  || 117aa || [A0A383RAS2]  cutR || oldRoseX</name><annotation><desc>15seqs_id80 || cutR || 2loci_inTaxon || bestHMM=Hp_oldRoseX</desc></annotation></sequence></clade><clade><branch_length>1.0E-6</branch_length><color><red>200</red><green>127</green><blue>137</blue></color><clade><name>PAALTS15_09199</name><branch_length>0.032355</branch_length><color><red>200</red><green>127</green><blue>137</blue></color><taxonomy><scientific_name>Firmicutes</scientific_name><common_name>Paenibacillus TS-15</common_name><synonym>H_euts</synonym></taxonomy><sequence><symbol>GRM1A</symbol><name>Paenibacillus TS-15 (Firmicutes) || bmcType=GRM1A (main)  || 117aa || [S9STV3]  cutR || oldRoseX</name><annotation><desc>2seqs_id98 || 15seqs_id80 || cutR || 2loci_inTaxon || bestHMM=Hp_oldRoseX</desc></annotation></sequence></clade><clade><name>PAV_7c02560</name><branch_length>1.0E-6</branch_length><color><red>200</red><green>127</green><blue>137</blue></color><taxonomy><scientific_name>Firmicutes</scientific_name><common_name>Paenibacillus ATCC 6344 (PAV_7c)</common_name><synonym>H_euts</synonym></taxonomy><sequence><symbol>GRM1A</symbol><name>Paenibacillus ATCC 6344 (PAV_7c) (Firmicutes) || bmcType=GRM1A (main)  || 117aa || [K4ZIU0]  cutR || oldRoseX</name><annotation><desc>15seqs_id80 || cutR || bestHMM=Hp_oldRoseX</desc></annotation></sequence></clade></clade></clade></clade></clade></clade><clade><branch_length>0.029379</branch_length><color><red>200</red><green>127</green><blue>137</blue></color><clade><branch_length>0.147815</branch_length><color><red>200</red><green>127</green><blue>137</blue></color><clade><name>HMPREF1091_01170</name><branch_length>0.042685</branch_length><color><red>200</red><green>127</green><blue>137</blue></color><taxonomy><scientific_name>Actinobacteria</scientific_name><common_name>Atopobium 10063974</common_name><synonym>H_euts</synonym></taxonomy><sequence><symbol>GRM1A</symbol><name>Atopobium 10063974 (Actinobacteria) || bmcType=GRM1A (main)  || 112aa || [N2BPK2]  cutR || oldRoseX</name><annotation><desc>2seqs_id98 || 2seqs_id80 || cutR || bestHMM=Hp_oldRoseX</desc></annotation></sequence></clade><clade><branch_length>0.150768</branch_length><color><red>200</red><green>127</green><blue>137</blue></color><clade><name>B5F74_04410</name><branch_length>0.052759</branch_length><color><red>200</red><green>127</green><blue>137</blue></color><taxonomy><scientific_name>Actinobacteria</scientific_name><common_name>Collinsella An271</common_name><synonym>H_euts</synonym></taxonomy><sequence><symbol>GRM1A</symbol><name>Collinsella An271 (Actinobacteria) || bmcType=GRM1A (main)  || 115aa || [A0A1Y4DRZ1]  cutR || oldRoseX</name><annotation><desc>3seqs_id80 || cutR || 2loci_inTaxon || bestHMM=Hp_oldRoseX</desc></annotation></sequence></clade><clade><branch_length>0.051315</branch_length><color><red>200</red><green>127</green><blue>137</blue></color><clade><name>HMPREF9452_00747</name><branch_length>0.034081</branch_length><color><red>200</red><green>127</green><blue>137</blue></color><taxonomy><scientific_name>Actinobacteria</scientific_name><common_name>Collinsella YIT 12063</common_name><synonym>H_euts</synonym></taxonomy><sequence><symbol>GRM1A</symbol><name>Collinsella YIT 12063 (Actinobacteria) || bmcType=GRM1A (main)  || 112aa || [G1WHJ7]  cutR || oldRoseX</name><annotation><desc>2seqs_id98 || 3seqs_id80 || cutR || bestHMM=Hp_oldRoseX</desc></annotation></sequence></clade><clade><name>BN589_00983</name><branch_length>0.190256</branch_length><color><red>200</red><green>127</green><blue>137</blue></color><taxonomy><scientific_name>Actinobacteria</scientific_name><common_name>Collinsella CAG:289</common_name><synonym>H_euts</synonym></taxonomy><sequence><symbol>GRM1A</symbol><name>Collinsella CAG:289 (Actinobacteria) || bmcType=GRM1A (main)  || 112aa || [R7D743]  cutR || oldRoseX</name><annotation><desc>4seqs_id98 || 4seqs_id80 || cutR || bestHMM=Hp_oldRoseX</desc></annotation></sequence></clade></clade></clade></clade><clade><branch_length>0.030304</branch_length><color><red>200</red><green>127</green><blue>137</blue></color><clade><branch_length>0.016533</branch_length><color><red>200</red><green>127</green><blue>137</blue></color><clade><name>HMPREF0379_0301</name><branch_length>0.047252</branch_length><color><red>200</red><green>127</green><blue>137</blue></color><taxonomy><scientific_name>Firmicutes</scientific_name><common_name>Peptoanaerobacter ATCC 43715</common_name><synonym>H_euts</synonym></taxonomy><sequence><symbol>GRM3A</symbol><name>Peptoanaerobacter ATCC 43715 (Firmicutes) || bmcType=GRM3A (main)  || 117aa || [E0QH03]  cutR || oldRose2</name><annotation><desc>3seqs_id98 || 5seqs_id80 || cutR || bestHMM=Hp_oldRose3</desc></annotation></sequence></clade><clade><branch_length>0.01968</branch_length><color><red>200</red><green>127</green><blue>137</blue></color><clade><branch_length>0.02655</branch_length><color><red>200</red><green>127</green><blue>137</blue></color><clade><name>SAMN02745115_02061</name><branch_length>0.03455</branch_length><color><red>200</red><green>127</green><blue>137</blue></color><taxonomy><scientific_name>Firmicutes</scientific_name><common_name>Peptoanaerobacter ATCC 43714</common_name><synonym>H_euts</synonym></taxonomy><sequence><symbol>GRM1A</symbol><name>Peptoanaerobacter ATCC 43714 (Firmicutes) || bmcType=GRM1A (main)  || 117aa || [A0A1T5KQU6]  cutR || oldRose2</name><annotation><desc>2seqs_id98 || 5seqs_id80 || cutR || 2loci_inTaxon || bestHMM=Hp_oldRose3</desc></annotation></sequence></clade><clade><name>ERS852568_01664</name><branch_length>0.110575</branch_length><color><red>200</red><green>127</green><blue>137</blue></color><taxonomy><scientific_name>Firmicutes</scientific_name><common_name>Clostridium 771-14 (ERS852568)</common_name><synonym>H_euts</synonym></taxonomy><sequence><symbol>GRM1A</symbol><name>Clostridium 771-14 (ERS852568) (Firmicutes) || bmcType=GRM1A (main)  || 122aa || [A0A174PAI0]  cutR || oldRose2</name><annotation><desc>3seqs_id98 || 3seqs_id80 || cutR || bestHMM=Hp_oldRose3</desc></annotation></sequence></clade></clade><clade><branch_length>0.206831</branch_length><color><red>200</red><green>127</green><blue>137</blue></color><clade><branch_length>0.012205</branch_length><color><red>200</red><green>127</green><blue>137</blue></color><clade><name>BKM67_04890</name><branch_length>0.066896</branch_length><color><red>200</red><green>127</green><blue>137</blue></color><taxonomy><scientific_name>Firmicutes</scientific_name><common_name>Streptococcus 01ZN-TG187 (BKM67)</common_name><synonym>H_euts</synonym></taxonomy><sequence><symbol>GRM1A</symbol><name>Streptococcus 01ZN-TG187 (BKM67) (Firmicutes) || bmcType=GRM1A (main)  || 112aa || [A0A0Z8QI51]  cutR || oldRose2</name><annotation><desc>11seqs_id98 || 12seqs_id80 || cutR || bestHMM=Hp_oldRose2_cutR</desc></annotation></sequence></clade><clade><name>NCTC6179_02025</name><branch_length>0.068563</branch_length><color><red>200</red><green>127</green><blue>137</blue></color><taxonomy><scientific_name>Firmicutes</scientific_name><common_name>Streptococcus NCTC5370 (NCTC6179)</common_name><synonym>H_euts</synonym></taxonomy><sequence><symbol>GRM1A</symbol><name>Streptococcus NCTC5370 (NCTC6179) (Firmicutes) || bmcType=GRM1A (main)  || 115aa || [A0A2X3YB28]  cutR || oldRose2</name><annotation><desc>10seqs_id98 || 10seqs_id80 || cutR || bestHMM=Hp_oldRose2_cutR</desc></annotation></sequence></clade></clade><clade><branch_length>0.019136</branch_length><color><red>200</red><green>127</green><blue>137</blue></color><clade><branch_length>0.015714</branch_length><color><red>200</red><green>127</green><blue>137</blue></color><clade><name>SAMEA4412692_02071</name><branch_length>0.033598</branch_length><color><red>200</red><green>127</green><blue>137</blue></color><taxonomy><scientific_name>Firmicutes</scientific_name><common_name>Streptococcus NCTC13788</common_name><synonym>H_euts</synonym></taxonomy><sequence><symbol>GRM1A</symbol><name>Streptococcus NCTC13788 (Firmicutes) || bmcType=GRM1A (main)  || 116aa || [A0A239SZJ5]  cutR || oldRose2</name><annotation><desc>2seqs_id80 || cutR || 2loci_inTaxon || bestHMM=Hp_oldRose2_cutR</desc></annotation></sequence></clade><clade><name>SR187_4395</name><branch_length>0.104825</branch_length><color><red>200</red><green>127</green><blue>137</blue></color><taxonomy><scientific_name>Firmicutes</scientific_name><common_name>Streptococcus ruminantium</common_name><synonym>H_euts</synonym></taxonomy><sequence><symbol>GRM1A</symbol><name>Streptococcus ruminantium (Firmicutes) || bmcType=GRM1A (main)  || 121aa || [A0A2Z5TMD3]  cutR || oldRose2</name><annotation><desc>12seqs_id80 || cutR || bestHMM=Hp_oldRose2_cutR</desc></annotation></sequence></clade></clade><clade><branch_length>1.0E-6</branch_length><color><red>200</red><green>127</green><blue>137</blue></color><clade><branch_length>0.015861</branch_length><color><red>200</red><green>127</green><blue>137</blue></color><clade><name>NC01_02740</name><branch_length>1.0E-6</branch_length><color><red>200</red><green>127</green><blue>137</blue></color><taxonomy><scientific_name>Firmicutes</scientific_name><common_name>Streptococcus NCTC4673</common_name><synonym>H_euts</synonym></taxonomy><sequence><symbol>GRM1A</symbol><name>Streptococcus NCTC4673 (Firmicutes) || bmcType=GRM1A (main)  || 116aa || [A0A0A6S731]  cutR || oldRose2</name><annotation><desc>4seqs_id80 || cutR || bestHMM=Hp_oldRose2_cutR</desc></annotation></sequence></clade><clade><name>ERS133248_04434</name><branch_length>0.048899</branch_length><color><red>200</red><green>127</green><blue>137</blue></color><taxonomy><scientific_name>Chlamydiae</scientific_name><common_name>Chlamydia R36176extract (ERS133248)</common_name><synonym>H_euts</synonym></taxonomy><sequence><symbol>GRM1A</symbol><name>Chlamydia R36176extract (ERS133248) (Chlamydiae) || bmcType=GRM1A (sat)  || 116aa || [A0A0E9GDK0]  cutR || oldRose2</name><annotation><desc>cutR || bestHMM=Hp_oldRose2_cutR</desc></annotation></sequence></clade></clade><clade><branch_length>0.015528</branch_length><color><red>200</red><green>127</green><blue>137</blue></color><clade><name>IUSA1_06800</name><branch_length>0.033658</branch_length><color><red>200</red><green>127</green><blue>137</blue></color><taxonomy><scientific_name>Firmicutes</scientific_name><common_name>Streptococcus IUSA1</common_name><synonym>H_euts</synonym></taxonomy><sequence><symbol>GRM1A</symbol><name>Streptococcus IUSA1 (Firmicutes) || bmcType=GRM1A (main)  || 117aa || [V4SKF3]  cutR || oldRose2</name><annotation><desc>3seqs_id98 || 4seqs_id80 || cutR || bestHMM=Hp_oldRose2_cutR</desc></annotation></sequence></clade><clade><branch_length>0.053051</branch_length><color><red>200</red><green>127</green><blue>137</blue></color><clade><name>HMPREF2780_00575</name><branch_length>0.050209</branch_length><color><red>200</red><green>127</green><blue>137</blue></color><taxonomy><scientific_name>Firmicutes</scientific_name><common_name>Streptococcus HMSC062B01</common_name><synonym>H_euts</synonym></taxonomy><sequence><symbol>GRM1A</symbol><name>Streptococcus HMSC062B01 (Firmicutes) || bmcType=GRM1A (main)  || 116aa || [A0A1E9DXQ7]  cutR || oldRose2</name><annotation><desc>2seqs_id98 || 3seqs_id80 || cutR || 2loci_inTaxon || bestHMM=Hp_oldRose2_cutR</desc></annotation></sequence></clade><clade><name>HMPREF1654_00416</name><branch_length>0.068062</branch_length><color><red>200</red><green>127</green><blue>137</blue></color><taxonomy><scientific_name>Firmicutes</scientific_name><common_name>Streptococcus SK54</common_name><synonym>H_euts</synonym></taxonomy><sequence><symbol>GRM1A</symbol><name>Streptococcus SK54 (Firmicutes) || bmcType=GRM1A (main)  || 116aa || [A0A0E2IV13] 6XPI cutR || oldRose2</name><annotation><desc>3seqs_id80 || cutR || bestHMM=Hp_oldRose2_cutR</desc></annotation></sequence></clade></clade></clade></clade></clade></clade></clade></clade><clade><branch_length>0.015527</branch_length><color><red>200</red><green>127</green><blue>137</blue></color><clade><branch_length>1.0E-6</branch_length><color><red>200</red><green>127</green><blue>137</blue></color><clade><name>SAMN05660830_01917</name><branch_length>0.13903</branch_length><color><red>200</red><green>127</green><blue>137</blue></color><taxonomy><scientific_name>Proteobacteria</scientific_name><common_name>Desulfovibrio DSM 7057 (SAMN05660830)</common_name><synonym>H_euts</synonym></taxonomy><sequence><symbol>GRM1A</symbol><name>Desulfovibrio DSM 7057 (SAMN05660830) (Proteobacteria) || bmcType=GRM1A (main)  || 119aa || [A0A1M6HR07]  cutR || oldRose3</name><annotation><desc>cutR || 2loci_inTaxon || bestHMM=Hp_oldRose3</desc></annotation></sequence></clade><clade><branch_length>0.0309</branch_length><color><red>200</red><green>127</green><blue>137</blue></color><clade><name>SAMN04488528_100859</name><branch_length>0.084454</branch_length><color><red>200</red><green>127</green><blue>137</blue></color><taxonomy><scientific_name>Firmicutes</scientific_name><common_name>Clostridium DSM 12271</common_name><synonym>H_euts</synonym></taxonomy><sequence><symbol>EUT2_GRM1</symbol><name>Clostridium DSM 12271 (Firmicutes) || bmcType=EUT2_GRM1 (main) (omitted) || 117aa || [A0A1I0XE94]  cutR || oldRose3</name><annotation><desc>76seqs_id80 || cutR || 2loci_inTaxon || bestHMM=Hp_oldRose3</desc></annotation></sequence></clade><clade><branch_length>1.0E-6</branch_length><color><red>200</red><green>127</green><blue>137</blue></color><clade><name>B9W14_22570</name><branch_length>1.0E-6</branch_length><color><red>200</red><green>127</green><blue>137</blue></color><taxonomy><scientific_name>Firmicutes</scientific_name><common_name>Clostridium SL1</common_name><synonym>H_euts</synonym></taxonomy><sequence><symbol>GRM1A</symbol><name>Clostridium SL1 (Firmicutes) || bmcType=GRM1A (main)  || 117aa || [A0A2U8DWQ3]  cutR || oldRose3</name><annotation><desc>3seqs_id98 || 76seqs_id80 || cutR || 3loci_inTaxon || bestHMM=Hp_oldRose3</desc></annotation></sequence></clade><clade><branch_length>1.0E-6</branch_length><color><red>200</red><green>127</green><blue>137</blue></color><clade><branch_length>0.015477</branch_length><color><red>200</red><green>127</green><blue>137</blue></color><clade><name>SAMN02745207_02889</name><branch_length>0.031281</branch_length><color><red>200</red><green>127</green><blue>137</blue></color><taxonomy><scientific_name>Firmicutes</scientific_name><common_name>Clostridium DSM 8605</common_name><synonym>H_euts</synonym></taxonomy><sequence><symbol>GRM1A</symbol><name>Clostridium DSM 8605 (Firmicutes) || bmcType=GRM1A (main)  || 117aa || [A0A1M5WHB7]  cutR || oldRose3</name><annotation><desc>76seqs_id80 || cutR || 2loci_inTaxon || bestHMM=Hp_oldRose3</desc></annotation></sequence></clade><clade><branch_length>0.030866</branch_length><color><red>200</red><green>127</green><blue>137</blue></color><clade><branch_length>1.0E-6</branch_length><color><red>200</red><green>127</green><blue>137</blue></color><clade><name>CCH01_017550</name><branch_length>0.015601</branch_length><color><red>200</red><green>127</green><blue>137</blue></color><taxonomy><scientific_name>Firmicutes</scientific_name><common_name>Clostridium JF4335</common_name><synonym>H_euts</synonym></taxonomy><sequence><symbol>GRM1</symbol><name>Clostridium JF4335 (Firmicutes) || bmcType=GRM1 (main) (omitted) || 117aa || [S6F1K7]  cutR || oldRose3</name><annotation><desc>2seqs_id98 || 76seqs_id80 || cutR || 2loci_inTaxon || bestHMM=Hp_oldRose3</desc></annotation></sequence></clade><clade><name>SAMEA3545416_00087</name><branch_length>1.0E-6</branch_length><color><red>200</red><green>127</green><blue>137</blue></color><taxonomy><scientific_name>Firmicutes</scientific_name><common_name>Clostridium (SAMEA3545416)</common_name><synonym>H_euts</synonym></taxonomy><sequence><symbol>GRM1A</symbol><name>Clostridium (SAMEA3545416) (Firmicutes) || bmcType=GRM1A (main)  || 117aa || [A0A1C6AQU0]  cutR || oldRose3</name><annotation><desc>76seqs_id80 || cutR || 4loci_inTaxon || bestHMM=Hp_oldRose3</desc></annotation></sequence></clade></clade><clade><name>SAMN02745163_01528</name><branch_length>0.052055</branch_length><color><red>200</red><green>127</green><blue>137</blue></color><taxonomy><scientific_name>Firmicutes</scientific_name><common_name>Clostridium DSM 21758</common_name><synonym>H_euts</synonym></taxonomy><sequence><symbol>GRM1A</symbol><name>Clostridium DSM 21758 (Firmicutes) || bmcType=GRM1A (main)  || 117aa || [A0A1M6HN17]  cutR || oldRose3</name><annotation><desc>76seqs_id80 || cutR || bestHMM=Hp_oldRose3</desc></annotation></sequence></clade></clade></clade><clade><branch_length>0.031203</branch_length><color><red>200</red><green>127</green><blue>137</blue></color><clade><name>U732_3402</name><branch_length>0.017335</branch_length><color><red>200</red><green>127</green><blue>137</blue></color><taxonomy><scientific_name>Firmicutes</scientific_name><common_name>Clostridium CDC 2741</common_name><synonym>H_euts</synonym></taxonomy><sequence><symbol>GRM1A</symbol><name>Clostridium CDC 2741 (Firmicutes) || bmcType=GRM1A (main)  || 117aa || [A0A0C1R081]  cutR || oldRose3</name><annotation><desc>2seqs_id98 || 76seqs_id80 || cutR || 3loci_inTaxon || bestHMM=Hp_oldRose3</desc></annotation></sequence></clade><clade><branch_length>1.0E-6</branch_length><color><red>200</red><green>127</green><blue>137</blue></color><clade><branch_length>0.032487</branch_length><color><red>200</red><green>127</green><blue>137</blue></color><clade><name>DCR69_01710</name><branch_length>0.014076</branch_length><color><red>200</red><green>127</green><blue>137</blue></color><taxonomy><scientific_name>Firmicutes</scientific_name><common_name>Clostridium (DCR69)</common_name><synonym>H_euts</synonym></taxonomy><sequence><symbol>GRM1A</symbol><name>Clostridium (DCR69) (Firmicutes) || bmcType=GRM1A (main)  || 117aa || [A0A355DA66]  cutR || oldRose3</name><annotation><desc>4seqs_id98 || 76seqs_id80 || cutR || 2loci_inTaxon || bestHMM=Hp_oldRose3</desc></annotation></sequence></clade><clade><name>C3495_09165</name><branch_length>0.047099</branch_length><color><red>200</red><green>127</green><blue>137</blue></color><taxonomy><scientific_name>Firmicutes</scientific_name><common_name>unclassified-Clostridiaceae 14S0207</common_name><synonym>H_euts</synonym></taxonomy><sequence><symbol>GRM1A</symbol><name>unclassified-Clostridiaceae 14S0207 (Firmicutes) || bmcType=GRM1A (main)  || 117aa || [A0A2Z4WCN3]  cutR || oldRose3</name><annotation><desc>76seqs_id80 || cutR || 3loci_inTaxon || bestHMM=Hp_oldRose3</desc></annotation></sequence></clade></clade><clade><branch_length>0.014982</branch_length><color><red>200</red><green>127</green><blue>137</blue></color><clade><branch_length>0.05028</branch_length><color><red>200</red><green>127</green><blue>137</blue></color><clade><name>ADT22_09820</name><branch_length>0.01668</branch_length><color><red>200</red><green>127</green><blue>137</blue></color><taxonomy><scientific_name>Firmicutes</scientific_name><common_name>Clostridium ATCC 25763 (ADT22)</common_name><synonym>H_euts</synonym></taxonomy><sequence><symbol>GRM1A</symbol><name>Clostridium ATCC 25763 (ADT22) (Firmicutes) || bmcType=GRM1A (main)  || 117aa || [A0A0C2N958]  cutR || oldRose3</name><annotation><desc>4seqs_id98 || 76seqs_id80 || cutR || 2loci_inTaxon || bestHMM=Hp_oldRose3</desc></annotation></sequence></clade><clade><name>SAMN04489866_103121</name><branch_length>0.166356</branch_length><color><red>200</red><green>127</green><blue>137</blue></color><taxonomy><scientific_name>Firmicutes</scientific_name><common_name>Peptococcus DSM 20475</common_name><synonym>H_euts</synonym></taxonomy><sequence><symbol>GRM1A</symbol><name>Peptococcus DSM 20475 (Firmicutes) || bmcType=GRM1A (main)  || 117aa || [A0A1G6UST8]  cutR || oldRose3</name><annotation><desc>cutR || bestHMM=Hp_oldRose3</desc></annotation></sequence></clade></clade><clade><branch_length>0.015228</branch_length><color><red>200</red><green>127</green><blue>137</blue></color><clade><name>BS637_02330</name><branch_length>0.031331</branch_length><color><red>200</red><green>127</green><blue>137</blue></color><taxonomy><scientific_name>Firmicutes</scientific_name><common_name>Clostridium PE</common_name><synonym>H_euts</synonym></taxonomy><sequence><symbol>GRM1A</symbol><name>Clostridium PE (Firmicutes) || bmcType=GRM1A (main)  || 117aa || [A0A1S9HYX3]  cutR || oldRose3</name><annotation><desc>2seqs_id98 || 76seqs_id80 || cutR || 2loci_inTaxon || bestHMM=Hp_oldRose3</desc></annotation></sequence></clade><clade><branch_length>1.0E-6</branch_length><color><red>200</red><green>127</green><blue>137</blue></color><clade><name>B0673_07285</name><branch_length>0.015075</branch_length><color><red>200</red><green>127</green><blue>137</blue></color><taxonomy><scientific_name>Firmicutes</scientific_name><common_name>Clostridium 1275_DC</common_name><synonym>H_euts</synonym></taxonomy><sequence><symbol>GRM1A</symbol><name>Clostridium 1275_DC (Firmicutes) || bmcType=GRM1A (main)  || 117aa || [A0A1T1EW73]  cutR || oldRose3</name><annotation><desc>3seqs_id98 || 76seqs_id80 || cutR || bestHMM=Hp_oldRose3</desc></annotation></sequence></clade><clade><branch_length>1.0E-6</branch_length><color><red>200</red><green>127</green><blue>137</blue></color><clade><name>BN906_01602</name><branch_length>1.0E-6</branch_length><color><red>200</red><green>127</green><blue>137</blue></color><taxonomy><scientific_name>Firmicutes</scientific_name><common_name>Clostridium 12124569</common_name><synonym>H_euts</synonym></taxonomy><sequence><symbol>GRM1A</symbol><name>Clostridium 12124569 (Firmicutes) || bmcType=GRM1A (main)  || 117aa || [U6EYT0]  cutR || oldRose3</name><annotation><desc>6seqs_id98 || 76seqs_id80 || cutR || 2loci_inTaxon || bestHMM=Hp_oldRose3</desc></annotation></sequence></clade><clade><branch_length>1.0E-6</branch_length><color><red>200</red><green>127</green><blue>137</blue></color><clade><name>AXF41_05155</name><branch_length>0.015116</branch_length><color><red>200</red><green>127</green><blue>137</blue></color><taxonomy><scientific_name>Firmicutes</scientific_name><common_name>Clostridium haemolyticum</common_name><synonym>H_euts</synonym></taxonomy><sequence><symbol>GRM1A</symbol><name>Clostridium haemolyticum (Firmicutes) || bmcType=GRM1A (main)  || 117aa || [A0A1V2Y9K4]  cutR || oldRose3</name><annotation><desc>7seqs_id98 || 76seqs_id80 || cutR || bestHMM=Hp_oldRose3</desc></annotation></sequence></clade><clade><name>RSJ2_2018</name><branch_length>0.015109</branch_length><color><red>200</red><green>127</green><blue>137</blue></color><taxonomy><scientific_name>Firmicutes</scientific_name><common_name>Clostridium ATCC 25763 (RSJ2)</common_name><synonym>H_euts</synonym></taxonomy><sequence><symbol>GRM1A</symbol><name>Clostridium ATCC 25763 (RSJ2) (Firmicutes) || bmcType=GRM1A (sat) (omitted) || 117aa || [A0A2I4P869]  cutR || oldRose3</name><annotation><desc>28seqs_id98 || 76seqs_id80 || cutR || bestHMM=Hp_oldRose3</desc></annotation></sequence></clade></clade></clade></clade></clade></clade></clade></clade></clade></clade></clade></clade><clade><branch_length>1.0E-6</branch_length><color><red>200</red><green>127</green><blue>137</blue></color><clade><branch_length>0.016126</branch_length><color><red>200</red><green>127</green><blue>137</blue></color><clade><branch_length>0.004446</branch_length><color><red>200</red><green>127</green><blue>137</blue></color><clade><name>A5798_001138</name><branch_length>0.152938</branch_length><color><red>200</red><green>127</green><blue>137</blue></color><taxonomy><scientific_name>Firmicutes</scientific_name><common_name>Enterococcus 6C8_DIV0013</common_name><synonym>H_euts</synonym></taxonomy><sequence><symbol>GRM1A</symbol><name>Enterococcus 6C8_DIV0013 (Firmicutes) || bmcType=GRM1A (main)  || 112aa || [A0A242L7Q2]  cutR || oldRose3</name><annotation><desc>2seqs_id98 || 2seqs_id80 || cutR || bestHMM=Hp_oldRose3</desc></annotation></sequence></clade><clade><branch_length>0.078579</branch_length><color><red>200</red><green>127</green><blue>137</blue></color><clade><name>Clos_2396</name><branch_length>1.0E-6</branch_length><color><red>200</red><green>127</green><blue>137</blue></color><taxonomy><scientific_name>Firmicutes</scientific_name><common_name>Alkaliphilus OhILAs</common_name><synonym>H_euts</synonym></taxonomy><sequence><symbol>GRM1A</symbol><name>Alkaliphilus OhILAs (Firmicutes) || bmcType=GRM1A (main)  || 117aa || [A8MJE6]  cutR || oldRose3</name><annotation><desc>2seqs_id80 || cutR || 3loci_inTaxon || bestHMM=Hp_oldRose3</desc></annotation></sequence></clade><clade><name>Amet_3834</name><branch_length>0.13269</branch_length><color><red>200</red><green>127</green><blue>137</blue></color><taxonomy><scientific_name>Firmicutes</scientific_name><common_name>Alkaliphilus QYMF</common_name><synonym>H_euts</synonym></taxonomy><sequence><symbol>GRM1A</symbol><name>Alkaliphilus QYMF (Firmicutes) || bmcType=GRM1A (main)  || 117aa || [A6TUT3]  cutR || oldRose3</name><annotation><desc>cutR || 3loci_inTaxon || bestHMM=Hp_oldRose3</desc></annotation></sequence></clade></clade></clade><clade><branch_length>0.01525</branch_length><color><red>200</red><green>127</green><blue>137</blue></color><clade><name>SAMEA3545284_01692</name><branch_length>0.015642</branch_length><color><red>200</red><green>127</green><blue>137</blue></color><taxonomy><scientific_name>Firmicutes</scientific_name><common_name>Eubacterium (SAMEA3545284)</common_name><synonym>H_euts</synonym></taxonomy><sequence><symbol>GRM1A</symbol><name>Eubacterium (SAMEA3545284) (Firmicutes) || bmcType=GRM1A (main)  || 117aa || [A0A1C5SQX8]  cutR || oldRose3</name><annotation><desc>2seqs_id80 || cutR || bestHMM=Hp_oldRose3</desc></annotation></sequence></clade><clade><branch_length>1.0E-6</branch_length><color><red>200</red><green>127</green><blue>137</blue></color><clade><name>SAMN02745161_1884</name><branch_length>0.137769</branch_length><color><red>200</red><green>127</green><blue>137</blue></color><taxonomy><scientific_name>Proteobacteria</scientific_name><common_name>Halodesulfovibrio DSM 17456</common_name><synonym>H_euts</synonym></taxonomy><sequence><symbol>UA</symbol><name>Halodesulfovibrio DSM 17456 (Proteobacteria) || bmcType=UA (sat) (omitted) || 117aa || [A0A1N6GY92]  cutR || oldRose3</name><annotation><desc>2seqs_id80 || cutR || bestHMM=Hp_oldRose3</desc></annotation></sequence></clade><clade><branch_length>0.01552</branch_length><color><red>200</red><green>127</green><blue>137</blue></color><clade><name>BN000_01735</name><branch_length>1.0E-6</branch_length><color><red>200</red><green>127</green><blue>137</blue></color><taxonomy><scientific_name>Firmicutes</scientific_name><common_name>Bacillus LF1</common_name><synonym>H_euts</synonym></taxonomy><sequence><symbol>GRM1A</symbol><name>Bacillus LF1 (Firmicutes) || bmcType=GRM1A (main)  || 117aa || [A0A0U1NUU6]  cutR || oldRose3</name><annotation><desc>76seqs_id80 || cutR || 3loci_inTaxon || bestHMM=Hp_oldRose3</desc></annotation></sequence></clade><clade><name>CN481_21000</name><branch_length>0.015491</branch_length><color><red>200</red><green>127</green><blue>137</blue></color><taxonomy><scientific_name>Firmicutes</scientific_name><common_name>Bacillus AFS006103</common_name><synonym>H_euts</synonym></taxonomy><sequence><symbol>GRM1A</symbol><name>Bacillus AFS006103 (Firmicutes) || bmcType=GRM1A (main)  || 117aa || [A0A2A8ICR7]  cutR || oldRose3</name><annotation><desc>76seqs_id80 || cutR || 2loci_inTaxon || bestHMM=Hp_oldRose3</desc></annotation></sequence></clade></clade></clade></clade></clade><clade><branch_length>0.017764</branch_length><color><red>200</red><green>127</green><blue>137</blue></color><clade><name>C817_05352</name><branch_length>0.137597</branch_length><color><red>200</red><green>127</green><blue>137</blue></color><taxonomy><scientific_name>Firmicutes</scientific_name><common_name>Dorea 43953</common_name><synonym>H_euts</synonym></taxonomy><sequence><symbol>GRM1A</symbol><name>Dorea 43953 (Firmicutes) || bmcType=GRM1A (main)  || 119aa || [R9MPP3]  cutR || oldRose3</name><annotation><desc>cutR || bestHMM=Hp_oldRose3</desc></annotation></sequence></clade><clade><branch_length>0.012546</branch_length><color><red>200</red><green>127</green><blue>137</blue></color><clade><name>BHK98_03070</name><branch_length>0.029954</branch_length><color><red>200</red><green>127</green><blue>137</blue></color><taxonomy><scientific_name>Firmicutes</scientific_name><common_name>Eubacterium 24907</common_name><synonym>H_euts</synonym></taxonomy><sequence><symbol>GRM1A</symbol><name>Eubacterium 24907 (Firmicutes) || bmcType=GRM1A (main)  || 119aa || [A0A1Q9JFX0]  cutR || oldRose3</name><annotation><desc>cutR || bestHMM=Hp_oldRose3</desc></annotation></sequence></clade><clade><branch_length>1.0E-6</branch_length><color><red>200</red><green>127</green><blue>137</blue></color><clade><name>SAMN05443428_101126</name><branch_length>0.079329</branch_length><color><red>200</red><green>127</green><blue>137</blue></color><taxonomy><scientific_name>Firmicutes</scientific_name><common_name>Caloramator USBA 833</common_name><synonym>H_euts</synonym></taxonomy><sequence><symbol>GRM1A</symbol><name>Caloramator USBA 833 (Firmicutes) || bmcType=GRM1A (main)  || 117aa || [A0A1T4WFS6]  cutR || oldRose3</name><annotation><desc>76seqs_id80 || cutR || bestHMM=Hp_oldRose3</desc></annotation></sequence></clade><clade><branch_length>0.030786</branch_length><color><red>200</red><green>127</green><blue>137</blue></color><clade><branch_length>0.015602</branch_length><color><red>200</red><green>127</green><blue>137</blue></color><clade><branch_length>0.046211</branch_length><color><red>200</red><green>127</green><blue>137</blue></color><clade><name>Closa_4016</name><branch_length>0.030815</branch_length><color><red>200</red><green>127</green><blue>137</blue></color><taxonomy><scientific_name>Firmicutes</scientific_name><common_name>Lachnoclostridium ATCC 35040</common_name><synonym>H_euts</synonym></taxonomy><sequence><symbol>GRM1A</symbol><name>Lachnoclostridium ATCC 35040 (Firmicutes) || bmcType=GRM1A (main)  || 112aa || [D9R1K4]  cutR || oldRose4</name><annotation><desc>17seqs_id80 || cutR || 3loci_inTaxon || bestHMM=Hp_oldRose4</desc></annotation></sequence></clade><clade><branch_length>1.0E-6</branch_length><color><red>200</red><green>127</green><blue>137</blue></color><clade><name>Cphy_1419</name><branch_length>0.015118</branch_length><color><red>200</red><green>127</green><blue>137</blue></color><taxonomy><scientific_name>Firmicutes</scientific_name><common_name>Lachnoclostridium ATCC 700394</common_name><synonym>H_euts</synonym></taxonomy><sequence><symbol>GRM1A</symbol><name>Lachnoclostridium ATCC 700394 (Firmicutes) || bmcType=GRM1A (main)  || 113aa || [A9KPD2]  cutR || oldRose4</name><annotation><desc>17seqs_id80 || cutR || 3loci_inTaxon || bestHMM=Hp_oldRose4</desc></annotation></sequence></clade><clade><branch_length>0.014743</branch_length><color><red>200</red><green>127</green><blue>137</blue></color><clade><name>BXY41_101243</name><branch_length>0.03024</branch_length><color><red>200</red><green>127</green><blue>137</blue></color><taxonomy><scientific_name>Bacteroidetes</scientific_name><common_name>Bacteroides xylanolyticus</common_name><synonym>H_euts</synonym></taxonomy><sequence><symbol>GRM1A</symbol><name>Bacteroides xylanolyticus (Bacteroidetes) || bmcType=GRM1A (main)  || 112aa || [A0A2S6HYM8]  cutR || oldRose4</name><annotation><desc>17seqs_id80 || cutR || 4loci_inTaxon || bestHMM=Hp_oldRose4</desc></annotation></sequence></clade><clade><branch_length>1.0E-6</branch_length><color><red>200</red><green>127</green><blue>137</blue></color><clade><name>DDX68_22435</name><branch_length>1.0E-6</branch_length><color><red>200</red><green>127</green><blue>137</blue></color><taxonomy><scientific_name>Firmicutes</scientific_name><common_name>Clostridium (DDX68)</common_name><synonym>H_euts</synonym></taxonomy><sequence><symbol>incomplete</symbol><name>Clostridium (DDX68) (Firmicutes) || bmcType=incomplete (main) (omitted) || 107aa || [A0A353MZK0]  cutR || oldRose4</name><annotation><desc>17seqs_id80 || cutR || 3loci_inTaxon || bestHMM=Hp_oldRose4</desc></annotation></sequence></clade><clade><name>H171_4339</name><branch_length>1.0E-6</branch_length><color><red>200</red><green>127</green><blue>137</blue></color><taxonomy><scientific_name>Firmicutes</scientific_name><common_name>Lachnoclostridium 18A</common_name><synonym>H_euts</synonym></taxonomy><sequence><symbol>GRM1A</symbol><name>Lachnoclostridium 18A (Firmicutes) || bmcType=GRM1A (main)  || 112aa || [A0A2M8ZBC2]  cutR || oldRose4</name><annotation><desc>9seqs_id98 || 17seqs_id80 || cutR || 3loci_inTaxon || bestHMM=Hp_oldRose4</desc></annotation></sequence></clade></clade></clade></clade></clade><clade><branch_length>0.015693</branch_length><color><red>200</red><green>127</green><blue>137</blue></color><clade><name>ERS852407_01586</name><branch_length>1.0E-6</branch_length><color><red>200</red><green>127</green><blue>137</blue></color><taxonomy><scientific_name>Firmicutes</scientific_name><common_name>Hungatella AF31-1 (ERS852407)</common_name><synonym>H_euts</synonym></taxonomy><sequence><symbol>GRM1A</symbol><name>Hungatella AF31-1 (ERS852407) (Firmicutes) || bmcType=GRM1A (main)  || 117aa || [A0A174BG14]  cutR || oldRose4</name><annotation><desc>3seqs_id98 || 12seqs_id80 || cutR || bestHMM=Hp_oldRose4</desc></annotation></sequence></clade><clade><branch_length>0.040038</branch_length><color><red>200</red><green>127</green><blue>137</blue></color><clade><branch_length>0.101985</branch_length><color><red>200</red><green>127</green><blue>137</blue></color><clade><name>CLOSTASPAR_04585</name><branch_length>1.0E-6</branch_length><color><red>200</red><green>127</green><blue>137</blue></color><taxonomy><scientific_name>Firmicutes</scientific_name><common_name>Lachnoclostridium DSM 15981</common_name><synonym>H_euts</synonym></taxonomy><sequence><symbol>GRM1A</symbol><name>Lachnoclostridium DSM 15981 (Firmicutes) || bmcType=GRM1A (main)  || 144aa || [C0D5N9]  cutR || oldRose4</name><annotation><desc>3seqs_id98 || 3seqs_id80 || cutR || 3loci_inTaxon || bestHMM=Hp_oldRose4</desc></annotation></sequence></clade><clade><name>SAMN05216313_11927</name><branch_length>1.0E-6</branch_length><color><red>200</red><green>127</green><blue>137</blue></color><taxonomy><scientific_name>Firmicutes</scientific_name><common_name>Lachnoclostridium NLAE-zl-G277 (SAMN05216313)</common_name><synonym>H_euts</synonym></taxonomy><sequence><symbol>GRM1A</symbol><name>Lachnoclostridium NLAE-zl-G277 (SAMN05216313) (Firmicutes) || bmcType=GRM1A (main)  || 184aa || [A0A1I0I3Z3]  cutR || oldRose4</name><annotation><desc>2seqs_id98 || 2seqs_id80 || cutR || 3loci_inTaxon || bestHMM=Hp_oldRose4</desc></annotation></sequence></clade></clade><clade><branch_length>0.014463</branch_length><color><red>200</red><green>127</green><blue>137</blue></color><clade><branch_length>0.022798</branch_length><color><red>200</red><green>127</green><blue>137</blue></color><clade><name>CBFG_00664</name><branch_length>0.031164</branch_length><color><red>200</red><green>127</green><blue>137</blue></color><taxonomy><scientific_name>Firmicutes</scientific_name><common_name>unclassified-Clostridiales 1_7_47_FAA</common_name><synonym>H_euts</synonym></taxonomy><sequence><symbol>GRM1A</symbol><name>unclassified-Clostridiales 1_7_47_FAA (Firmicutes) || bmcType=GRM1A (main)  || 117aa || [C5EEA1]  cutR || oldRose4</name><annotation><desc>2seqs_id98 || 12seqs_id80 || cutR || bestHMM=Hp_oldRose4</desc></annotation></sequence></clade><clade><name>CLFS41_18640</name><branch_length>0.029278</branch_length><color><red>200</red><green>127</green><blue>137</blue></color><taxonomy><scientific_name>Firmicutes</scientific_name><common_name>Clostridium FS41</common_name><synonym>H_euts</synonym></taxonomy><sequence><symbol>GRM1A</symbol><name>Clostridium FS41 (Firmicutes) || bmcType=GRM1A (main)  || 117aa || [A0A0F0CIQ1]  cutR || oldRose4</name><annotation><desc>5seqs_id98 || 6seqs_id80 || cutR || bestHMM=Hp_oldRose4</desc></annotation></sequence></clade></clade><clade><branch_length>0.040409</branch_length><color><red>200</red><green>127</green><blue>137</blue></color><clade><name>B5F28_08320</name><branch_length>1.0E-6</branch_length><color><red>200</red><green>127</green><blue>137</blue></color><taxonomy><scientific_name>Firmicutes</scientific_name><common_name>Gemmiger An194</common_name><synonym>H_euts</synonym></taxonomy><sequence><symbol>GRM1A</symbol><name>Gemmiger An194 (Firmicutes) || bmcType=GRM1A (main)  || 116aa || [A0A1Y4IUM9]  cutR || oldRose4</name><annotation><desc>4seqs_id98 || 6seqs_id80 || cutR || bestHMM=Hp_oldRose4</desc></annotation></sequence></clade><clade><name>A4V08_24155</name><branch_length>0.113542</branch_length><color><red>200</red><green>127</green><blue>137</blue></color><taxonomy><scientific_name>Firmicutes</scientific_name><common_name>Lachnoclostridium YL32</common_name><synonym>H_euts</synonym></taxonomy><sequence><symbol>GRM1A</symbol><name>Lachnoclostridium YL32 (Firmicutes) || bmcType=GRM1A (main)  || 111aa || [A0A1C7GEK0]  cutR || oldRose4</name><annotation><desc>2seqs_id98 || 6seqs_id80 || cutR || 2loci_inTaxon || bestHMM=Hp_oldRose4</desc></annotation></sequence></clade></clade></clade></clade></clade></clade><clade><branch_length>0.036614</branch_length><color><red>200</red><green>127</green><blue>137</blue></color><clade><branch_length>0.017181</branch_length><color><red>200</red><green>127</green><blue>137</blue></color><clade><name>BW732_05610</name><branch_length>0.099383</branch_length><color><red>200</red><green>127</green><blue>137</blue></color><taxonomy><scientific_name>Firmicutes</scientific_name><common_name>Vagococcus CD276</common_name><synonym>H_euts</synonym></taxonomy><sequence><symbol>GRM1A</symbol><name>Vagococcus CD276 (Firmicutes) || bmcType=GRM1A (main)  || 114aa || [A0A1Q2D681]  cutR || oldRose4</name><annotation><desc>cutR || bestHMM=Hp_oldRose4</desc></annotation></sequence></clade><clade><branch_length>0.038928</branch_length><color><red>200</red><green>127</green><blue>137</blue></color><clade><branch_length>0.051254</branch_length><color><red>200</red><green>127</green><blue>137</blue></color><clade><name>SAMN02194393_04902</name><branch_length>0.157632</branch_length><color><red>200</red><green>127</green><blue>137</blue></color><taxonomy><scientific_name>Firmicutes</scientific_name><common_name>Maledivibacter M1</common_name><synonym>H_euts</synonym></taxonomy><sequence><symbol>GRM1A</symbol><name>Maledivibacter M1 (Firmicutes) || bmcType=GRM1A (main)  || 117aa || [A0A1T5MK09]  cutR || oldRose4</name><annotation><desc>cutR || 6loci_inTaxon || bestHMM=Hp_oldRose4</desc></annotation></sequence></clade><clade><name>SAMN05421767_10253</name><branch_length>0.170772</branch_length><color><red>200</red><green>127</green><blue>137</blue></color><taxonomy><scientific_name>Firmicutes</scientific_name><common_name>Granulicatella DSM 15827</common_name><synonym>H_euts</synonym></taxonomy><sequence><symbol>GRM1A</symbol><name>Granulicatella DSM 15827 (Firmicutes) || bmcType=GRM1A (main)  || 129aa || [A0A1H9HBM3]  cutR || oldRose4</name><annotation><desc>cutR || bestHMM=Hp_oldRose4</desc></annotation></sequence></clade></clade><clade><branch_length>0.015034</branch_length><color><red>200</red><green>127</green><blue>137</blue></color><clade><branch_length>0.081617</branch_length><color><red>200</red><green>127</green><blue>137</blue></color><clade><name>AUF12_18815</name><branch_length>1.0E-6</branch_length><color><red>200</red><green>127</green><blue>137</blue></color><taxonomy><scientific_name>Firmicutes</scientific_name><common_name>Enterococcus FDAARGOS_182 (AUF12)</common_name><synonym>H_euts</synonym></taxonomy><sequence><symbol>GRM1A</symbol><name>Enterococcus FDAARGOS_182 (AUF12) (Firmicutes) || bmcType=GRM1A (main)  || 114aa || [A0A2N8PSH4]  cutR || oldRose4</name><annotation><desc>4seqs_id98 || 7seqs_id80 || cutR || 3loci_inTaxon || bestHMM=Hp_oldRose4</desc></annotation></sequence></clade><clade><name>DTPHA_1403116</name><branch_length>1.0E-6</branch_length><color><red>200</red><green>127</green><blue>137</blue></color><taxonomy><scientific_name>Firmicutes</scientific_name><common_name>Enterococcus MJR8396B (DTPHA)</common_name><synonym>H_euts</synonym></taxonomy><sequence><symbol>GRM1A</symbol><name>Enterococcus MJR8396B (DTPHA) (Firmicutes) || bmcType=GRM1A (main)  || 114aa || [A0A1A7ULU6]  cutR || oldRose4</name><annotation><desc>3seqs_id98 || 7seqs_id80 || cutR || 3loci_inTaxon || bestHMM=Hp_oldRose4</desc></annotation></sequence></clade></clade><clade><branch_length>0.036644</branch_length><color><red>200</red><green>127</green><blue>137</blue></color><clade><name>UAS_02202</name><branch_length>0.078399</branch_length><color><red>200</red><green>127</green><blue>137</blue></color><taxonomy><scientific_name>Firmicutes</scientific_name><common_name>Enterococcus ATCC 700915</common_name><synonym>H_euts</synonym></taxonomy><sequence><symbol>GRM1A</symbol><name>Enterococcus ATCC 700915 (Firmicutes) || bmcType=GRM1A (main)  || 114aa || [R2RP96]  cutR || oldRose4</name><annotation><desc>2seqs_id98 || 2seqs_id80 || cutR || bestHMM=Hp_oldRose4</desc></annotation></sequence></clade><clade><name>FD03_GL000461</name><branch_length>0.08135</branch_length><color><red>200</red><green>127</green><blue>137</blue></color><taxonomy><scientific_name>Firmicutes</scientific_name><common_name>Lactobacillus DSM 19682</common_name><synonym>H_euts</synonym></taxonomy><sequence><symbol>GRM1A</symbol><name>Lactobacillus DSM 19682 (Firmicutes) || bmcType=GRM1A (main)  || 117aa || [A0A0R1K7W2]  cutR || oldRose4</name><annotation><desc>cutR || bestHMM=Hp_oldRose4</desc></annotation></sequence></clade></clade></clade></clade></clade><clade><branch_length>0.074176</branch_length><color><red>200</red><green>127</green><blue>137</blue></color><clade><name>DXC12_02025</name><branch_length>0.047467</branch_length><color><red>200</red><green>127</green><blue>137</blue></color><taxonomy><scientific_name>Firmicutes</scientific_name><common_name>Melissococcus OM08-11BH</common_name><synonym>H_euts</synonym></taxonomy><sequence><symbol>GRM1A</symbol><name>Melissococcus OM08-11BH (Firmicutes) || bmcType=GRM1A (main)  || 114aa || [A0A374JL42]  cutR || oldRose4</name><annotation><desc>3seqs_id80 || cutR || bestHMM=Hp_oldRose4</desc></annotation></sequence></clade><clade><branch_length>0.018658</branch_length><color><red>200</red><green>127</green><blue>137</blue></color><clade><branch_length>0.013714</branch_length><color><red>200</red><green>127</green><blue>137</blue></color><clade><name>A5889_000060</name><branch_length>1.0E-6</branch_length><color><red>200</red><green>127</green><blue>137</blue></color><taxonomy><scientific_name>Firmicutes</scientific_name><common_name>Enterococcus 9D6_DIV0238</common_name><synonym>H_euts</synonym></taxonomy><sequence><symbol>GRM1A</symbol><name>Enterococcus 9D6_DIV0238 (Firmicutes) || bmcType=GRM1A (main)  || 114aa || [A0A200JDC4]  cutR || oldRose4</name><annotation><desc>9seqs_id80 || cutR || 2loci_inTaxon || bestHMM=Hp_oldRose4</desc></annotation></sequence></clade><clade><name>BCR25_14030</name><branch_length>0.015089</branch_length><color><red>200</red><green>127</green><blue>137</blue></color><taxonomy><scientific_name>Firmicutes</scientific_name><common_name>Enterococcus LMG 8895 (BCR25)</common_name><synonym>H_euts</synonym></taxonomy><sequence><symbol>GRM1A</symbol><name>Enterococcus LMG 8895 (BCR25) (Firmicutes) || bmcType=GRM1A (main)  || 114aa || [A0A1E5H4I5]  cutR || oldRose4</name><annotation><desc>3seqs_id80 || cutR || 2loci_inTaxon || bestHMM=Hp_oldRose4</desc></annotation></sequence></clade></clade><clade><branch_length>0.018106</branch_length><color><red>200</red><green>127</green><blue>137</blue></color><clade><name>UC3_03128</name><branch_length>0.058991</branch_length><color><red>200</red><green>127</green><blue>137</blue></color><taxonomy><scientific_name>Firmicutes</scientific_name><common_name>Enterococcus ATCC BAA-412</common_name><synonym>H_euts</synonym></taxonomy><sequence><symbol>GRM1A</symbol><name>Enterococcus ATCC BAA-412 (Firmicutes) || bmcType=GRM1A (main)  || 114aa || [R3WI60]  cutR || oldRose4</name><annotation><desc>cutR || bestHMM=Hp_oldRose4</desc></annotation></sequence></clade><clade><branch_length>0.066161</branch_length><color><red>200</red><green>127</green><blue>137</blue></color><clade><branch_length>0.057318</branch_length><color><red>200</red><green>127</green><blue>137</blue></color><clade><name>BCR24_02665</name><branch_length>1.0E-6</branch_length><color><red>200</red><green>127</green><blue>137</blue></color><taxonomy><scientific_name>Firmicutes</scientific_name><common_name>Enterococcus LMG 26676</common_name><synonym>H_euts</synonym></taxonomy><sequence><symbol>GRM1A</symbol><name>Enterococcus LMG 26676 (Firmicutes) || bmcType=GRM1A (main)  || 114aa || [A0A1E5HCU1]  cutR || oldRose4</name><annotation><de
[truncated: 110,177 more chars]
