# Supplementary material for: A catalog of the diversity and ubiquity of bacterial microcompartments
Source: Nat Commun. 2021 Jun 21;12:3809. doi: 10.1038/s41467-021-24126-4 (PMC8217296; doi:10.1038/s41467-021-24126-4)
Supplement: Supplementary file 6 — Supplementary Data 4 [file 41467_2021_24126_MOESM6_ESM.zip › Supplementary_Data_Shell_protein_tree_xml_files/BMC_P_MM42.phyloxml]

<phyloxml xmlns:xsi="http://www.w3.org/2001/XMLSchema-instance" xmlns="http://www.phyloxml.org" xsi:schemaLocation="http://www.phyloxml.org http://www.phyloxml.org/1.20/phyloxml.xsd"><phylogeny rooted="true" rerootable="true"><clade><clade><name>Tfer_2451</name><branch_length>0.1400885</branch_length><taxonomy><scientific_name>Firmicutes</scientific_name><common_name>Thermincola Z-0001</common_name></taxonomy><sequence><symbol>PDU1D</symbol><accession source="UniProtKB">A0A0L6W067</accession><name>Thermincola Z-0001 (Firmicutes) || bmcType=PDU1D (main)  || 106aa || [A0A0L6W067]   || outlier</name><annotation><desc>2seqs_id98 || 2seqs_id80 || 2loci_inTaxon || bestHMM=P_stone_grm3like</desc></annotation></sequence></clade><clade><branch_length>0.1400885</branch_length><clade><branch_length>0.044715</branch_length><clade><branch_length>0.074234</branch_length><clade><branch_length>0.078049</branch_length><clade><name>BWY32_02970</name><branch_length>0.270248</branch_length><taxonomy><scientific_name>unclassified Bacteria</scientific_name><common_name>unclassified-bacterium ADurb.Bin243</common_name></taxonomy><sequence><symbol>SPUx</symbol><accession source="UniProtKB">A0A1V5UCU0</accession><name>unclassified-bacterium ADurb.Bin243 (unclassified Bacteria) || bmcType=SPUx (sat) (omitted) || 97aa || [A0A1V5UCU0]   || springGreen0</name><annotation><desc> || bestHMM=P_paleGreen_mixed-spu</desc></annotation></sequence></clade><clade><branch_length>1.0E-6</branch_length><color><red>204</red><green>255</green><blue>204</blue></color><clade><branch_length>0.092023</branch_length><color><red>169</red><green>249</green><blue>113</blue></color><clade><branch_length>0.115636</branch_length><color><red>169</red><green>249</green><blue>113</blue></color><clade><name>BN647_01113</name><branch_length>0.295234</branch_length><color><red>169</red><green>249</green><blue>113</blue></color><taxonomy><scientific_name>Firmicutes</scientific_name><common_name>unclassified-Firmicutes MGS:41</common_name></taxonomy><sequence><symbol>GRM5like</symbol><accession source="UniProtKB">R6M4R2</accession><name>unclassified-Firmicutes MGS:41 (Firmicutes) || bmcType=GRM5like (main)  || 86aa || [R6M4R2]   || springGreen</name><annotation><desc>5seqs_id98 || 5seqs_id80 ||  || bestHMM=P_springGreen_grm5like</desc></annotation></sequence></clade><clade><branch_length>0.168202</branch_length><color><red>169</red><green>249</green><blue>113</blue></color><clade><name>BN660_01575</name><branch_length>0.164898</branch_length><color><red>169</red><green>249</green><blue>113</blue></color><taxonomy><scientific_name>Firmicutes</scientific_name><common_name>Clostridium CAG:448</common_name></taxonomy><sequence><symbol>GRM5</symbol><accession source="UniProtKB">R6SN63</accession><name>Clostridium CAG:448 (Firmicutes) || bmcType=GRM5 (main)  || 87aa || [R6SN63]   || springGreen</name><annotation><desc> || bestHMM=P_springGreen_grm5like</desc></annotation></sequence></clade><clade><branch_length>0.081684</branch_length><color><red>169</red><green>249</green><blue>113</blue></color><clade><name>SAMEA3545436_00070</name><branch_length>0.147578</branch_length><color><red>169</red><green>249</green><blue>113</blue></color><taxonomy><scientific_name>Firmicutes</scientific_name><common_name>Ruminococcus (SAMEA3545436)</common_name></taxonomy><sequence><symbol>PDU1D_GRM5</symbol><accession source="UniProtKB">A0A1C5LHT3</accession><name>Ruminococcus (SAMEA3545436) (Firmicutes) || bmcType=PDU1D_GRM5 (main) (omitted) || 85aa || [A0A1C5LHT3]   || springGreen</name><annotation><desc>2seqs_id98 || 4seqs_id80 ||  || bestHMM=P_springGreen_grm5like</desc></annotation></sequence></clade><clade><branch_length>0.075863</branch_length><color><red>169</red><green>249</green><blue>113</blue></color><clade><name>DBX37_02785</name><branch_length>0.160832</branch_length><color><red>169</red><green>249</green><blue>113</blue></color><taxonomy><scientific_name>Firmicutes</scientific_name><common_name>Massilioclostridium (DBX37)</common_name></taxonomy><sequence><symbol>GRM5like</symbol><accession source="UniProtKB">A0A316TKN9</accession><name>Massilioclostridium (DBX37) (Firmicutes) || bmcType=GRM5like (main)  || 84aa || [A0A316TKN9]   || springGreen</name><annotation><desc>2seqs_id98 || 2seqs_id80 || 3loci_inTaxon || bestHMM=P_springGreen_grm5like</desc></annotation></sequence></clade><clade><name>DBY05_00965</name><branch_length>0.260881</branch_length><color><red>169</red><green>249</green><blue>113</blue></color><taxonomy><scientific_name>Firmicutes</scientific_name><common_name>unclassified-Clostridiales R-7 (DBY05)</common_name></taxonomy><sequence><symbol>GRM5</symbol><accession source="UniProtKB">A0A316QSL9</accession><name>unclassified-Clostridiales R-7 (DBY05) (Firmicutes) || bmcType=GRM5 (main)  || 82aa || [A0A316QSL9]   || springGreen</name><annotation><desc> || bestHMM=P_springGreen_grm5like</desc></annotation></sequence></clade></clade></clade></clade></clade><clade><branch_length>0.135821</branch_length><color><red>92</red><green>178</green><blue>0</blue></color><clade><branch_length>0.116132</branch_length><color><red>92</red><green>178</green><blue>0</blue></color><clade><name>A2V47_01885</name><branch_length>0.136228</branch_length><color><red>92</red><green>178</green><blue>0</blue></color><taxonomy><scientific_name>Candidatus Atribacteria</scientific_name><common_name>Ca.Atribacteria RBG_19FT_COMBO_35_14</common_name></taxonomy><sequence><symbol>SPU2</symbol><accession source="UniProtKB">A0A1F5AAE8</accession><name>Ca.Atribacteria RBG_19FT_COMBO_35_14 (Candidatus Atribacteria) || bmcType=SPU2 (main)  || 95aa || [A0A1F5AAE8]   || kermit</name><annotation><desc>11seqs_id80 ||  || bestHMM=P_kermit_spu2like</desc></annotation></sequence></clade><clade><name>BWY41_01985</name><branch_length>0.36149</branch_length><color><red>92</red><green>178</green><blue>0</blue></color><taxonomy><scientific_name>Candidatus Atribacteria</scientific_name><common_name>Ca.Atribacteria ADurb.Bin276</common_name></taxonomy><sequence><symbol>SPU2</symbol><accession source="UniProtKB">A0A1V5SJ50</accession><name>Ca.Atribacteria ADurb.Bin276 (Candidatus Atribacteria) || bmcType=SPU2 (main)  || 97aa || [A0A1V5SJ50]   || kermit</name><annotation><desc>2seqs_id80 ||  || bestHMM=P_kermit_spu2like</desc></annotation></sequence></clade></clade><clade><branch_length>0.213846</branch_length><color><red>92</red><green>178</green><blue>0</blue></color><clade><branch_length>0.070608</branch_length><color><red>92</red><green>178</green><blue>0</blue></color><clade><branch_length>0.139377</branch_length><color><red>92</red><green>178</green><blue>0</blue></color><clade><name>U27_02025</name><branch_length>0.214419</branch_length><color><red>92</red><green>178</green><blue>0</blue></color><taxonomy><scientific_name>Candidatus Modulibacteria</scientific_name><common_name>Ca.Vecturithrix UASB270</common_name></taxonomy><sequence><symbol>SPU2</symbol><accession source="UniProtKB">A0A0S6WAF8</accession><name>Ca.Vecturithrix UASB270 (Candidatus Modulibacteria) || bmcType=SPU2 (main)  || 95aa || [A0A0S6WAF8]   || kermit</name><annotation><desc>2seqs_id80 ||  || bestHMM=P_kermit_spu2like</desc></annotation></sequence></clade><clade><branch_length>0.084247</branch_length><color><red>92</red><green>178</green><blue>0</blue></color><clade><name>U14_01670</name><branch_length>0.197436</branch_length><color><red>92</red><green>178</green><blue>0</blue></color><taxonomy><scientific_name>Candidatus Modulibacteria</scientific_name><common_name>Moduliflexus UASB14</common_name></taxonomy><sequence><symbol>SPU2</symbol><accession source="UniProtKB">A0A0S6VSU6</accession><name>Moduliflexus UASB14 (Candidatus Modulibacteria) || bmcType=SPU2 (main)  || 95aa || [A0A0S6VSU6]   || kermit</name><annotation><desc> || 2loci_inTaxon || bestHMM=P_kermit_spu2like</desc></annotation></sequence></clade><clade><name>CSB45_11140</name><branch_length>0.227542</branch_length><color><red>92</red><green>178</green><blue>0</blue></color><taxonomy><scientific_name>Candidatus Modulibacteria</scientific_name><common_name>Ca.Modulibacteria DOLZORAL124_49_17</common_name></taxonomy><sequence><symbol>SPU2</symbol><accession source="UniProtKB">A0A2G6E487</accession><name>Ca.Modulibacteria DOLZORAL124_49_17 (Candidatus Modulibacteria) || bmcType=SPU2 (main)  || 96aa || [A0A2G6E487]   || kermit</name><annotation><desc> || bestHMM=P_kermit_spu2like</desc></annotation></sequence></clade></clade></clade><clade><branch_length>0.237835</branch_length><color><red>92</red><green>178</green><blue>0</blue></color><clade><name>B0D92_03570</name><branch_length>0.988373</branch_length><color><red>92</red><green>178</green><blue>0</blue></color><taxonomy><scientific_name>Spirochaetes</scientific_name><common_name>Spirochaeta LUC14_002_19_P3</common_name></taxonomy><sequence><symbol>SPU2</symbol><accession source="UniProtKB">A0A1W9N957</accession><name>Spirochaeta LUC14_002_19_P3 (Spirochaetes) || bmcType=SPU2 (main)  || 95aa || [A0A1W9N957]   || kermit</name><annotation><desc> || bestHMM=P_kermit_spu2like</desc></annotation></sequence></clade><clade><branch_length>0.194713</branch_length><color><red>92</red><green>178</green><blue>0</blue></color><clade><name>CVV46_07475</name><branch_length>0.350253</branch_length><color><red>92</red><green>178</green><blue>0</blue></color><taxonomy><scientific_name>Spirochaetes</scientific_name><common_name>unclassified-Spirochaetes HGW-Spirochaetae-2</common_name></taxonomy><sequence><symbol>SPU2</symbol><accession source="UniProtKB">A0A2N1SNG6</accession><name>unclassified-Spirochaetes HGW-Spirochaetae-2 (Spirochaetes) || bmcType=SPU2 (main)  || 95aa || [A0A2N1SNG6]   || kermit</name><annotation><desc>5seqs_id80 ||  || bestHMM=P_kermit_spu2like</desc></annotation></sequence></clade><clade><name>BWX81_00191</name><branch_length>0.363746</branch_length><color><red>92</red><green>178</green><blue>0</blue></color><taxonomy><scientific_name>Spirochaetes</scientific_name><common_name>unclassified-Spirochaetes ADurb.Bin110</common_name></taxonomy><sequence><symbol>SPU2</symbol><accession source="UniProtKB">A0A1V6EC46</accession><name>unclassified-Spirochaetes ADurb.Bin110 (Spirochaetes) || bmcType=SPU2 (main)  || 96aa || [A0A1V6EC46]   || kermit</name><annotation><desc>2seqs_id80 ||  || bestHMM=P_kermit_spu2like</desc></annotation></sequence></clade></clade></clade></clade><clade><branch_length>0.19956</branch_length><color><red>92</red><green>178</green><blue>0</blue></color><clade><name>A2W98_02445</name><branch_length>0.220286</branch_length><color><red>92</red><green>178</green><blue>0</blue></color><taxonomy><scientific_name>Bacteroidetes</scientific_name><common_name>unclassified-Bacteroidetes GWF2_33_38</common_name></taxonomy><sequence><symbol>SPU2</symbol><accession source="UniProtKB">A0A1F3K3U0</accession><name>unclassified-Bacteroidetes GWF2_33_38 (Bacteroidetes) || bmcType=SPU2 (main)  || 95aa || [A0A1F3K3U0]   || kermit</name><annotation><desc>2seqs_id98 || 2seqs_id80 ||  || bestHMM=P_kermit_spu2like</desc></annotation></sequence></clade><clade><branch_length>0.063921</branch_length><color><red>92</red><green>178</green><blue>0</blue></color><clade><name>A2046_03535</name><branch_length>0.172245</branch_length><color><red>92</red><green>178</green><blue>0</blue></color><taxonomy><scientific_name>Bacteroidetes</scientific_name><common_name>unclassified-Bacteroidetes GWA2_30_7</common_name></taxonomy><sequence><symbol>SPU2</symbol><accession source="UniProtKB">A0A1F3ETD6</accession><name>unclassified-Bacteroidetes GWA2_30_7 (Bacteroidetes) || bmcType=SPU2 (main)  || 95aa || [A0A1F3ETD6]   || kermit</name><annotation><desc>2seqs_id80 ||  || bestHMM=P_kermit_spu2like</desc></annotation></sequence></clade><clade><branch_length>0.087597</branch_length><color><red>92</red><green>178</green><blue>0</blue></color><clade><name>CVU14_10340</name><branch_length>0.192978</branch_length><color><red>92</red><green>178</green><blue>0</blue></color><taxonomy><scientific_name>Bacteroidetes</scientific_name><common_name>unclassified-Bacteroidetes HGW-Bacteroidetes-9</common_name></taxonomy><sequence><symbol>SPU2</symbol><accession source="UniProtKB">A0A2N2W0A9</accession><name>unclassified-Bacteroidetes HGW-Bacteroidetes-9 (Bacteroidetes) || bmcType=SPU2 (main)  || 95aa || [A0A2N2W0A9]   || kermit</name><annotation><desc> || 2loci_inTaxon || bestHMM=P_kermit_spu2like</desc></annotation></sequence></clade><clade><branch_length>0.078782</branch_length><color><red>92</red><green>178</green><blue>0</blue></color><clade><name>CVT98_01070</name><branch_length>0.162616</branch_length><color><red>92</red><green>178</green><blue>0</blue></color><taxonomy><scientific_name>Bacteroidetes</scientific_name><common_name>unclassified-Bacteroidetes HGW-Bacteroidetes-15</common_name></taxonomy><sequence><symbol>SPU2</symbol><accession source="UniProtKB">A0A2N2ZAQ1</accession><name>unclassified-Bacteroidetes HGW-Bacteroidetes-15 (Bacteroidetes) || bmcType=SPU2 (main)  || 95aa || [A0A2N2ZAQ1]   || kermit</name><annotation><desc> || bestHMM=P_kermit_spu2like</desc></annotation></sequence></clade><clade><branch_length>0.053255</branch_length><color><red>92</red><green>178</green><blue>0</blue></color><clade><branch_length>0.049464</branch_length><color><red>92</red><green>178</green><blue>0</blue></color><clade><name>COX07_07165</name><branch_length>0.203174</branch_length><color><red>92</red><green>178</green><blue>0</blue></color><taxonomy><scientific_name>Bacteroidetes</scientific_name><common_name>unclassified-Bacteroidetes CG23_combo_of_CG06-09_8_20_14_all_32_9</common_name></taxonomy><sequence><symbol>SPU2</symbol><accession source="UniProtKB">A0A2H0B8T8</accession><name>unclassified-Bacteroidetes CG23_combo_of_CG06-09_8_20_14_all_32_9 (Bacteroidetes) || bmcType=SPU2 (sat)  || 101aa || [A0A2H0B8T8]   || kermit</name><annotation><desc> || bestHMM=P_kermit_spu2like</desc></annotation></sequence></clade><clade><name>COZ08_11720</name><branch_length>0.347096</branch_length><color><red>92</red><green>178</green><blue>0</blue></color><taxonomy><scientific_name>Bacteroidetes</scientific_name><common_name>unclassified-Bacteroidetes CG_4_10_14_3_um_filter_42_6</common_name></taxonomy><sequence><symbol>SPU2</symbol><accession source="UniProtKB">A0A2M7PJ77</accession><name>unclassified-Bacteroidetes CG_4_10_14_3_um_filter_42_6 (Bacteroidetes) || bmcType=SPU2 (sat)  || 95aa || [A0A2M7PJ77]   || kermit</name><annotation><desc>3seqs_id98 || 5seqs_id80 ||  || bestHMM=P_kermit_spu2like</desc></annotation></sequence></clade></clade><clade><branch_length>0.134351</branch_length><color><red>92</red><green>178</green><blue>0</blue></color><clade><name>A2X01_03065</name><branch_length>0.110583</branch_length><color><red>92</red><green>178</green><blue>0</blue></color><taxonomy><scientific_name>Bacteroidetes</scientific_name><common_name>unclassified-Bacteroidetes GWF2_35_48</common_name></taxonomy><sequence><symbol>SPU2</symbol><accession source="UniProtKB">A0A1F3KTW1</accession><name>unclassified-Bacteroidetes GWF2_35_48 (Bacteroidetes) || bmcType=SPU2 (main)  || 95aa || [A0A1F3KTW1]   || kermit</name><annotation><desc>2seqs_id98 || 2seqs_id80 ||  || bestHMM=P_kermit_spu2like</desc></annotation></sequence></clade><clade><name>C0596_03020</name><branch_length>0.42638</branch_length><color><red>92</red><green>178</green><blue>0</blue></color><taxonomy><scientific_name>Bacteroidetes</scientific_name><common_name>unclassified-Marinilabiliales (C0596)</common_name></taxonomy><sequence><symbol>SPU2</symbol><accession source="UniProtKB">A0A2N5YZH5</accession><name>unclassified-Marinilabiliales (C0596) (Bacteroidetes) || bmcType=SPU2 (main)  || 95aa || [A0A2N5YZH5]   || kermit</name><annotation><desc> || bestHMM=P_kermit_spu2like</desc></annotation></sequence></clade></clade></clade></clade></clade></clade></clade></clade></clade></clade><clade><branch_length>0.019535</branch_length><color><red>199</red><green>253</green><blue>181</blue></color><clade><branch_length>0.013058</branch_length><color><red>123</red><green>178</green><blue>116</blue></color><clade><name>A2W00_06480</name><branch_length>0.327588</branch_length><color><red>123</red><green>178</green><blue>116</blue></color><taxonomy><scientific_name>Candidatus Eisenbacteria</scientific_name><common_name>Ca.Eisenbacteria RBG_16_71_46</common_name></taxonomy><sequence><symbol>MIC7</symbol><accession source="UniProtKB">A0A1F5RLL1</accession><name>Ca.Eisenbacteria RBG_16_71_46 (Candidatus Eisenbacteria) || bmcType=MIC7 (main)  || 101aa || [A0A1F5RLL1]   || fadedGreen1</name><annotation><desc>3seqs_id80 ||  || bestHMM=P_paleGreen_mixed-spu</desc></annotation></sequence></clade><clade><branch_length>0.026331</branch_length><color><red>123</red><green>178</green><blue>116</blue></color><clade><name>CMK10_16095</name><branch_length>0.237721</branch_length><color><red>123</red><green>178</green><blue>116</blue></color><taxonomy><scientific_name>Candidatus Poribacteria</scientific_name><common_name>Ca.Poribacteria (CMK10)</common_name></taxonomy><sequence><symbol>FRAG2</symbol><accession source="UniProtKB">A0A2D6S7N3</accession><name>Ca.Poribacteria (CMK10) (Candidatus Poribacteria) || bmcType=FRAG2 (sat)  || 95aa || [A0A2D6S7N3]   || fadedGreen1</name><annotation><desc>4seqs_id80 ||  || bestHMM=P_fadedGreen1_mixed-ACIlike</desc></annotation></sequence></clade><clade><branch_length>1.0E-6</branch_length><color><red>123</red><green>178</green><blue>116</blue></color><clade><branch_length>0.028565</branch_length><color><red>123</red><green>178</green><blue>116</blue></color><clade><branch_length>0.02408</branch_length><color><red>123</red><green>178</green><blue>116</blue></color><clade><name>CVV64_17965</name><branch_length>0.230834</branch_length><color><red>123</red><green>178</green><blue>116</blue></color><taxonomy><scientific_name>Candidatus Wallbacteria</scientific_name><common_name>Ca.Wallbacteria HGW-Wallbacteria-1</common_name></taxonomy><sequence><symbol>SPU7</symbol><accession source="UniProtKB">A0A2N1PJW1</accession><name>Ca.Wallbacteria HGW-Wallbacteria-1 (Candidatus Wallbacteria) || bmcType=SPU7 (main)  || 111aa || [A0A2N1PJW1]   || fadedGreen1</name><annotation><desc> || 2loci_inTaxon || bestHMM=P_fadedGreen1_mixed-ACIlike</desc></annotation></sequence></clade><clade><branch_length>1.0E-6</branch_length><color><red>123</red><green>178</green><blue>116</blue></color><clade><name>C0601_11735</name><branch_length>0.165596</branch_length><color><red>123</red><green>178</green><blue>116</blue></color><taxonomy><scientific_name>unclassified Bacteria</scientific_name><common_name>unclassified-bacterium BM706</common_name></taxonomy><sequence><symbol>SPU1</symbol><accession source="UniProtKB">A0A2N5ZBH4</accession><name>unclassified-bacterium BM706 (unclassified Bacteria) || bmcType=SPU1 (main)  || 90aa || [A0A2N5ZBH4]   || fadedGreen1</name><annotation><desc> || bestHMM=P_fadedGreen1_mixed-ACIlike</desc></annotation></sequence></clade><clade><branch_length>0.195921</branch_length><color><red>123</red><green>178</green><blue>116</blue></color><clade><name>AUJ96_09365</name><branch_length>0.205096</branch_length><color><red>123</red><green>178</green><blue>116</blue></color><taxonomy><scientific_name>Armatimonadetes</scientific_name><common_name>unclassified-Armatimonadetes CG2_30_66_41</common_name></taxonomy><sequence><symbol>MUF2</symbol><accession source="UniProtKB">A0A1J5B5F6</accession><name>unclassified-Armatimonadetes CG2_30_66_41 (Armatimonadetes) || bmcType=MUF2 (main)  || 99aa || [A0A1J5B5F6]   || fadedGreen1</name><annotation><desc>2seqs_id98 || 2seqs_id80 ||  || bestHMM=P_fadedGreen1_mixed-ACIlike</desc></annotation></sequence></clade><clade><branch_length>0.147312</branch_length><color><red>123</red><green>178</green><blue>116</blue></color><clade><name>DEB31_06375</name><branch_length>0.400468</branch_length><color><red>123</red><green>178</green><blue>116</blue></color><taxonomy><scientific_name>Firmicutes</scientific_name><common_name>unclassified-Clostridiales R-7 (DEB31)</common_name></taxonomy><sequence><symbol>SPU4</symbol><accession source="UniProtKB">A0A358ASJ8</accession><name>unclassified-Clostridiales R-7 (DEB31) (Firmicutes) || bmcType=SPU4 (main)  || 101aa || [A0A358ASJ8]   || fadedGreen1</name><annotation><desc> || bestHMM=P_fadedGreen1_mixed-ACIlike</desc></annotation></sequence></clade><clade><name>MROS_0104</name><branch_length>0.552088</branch_length><color><red>123</red><green>178</green><blue>116</blue></color><taxonomy><scientific_name>Ignavibacteriae</scientific_name><common_name>Melioribacter JCM 17771</common_name></taxonomy><sequence><symbol>MIC4</symbol><accession source="UniProtKB">I6ZWA2</accession><name>Melioribacter JCM 17771 (Ignavibacteriae) || bmcType=MIC4 (main)  || 99aa || [I6ZWA2]   || fadedGreen1</name><annotation><desc> || 2loci_inTaxon || bestHMM=P_fadedGreen1_mixed-ACIlike</desc></annotation></sequence></clade></clade></clade></clade></clade><clade><branch_length>0.050094</branch_length><color><red>123</red><green>178</green><blue>116</blue></color><clade><branch_length>0.041566</branch_length><color><red>123</red><green>178</green><blue>116</blue></color><clade><name>Tlie_0207</name><branch_length>0.118885</branch_length><color><red>123</red><green>178</green><blue>116</blue></color><taxonomy><scientific_name>Synergistetes</scientific_name><common_name>Thermovirga DSM 17291</common_name></taxonomy><sequence><symbol>PDU1D</symbol><accession source="UniProtKB">G7V6C2</accession><name>Thermovirga DSM 17291 (Synergistetes) || bmcType=PDU1D (main)  || 95aa || [G7V6C2]   || fadedGreen1</name><annotation><desc> || bestHMM=P_fadedGreen1_mixed-ACIlike</desc></annotation></sequence></clade><clade><name>COB02_12430</name><branch_length>0.515216</branch_length><color><red>123</red><green>178</green><blue>116</blue></color><taxonomy><scientific_name>Candidatus Cloacimonetes</scientific_name><common_name>Ca.Cloacimonetes (COB02)</common_name></taxonomy><sequence><symbol>SPU7</symbol><accession source="UniProtKB">A0A2A5AEW1</accession><name>Ca.Cloacimonetes (COB02) (Candidatus Cloacimonetes) || bmcType=SPU7 (main)  || 89aa || [A0A2A5AEW1]   || fadedGreen1</name><annotation><desc> || bestHMM=P_fadedGreen1_mixed-ACIlike</desc></annotation></sequence></clade></clade><clade><branch_length>0.088157</branch_length><color><red>123</red><green>178</green><blue>116</blue></color><clade><name>Apau_0025</name><branch_length>0.124741</branch_length><color><red>123</red><green>178</green><blue>116</blue></color><taxonomy><scientific_name>Synergistetes</scientific_name><common_name>Aminomonas DSM 12260</common_name></taxonomy><sequence><symbol>PDU1D</symbol><accession source="UniProtKB">E3CVA9</accession><name>Aminomonas DSM 12260 (Synergistetes) || bmcType=PDU1D (main)  || 100aa || [E3CVA9]   || fadedGreen1</name><annotation><desc> || bestHMM=P_fadedGreen1_mixed-ACIlike</desc></annotation></sequence></clade><clade><branch_length>0.066727</branch_length><color><red>123</red><green>178</green><blue>116</blue></color><clade><name>HMPREF1705_02698</name><branch_length>0.13605</branch_length><color><red>123</red><green>178</green><blue>116</blue></color><taxonomy><scientific_name>Synergistetes</scientific_name><common_name>Acetomicrobium ATCC BAA-1850</common_name></taxonomy><sequence><symbol>PDU1D</symbol><accession source="UniProtKB">A0A0T5XBZ9</accession><name>Acetomicrobium ATCC BAA-1850 (Synergistetes) || bmcType=PDU1D (main)  || 98aa || [A0A0T5XBZ9]   || fadedGreen1</name><annotation><desc>2seqs_id98 || 3seqs_id80 ||  || bestHMM=P_fadedGreen1_mixed-ACIlike</desc></annotation></sequence></clade><clade><branch_length>0.223019</branch_length><color><red>123</red><green>178</green><blue>116</blue></color><clade><name>HMPREF0889_1222</name><branch_length>0.136799</branch_length><color><red>123</red><green>178</green><blue>116</blue></color><taxonomy><scientific_name>Firmicutes</scientific_name><common_name>Megasphaera 28L</common_name></taxonomy><sequence><symbol>GRM3A</symbol><accession source="UniProtKB">D3LW81</accession><name>Megasphaera 28L (Firmicutes) || bmcType=GRM3A (main)  || 86aa || [D3LW81]   || fadedGreen1</name><annotation><desc> || bestHMM=P_fadedGreen1_mixed-ACIlike</desc></annotation></sequence></clade><clade><name>AB840_04750</name><branch_length>0.209966</branch_length><color><red>123</red><green>178</green><blue>116</blue></color><taxonomy><scientific_name>Firmicutes</scientific_name><common_name>Megasphaera DSM 20462 (AB840)</common_name></taxonomy><sequence><symbol>GRM3A</symbol><accession source="UniProtKB">A0A0J6ZQ71</accession><name>Megasphaera DSM 20462 (AB840) (Firmicutes) || bmcType=GRM3A (main)  || 86aa || [A0A0J6ZQ71]   || fadedGreen1</name><annotation><desc>2seqs_id98 || 3seqs_id80 || 3loci_inTaxon || bestHMM=P_fadedGreen1_mixed-ACIlike</desc></annotation></sequence></clade></clade></clade></clade></clade></clade><clade><branch_length>0.0506</branch_length><color><red>123</red><green>178</green><blue>116</blue></color><clade><branch_length>0.02058</branch_length><color><red>123</red><green>178</green><blue>116</blue></color><clade><branch_length>0.181445</branch_length><color><red>123</red><green>178</green><blue>116</blue></color><clade><name>BWY02_00381</name><branch_length>0.152715</branch_length><color><red>123</red><green>178</green><blue>116</blue></color><taxonomy><scientific_name>unclassified Bacteria</scientific_name><common_name>unclassified-bacterium ADurb.Bin157</common_name></taxonomy><sequence><symbol>SPU7</symbol><accession source="UniProtKB">A0A1V6AEE5</accession><name>unclassified-bacterium ADurb.Bin157 (unclassified Bacteria) || bmcType=SPU7 (main)  || 93aa || [A0A1V6AEE5]   || fadedGreen2</name><annotation><desc>4seqs_id80 ||  || bestHMM=P_fadedGreen2_mixed-ACIlike</desc></annotation></sequence></clade><clade><name>OZSIB_0722</name><branch_length>0.10787</branch_length><color><red>123</red><green>178</green><blue>116</blue></color><taxonomy><scientific_name>Candidatus Riflebacteria</scientific_name><common_name>Ca.Ozemobacter sibiricus</common_name></taxonomy><sequence><symbol>SPU7</symbol><accession source="UniProtKB">A0A367ZTX3</accession><name>Ca.Ozemobacter sibiricus (Candidatus Riflebacteria) || bmcType=SPU7 (main)  || 94aa || [A0A367ZTX3]   || fadedGreen2</name><annotation><desc> || bestHMM=P_fadedGreen2_mixed-ACIlike</desc></annotation></sequence></clade></clade><clade><branch_length>0.020636</branch_length><color><red>123</red><green>178</green><blue>116</blue></color><clade><name>SAMN02745219_01029</name><branch_length>0.109514</branch_length><color><red>123</red><green>178</green><blue>116</blue></color><taxonomy><scientific_name>Firmicutes</scientific_name><common_name>Desulfofundulus DSM 16057</common_name></taxonomy><sequence><symbol>PDU1D</symbol><accession source="UniProtKB">A0A1M6DX45</accession><name>Desulfofundulus DSM 16057 (Firmicutes) || bmcType=PDU1D (main)  || 93aa || [A0A1M6DX45]   || fadedGreen2</name><annotation><desc>2seqs_id80 ||  || bestHMM=P_fadedGreen2_mixed-ACIlike</desc></annotation></sequence></clade><clade><branch_length>0.108679</branch_length><color><red>123</red><green>178</green><blue>116</blue></color><clade><branch_length>0.185484</branch_length><color><red>123</red><green>178</green><blue>116</blue></color><clade><name>SAMN03080610_02702</name><branch_length>0.20808</branch_length><color><red>123</red><green>178</green><blue>116</blue></color><taxonomy><scientific_name>Proteobacteria</scientific_name><common_name>Afifella DSM 2698</common_name></taxonomy><sequence><symbol>PDU1D</symbol><accession source="UniProtKB">A0A1G5NVV0</accession><name>Afifella DSM 2698 (Proteobacteria) || bmcType=PDU1D (main)  || 82aa || [A0A1G5NVV0]   || fadedGreen2</name><annotation><desc> || bestHMM=P_fadedGreen2_mixed-ACIlike</desc></annotation></sequence></clade><clade><name>CSA11_10420</name><branch_length>0.293639</branch_length><color><red>123</red><green>178</green><blue>116</blue></color><taxonomy><scientific_name>Chloroflexi</scientific_name><common_name>unclassified-Chloroflexi (CSA11)</common_name></taxonomy><sequence><symbol>PDU1D</symbol><accession source="UniProtKB">A0A2G6P5S9</accession><name>unclassified-Chloroflexi (CSA11) (Chloroflexi) || bmcType=PDU1D (main)  || 90aa || [A0A2G6P5S9]   || fadedGreen2</name><annotation><desc>2seqs_id98 || 2seqs_id80 ||  || bestHMM=P_fadedGreen2_mixed-ACIlike</desc></annotation></sequence></clade></clade><clade><branch_length>0.176896</branch_length><color><red>123</red><green>178</green><blue>116</blue></color><clade><name>AIOL_004305</name><branch_length>0.352105</branch_length><color><red>123</red><green>178</green><blue>116</blue></color><taxonomy><scientific_name>Proteobacteria</scientific_name><common_name>Rhodobacter lobularis</common_name></taxonomy><sequence><symbol>MIC2</symbol><accession source="UniProtKB">A0A0J9H0Q9</accession><name>Rhodobacter lobularis (Proteobacteria) || bmcType=MIC2 (main)  || 81aa || [A0A0J9H0Q9]   || fadedGreen2</name><annotation><desc> || bestHMM=P_fadedGreen2_mixed-ACIlike</desc></annotation></sequence></clade><clade><branch_length>0.093813</branch_length><color><red>123</red><green>178</green><blue>116</blue></color><clade><branch_length>0.103804</branch_length><color><red>123</red><green>178</green><blue>116</blue></color><clade><name>AB833_29385</name><branch_length>0.392555</branch_length><color><red>123</red><green>178</green><blue>116</blue></color><taxonomy><scientific_name>Proteobacteria</scientific_name><common_name>unclassified-Chromatiales AB1</common_name></taxonomy><sequence><symbol>MIC2</symbol><accession source="UniProtKB">A0A1E4ZLI0</accession><name>unclassified-Chromatiales AB1 (Proteobacteria) || bmcType=MIC2 (main)  || 117aa || [A0A1E4ZLI0]   || fadedGreen2</name><annotation><desc> || bestHMM=P_fadedGreen2_mixed-ACIlike</desc></annotation></sequence></clade><clade><name>CML41_02055</name><branch_length>0.24383</branch_length><color><red>123</red><green>178</green><blue>116</blue></color><taxonomy><scientific_name>Proteobacteria</scientific_name><common_name>unclassified-Rhodobacteraceae (CML41)</common_name></taxonomy><sequence><symbol>MIC2</symbol><accession source="UniProtKB">A0A2E0RCV6</accession><name>unclassified-Rhodobacteraceae (CML41) (Proteobacteria) || bmcType=MIC2 (main)  || 98aa || [A0A2E0RCV6]   || fadedGreen2</name><annotation><desc>2seqs_id80 ||  || bestHMM=P_fadedGreen2_mixed-ACIlike</desc></annotation></sequence></clade></clade><clade><branch_length>0.034799</branch_length><color><red>123</red><green>178</green><blue>116</blue></color><clade><branch_length>0.108614</branch_length><color><red>123</red><green>178</green><blue>116</blue></color><clade><name>RA27_04045</name><branch_length>0.149895</branch_length><color><red>123</red><green>178</green><blue>116</blue></color><taxonomy><scientific_name>Proteobacteria</scientific_name><common_name>Ruegeria ANG-R</common_name></taxonomy><sequence><symbol>MIC2</symbol><accession source="UniProtKB">A0A0C1GTR0</accession><name>Ruegeria ANG-R (Proteobacteria) || bmcType=MIC2 (main)  || 88aa || [A0A0C1GTR0]   || fadedGreen2</name><annotation><desc>4seqs_id80 ||  || bestHMM=P_fadedGreen2_mixed-ACIlike</desc></annotation></sequence></clade><clade><name>CMM80_06820</name><branch_length>0.167636</branch_length><color><red>123</red><green>178</green><blue>116</blue></color><taxonomy><scientific_name>Proteobacteria</scientific_name><common_name>unclassified-Rhodospirillaceae (CMM80)</common_name></taxonomy><sequence><symbol>MIC2</symbol><accession source="UniProtKB">A0A2E6UZR1</accession><name>unclassified-Rhodospirillaceae (CMM80) (Proteobacteria) || bmcType=MIC2 (main)  || 90aa || [A0A2E6UZR1]   || fadedGreen2</name><annotation><desc>2seqs_id98 || 2seqs_id80 ||  || bestHMM=P_fadedGreen2_mixed-ACIlike</desc></annotation></sequence></clade></clade><clade><branch_length>0.125611</branch_length><color><red>123</red><green>178</green><blue>116</blue></color><clade><name>CML33_08680</name><branch_length>0.03768</branch_length><color><red>123</red><green>178</green><blue>116</blue></color><taxonomy><scientific_name>Proteobacteria</scientific_name><common_name>unclassified-Rhodobacteraceae (CML33)</common_name></taxonomy><sequence><symbol>MIC2</symbol><accession source="UniProtKB">A0A2D5TIQ3</accession><name>unclassified-Rhodobacteraceae (CML33) (Proteobacteria) || bmcType=MIC2 (main)  || 89aa || [A0A2D5TIQ3]   || fadedGreen2</name><annotation><desc>2seqs_id80 ||  || bestHMM=P_fadedGreen2_mixed-ACIlike</desc></annotation></sequence></clade><clade><name>CNF00_01990</name><branch_length>0.516678</branch_length><color><red>123</red><green>178</green><blue>116</blue></color><taxonomy><scientific_name>Proteobacteria</scientific_name><common_name>Ca.Thioglobus MED-G25</common_name></taxonomy><sequence><symbol>MIC2</symbol><accession source="UniProtKB">A0A2A5X2G3</accession><name>Ca.Thioglobus MED-G25 (Proteobacteria) || bmcType=MIC2 (main)  || 98aa || [A0A2A5X2G3]   || fadedGreen2</name><annotation><desc>2seqs_id98 || 6seqs_id80 ||  || bestHMM=P_fadedGreen2_mixed-ACIlike</desc></annotation></sequence></clade></clade></clade></clade></clade></clade></clade></clade><clade><branch_length>0.050657</branch_length><color><red>156</red><green>239</green><blue>67</blue></color><clade><branch_length>0.004577</branch_length><color><red>156</red><green>239</green><blue>67</blue></color><clade><branch_length>0.05381</branch_length><color><red>156</red><green>239</green><blue>67</blue></color><clade><name>Dpep_1749</name><branch_length>0.245263</branch_length><color><red>156</red><green>239</green><blue>67</blue></color><taxonomy><scientific_name>Synergistetes</scientific_name><common_name>Dethiosulfovibrio DSM 11002</common_name></taxonomy><sequence><symbol>PDU1D</symbol><accession source="UniProtKB">D2Z8H6</accession><name>Dethiosulfovibrio DSM 11002 (Synergistetes) || bmcType=PDU1D (main)  || 100aa || [D2Z8H6]   || fadedGreen3</name><annotation><desc> || bestHMM=P_fadedGreen3_withACI</desc></annotation></sequence></clade><clade><name>CMN58_00890</name><branch_length>0.240472</branch_length><color><red>156</red><green>239</green><blue>67</blue></color><taxonomy><scientific_name>Acidobacteria</scientific_name><common_name>unclassified-Solibacterales (CMN58)</common_name></taxonomy><sequence><symbol>ACI</symbol><accession source="UniProtKB">A0A2E5FJ27</accession><name>unclassified-Solibacterales (CMN58) (Acidobacteria) || bmcType=ACI (main)  || 95aa || [A0A2E5FJ27]   || fadedGreen3</name><annotation><desc> || bestHMM=P_fadedGreen3_withACI</desc></annotation></sequence></clade></clade><clade><branch_length>0.111967</branch_length><color><red>156</red><green>239</green><blue>67</blue></color><clade><name>SY88_08600</name><branch_length>0.124462</branch_length><color><red>156</red><green>239</green><blue>67</blue></color><taxonomy><scientific_name>Firmicutes</scientific_name><common_name>unclassified-Clostridiales PH28_bin88</common_name></taxonomy><sequence><symbol>PDU1D</symbol><accession source="UniProtKB">A0A0M2U971</accession><name>unclassified-Clostridiales PH28_bin88 (Firmicutes) || bmcType=PDU1D (main)  || 97aa || [A0A0M2U971]   || fadedGreen3</name><annotation><desc> || bestHMM=P_fadedGreen3_withACI</desc></annotation></sequence></clade><clade><branch_length>0.108277</branch_length><color><red>156</red><green>239</green><blue>67</blue></color><clade><name>XD63_1657</name><branch_length>0.024479</branch_length><color><red>156</red><green>239</green><blue>67</blue></color><taxonomy><scientific_name>Firmicutes</scientific_name><common_name>unclassified-Thermoanaerobacterales 50_218</common_name></taxonomy><sequence><symbol>PDU1D</symbol><accession source="UniProtKB">A0A101F616</accession><name>unclassified-Thermoanaerobacterales 50_218 (Firmicutes) || bmcType=PDU1D (main)  || 103aa || [A0A101F616]   || fadedGreen3</name><annotation><desc> || bestHMM=P_fadedGreen3_withACI</desc></annotation></sequence></clade><clade><name>HMPREF3293_00407</name><branch_length>0.383929</branch_length><color><red>156</red><green>239</green><blue>67</blue></color><taxonomy><scientific_name>Firmicutes</scientific_name><common_name>Christensenella DSM 22607</common_name></taxonomy><sequence><symbol>GRM5like</symbol><accession source="UniProtKB">A0A136Q809</accession><name>Christensenella DSM 22607 (Firmicutes) || bmcType=GRM5like (main)  || 92aa || [A0A136Q809]   || fadedGreen3</name><annotation><desc> || bestHMM=P_fadedGreen3_withACI</desc></annotation></sequence></clade></clade></clade></clade><clade><branch_length>0.016938</branch_length><color><red>156</red><green>239</green><blue>67</blue></color><clade><branch_length>0.03797</branch_length><color><red>156</red><green>239</green><blue>67</blue></color><clade><name>CEB3_c07500</name><branch_length>0.213042</branch_length><color><red>156</red><green>239</green><blue>67</blue></color><taxonomy><scientific_name>Firmicutes</scientific_name><common_name>unclassified-Peptococcaceae CEB3</common_name></taxonomy><sequence><symbol>MUF3</symbol><accession source="UniProtKB">A0A0J1IDX9</accession><name>unclassified-Peptococcaceae CEB3 (Firmicutes) || bmcType=MUF3 (main)  || 121aa || [A0A0J1IDX9]   || kiwi</name><annotation><desc>2seqs_id80 || 2loci_inTaxon || bestHMM=P_kiwi_aci-pdulike</desc></annotation></sequence></clade><clade><branch_length>0.034742</branch_length><color><red>156</red><green>239</green><blue>67</blue></color><clade><name>CL484_07690</name><branch_length>0.079601</branch_length><color><red>156</red><green>239</green><blue>67</blue></color><taxonomy><scientific_name>Acidobacteria</scientific_name><common_name>unclassified-Acidobacteria (CL484)</common_name></taxonomy><sequence><symbol>ACI</symbol><accession source="UniProtKB">A0A2E7BK62</accession><name>unclassified-Acidobacteria (CL484) (Acidobacteria) || bmcType=ACI (main)  || 88aa || [A0A2E7BK62]   || kiwi</name><annotation><desc>8seqs_id80 ||  || bestHMM=P_kiwi_aci-pdulike</desc></annotation></sequence></clade><clade><name>SY1_15700</name><branch_length>0.301251</branch_length><color><red>156</red><green>239</green><blue>67</blue></color><taxonomy><scientific_name>Synergistetes</scientific_name><common_name>Fretibacterium fastidiosum</common_name></taxonomy><sequence><symbol>incomplete</symbol><accession source="UniProtKB">D4M9L6</accession><name>Fretibacterium fastidiosum (Synergistetes) || bmcType=incomplete (main) (omitted) || 93aa || [D4M9L6]   || kiwi</name><annotation><desc> || bestHMM=P_kiwi_aci-pdulike</desc></annotation></sequence></clade></clade></clade><clade><branch_length>0.035474</branch_length><color><red>156</red><green>239</green><blue>67</blue></color><clade><branch_length>0.054245</branch_length><color><red>156</red><green>239</green><blue>67</blue></color><clade><name>A3I61_04405</name><branch_length>0.131998</branch_length><color><red>156</red><green>239</green><blue>67</blue></color><taxonomy><scientific_name>Acidobacteria</scientific_name><common_name>unclassified-Acidobacteria RIFCSPLOWO2_02_FULL_68_18</common_name></taxonomy><sequence><symbol>ACI</symbol><accession source="UniProtKB">A0A1F2S8R8</accession><name>unclassified-Acidobacteria RIFCSPLOWO2_02_FULL_68_18 (Acidobacteria) || bmcType=ACI (main)  || 91aa || [A0A1F2S8R8]   || kiwi</name><annotation><desc>21seqs_id80 ||  || bestHMM=P_kiwi_aci-pdulike</desc></annotation></sequence></clade><clade><name>DMF77_03600</name><branch_length>0.306436</branch_length><color><red>156</red><green>239</green><blue>67</blue></color><taxonomy><scientific_name>Acidobacteria</scientific_name><common_name>unclassified-Acidobacteria (DMF77)</common_name></taxonomy><sequence><symbol>ACI</symbol><accession source="UniProtKB">A0A2V7XHY0</accession><name>unclassified-Acidobacteria (DMF77) (Acidobacteria) || bmcType=ACI (main)  || 89aa || [A0A2V7XHY0]   || kiwi</name><annotation><desc>2seqs_id80 ||  || bestHMM=P_kiwi_aci-pdulike</desc></annotation></sequence></clade></clade><clade><branch_length>0.10397</branch_length><color><red>156</red><green>239</green><blue>67</blue></color><clade><name>DMF61_20160</name><branch_length>0.169093</branch_length><color><red>156</red><green>239</green><blue>67</blue></color><taxonomy><scientific_name>Acidobacteria</scientific_name><common_name>unclassified-Blastocatellia AA13</common_name></taxonomy><sequence><symbol>ACI</symbol><accession source="UniProtKB">A0A321LB65</accession><name>unclassified-Blastocatellia AA13 (Acidobacteria) || bmcType=ACI (main)  || 92aa || [A0A321LB65]   || kiwi</name><annotation><desc> || bestHMM=P_kiwi_aci-pdulike</desc></annotation></sequence></clade><clade><branch_length>0.09275</branch_length><color><red>156</red><green>239</green><blue>67</blue></color><clade><name>DEA22_15395</name><branch_length>0.232566</branch_length><color><red>156</red><green>239</green><blue>67</blue></color><taxonomy><scientific_name>Acidobacteria</scientific_name><common_name>unclassified-Blastocatellia (DEA22)</common_name></taxonomy><sequence><symbol>ACI</symbol><accession source="UniProtKB">A0A357F5Q6</accession><name>unclassified-Blastocatellia (DEA22) (Acidobacteria) || bmcType=ACI (main)  || 88aa || [A0A357F5Q6]   || kiwi</name><annotation><desc>10seqs_id80 ||  || bestHMM=P_kiwi_aci-pdulike</desc></annotation></sequence></clade><clade><branch_length>0.128075</branch_length><color><red>156</red><green>239</green><blue>67</blue></color><clade><name>CO090_02500</name><branch_length>0.187537</branch_length><color><red>156</red><green>239</green><blue>67</blue></color><taxonomy><scientific_name>Acidobacteria</scientific_name><common_name>unclassified-Acidobacteria CG_4_9_14_3_um_filter_49_7</common_name></taxonomy><sequence><symbol>ACI</symbol><accession source="UniProtKB">A0A2M8D6B5</accession><name>unclassified-Acidobacteria CG_4_9_14_3_um_filter_49_7 (Acidobacteria) || bmcType=ACI (main)  || 96aa || [A0A2M8D6B5]   || kiwi</name><annotation><desc>2seqs_id80 ||  || bestHMM=P_kiwi_aci-pdulike</desc></annotation></sequence></clade><clade><branch_length>0.04311</branch_length><color><red>156</red><green>239</green><blue>67</blue></color><clade><name>AUH28_16910</name><branch_length>0.080558</branch_length><color><red>156</red><green>239</green><blue>67</blue></color><taxonomy><scientific_name>Acidobacteria</scientific_name><common_name>unclassified-Acidobacteria 13_1_40CM_56_16</common_name></taxonomy><sequence><symbol>ACI</symbol><accession source="UniProtKB">A0A1Q7FRV1</accession><name>unclassified-Acidobacteria 13_1_40CM_56_16 (Acidobacteria) || bmcType=ACI (main)  || 88aa || [A0A1Q7FRV1]   || kiwi</name><annotation><desc>4seqs_id98 || 11seqs_id80 ||  || bestHMM=P_kiwi_aci-pdulike</desc></annotation></sequence></clade><clade><branch_length>0.153939</branch_length><color><red>156</red><green>239</green><blue>67</blue></color><clade><name>DMG26_15460</name><branch_length>0.05106</branch_length><color><red>156</red><green>239</green><blue>67</blue></color><taxonomy><scientific_name>Acidobacteria</scientific_name><common_name>unclassified-Acidobacteria (DMG26)</common_name></taxonomy><sequence><symbol>ACI</symbol><accession source="UniProtKB">A0A2V9J6Q4</accession><name>unclassified-Acidobacteria (DMG26) (Acidobacteria) || bmcType=ACI (main)  || 97aa || [A0A2V9J6Q4]   || kiwi</name><annotation><desc>2seqs_id80 ||  || bestHMM=P_kiwi_aci-pdulike</desc></annotation></sequence></clade><clade><name>CL478_05450</name><branch_length>0.329298</branch_length><color><red>156</red><green>239</green><blue>67</blue></color><taxonomy><scientific_name>Acidobacteria</scientific_name><common_name>unclassified-Acidobacteria (CL478)</common_name></taxonomy><sequence><symbol>ACI</symbol><accession source="UniProtKB">A0A2E7NDX4</accession><name>unclassified-Acidobacteria (CL478) (Acidobacteria) || bmcType=ACI (main)  || 89aa || [A0A2E7NDX4]   || kiwi</name><annotation><desc>4seqs_id80 ||  || bestHMM=P_kiwi_aci-pdulike</desc></annotation></sequence></clade></clade></clade></clade></clade></clade></clade></clade></clade></clade></clade></clade></clade><clade><branch_length>0.054937</branch_length><color><red>199</red><green>253</green><blue>181</blue></color><clade><branch_length>0.054299</branch_length><color><red>199</red><green>253</green><blue>181</blue></color><clade><name>BWZ10_02336</name><branch_length>0.320281</branch_length><color><red>199</red><green>253</green><blue>181</blue></color><taxonomy><scientific_name>Candidatus Sumerlaeota</scientific_name><common_name>Ca.Sumerlaeota ADurb.BinA364</common_name></taxonomy><sequence><symbol>FRAG6</symbol><accession source="UniProtKB">A0A1V5FSW2</accession><name>Ca.Sumerlaeota ADurb.BinA364 (Candidatus Sumerlaeota) || bmcType=FRAG6 (sat)  || 109aa || [A0A1V5FSW2]   || paleGreen</name><annotation><desc> || bestHMM=P_paleGreen_mixed-spu</desc></annotation></sequence></clade><clade><branch_length>0.08904</branch_length><color><red>199</red><green>253</green><blue>181</blue></color><clade><name>CVU37_08960</name><branch_length>0.139304</branch_length><color><red>199</red><green>253</green><blue>181</blue></color><taxonomy><scientific_name>Candidatus Sumerlaeota</scientific_name><common_name>Ca.Sumerlaeota HGW-BRC1-1</common_name></taxonomy><sequence><symbol>FRAG6</symbol><accession source="UniProtKB">A0A2N2PGM7</accession><name>Ca.Sumerlaeota HGW-BRC1-1 (Candidatus Sumerlaeota) || bmcType=FRAG6 (main)  || 104aa || [A0A2N2PGM7]   || paleGreen</name><annotation><desc> || bestHMM=P_paleGreen_mixed-spu</desc></annotation></sequence></clade><clade><branch_length>0.032857</branch_length><color><red>199</red><green>253</green><blue>181</blue></color><clade><name>BRCON_0814</name><branch_length>0.085068</branch_length><color><red>199</red><green>253</green><blue>181</blue></color><taxonomy><scientific_name>Candidatus Sumerlaeota</scientific_name><common_name>Ca.Sumerlaea BY40</common_name></taxonomy><sequence><symbol>FRAG6</symbol><accession source="UniProtKB">A0A2Z4Y318</accession><name>Ca.Sumerlaea BY40 (Candidatus Sumerlaeota) || bmcType=FRAG6 (main)  || 103aa || [A0A2Z4Y318]   || paleGreen</name><annotation><desc>2seqs_id98 || 2seqs_id80 ||  || bestHMM=P_paleGreen_mixed-spu</desc></annotation></sequence></clade><clade><name>BWY12_01250</name><branch_length>0.263954</branch_length><color><red>199</red><green>253</green><blue>181</blue></color><taxonomy><scientific_name>Candidatus Sumerlaeota</scientific_name><common_name>Ca.Sumerlaeota ADurb.Bin183</common_name></taxonomy><sequence><symbol>FRAG6</symbol><accession source="UniProtKB">A0A1V5Y255</accession><name>Ca.Sumerlaeota ADurb.Bin183 (Candidatus Sumerlaeota) || bmcType=FRAG6 (sat)  || 99aa || [A0A1V5Y255]   || paleGreen</name><annotation><desc> || bestHMM=P_paleGreen_mixed-spu</desc></annotation></sequence></clade></clade></clade></clade><clade><branch_length>0.013285</branch_length><color><red>199</red><green>253</green><blue>181</blue></color><clade><branch_length>0.178651</branch_length><color><red>199</red><green>253</green><blue>181</blue></color><clade><name>BWY60_00574</name><branch_length>0.192791</branch_length><color><red>199</red><green>253</green><blue>181</blue></color><taxonomy><scientific_name>Actinobacteria</scientific_name><common_name>unclassified-Actinobacteria ADurb.Bin346</common_name></taxonomy><sequence><symbol>MIC4</symbol><accession source="UniProtKB">A0A1V5PV19</accession><name>unclassified-Actinobacteria ADurb.Bin346 (Actinobacteria) || bmcType=MIC4 (sat)  || 89aa || [A0A1V5PV19]   || paleGreen</name><annotation><desc> || bestHMM=P_paleGreen_mixed-spu</desc></annotation></sequence></clade><clade><name>BWY60_00005</name><branch_length>0.792157</branch_length><color><red>199</red><green>253</green><blue>181</blue></color><taxonomy><scientific_name>Actinobacteria</scientific_name><common_name>unclassified-Actinobacteria ADurb.Bin346</common_name></taxonomy><sequence><symbol>MIC4</symbol><accession source="UniProtKB">A0A1V5Q0C8</accession><name>unclassified-Actinobacteria ADurb.Bin346 (Actinobacteria) || bmcType=MIC4 (main)  || 88aa || [A0A1V5Q0C8]   || paleGreen</name><annotation><desc> || bestHMM=P_paleGreen_mixed-spu</desc></annotation></sequence></clade></clade><clade><branch_length>0.037846</branch_length><color><red>199</red><green>253</green><blue>181</blue></color><clade><branch_length>0.068064</branch_length><color><red>199</red><green>253</green><blue>181</blue></color><clade><branch_length>0.020325</branch_length><color><red>199</red><green>253</green><blue>181</blue></color><clade><name>CME25_02790</name><branch_length>0.050006</branch_length><color><red>199</red><green>253</green><blue>181</blue></color><taxonomy><scientific_name>Gemmatimonadetes</scientific_name><common_name>unclassified-Gemmatimonadetes (CME25)</common_name></taxonomy><sequence><symbol>MUF2</symbol><accession source="UniProtKB">A0A2E3IX89</accession><name>unclassified-Gemmatimonadetes (CME25) (Gemmatimonadetes) || bmcType=MUF2 (main)  || 98aa || [A0A2E3IX89]   || paleGreen</name><annotation><desc> || bestHMM=P_paleGreen_mixed-spu</desc></annotation></sequence></clade><clade><branch_length>0.030804</branch_length><color><red>199</red><green>253</green><blue>181</blue></color><clade><name>CME26_03715</name><branch_length>0.065353</branch_length><color><red>199</red><green>253</green><blue>181</blue></color><taxonomy><scientific_name>Gemmatimonadetes</scientific_name><common_name>unclassified-Gemmatimonadetes (CME26)</common_name></taxonomy><sequence><symbol>MUF2</symbol><accession source="UniProtKB">A0A2E6HY97</accession><name>unclassified-Gemmatimonadetes (CME26) (Gemmatimonadetes) || bmcType=MUF2 (main)  || 102aa || [A0A2E6HY97]   || paleGreen</name><annotation><desc> || bestHMM=P_paleGreen_mixed-spu</desc></annotation></sequence></clade><clade><name>DC049_09650</name><branch_length>0.740858</branch_length><color><red>199</red><green>253</green><blue>181</blue></color><taxonomy><scientific_name>Spirochaetes</scientific_name><common_name>unclassified-Spirochaetia (DC049)</common_name></taxonomy><sequence><symbol>FRAG2</symbol><accession source="UniProtKB">A0A352VYX7</accession><name>unclassified-Spirochaetia (DC049) (Spirochaetes) || bmcType=FRAG2 (main)  || 95aa || [A0A352VYX7]   || paleGreen</name><annotation><desc> || bestHMM=P_paleGreen_mixed-spu</desc></annotation></sequence></clade></clade></clade><clade><branch_length>0.035278</branch_length><color><red>199</red><green>253</green><blue>181</blue></color><clade><name>CME19_25005</name><branch_length>0.095331</branch_length><color><red>199</red><green>253</green><blue>181</blue></color><taxonomy><scientific_name>Gemmatimonadetes</scientific_name><common_name>unclassified-Gemmatimonadetes (CME19)</common_name></taxonomy><sequence><symbol>MUF2</symbol><accession source="UniProtKB">A0A2E8WLX7</accession><name>unclassified-Gemmatimonadetes (CME19) (Gemmatimonadetes) || bmcType=MUF2 (main)  || 99aa || [A0A2E8WLX7]   || paleGreen</name><annotation><desc>4seqs_id80 ||  || bestHMM=P_paleGreen_mixed-spu</desc></annotation></sequence></clade><clade><branch_length>0.058836</branch_length><color><red>199</red><green>253</green><blue>181</blue></color><clade><name>A3F84_05295</name><branch_length>0.087681</branch_length><color><red>199</red><green>253</green><blue>181</blue></color><taxonomy><scientific_name>Candidatus Handelsmanbacteria</scientific_name><common_name>Ca.Handelsmanbacteria RIFCSPLOWO2_12_FULL_64_10</common_name></taxonomy><sequence><symbol>MUF2</symbol><accession source="UniProtKB">A0A1F6CB35</accession><name>Ca.Handelsmanbacteria RIFCSPLOWO2_12_FULL_64_10 (Candidatus Handelsmanbacteria) || bmcType=MUF2 (main)  || 100aa || [A0A1F6CB35]   || paleGreen</name><annotation><desc> || bestHMM=P_paleGreen_mixed-spu</desc></annotation></sequence></clade><clade><name>S01H1_11072</name><branch_length>0.302495</branch_length><color><red>199</red><green>253</green><blue>181</blue></color><taxonomy><scientific_name>unclassified_metagenomic</scientific_name><common_name>unclassified-marine-sediment (S01H1)</common_name></taxonomy><sequence><symbol>fragmented</symbol><accession source="UniProtKB">X0S697</accession><name>unclassified-marine-sediment (S01H1) (unclassified_metagenomic) || bmcType=fragmented (sat) (omitted) || 109aa || [X0S697]   || paleGreen</name><annotation><desc> || bestHMM=P_paleGreen_mixed-spu</desc></annotation></sequence></clade></clade></clade></clade><clade><branch_length>0.064829</branch_length><color><red>199</red><green>253</green><blue>181</blue></color><clade><branch_length>0.04668</branch_length><color><red>199</red><green>253</green><blue>181</blue></color><clade><name>DD435_11720</name><branch_length>0.17433</branch_length><color><red>199</red><green>253</green><blue>181</blue></color><taxonomy><scientific_name>Cyanobacteria</scientific_name><common_name>unclassified-Cyanobacteria UBA8530</common_name></taxonomy><sequence><symbol>SPU3</symbol><accession source="UniProtKB">A0A355UT21</accession><name>unclassified-Cyanobacteria UBA8530 (Cyanobacteria) || bmcType=SPU3 (main)  || 100aa || [A0A355UT21]   || paleGreen</name><annotation><desc> || bestHMM=P_paleGreen_mixed-spu</desc></annotation></sequence></clade><clade><branch_length>0.061007</branch_length><color><red>199</red><green>253</green><blue>181</blue></color><clade><branch_length>1.0E-6</branch_length><color><red>199</red><green>253</green><blue>181</blue></color><clade><name>CMK11_22385</name><branch_length>0.183799</branch_length><color><red>199</red><green>253</green><blue>181</blue></color><taxonomy><scientific_name>Candidatus Poribacteria</scientific_name><common_name>Ca.Poribacteria (CMK11)</common_name></taxonomy><sequence><symbol>FRAG2</symbol><accession source="UniProtKB">A0A2D6D4W2</accession><name>Ca.Poribacteria (CMK11) (Candidatus Poribacteria) || bmcType=FRAG2 (sat)  || 95aa || [A0A2D6D4W2]   || paleGreen</name><annotation><desc> || 2loci_inTaxon || bestHMM=P_paleGreen_mixed-spu</desc></annotation></sequence></clade><clade><name>B1H02_06905</name><branch_length>0.14704</branch_length><color><red>199</red><green>253</green><blue>181</blue></color><taxonomy><scientific_name>Candidatus Latescibacteria</scientific_name><common_name>Ca.Latescibacteria 4484_107</common_name></taxonomy><sequence><symbol>FRAG2</symbol><accession source="UniProtKB">A0A1V4QRC6</accession><name>Ca.Latescibacteria 4484_107 (Candidatus Latescibacteria) || bmcType=FRAG2 (main)  || 96aa || [A0A1V4QRC6]   || paleGreen</name><annotation><desc> || bestHMM=P_paleGreen_mixed-spu</desc></annotation></sequence></clade></clade><clade><name>BWY06_01657</name><branch_length>0.17466</branch_length><color><red>199</red><green>253</green><blue>181</blue></color><taxonomy><scientific_name>Candidatus Latescibacteria</scientific_name><common_name>Ca.Latescibacteria ADurb.Bin168</common_name></taxonomy><sequence><symbol>fragmented</symbol><accession source="UniProtKB">A0A1V5ZH75</accession><name>Ca.Latescibacteria ADurb.Bin168 (Candidatus Latescibacteria) || bmcType=fragmented (main) (omitted) || 99aa || [A0A1V5ZH75]   || paleGreen</name><annotation><desc> || bestHMM=P_paleGreen_mixed-spu</desc></annotation></sequence></clade></clade></clade><clade><branch_length>1.0E-6</branch_length><color><red>199</red><green>253</green><blue>181</blue></color><clade><branch_length>0.28074</branch_length><color><red>199</red><green>253</green><blue>181</blue></color><clade><name>CUN54_08260</name><branch_length>0.140799</branch_length><color><red>199</red><green>253</green><blue>181</blue></color><taxonomy><scientific_name>Chloroflexi</scientific_name><common_name>unclassified-Chloroflexi (CUN54)</common_name></taxonomy><sequence><symbol>FRAG2</symbol><accession source="UniProtKB">A0A2M8PPW4</accession><name>unclassified-Chloroflexi (CUN54) (Chloroflexi) || bmcType=FRAG2 (sat)  || 102aa || [A0A2M8PPW4]   || paleGreen</name><annotation><desc>2seqs_id98 || 2seqs_id80 ||  || bestHMM=P_paleGreen_mixed-spu</desc></annotation></sequence></clade><clade><name>CL610_04030</name><branch_length>0.354251</branch_length><color><red>199</red><green>253</green><blue>181</blue></color><taxonomy><scientific_name>Chloroflexi</scientific_name><common_name>unclassified-Anaerolineaceae (CL610)</common_name></taxonomy><sequence><symbol>SPUx</symbol><accession source="UniProtKB">A0A2E0KVH9</accession><name>unclassified-Anaerolineaceae (CL610) (Chloroflexi) || bmcType=SPUx (sat) (omitted) || 98aa || [A0A2E0KVH9]   || paleGreen</name><annotation><desc> || bestHMM=P_paleGreen_mixed-spu</desc></annotation></sequence></clade></clade><clade><branch_length>0.039185</branch_length><color><red>199</red><green>253</green><blue>181</blue></color><clade><branch_length>0.101509</branch_length><color><red>199</red><green>253</green><blue>181</blue></color><clade><name>CO151_13515</name><branch_length>0.260077</branch_length><color><red>199</red><green>253</green><blue>181</blue></color><taxonomy><scientific_name>unclassified Bacteria</scientific_name><common_name>unclassified-bacterium CG_4_9_14_3_um_filter_65_15</common_name></taxonomy><sequence><symbol>SPU3</symbol><accession source="UniProtKB">A0A2M7YQF1</accession><name>unclassified-bacterium CG_4_9_14_3_um_filter_65_15 (unclassified Bacteria) || bmcType=SPU3 (main)  || 99aa || [A0A2M7YQF1]   || paleGreen</name><annotation><desc> || bestHMM=P_viridian2_mixed-spu</desc></annotation></sequence></clade><clade><branch_length>0.074153</branch_length><color><red>199</red><green>253</green><blue>181</blue></color><clade><name>B6D60_04905</name><branch_length>0.34237</branch_length><color><red>199</red><green>253</green><blue>181</blue></color><taxonomy><scientific_name>candidate division KSB1</scientific_name><common_name>Ca.KSB1 4484_87</common_name></taxonomy><sequence><symbol>MIC4</symbol><accession source="UniProtKB">A0A1W9RR45</accession><name>Ca.KSB1 4484_87 (candidate division KSB1) || bmcType=MIC4 (main)  || 89aa || [A0A1W9RR45]   || paleGreen</name><annotation><desc>3seqs_id80 ||  || bestHMM=P_paleGreen_mixed-spu</desc></annotation></sequence></clade><clade><branch_length>0.156584</branch_length><color><red>199</red><green>253</green><blue>181</blue></color><clade><name>CMJ61_04875</name><branch_length>0.118452</branch_length><color><red>199</red><green>253</green><blue>181</blue></color><taxonomy><scientific_name>Planctomycetes</scientific_name><common_name>unclassified-Planctomycetaceae (CMJ61)</common_name></taxonomy><sequence><symbol>MIC3</symbol><accession source="UniProtKB">A0A2E9WND8</accession><name>unclassified-Planctomycetaceae (CMJ61) (Planctomycetes) || bmcType=MIC3 (sat) (omitted) || 99aa || [A0A2E9WND8]   || paleGreen</name><annotation><desc>2seqs_id98 || 4seqs_id80 ||  || bestHMM=P_paleGreen_mixed-spu</desc></annotation></sequence></clade><clade><name>CMJ86_07320</name><branch_length>0.21487</branch_length><color><red>199</red><green>253</green><blue>181</blue></color><taxonomy><scientific_name>Planctomycetes</scientific_name><common_name>unclassified-Planctomycetes (CMJ86)</common_name></taxonomy><sequence><symbol>MIC3</symbol><accession source="UniProtKB">A0A2D5XPT3</accession><name>unclassified-Planctomycetes (CMJ86) (Planctomycetes) || bmcType=MIC3 (sat)  || 98aa || [A0A2D5XPT3]   || paleGreen</name><annotation><desc> || bestHMM=P_paleGreen_mixed-spu</desc></annotation></sequence></clade></clade></clade></clade><clade><branch_length>1.0E-6</branch_length><color><red>199</red><green>253</green><blue>181</blue></color><clade><branch_length>0.118645</branch_length><color><red>199</red><green>253</green><blue>181</blue></color><clade><name>A2083_03170</name><branch_length>0.167261</branch_length><color><red>199</red><green>253</green><blue>181</blue></color><taxonomy><scientific_name>Gemmatimonadetes</scientific_name><common_name>unclassified-Gemmatimonadetes GWC2_71_9</common_name></taxonomy><sequence><symbol>FRAG8</symbol><accession source="UniProtKB">A0A1G0L335</accession><name>unclassified-Gemmatimonadetes GWC2_71_9 (Gemmatimonadetes) || bmcType=FRAG8 (sat)  || 95aa || [A0A1G0L335]   || paleGreen</name><annotation><desc>2seqs_id80 ||  || bestHMM=P_paleGreen_mixed-spu</desc></annotation></sequence></clade><clade><name>A3B70_07175</name><branch_length>0.181281</branch_length><color><red>199</red><green>253</green><blue>181</blue></color><taxonomy><scientific_name>Proteobacteria</scientific_name><common_name>unclassified-Deltaproteobacteria RIFCSPHIGHO2_02_FULL_40_11</common_name></taxonomy><sequence><symbol>HO</symbol><accession source="UniProtKB">A0A1F9F282</accession><name>unclassified-Deltaproteobacteria RIFCSPHIGHO2_02_FULL_40_11 (Proteobacteria) || bmcType=HO (main)  || 97aa || [A0A1F9F282]   || paleGreen</name><annotation><desc>3seqs_id80 ||  || bestHMM=P_paleGreen_mixed-spu</desc></annotation></sequence></clade></clade><clade><branch_length>0.045903</branch_length><color><red>199</red><green>253</green><blue>181</blue></color><clade><branch_length>0.0931</branch_length><color><red>199</red><green>253</green><blue>181</blue></color><clade><name>A3F16_00150</name><branch_length>0.194431</branch_length><color><red>199</red><green>253</green><blue>181</blue></color><taxonomy><scientific_name>Proteobacteria</scientific_name><common_name>unclassified-Deltaproteobacteria RIFCSPHIGHO2_12_FULL_43_9</common_name></taxonomy><sequence><symbol>HO</symbol><accession source="UniProtKB">A0A1F9GW09</accession><name>unclassified-Deltaproteobacteria RIFCSPHIGHO2_12_FULL_43_9 (Proteobacteria) || bmcType=HO (main)  || 95aa || [A0A1F9GW09]   || paleGreen</name><annotation><desc> || bestHMM=P_paleGreen_mixed-spu</desc></annotation></sequence></clade><clade><branch_length>0.117726</branch_length><color><red>199</red><green>253</green><blue>181</blue></color><clade><name>CMH52_06620</name><branch_length>0.260389</branch_length><color><red>199</red><green>253</green><blue>181</blue></color><taxonomy><scientific_name>Proteobacteria</scientific_name><common_name>unclassified-Myxococcales (CMH52)</common_name></taxonomy><sequence><symbol>HO</symbol><accession source="UniProtKB">A0A2F0APY3</accession><name>unclassified-Myxococcales (CMH52) (Proteobacteria) || bmcType=HO (main)  || 98aa || [A0A2F0APY3]   || paleGreen</name><annotation><desc> || bestHMM=P_viridian2_mixed-spu</desc></annotation></sequence></clade><clade><branch_length>0.0384</branch_length><color><red>199</red><green>253</green><blue>181</blue></color><clade><name>CSB49_01765</name><branch_length>0.05231</branch_length><color><red>199</red><green>253</green><blue>181</blue></color><taxonomy><scientific_name>Proteobacteria</scientific_name><common_name>unclassified-Proteobacteria (CSB49)</common_name></taxonomy><sequence><symbol>HO</symbol><accession source="UniProtKB">A0A2G6CP36</accession><name>unclassified-Proteobacteria (CSB49) (Proteobacteria) || bmcType=HO (main)  || 98aa || [A0A2G6CP36]   || paleGreen</name><annotation><desc> || 2loci_inTaxon || bestHMM=P_paleGreen_mixed-spu</desc></annotation></sequence></clade><clade><name>A2289_17450</name><branch_length>0.333713</branch_length><color><red>199</red><green>253</green><blue>181</blue></color><taxonomy><scientific_name>Proteobacteria</scientific_name><common_name>unclassified-Deltaproteobacteria RIFOXYA12_FULL_58_15</common_name></taxonomy><sequence><symbol>HO</symbol><accession source="UniProtKB">A0A1F9KAW0</accession><name>unclassified-Deltaproteobacteria RIFOXYA12_FULL_58_15 (Proteobacteria) || bmcType=HO (main)  || 98aa || [A0A1F9KAW0]   || paleGreen</name><annotation><desc>2seqs_id98 || 2seqs_id80 || 2loci_inTaxon || bestHMM=P_paleGreen_mixed-spu</desc></annotation></sequence></clade></clade></clade></clade><clade><branch_length>0.10986</branch_length><color><red>30</red><green>145</green><blue>103</blue></color><clade><branch_length>1.0E-6</branch_length><color><red>30</red><green>145</green><blue>103</blue></color><clade><branch_length>0.017849</branch_length><color><red>30</red><green>145</green><blue>103</blue></color><clade><branch_length>0.050471</branch_length><color><red>30</red><green>145</green><blue>103</blue></color><clade><name>A2284_13750</name><branch_length>0.058088</branch_length><color><red>30</red><green>145</green><blue>103</blue></color><taxonomy><scientific_name>Proteobacteria</scientific_name><common_name>unclassified-Deltaproteobacteria RIFOXYA12_FULL_61_11</common_name></taxonomy><sequence><symbol>HO</symbol><accession source="UniProtKB">A0A1F9LYD8</accession><name>unclassified-Deltaproteobacteria RIFOXYA12_FULL_61_11 (Proteobacteria) || bmcType=HO (main)  || 97aa || [A0A1F9LYD8] 5V74' HO-P1' || viridian1</name><annotation><desc>HO-P1' || bestHMM=P_viridian1_mixed-spu</desc></annotation></sequence></clade><clade><branch_length>0.042856</branch_length><color><red>30</red><green>145</green><blue>103</blue></color><clade><branch_length>0.148471</branch_length><color><red>30</red><green>145</green><blue>103</blue></color><clade><name>CL916_04160</name><branch_length>0.046237</branch_length><color><red>30</red><green>145</green><blue>103</blue></color><taxonomy><scientific_name>Proteobacteria</scientific_name><common_name>unclassified-Deltaproteobacteria (CL916)</common_name></taxonomy><sequence><symbol>HO</symbol><accession source="UniProtKB">A0A2D4SML2</accession><name>unclassified-Deltaproteobacteria (CL916) (Proteobacteria) || bmcType=HO (main)  || 99aa || [A0A2D4SML2]   || viridian1</name><annotation><desc> || bestHMM=P_viridian1_mixed-spu</desc></annotation></sequence></clade><clade><name>CL930_11965</name><branch_length>0.160369</branch_length><color><red>30</red><green>145</green><blue>103</blue></color><taxonomy><scientific_name>Proteobacteria</scientific_name><common_name>unclassified-Deltaproteobacteria (CL930)</common_name></taxonomy><sequence><symbol>HO</symbol><accession source="UniProtKB">A0A2E2NUQ4</accession><name>unclassified-Deltaproteobacteria (CL930) (Proteobacteria) || bmcType=HO (main)  || 98aa || [A0A2E2NUQ4]   || viridian1</name><annotation><desc> || bestHMM=P_viridian1_mixed-spu</desc></annotation></sequence></clade></clade><clade><branch_length>0.163572</branch_length><color><red>30</red><green>145</green><blue>103</blue></color><clade><name>A2X78_03640</name><branch_length>0.117256</branch_length><color><red>30</red><green>145</green><blue>103</blue></color><taxonomy><scientific_name>Proteobacteria</scientific_name><common_name>unclassified-Gammaproteobacteria GWE2_37_16</common_name></taxonomy><sequence><symbol>SPU5</symbol><accession source="UniProtKB">A0A1G0E5S7</accession><name>unclassified-Gammaproteobacteria GWE2_37_16 (Proteobacteria) || bmcType=SPU5 (main)  || 95aa || [A0A1G0E5S7]   || viridian1</name><annotation><desc>2seqs_id80 ||  || bestHMM=P_viridian1_mixed-spu</desc></annotation></sequence></clade><clade><name>CL889_00105</name><branch_length>0.174633</branch_length><color><red>30</red><green>145</green><blue>103</blue></color><taxonomy><scientific_name>Chloroflexi</scientific_name><common_name>unclassified-Dehalococcoidia (CL889)</common_name></taxonomy><sequence><symbol>SPU5</symbol><accession source="UniProtKB">A0A2E9F0B0</accession><name>unclassified-Dehalococcoidia (CL889) (Chloroflexi) || bmcType=SPU5 (main)  || 96aa || [A0A2E9F0B0]   || viridian1</name><annotation><desc>2seqs_id80 ||  || bestHMM=P_viridian1_mixed-spu</desc></annotation></sequence></clade></clade></clade></clade><clade><branch_length>0.145755</branch_length><color><red>30</red><green>145</green><blue>103</blue></color><clade><name>CL610_14480</name><branch_length>0.302323</branch_length><color><red>30</red><green>145</green><blue>103</blue></color><taxonomy><scientific_name>Chloroflexi</scientific_name><common_name>unclassified-Anaerolineaceae (CL610)</common_name></taxonomy><sequence><symbol>SPUx</symbol><accession source="UniProtKB">A0A2E0L1A8</accession><name>unclassified-Anaerolineaceae (CL610) (Chloroflexi) || bmcType=SPUx (main) (omitted) || 98aa || [A0A2E0L1A8]   || viridian1</name><annotation><desc> || bestHMM=P_viridian2_mixed-spu</desc></annotation></sequence></clade><clade><branch_length>0.128126</branch_length><color><red>30</red><green>145</green><blue>103</blue></color><clade><branch_length>1.0E-6</branch_length><color><red>30</red><green>145</green><blue>103</blue></color><clade><name>U14_01671</name><branch_length>0.07956</branch_length><color><red>30</red><green>145</green><blue>103</blue></color><taxonomy><scientific_name>Candidatus Modulibacteria</scientific_name><common_name>Moduliflexus UASB14</common_name></taxonomy><sequence><symbol>SPU2</symbol><accession source="UniProtKB">A0A0S6VSJ4</accession><name>Moduliflexus UASB14 (Candidatus Modulibacteria) || bmcType=SPU2 (main)  || 99aa || [A0A0S6VSJ4]   || viridian1</name><annotation><desc>2seqs_id80 || 2loci_inTaxon || bestHMM=P_viridian1_mixed-spu</desc></annotation></sequence></clade><clade><branch_length>0.100856</branch_length><color><red>30</red><green>145</green><blue>103</blue></color><clade><name>AMS17_14200</name><branch_length>0.135748</branch_length><color><red>30</red><green>145</green><blue>103</blue></color><taxonomy><scientific_name>Spirochaetes</scientific_name><common_name>unclassified-Spirochaetes DG_61</common_name></taxonomy><sequence><symbol>SPU2</symbol><accession source="UniProtKB">A0A0S7ZEL1</accession><name>unclassified-Spirochaetes DG_61 (Spirochaetes) || bmcType=SPU2 (main)  || 100aa || [A0A0S7ZEL1]   || viridian1</name><annotation><desc> || bestHMM=P_viridian1_mixed-spu</desc></annotation></sequence></clade><clade><name>S01H4_17731</name><branch_length>0.245351</branch_length><color><red>30</red><green>145</green><blue>103</blue></color><taxonomy><scientific_name>unclassified_metagenomic</scientific_name><common_name>unclassified-marine-sediment (S01H4)</common_name></taxonomy><sequence><symbol>fragmented</symbol><accession source="UniProtKB">X1A1W1</accession><name>unclassified-marine-sediment (S01H4) (unclassified_metagenomic) || bmcType=fragmented (sat) (omitted) || 123aa || [X1A1W1]   || viridian1</name><annotation><desc> || bestHMM=P_viridian1_mixed-spu</desc></annotation></sequence></clade></clade></clade><clade><branch_length>0.122023</branch_length><color><red>30</red><green>145</green><blue>103</blue></color><clade><branch_length>0.088557</branch_length><color><red>30</red><green>145</green><blue>103</blue></color><clade><name>B0D92_03575</name><branch_length>0.110222</branch_length><color><red>30</red><green>145</green><blue>103</blue></color><taxonomy><scientific_name>Spirochaetes</scientific_name><common_name>Spirochaeta LUC14_002_19_P3</common_name></taxonomy><sequence><symbol>SPU2</symbol><accession source="UniProtKB">A0A1W9N900</accession><name>Spirochaeta LUC14_002_19_P3 (Spirochaetes) || bmcType=SPU2 (main)  || 101aa || [A0A1W9N900]   || viridian1</name><annotation><desc> || bestHMM=P_viridian1_mixed-spu</desc></annotation></sequence></clade><clade><name>A2Y31_00735</name><branch_length>0.199306</branch_length><color><red>30</red><green>145</green><blue>103</blue></color><taxonomy><scientific_name>Spirochaetes</scientific_name><common_name>unclassified-Spirochaetes GWC2_52_13</common_name></taxonomy><sequence><symbol>SPU2</symbol><accession source="UniProtKB">A0A1G3MS93</accession><name>unclassified-Spirochaetes GWC2_52_13 (Spirochaetes) || bmcType=SPU2 (main)  || 102aa || [A0A1G3MS93]   || viridian1</name><annotation><desc>6seqs_id98 || 6seqs_id80 ||  || bestHMM=P_viridian1_mixed-spu</desc></annotation></sequence></clade></clade><clade><branch_length>0.081064</branch_length><color><red>30</red><green>145</green><blue>103</blue></color><clade><name>C0596_03025</name><branch_length>0.130052</branch_length><color><red>30</red><green>145</green><blue>103</blue></color><taxonomy><scientific_name>Bacteroidetes</scientific_name><common_name>unclassified-Marinilabiliales (C0596)</common_name></taxonomy><sequence><symbol>SPU2</symbol><accession source="UniProtKB">A0A2N5YZL2</accession><name>unclassified-Marinilabiliales (C0596) (Bacteroidetes) || bmcType=SPU2 (main)  || 96aa || [A0A2N5YZL2]   || viridian1</name><annotation><desc> || bestHMM=P_viridian1_mixed-spu</desc></annotation></sequence></clade><clade><name>COX07_07160</name><branch_length>0.22582</branch_length><color><red>30</red><green>145</green><blue>103</blue></color><taxonomy><scientific_name>Bacteroidetes</scientific_name><common_name>unclassified-Bacteroidetes CG23_combo_of_CG06-09_8_20_14_all_32_9</common_name></taxonomy><sequence><symbol>SPU2</symbol><accession source="UniProtKB">A0A2H0B8U4</accession><name>unclassified-Bacteroidetes CG23_combo_of_CG06-09_8_20_14_all_32_9 (Bacteroidetes) || bmcType=SPU2 (sat)  || 101aa || [A0A2H0B8U4]   || viridian1</name><annotation><desc> || bestHMM=P_viridian1_mixed-spu</desc></annotation></sequence></clade></clade></clade></clade></clade></clade><clade><branch_length>0.101167</branch_length><color><red>30</red><green>145</green><blue>103</blue></color><clade><name>CMH56_16430</name><branch_length>0.142531</branch_length><color><red>30</red><green>145</green><blue>103</blue></color><taxonomy><scientific_name>Proteobacteria</scientific_name><common_name>unclassified-Myxococcales (CMH56)</common_name></taxonomy><sequence><symbol>HO</symbol><accession source="UniProtKB">A0A2E6VWK6</accession><name>unclassified-Myxococcales (CMH56) (Proteobacteria) || bmcType=HO (main)  || 106aa || [A0A2E6VWK6]   || viridian1</name><annotation><desc> || bestHMM=P_viridian1_mixed-spu</desc></annotation></sequence></clade><clade><name>A2583_13680</name><branch_length>0.204968</branch_length><color><red>30</red><green>145</green><blue>103</blue></color><taxonomy><scientific_name>Proteobacteria</scientific_name><common_name>unclassified-Bdellovibrionales RIFOXYD1_FULL_53_11</common_name></taxonomy><sequence><symbol>incomplete</symbol><accession source="UniProtKB">A0A1F3Y0A9</accession><name>unclassified-Bdellovibrionales RIFOXYD1_FULL_53_11 (Proteobacteria) || bmcType=incomplete (main) (omitted) || 95aa || [A0A1F3Y0A9]   || viridian1</name><annotation><desc>2seqs_id80 ||  || bestHMM=P_viridian1_mixed-spu</desc></annotation></sequence></clade></clade></clade><clade><branch_length>0.003318</branch_length><color><red>30</red><green>145</green><blue>103</blue></color><clade><branch_length>0.075562</branch_length><color><red>30</red><green>145</green><blue>103</blue></color><clade><name>BMS3Abin05_02090</name><branch_length>0.21754</branch_length><color><red>30</red><green>145</green><blue>103</blue></color><taxonomy><scientific_name>unclassified Bacteria</scientific_name><common_name>unclassified-bacterium BMS3Abin05</common_name></taxonomy><sequence><symbol>SPU3</symbol><accession source="UniProtKB">A0A2H6EYB0</accession><name>unclassified-bacterium BMS3Abin05 (unclassified Bacteria) || bmcType=SPU3 (main)  || 99aa || [A0A2H6EYB0]   || viridian2</name><annotation><desc>2seqs_id80 ||  || bestHMM=P_viridian2_mixed-spu</desc></annotation></sequence></clade><clade><branch_length>0.021371</branch_length><color><red>30</red><green>145</green><blue>103</blue></color><clade><name>CVU38_05835</name><branch_length>0.168583</branch_length><color><red>30</red><green>145</green><blue>103</blue></color><taxonomy><scientific_name>Chloroflexi</scientific_name><common_name>unclassified-Chloroflexi HGW-Chloroflexi-1</common_name></taxonomy><sequence><symbol>incomplete</symbol><accession source="UniProtKB">A0A2N2PXB0</accession><name>unclassified-Chloroflexi HGW-Chloroflexi-1 (Chloroflexi) || bmcType=incomplete (main) (omitted) || 102aa || [A0A2N2PXB0]   || viridian2</name><annotation><desc>2seqs_id98 || 2seqs_id80 ||  || bestHMM=P_viridian2_mixed-spu</desc></annotation></sequence></clade><clade><branch_length>0.021006</branch_length><color><red>30</red><green>145</green><blue>103</blue></color><clade><branch_length>0.047058</branch_length><color><red>30</red><green>145</green><blue>103</blue></color><clade><name>CMP23_08635</name><branch_length>0.206713</branch_length><color><red>30</red><green>145</green><blue>103</blue></color><taxonomy><scientific_name>Proteobacteria</scientific_name><common_name>unclassified-Rickettsiales (CMP23)</common_name></taxonomy><sequence><symbol>HO</symbol><accession source="UniProtKB">A0A2E6EP70</accession><name>unclassified-Rickettsiales (CMP23) (Proteobacteria) || bmcType=HO (main)  || 100aa || [A0A2E6EP70]   || viridian2</name><annotation><desc>2seqs_id80 ||  || bestHMM=P_viridian2_mixed-spu</desc></annotation></sequence></clade><clade><branch_length>0.069704</branch_length><color><red>30</red><green>145</green><blue>103</blue></color><clade><name>BWY17_02879</name><branch_length>0.054057</branch_length><color><red>30</red><green>145</green><blue>103</blue></color><taxonomy><scientific_name>Proteobacteria</scientific_name><common_name>unclassified-Deltaproteobacteria ADurb.Bin207</common_name></taxonomy><sequence><symbol>SPU3</symbol><accession source="UniProtKB">A0A1V5XC74</accession><name>unclassified-Deltaproteobacteria ADurb.Bin207 (Proteobacteria) || bmcType=SPU3 (main)  || 105aa || [A0A1V5XC74]   || viridian2</name><annotation><desc> || bestHMM=P_viridian2_mixed-spu</desc></annotation></sequence></clade><clade><branch_length>0.058199</branch_length><color><red>30</red><green>145</green><blue>103</blue></color><clade><name>CVU56_13735</name><branch_length>0.210313</branch_length><color><red>30</red><green>145</green><blue>103</blue></color><taxonomy><scientific_name>Proteobacteria</scientific_name><common_name>unclassified-Deltaproteobacteria HGW-Deltaproteobacteria-14</common_name></taxonomy><sequence><symbol>SPU3</symbol><accession source="UniProtKB">A0A2N2JI72</accession><name>unclassified-Deltaproteobacteria HGW-Deltaproteobacteria-14 (Proteobacteria) || bmcType=SPU3 (main)  || 106aa || [A0A2N2JI72]   || viridian2</name><annotation><desc> || bestHMM=P_viridian2_mixed-spu</desc></annotation></sequence></clade><clade><name>AMJ93_01235</name><branch_length>0.230764</branch_length><color><red>30</red><green>145</green><blue>103</blue></color><taxonomy><scientific_name>Chloroflexi</scientific_name><common_name>unclassified-Anaerolineae SM23_84</common_name></taxonomy><sequence><symbol>SPU3</symbol><accession source="UniProtKB">A0A0S8KT66</accession><name>unclassified-Anaerolineae SM23_84 (Chloroflexi) || bmcType=SPU3 (main)  || 100aa || [A0A0S8KT66]   || viridian2</name><annotation><desc> || bestHMM=P_viridian2_mixed-spu</desc></annotation></sequence></clade></clade></clade></clade><clade><branch_length>0.025919</branch_length><color><red>30</red><green>145</green><blue>103</blue></color><clade><name>COW36_19470</name><branch_length>0.214306</branch_length><color><red>30</red><green>145</green><blue>103</blue></color><taxonomy><scientific_name>Candidatus Blackallbacteria</scientific_name><common_name>Ca.Blackallbacteria CG17_big_fil_post_rev_8_21_14_2_50_48_46</common_name></taxonomy><sequence><symbol>FRAG2</symbol><accession source="UniProtKB">A0A2M7FZJ1</accession><name>Ca.Blackallbacteria CG17_big_fil_post_rev_8_21_14_2_50_48_46 (Candidatus Blackallbacteria) || bmcType=FRAG2 (main)  || 99aa || [A0A2M7FZJ1]   || viridian2</name><annotation><desc> || bestHMM=P_viridian2_mixed-spu</desc></annotation></sequence></clade><clade><branch_length>0.038074</branch_length><color><red>30</red><green>145</green><blue>103</blue></color><clade><name>DDG58_14835</name><branch_length>0.072568</branch_length><color><red>30</red><green>145</green><blue>103</blue></color><taxonomy><scientific_name>Chloroflexi</scientific_name><common_name>Ardenticatenia Nak82</common_name></taxonomy><sequence><symbol>SPU3</symbol><accession source="UniProtKB">A0A2U2S4D2</accession><name>Ardenticatenia Nak82 (Chloroflexi) || bmcType=SPU3 (main)  || 96aa || [A0A2U2S4D2]   || viridian2</name><annotation><desc> || bestHMM=P_viridian2_mixed-spu</desc></annotation></sequence></clade><clade><branch_length>0.100489</branch_length><color><red>30</red><green>145</green><blue>103</blue></color><clade><name>A2Y93_08905</name><branch_length>0.081981</branch_length><color><red>30</red><green>145</green><blue>103</blue></color><taxonomy><scientific_name>Chloroflexi</scientific_name><common_name>unclassified-Chloroflexi RBG_13_68_17</common_name></taxonomy><sequence><symbol>incomplete</symbol><accession source="UniProtKB">A0A1F8NIB7</accession><name>unclassified-Chloroflexi RBG_13_68_17 (Chloroflexi) || bmcType=incomplete (sat) (omitted) || 99aa || [A0A1F8NIB7]   || viridian2</name><annotation><desc>7seqs_id80 ||  || bestHMM=P_viridian2_mixed-spu</desc></annotation></sequence></clade><clade><branch_length>0.031083</branch_length><color><red>30</red><green>145</green><blue>103</blue></color><clade><name>CFX0092_A2148</name><branch_length>0.143534</branch_length><color><red>30</red><green>145</green><blue>103</blue></color><taxonomy><scientific_name>Chloroflexi</scientific_name><common_name>Ca.Promineofilum Cfx-K</common_name></taxonomy><sequence><symbol>SPU3</symbol><accession source="UniProtKB">A0A160T288</accession><name>Ca.Promineofilum Cfx-K (Chloroflexi) || bmcType=SPU3 (main)  || 99aa || [A0A160T288]   || viridian2</name><annotation><desc>2seqs_id80 ||  || bestHMM=P_viridian2_mixed-spu</desc></annotation></sequence></clade><clade><name>A2Z12_09720</name><branch_length>0.165008</branch_length><color><red>30</red><green>145</green><blue>103</blue></color><taxonomy><scientific_name>Actinobacteria</scientific_name><common_name>unclassified-Actinobacteria RBG_16_68_21</common_name></taxonomy><sequence><symbol>SPU3</symbol><accession source="UniProtKB">A0A1F2XB98</accession><name>unclassified-Actinobacteria RBG_16_68_21 (Actinobacteria) || bmcType=SPU3 (main)  || 95aa || [A0A1F2XB98]   || viridian2</name><annotation><desc>5seqs_id80 ||  || bestHMM=P_viridian2_mixed-spu</desc></annotation></sequence></clade></clade></clade></clade></clade></clade></clade></clade><clade><branch_length>0.108124</branch_length><color><red>30</red><green>145</green><blue>103</blue></color><clade><branch_length>0.012665</branch_length><color><red>30</red><green>145</green><blue>103</blue></color><clade><branch_length>0.002744</branch_length><color><red>30</red><green>145</green><blue>103</blue></color><clade><name>AUK47_22045</name><branch_length>0.15759</branch_length><color><red>30</red><green>145</green><blue>103</blue></color><taxonomy><scientific_name>Proteobacteria</scientific_name><common_name>unclassified-Deltaproteobacteria CG2_30_63_29</common_name></taxonomy><sequence><symbol>HO</symbol><accession source="UniProtKB">A0A1J5D657</accession><name>unclassified-Deltaproteobacteria CG2_30_63_29 (Proteobacteria) || bmcType=HO (main)  || 96aa || [A0A1J5D657]   || viridian3</name><annotation><desc>2seqs_id98 || 2seqs_id80 ||  || bestHMM=P_viridian3_mixed-spu</desc></annotation></sequence></clade><clade><name>BWX66_00449</name><branch_length>0.196281</branch_length><color><red>30</red><green>145</green><blue>103</blue></color><taxonomy><scientific_name>Proteobacteria</scientific_name><common_name>unclassified-Deltaproteobacteria ADurb.Bin058</common_name></taxonomy><sequence><symbol>HO</symbol><accession source="UniProtKB">A0A1V6HWV6</accession><name>unclassified-Deltaproteobacteria ADurb.Bin058 (Proteobacteria) || bmcType=HO (main)  || 96aa || [A0A1V6HWV6]   || viridian3</name><annotation><desc> || bestHMM=P_viridian3_mixed-spu</desc></annotation></sequence></clade></clade><clade><branch_length>0.022668</branch_length><color><red>30</red><green>145</green><blue>103</blue></color><clade><branch_length>0.03904</branch_length><color><red>30</red><green>145</green><blue>103</blue></color><clade><name>AMJ46_09200</name><branch_length>1.0E-6</branch_length><color><red>30</red><green>145</green><blue>103</blue></color><taxonomy><scientific_name>Candidatus Latescibacteria</scientific_name><common_name>Ca.Latescibacteria DG_63</common_name></taxonomy><sequence><symbol>MIC7</symbol><accession source="UniProtKB">A0A0S7XCH4</accession><name>Ca.Latescibacteria DG_63 (Candidatus Latescibacteria) || bmcType=MIC7 (main)  || 99aa || [A0A0S7XCH4]   || viridian3</name><annotation><desc> || bestHMM=P_viridian3_mixed-spu</desc></annotation></sequence></clade><clade><name>CMH54_14660</name><branch_length>0.276792</branch_length><color><red>30</red><green>145</green><blue>103</blue></color><taxonomy><scientific_name>Proteobacteria</scientific_name><common_name>unclassified-Myxococcales (CMH54)</common_name></taxonomy><sequence><symbol>HO</symbol><accession source="UniProtKB">A0A2E8S563</accession><name>unclassified-Myxococcales (CMH54) (Proteobacteria) || bmcType=HO (main)  || 101aa || [A0A2E8S563]   || viridian3</name><annotation><desc> || bestHMM=P_viridian3_mixed-spu</desc></annotation></sequence></clade></clade><clade><branch_length>0.105807</branch_length><color><red>30</red><green>145</green><blue>103</blue></color><clade><name>BWY10_01125</name><branch_length>0.481277</branch_length><color><red>30</red><green>145</green><blue>103</blue></color><taxonomy><scientific_name>Chloroflexi</scientific_name><common_name>unclassified-Chloroflexi ADurb.Bin180</common_name></taxonomy><sequence><symbol>UA</symbol><accession source="UniProtKB">A0A1V5YIC9</accession><name>unclassified-Chloroflexi ADurb.Bin180 (Chloroflexi) || bmcType=UA (main) (omitted) || 105aa || [A0A1V5YIC9]   || viridian3</name><annotation><desc> || bestHMM=P_viridian3_mixed-spu</desc></annotation></sequence></clade><clade><branch_length>0.05074</branch_length><color><red>30</red><green>145</green><blue>103</blue></color><clade><name>CMH50_10325</name><branch_length>0.289386</branch_length><color><red>30</red><green>145</green><blue>103</blue></color><taxonomy><scientific_name>Proteobacteria</scientific_name><common_name>unclassified-Myxococcales (CMH50)</common_name></taxonomy><sequence><symbol>HO</symbol><accession source="UniProtKB">A0A2E4X121</accession><name>unclassified-Myxococcales (CMH50) (Proteobacteria) || bmcType=HO (main)  || 100aa || [A0A2E4X121]   || viridian3</name><annotation><desc>2seqs_id98 || 3seqs_id80 ||  || bestHMM=P_viridian3_mixed-spu</desc></annotation></sequence></clade><clade><branch_length>0.087507</branch_length><color><red>30</red><green>145</green><blue>103</blue></color><clade><name>BWX54_01118</name><branch_length>0.146474</branch_length><color><red>30</red><green>145</green><blue>103</blue></color><taxonomy><scientific_name>Verrucomicrobia</scientific_name><common_name>unclassified-Verrucomicrobia ADurb.Bin018</common_name></taxonomy><sequence><symbol>SPU3</symbol><accession source="UniProtKB">A0A1V6J4Y1</accession><name>unclassified-Verrucomicrobia ADurb.Bin018 (Verrucomicrobia) || bmcType=SPU3 (main)  || 95aa || [A0A1V6J4Y1]   || viridian3</name><annotation><desc>2seqs_id80 ||  || bestHMM=P_viridian3_mixed-spu</desc></annotation></sequence></clade><clade><name>A2Y78_07075</name><branch_length>0.232004</branch_length><color><red>30</red><green>145</green><blue>103</blue></color><taxonomy><scientific_name>Acidobacteria</scientific_name><common_name>unclassified-Acidobacteria RBG_13_68_16</common_name></taxonomy><sequence><symbol>SPU3</symbol><accession source="UniProtKB">A0A1F2QHP5</accession><name>unclassified-Acidobacteria RBG_13_68_16 (Acidobacteria) || bmcType=SPU3 (main)  || 95aa || [A0A1F2QHP5]   || viridian3</name><annotation><desc>5seqs_id80 ||  || bestHMM=P_viridian3_mixed-spu</desc></annotation></sequence></clade></clade></clade></clade></clade></clade><clade><branch_length>0.042758</branch_length><color><red>30</red><green>145</green><blue>103</blue></color><clade><name>CME06_08595</name><branch_length>0.198337</branch_length><color><red>30</red><green>145</green><blue>103</blue></color><taxonomy><scientific_name>Gemmatimonadetes</scientific_name><common_name>unclassified-Gemmatimonadetes (CME06)</common_name></taxonomy><sequence><symbol>FRAG8</symbol><accession source="UniProtKB">A0A2D5ZMW7</accession><name>unclassified-Gemmatimonadetes (CME06) (Gemmatimonadetes) || bmcType=FRAG8 (sat)  || 98aa || [A0A2D5ZMW7]   || viridian3</name><annotation><desc> || bestHMM=P_viridian3_mixed-spu</desc></annotation></sequence></clade><clade><branch_length>0.111495</branch_length><color><red>30</red><green>145</green><blue>103</blue></color><clade><branch_length>0.03535</branch_length><color><red>30</red><green>145</green><blue>103</blue></color><clade><name>A2057_13845</name><branch_length>0.09354</branch_length><color><red>30</red><green>145</green><blue>103</blue></color><taxonomy><scientific_name>Ignavibacteriae</scientific_name><common_name>unclassified-Ignavibacteria GWA2_35_9</common_name></taxonomy><sequence><symbol>FRAG1</symbol><accession source="UniProtKB">A0A1G0P9C1</accession><name>unclassified-Ignavibacteria GWA2_35_9 (Ignavibacteriae) || bmcType=FRAG1 (sat)  || 98aa || [A0A1G0P9C1]   || viridian3</name><annotation><desc>6seqs_id80 ||  || bestHMM=P_viridian3_mixed-spu</desc></annotation></sequence></clade><clade><name>A3G43_13155</name><branch_length>0.221288</branch_length><color><red>30</red><green>145</green><blue>103</blue></color><taxonomy><scientific_name>Ignavibacteriae</scientific_name><common_name>unclassified-Ignavibacteria RIFCSPLOWO2_12_FULL_56_21</common_name></taxonomy><sequence><symbol>FRAG1</symbol><accession source="UniProtKB">A0A1G0SGI4</accession><name>unclassified-Ignavibacteria RIFCSPLOWO2_12_FULL_56_21 (Ignavibacteriae) || bmcType=FRAG1 (sat)  || 90aa || [A0A1G0SGI4]   || viridian3</name><annotation><desc>2seqs_id98 || 3seqs_id80 ||  || bestHMM=P_viridian3_mixed-spu</desc></annotation></sequence></clade></clade><clade><branch_length>0.021624</branch_length><color><red>30</red><green>145</green><blue>103</blue></color><clade><branch_length>0.039746</branch_length><color><red>30</red><green>145</green><blue>103</blue></color><clade><name>CVV23_06905</name><branch_length>0.066595</branch_length><color><red>30</red><green>145</green><blue>103</blue></color><taxonomy><scientific_name>Ignavibacteriae</scientific_name><common_name>unclassified-Ignavibacteriae HGW-Ignavibacteriae-2</common_name></taxonomy><sequence><symbol>UA</symbol><accession source="UniProtKB">A0A2N1VX39</accession><name>unclassified-Ignavibacteriae HGW-Ignavibacteriae-2 (Ignavibacteriae) || bmcType=UA (sat) (omitted) || 99aa || [A0A2N1VX39]   || viridian3</name><annotation><desc> || bestHMM=P_viridian3_mixed-spu</desc></annotation></sequence></clade><clade><name>CL946_04450</name><branch_length>0.381707</branch_length><color><red>30</red><green>145</green><blue>103</blue></color><taxonomy><scientific_name>Proteobacteria</scientific_name><common_name>unclassified-Ectothiorhodospiraceae (CL946)</common_name></taxonomy><sequence><symbol>FRAG1</symbol><accession source="UniProtKB">A0A2E0UI18</accession><name>unclassified-Ectothiorhodospiraceae (CL946) (Proteobacteria) || bmcType=FRAG1 (sat)  || 95aa || [A0A2E0UI18]   || viridian3</name><annotation><desc> || bestHMM=P_viridian3_mixed-spu</desc></annotation></sequence></clade></clade><clade><branch_length>0.086776</branch_length><color><red>30</red><green>145</green><blue>103</blue></color><clade><branch_length>0.024434</branch_length><color><red>30</red><green>145</green><blue>103</blue></color><clade><name>BSZ36_14635</name><branch_length>0.105278</branch_length><color><red>30</red><green>145</green><blue>103</blue></color><taxonomy><scientific_name>Rhodothermaeota</scientific_name><common_name>Rubricoccus SG-29</common_name></taxonomy><sequence><symbol>FRAG1</symbol><accession source="UniProtKB">A0A259U287</accession><name>Rubricoccus SG-29 (Rhodothermaeota) || bmcType=FRAG1 (sat)  || 99aa || [A0A259U287]   || viridian3</name><annotation><desc> || bestHMM=P_viridian3_mixed-spu</desc></annotation></sequence></clade><clade><name>CMJ90_15345</name><branch_length>0.330676</branch_length><color><red>30</red><green>145</green><blue>103</blue></color><taxonomy><scientific_name>Planctomycetes</scientific_name><common_name>unclassified-Planctomycetes (CMJ90)</common_name></taxonomy><sequence><symbol>FRAG8</symbol><accession source="UniProtKB">A0A2D5BTX1</accession><name>unclassified-Planctomycetes (CMJ90) (Planctomycetes) || bmcType=FRAG8 (sat)  || 105aa || [A0A2D5BTX1]   || viridian3</name><annotation><desc>2seqs_id80 ||  || bestHMM=P_viridian3_mixed-spu</desc></annotation></sequence></clade></clade><clade><branch_length>0.02717</branch_length><color><red>30</red><green>145</green><blue>103</blue></color><clade><name>COY19_09560</name><branch_length>0.194361</branch_length><color><red>30</red><green>145</green><blue>103</blue></color><taxonomy><scientific_name>Candidatus Marinimicrobia</scientific_name><common_name>Ca.Marinimicrobia CG_4_10_14_0_2_um_filter_48_9</common_name></taxonomy><sequence><symbol>FRAG4</symbol><accession source="UniProtKB">A0A2M7U1H8</accession><name>Ca.Marinimicrobia CG_4_10_14_0_2_um_filter_48_9 (Candidatus Marinimicrobia) || bmcType=FRAG4 (sat)  || 90aa || [A0A2M7U1H8]   || viridian3</name><annotation><desc>3seqs_id98 || 3seqs_id80 ||  || bestHMM=P_viridian3_mixed-spu</desc></annotation></sequence></clade><clade><name>COV99_05610</name><branch_length>0.229772</branch_length><color><red>30</red><green>145</green><blue>103</blue></color><taxonomy><scientific_name>Bacteroidetes</scientific_name><common_name>unclassified-Bacteroidetes CG12_big_fil_rev_8_21_14_0_65_60_17</common_name></taxonomy><sequence><symbol>FRAG1</symbol><accession source="UniProtKB">A0A2H0JUB1</accession><name>unclassified-Bacteroidetes CG12_big_fil_rev_8_21_14_0_65_60_17 (Bacteroidetes) || bmcType=FRAG1 (sat)  || 88aa || [A0A2H0JUB1]   || viridian3</name><annotation><desc> || bestHMM=P_viridian3_mixed-spu</desc></annotation></sequence></clade></clade></clade></clade></clade></clade></clade></clade></clade></clade></clade></clade></clade></clade></clade></clade></clade></clade></clade></clade><clade><branch_length>0.024481</branch_length><clade><branch_length>0.034763</branch_length><color><red>108</red><green>122</green><blue>14</blue></color><clade><branch_length>0.042363</branch_length><color><red>108</red><green>122</green><blue>14</blue></color><clade><name>A7L45_05675</name><branch_length>0.317677</branch_length><color><red>108</red><green>122</green><blue>14</blue></color><taxonomy><scientific_name>Firmicutes</scientific_name><common_name>Clostridium DSM 8809</common_name></taxonomy><sequence><symbol>PDU1D</symbol><accession source="UniProtKB">A0A1J0GE66</accession><name>Clostridium DSM 8809 (Firmicutes) || bmcType=PDU1D (main)  || 89aa || [A0A1J0GE66]   || moss0</name><annotation><desc> || bestHMM=P_stone_grm3like</desc></annotation></sequence></clade><clade><branch_length>0.160748</branch_length><color><red>118</red><green>153</green><blue>88</blue></color><clade><branch_length>0.063744</branch_length><color><red>118</red><green>153</green><blue>88</blue></color><clade><name>SAMN05660865_00229</name><branch_length>0.109237</branch_length><color><red>118</red><green>153</green><blue>88</blue></color><taxonomy><scientific_name>Firmicutes</scientific_name><common_name>Caloramator DSM 5463</common_name></taxonomy><sequence><symbol>BUF1</symbol><accession source="UniProtKB">A0A1H5RXX8</accession><name>Caloramator DSM 5463 (Firmicutes) || bmcType=BUF1 (main)  || 89aa || [A0A1H5RXX8]   || moss1</name><annotation><desc>3seqs_id80 ||  || bestHMM=P_moss1_BUF</desc></annotation></sequence></clade><clade><branch_length>0.039982</branch_length><color><red>118</red><green>153</green><blue>88</blue></color><clade><branch_length>0.034345</branch_length><color><red>118</red><green>153</green><blue>88</blue></color><clade><name>SAMN05192551_105171</name><branch_length>0.221736</branch_length><color><red>118</red><green>153</green><blue>88</blue></color><taxonomy><scientific_name>Firmicutes</scientific_name><common_name>Tindallia Z-7934</common_name></taxonomy><sequence><symbol>BUF1</symbol><accession source="UniProtKB">A0A1I3ETY1</accession><name>Tindallia Z-7934 (Firmicutes) || bmcType=BUF1 (main)  || 89aa || [A0A1I3ETY1]   || moss1</name><annotation><desc>2seqs_id98 || 2seqs_id80 || 2loci_inTaxon || bestHMM=P_moss1_BUF</desc></annotation></sequence></clade><clade><name>SAMN05660297_02684</name><branch_length>0.071885</branch_length><color><red>118</red><green>153</green><blue>88</blue></color><taxonomy><scientific_name>Firmicutes</scientific_name><common_name>Natronincola DSM 18979</common_name></taxonomy><sequence><symbol>BUF1</symbol><accession source="UniProtKB">A0A1I0F6W2</accession><name>Natronincola DSM 18979 (Firmicutes) || bmcType=BUF1 (main)  || 88aa || [A0A1I0F6W2]   || moss1</name><annotation><desc> || 4loci_inTaxon || bestHMM=P_moss1_BUF</desc></annotation></sequence></clade></clade><clade><branch_length>0.022178</branch_length><color><red>118</red><green>153</green><blue>88</blue></color><clade><name>COA82_02495</name><branch_length>0.268575</branch_length><color><red>118</red><green>153</green><blue>88</blue></color><taxonomy><scientific_name>Firmicutes</scientific_name><common_name>Alkaliphilus (COA82)</common_name></taxonomy><sequence><symbol>BUF1</symbol><accession source="UniProtKB">A0A2G2MLJ2</accession><name>Alkaliphilus (COA82) (Firmicutes) || bmcType=BUF1 (main)  || 88aa || [A0A2G2MLJ2]   || moss1</name><annotation><desc> || 2loci_inTaxon || bestHMM=P_moss1_BUF</desc></annotation></sequence></clade><clade><branch_length>0.064374</branch_length><color><red>118</red><green>153</green><blue>88</blue></color><clade><name>SAMN05660923_00391</name><branch_length>0.185821</branch_length><color><red>118</red><green>153</green><blue>88</blue></color><taxonomy><scientific_name>Firmicutes</scientific_name><common_name>Tepidimicrobium DSM 23310</common_name></taxonomy><sequence><symbol>BUF1</symbol><accession source="UniProtKB">A0A1H2RJ46</accession><name>Tepidimicrobium DSM 23310 (Firmicutes) || bmcType=BUF1 (main)  || 89aa || [A0A1H2RJ46]   || moss1</name><annotation><desc>2seqs_id80 ||  || bestHMM=P_moss1_BUF</desc></annotation></sequence></clade><clade><branch_length>0.026488</branch_length><color><red>118</red><green>153</green><blue>88</blue></color><clade><branch_length>0.046879</branch_length><color><red>118</red><green>153</green><blue>88</blue></color><clade><name>B2H97_04775</name><branch_length>0.093527</branch_length><color><red>118</red><green>153</green><blue>88</blue></color><taxonomy><scientific_name>Firmicutes</scientific_name><common_name>Paraclostridium SU1074NT</common_name></taxonomy><sequence><symbol>BUF1</symbol><accession source="UniProtKB">A0A1X2JLX0</accession><name>Paraclostridium SU1074NT (Firmicutes) || bmcType=BUF1 (main)  || 90aa || [A0A1X2JLX0]   || moss1</name><annotation><desc>6seqs_id98 || 7seqs_id80 || 2loci_inTaxon || bestHMM=P_moss1_BUF</desc></annotation></sequence></clade><clade><name>EUAN_23180</name><branch_length>0.128123</branch_length><color><red>118</red><green>153</green><blue>88</blue></color><taxonomy><scientific_name>Firmicutes</scientific_name><common_name>Andreesenia DSM 1989</common_name></taxonomy><sequence><symbol>BUF1</symbol><accession source="UniProtKB">A0A1S1V5E5</accession><name>Andreesenia DSM 1989 (Firmicutes) || bmcType=BUF1 (main)  || 95aa || [A0A1S1V5E5]   || moss1</name><annotation><desc>3seqs_id80 ||  || bestHMM=P_moss1_BUF</desc></annotation></sequence></clade></clade><clade><branch_length>0.063679</branch_length><color><red>118</red><green>153</green><blue>88</blue></color><clade><name>CLCY_4c00750</name><branch_length>0.149533</branch_length><color><red>118</red><green>153</green><blue>88</blue></color><taxonomy><scientific_name>Firmicutes</scientific_name><common_name>Clostridium DSM 605 (CLCY_4c)</common_name></taxonomy><sequence><symbol>BUF1</symbol><accession source="UniProtKB">A0A0J8D8A9</accession><name>Clostridium DSM 605 (CLCY_4c) (Firmicutes) || bmcType=BUF1 (main)  || 94aa || [A0A0J8D8A9]   || moss1</name><annotation><desc> || bestHMM=P_moss1_BUF</desc></annotation></sequence></clade><clade><branch_length>0.228886</branch_length><color><red>118</red><green>153</green><blue>88</blue></color><clade><name>SAMN03080599_02898</name><branch_length>0.053123</branch_length><color><red>118</red><green>153</green><blue>88</blue></color><taxonomy><scientific_name>Firmicutes</scientific_name><common_name>Acidaminobacter DSM 2784</common_name></taxonomy><sequence><symbol>BUF1</symbol><accession source="UniProtKB">A0A1G5S5E7</accession><name>Acidaminobacter DSM 2784 (Firmicutes) || bmcType=BUF1 (main)  || 96aa || [A0A1G5S5E7]   || moss1</name><annotation><desc> || bestHMM=P_moss1_BUF</desc></annotation></sequence></clade><clade><name>B7C24_13525</name><branch_length>0.296571</branch_length><color><red>118</red><green>153</green><blue>88</blue></color><taxonomy><scientific_name>Bacteroidetes</scientific_name><common_name>unclassified-Bacteroidetes 4572_77</common_name></taxonomy><sequence><symbol>BUF1</symbol><accession source="UniProtKB">A0A256WJP2</accession><name>unclassified-Bacteroidetes 4572_77 (Bacteroidetes) || bmcType=BUF1 (main)  || 102aa || [A0A256WJP2]   || moss1</name><annotation><desc> || 2loci_inTaxon || bestHMM=P_moss1_BUF</desc></annotation></sequence></clade></clade></clade></clade></clade></clade></clade></clade><clade><branch_length>0.078297</branch_length><color><red>118</red><green>153</green><blue>88</blue></color><clade><branch_length>0.016054</branch_length><color><red>118</red><green>153</green><blue>88</blue></color><clade><name>ciss_24430</name><branch_length>0.215939</branch_length><color><red>118</red><green>153</green><blue>88</blue></color><taxonomy><scientific_name>Firmicutes</scientific_name><common_name>Carboxydothermus SET</common_name></taxonomy><sequence><symbol>BUF1</symbol><accession source="UniProtKB">A0A1L8D5R3</accession><name>Carboxydothermus SET (Firmicutes) || bmcType=BUF1 (main)  || 90aa || [A0A1L8D5R3]   || moss2</name><annotation><desc>2seqs_id98 || 3seqs_id80 ||  || bestHMM=P_moss2_BUF</desc></annotation></sequence></clade><clade><name>C7B46_15280</name><branch_length>0.255902</branch_length><color><red>118</red><green>153</green><blue>88</blue></color><taxonomy><scientific_name>Firmicutes</scientific_name><common_name>Sulfobacillus benefaciens</common_name></taxonomy><sequence><symbol>BUF1B</symbol><accession source="UniProtKB">A0A2T2XCI6</accession><name>Sulfobacillus benefaciens (Firmicutes) || bmcType=BUF1B (main)  || 92aa || [A0A2T2XCI6]   || moss2</name><annotation><desc> || bestHMM=P_moss2_BUF</desc></annotation></sequence></clade></clade><clade><branch_length>0.023059</branch_length><color><red>118</red><green>153</green><blue>88</blue></color><clade><branch_length>0.072936</branch_length><color><red>118</red><green>153</green><blue>88</blue></color><clade><name>DL897_13570</name><branch_length>0.101389</branch_length><color><red>118</red><green>153</green><blue>88</blue></color><taxonomy><scientific_name>Firmicutes</scientific_name><common_name>Thermoflavimicrobium FBKL4.011</common_name></taxonomy><sequence><symbol>BUF1B</symbol><accession source="UniProtKB">A0A364K2P0</accession><name>Thermoflavimicrobium FBKL4.011 (Firmicutes) || bmcType=BUF1B (main)  || 90aa || [A0A364K2P0]   || moss2</name><annotation><desc>2seqs_id80 ||  || bestHMM=P_moss2_BUF</desc></annotation></sequence></clade><clade><name>SAMN05444487_101297</name><branch_length>0.13263</branch_length><color><red>118</red><green>153</green><blue>88</blue></color><taxonomy><scientific_name>Firmicutes</scientific_name><common_name>Marininema DSM 45610</common_name></taxonomy><sequence><symbol>BUF1B</symbol><accession source="UniProtKB">A0A1H2QTT7</accession><name>Marininema DSM 45610 (Firmicutes) || bmcType=BUF1B (main)  || 92aa || [A0A1H2QTT7]   || moss2</name><annotation><desc>2seqs_id80 ||  || bestHMM=P_moss2_BUF</desc></annotation></sequence></clade></clade><clade><branch_length>0.073047</branch_length><color><red>118</red><green>153</green><blue>88</blue></color><clade><name>B9T62_27005</name><branch_length>0.2571</branch_length><color><red>118</red><green>153</green><blue>88</blue></color><taxonomy><scientific_name>Firmicutes</scientific_name><common_name>Paenibacillus KCTC 13049</common_name></taxonomy><sequence><symbol>BUF1B</symbol><accession source="UniProtKB">A0A2Z2KL75</accession><name>Paenibacillus KCTC 13049 (Firmicutes) || bmcType=BUF1B (main)  || 93aa || [A0A2Z2KL75]   || moss2</name><annotation><desc> || 2loci_inTaxon || bestHMM=P_moss2_BUF</desc></annotation></sequence></clade><clade><branch_length>0.137615</branch_length><color><red>118</red><green>153</green><blue>88</blue></color><clade><name>SAMN04488577_3447</name><branch_length>0.085739</branch_length><color><red>118</red><green>153</green><blue>88</blue></color><taxonomy><scientific_name>Firmicutes</scientific_name><common_name>Bacillus CL95</common_name></taxonomy><sequence><symbol>BUF1B</symbol><accession source="UniProtKB">A0A1I6C7G3</accession><name>Bacillus CL95 (Firmicutes) || bmcType=BUF1B (main)  || 96aa || [A0A1I6C7G3]   || moss2</name><annotation><desc> || bestHMM=P_moss2_BUF</desc></annotation></sequence></clade><clade><branch_length>0.041422</branch_length><color><red>118</red><green>153</green><blue>88</blue></color><clade><name>SAMN04488123_105131</name><branch_length>0.259689</branch_length><color><red>118</red><green>153</green><blue>88</blue></color><taxonomy><scientific_name>Firmicutes</scientific_name><common_name>Natribacillus DSM 21771</common_name></taxonomy><sequence><symbol>BUF1B</symbol><accession source="UniProtKB">A0A1G8N0G1</accession><name>Natribacillus DSM 21771 (Firmicutes) || bmcType=BUF1B (main)  || 93aa || [A0A1G8N0G1]   || moss2</name><annotation><desc> || bestHMM=P_moss2_BUF</desc></annotation></sequence></clade><clade><branch_length>0.054453</branch_length><color><red>118</red><green>153</green><blue>88</blue></color><clade><name>AMS60_07915</name><branch_length>0.063934</branch_length><color><red>118</red><green>153</green><blue>88</blue></color><taxonomy><scientific_name>Firmicutes</scientific_name><common_name>Bacillus FJAT-21945</common_name></taxonomy><sequence><symbol>BUF1B</symbol><accession source="UniProtKB">A0A0M0X904</accession><name>Bacillus FJAT-21945 (Firmicutes) || bmcType=BUF1B (main)  || 92aa || [A0A0M0X904]   || moss2</name><annotation><desc>2seqs_id98 || 6seqs_id80 || 2loci_inTaxon || bestHMM=P_moss2_BUF</desc></annotation></sequence></clade><clade><branch_length>0.106137</branch_length><color><red>118</red><green>153</green><blue>88</blue></color><clade><name>AS030_03915</name><branch_length>0.104137</branch_length><color><red>118</red><green>153</green><blue>88</blue></color><taxonomy><scientific_name>Firmicutes</scientific_name><common_name>Fictibacillus NIO-1003</common_name></taxonomy><sequence><symbol>BUF1B</symbol><accession source="UniProtKB">A0A0V8JCM8</accession><name>Fictibacillus NIO-1003 (Firmicutes) || bmcType=BUF1B (main)  || 92aa || [A0A0V8JCM8]   || moss2</name><annotation><desc>2seqs_id98 || 4seqs_id80 ||  || bestHMM=P_moss2_BUF</desc></annotation></sequence></clade><clade><name>AF333_19640</name><branch_length>0.176877</branch_length><color><red>118</red><green>153</green><blue>88</blue></color><taxonomy><scientific_name>Firmicutes</scientific_name><common_name>Aneurinibacillus nagano (AF333)</common_name></taxonomy><sequence><symbol>BUF1B</symbol><accession source="UniProtKB">A0A0D1XM43</accession><name>Aneurinibacillus nagano (AF333) (Firmicutes) || bmcType=BUF1B (main)  || 91aa || [A0A0D1XM43]   || moss2</name><annotation><desc>2seqs_id98 || 2seqs_id80 || 2loci_inTaxon || bestHMM=P_moss2_BUF</desc></annotation></sequence></clade></clade></clade></clade></clade></clade></clade></clade></clade></clade><clade><branch_length>0.021744</branch_length><color><red>108</red><green>122</green><blue>14</blue></color><clade><branch_length>0.056811</branch_length><color><red>170</red><green>166</green><blue>98</blue></color><clade><branch_length>0.136175</branch_length><color><red>170</red><green>166</green><blue>98</blue></color><clade><name>VR66_23335</name><branch_length>0.111932</branch_length><color><red>170</red><green>166</green><blue>98</blue></color><taxonomy><scientific_name>Firmicutes</scientific_name><common_name>unclassified-Peptococcaceae BRH_c23</common_name></taxonomy><sequence><symbol>PDU1D</symbol><accession source="UniProtKB">A0A0F2SBG2</accession><name>unclassified-Peptococcaceae BRH_c23 (Firmicutes) || bmcType=PDU1D (main) (omitted) || 100aa || [A0A0F2SBG2]   || khaki</name><annotation><desc>3seqs_id98 || 10seqs_id80 || 4loci_inTaxon || bestHMM=P_khaki_pdu1D</desc></annotation></sequence></clade><clade><branch_length>0.163556</branch_length><color><red>170</red><green>166</green><blue>98</blue></color><clade><name>SAMN04488502_10280</name><branch_length>0.075509</branch_length><color><red>170</red><green>166</green><blue>98</blue></color><taxonomy><scientific_name>Firmicutes</scientific_name><common_name>Dendrosporobacter DSM 1736</common_name></taxonomy><sequence><symbol>PDU1D</symbol><accession source="UniProtKB">A0A1G9QAG7</accession><name>Dendrosporobacter DSM 1736 (Firmicutes) || bmcType=PDU1D (main)  || 94aa || [A0A1G9QAG7]   || khaki</name><annotation><desc>2seqs_id80 ||  || bestHMM=P_khaki_pdu1D</desc></annotation></sequence></clade><clade><name>SPACI_38050</name><branch_length>0.120349</branch_length><color><red>170</red><green>166</green><blue>98</blue></color><taxonomy><scientific_name>Firmicutes</scientific_name><common_name>Sporomusa DSM 3132</common_name></taxonomy><sequence><symbol>PDU1D</symbol><accession source="UniProtKB">A0A259UGV2</accession><name>Sporomusa DSM 3132 (Firmicutes) || bmcType=PDU1D (main)  || 96aa || [A0A259UGV2]   || khaki</name><annotation><desc> || 5loci_inTaxon || bestHMM=P_khaki_pdu1D</desc></annotation></sequence></clade></clade></clade><clade><branch_length>0.098533</branch_length><color><red>170</red><green>166</green><blue>98</blue></color><clade><branch_length>0.226948</branch_length><color><red>170</red><green>166</green><blue>98</blue></color><clade><name>QY95_03865</name><branch_length>0.076437</branch_length><color><red>170</red><green>166</green><blue>98</blue></color><taxonomy><scientific_name>Firmicutes</scientific_name><common_name>Quasibacillus SGZ-8 (QY95)</common_name></taxonomy><sequence><symbol>PDU1D</symbol><accession source="UniProtKB">A0A0F5HMC5</accession><name>Quasibacillus SGZ-8 (QY95) (Firmicutes) || bmcType=PDU1D (main)  || 96aa || [A0A0F5HMC5]   || khaki</name><annotation><desc>2seqs_id98 || 2seqs_id80 ||  || bestHMM=P_khaki_pdu1D</desc></annotation></sequence></clade><clade><branch_length>0.106079</branch_length><color><red>170</red><green>166</green><blue>98</blue></color><clade><name>B4168_0312</name><branch_length>0.098677</branch_length><color><red>170</red><green>166</green><blue>98</blue></color><taxonomy><scientific_name>Firmicutes</scientific_name><common_name>Anoxybacillus DSM 2641T</common_name></taxonomy><sequence><symbol>PDU1D</symbol><accession source="UniProtKB">A0A150M1F9</accession><name>Anoxybacillus DSM 2641T (Firmicutes) || bmcType=PDU1D (main)  || 89aa || [A0A150M1F9]   || khaki</name><annotation><desc>6seqs_id98 || 6seqs_id80 ||  || bestHMM=P_khaki_pdu1D</desc></annotation></sequence></clade><clade><name>CHH80_06390</name><branch_length>0.194694</branch_length><color><red>170</red><green>166</green><blue>98</blue></color><taxonomy><scientific_name>Firmicutes</scientific_name><common_name>Bacillus 2046851</common_name></taxonomy><sequence><symbol>PDU1D</symbol><accession source="UniProtKB">A0A268IHD7</accession><name>Bacillus 2046851 (Firmicutes) || bmcType=PDU1D (main)  || 88aa || [A0A268IHD7]   || khaki</name><annotation><desc> || 2loci_inTaxon || bestHMM=P_khaki_pdu1D</desc></annotation></sequence></clade></clade></clade><clade><branch_length>0.005103</branch_length><color><red>170</red><green>166</green><blue>98</blue></color><clade><branch_length>0.067928</branch_length><color><red>170</red><green>166</green><blue>98</blue></color><clade><name>SAMN02194393_05398</name><branch_length>0.185273</branch_length><color><red>170</red><green>166</green><blue>98</blue></color><taxonomy><scientific_name>Firmicutes</scientific_name><common_name>Maledivibacter M1</common_name></taxonomy><sequence><symbol>PDU1D</symbol><accession source="UniProtKB">A0A1T5MVJ3</accession><name>Maledivibacter M1 (Firmicutes) || bmcType=PDU1D (main)  || 89aa || [A0A1T5MVJ3]   || khaki</name><annotation><desc> || 6loci_inTaxon || bestHMM=P_khaki_pdu1D</desc></annotation></sequence></clade><clade><name>ACP50_09525</name><branch_length>0.18311</branch_length><color><red>170</red><green>166</green><blue>98</blue></color><taxonomy><scientific_name>Firmicutes</scientific_name><common_name>Clostridium ATCC 25763 (ACP50)</common_name></taxonomy><sequence><symbol>MUF1</symbol><accession source="UniProtKB">A0A0M0A7N2</accession><name>Clostridium ATCC 25763 (ACP50) (Firmicutes) || bmcType=MUF1 (main)  || 90aa || [A0A0M0A7N2]   || khaki</name><annotation><desc>2seqs_id98 || 6seqs_id80 || 2loci_inTaxon || bestHMM=P_khaki_pdu1D</desc></annotation></sequence></clade></clade><clade><branch_length>0.157341</branch_length><color><red>170</red><green>166</green><blue>98</blue></color><clade><name>CVU84_09400</name><branch_length>0.247261</branch_length><color><red>170</red><green>166</green><blue>98</blue></color><taxonomy><scientific_name>Firmicutes</scientific_name><common_name>unclassified-Firmicutes HGW-Firmicutes-1</common_name></taxonomy><sequence><symbol>PDU1D</symbol><accession source="UniProtKB">A0A2N2EFP9</accession><name>unclassified-Firmicutes HGW-Firmicutes-1 (Firmicutes) || bmcType=PDU1D (main)  || 87aa || [A0A2N2EFP9]   || khaki</name><annotation><desc>2seqs_id80 ||  || bestHMM=P_khaki_pdu1D</desc></annotation></sequence></clade><clade><branch_length>0.270968</branch_length><color><red>170</red><green>166</green><blue>98</blue></color><clade><name>HMPREF0402_00610</name><branch_length>0.086695</branch_length><color><red>170</red><green>166</green><blue>98</blue></color><taxonomy><scientific_name>Fusobacteria</scientific_name><common_name>Fusobacterium 12_1B</common_name></taxonomy><sequence><symbol>PDU1F</symbol><accession source="UniProtKB">H1PQB7</accession><name>Fusobacterium 12_1B (Fusobacteria) || bmcType=PDU1F (main)  || 88aa || [H1PQB7]   || khaki</name><annotation><desc>3seqs_id98 || 8seqs_id80 ||  || bestHMM=P_khaki_pdu1D</desc></annotation></sequence></clade><clade><name>BN748_01907</name><branch_length>0.268246</branch_length><color><red>170</red><green>166</green><blue>98</blue></color><taxonomy><scientific_name>Fusobacteria</scientific_name><common_name>Fusobacterium MGS:649</common_name></taxonomy><sequence><symbol>PDU1F</symbol><accession source="UniProtKB">R5WXF2</accession><name>Fusobacterium MGS:649 (Fusobacteria) || bmcType=PDU1F (sat) (omitted) || 89aa || [R5WXF2]   || khaki</name><annotation><desc>32seqs_id98 || 36seqs_id80 ||  || bestHMM=P_khaki_pdu1D</desc></annotation></sequence></clade></clade></clade></clade></clade></clade><clade><branch_length>0.024067</branch_length><color><red>108</red><green>122</green><blue>14</blue></color><clade><branch_length>0.013652</branch_length><color><red>108</red><green>122</green><blue>14</blue></color><clade><name>Gferi_18335</name><branch_length>0.214783</branch_length><color><red>108</red><green>122</green><blue>14</blue></color><taxonomy><scientific_name>Firmicutes</scientific_name><common_name>Geosporobacter IRF9</common_name></taxonomy><sequence><symbol>PDU1D</symbol><accession source="UniProtKB">A0A1D8GKA7</accession><name>Geosporobacter IRF9 (Firmicutes) || bmcType=PDU1D (main)  || 89aa || [A0A1D8GKA7]   || stone0</name><annotation><desc>2seqs_id80 || 3loci_inTaxon || bestHMM=P_khaki_pdu1D</desc></annotation></sequence></clade><clade><branch_length>0.057919</branch_length><color><red>173</red><green>165</green><blue>135</blue></color><clade><branch_length>0.085056</branch_length><color><red>173</red><green>165</green><blue>135</blue></color><clade><name>B5E53_06550</name><branch_length>0.167656</branch_length><color><red>173</red><green>165</green><blue>135</blue></color><taxonomy><scientific_name>Firmicutes</scientific_name><common_name>Eubacterium An11</common_name></taxonomy><sequence><symbol>PDU1D</symbol><accession source="UniProtKB">A0A1Y4VDC8</accession><name>Eubacterium An11 (Firmicutes) || bmcType=PDU1D (main)  || 93aa || [A0A1Y4VDC8]   || stone</name><annotation><desc>3seqs_id98 || 15seqs_id80 ||  || bestHMM=P_stone_grm3like</desc></annotation></sequence></clade><clade><branch_length>0.070638</branch_length><color><red>173</red><green>165</green><blue>135</blue></color><clade><name>BV392_12740</name><branch_length>0.135589</branch_length><color><red>173</red><green>165</green><blue>135</blue></color><taxonomy><scientific_name>Proteobacteria</scientific_name><common_name>Rhodovulum AB26 (BV392)</common_name></taxonomy><sequence><symbol>GRM3C</symbol><accession source="UniProtKB">A0A0D6AYM7</accession><name>Rhodovulum AB26 (BV392) (Proteobacteria) || bmcType=GRM3C (main)  || 88aa || [A0A0D6AYM7]   || stone</name><annotation><desc>2seqs_id98 || 7seqs_id80 ||  || bestHMM=P_stone_grm3like</desc></annotation></sequence></clade><clade><branch_length>0.026636</branch_length><color><red>173</red><green>165</green><blue>135</blue></color><clade><branch_length>0.08162</branch_length><color><red>173</red><green>165</green><blue>135</blue></color><clade><name>RPC_1172</name><branch_length>0.083544</branch_length><color><red>173</red><green>165</green><blue>135</blue></color><taxonomy><scientific_name>Proteobacteria</scientific_name><common_name>Rhodopseudomonas BisB18</common_name></taxonomy><sequence><symbol>GRM3C</symbol><accession source="UniProtKB">Q21A51</accession><name>Rhodopseudomonas BisB18 (Proteobacteria) || bmcType=GRM3C (main)  || 88aa || [Q21A51]   || stone</name><annotation><desc> || bestHMM=P_stone_grm3like</desc></annotation></sequence></clade><clade><name>CRN84_18065</name><branch_length>0.208708</branch_length><color><red>173</red><green>165</green><blue>135</blue></color><taxonomy><scientific_name>Proteobacteria</scientific_name><common_name>Budvicia FDAARGOS_387</common_name></taxonomy><sequence><symbol>GRM3B</symbol><accession source="UniProtKB">A0A2C6DQM6</accession><name>Budvicia FDAARGOS_387 (Proteobacteria) || bmcType=GRM3B (main)  || 88aa || [A0A2C6DQM6] 4I7A' RruA0912' || stone</name><annotation><desc>RruA0912' || bestHMM=P_stone_grm3like</desc></annotation></sequence></clade></clade><clade><branch_length>0.0197</branch_length><color><red>173</red><green>165</green><blue>135</blue></color><clade><name>C0081_12315</name><branch_length>0.15265</branch_length><color><red>173</red><green>165</green><blue>135</blue></color><taxonomy><scientific_name>Proteobacteria</scientific_name><common_name>Cohaesibacter H1304</common_name></taxonomy><sequence><symbol>GRM3C</symbol><accession source="UniProtKB">A0A2N5XQW8</accession><name>Cohaesibacter H1304 (Proteobacteria) || bmcType=GRM3C (main)  || 91aa || [A0A2N5XQW8]   || stone</name><annotation><desc>2seqs_id80 ||  || bestHMM=P_stone_grm3like</desc></annotation></sequence></clade><clade><branch_length>0.017282</branch_length><color><red>173</red><green>165</green><blue>135</blue></color><clade><name>SAMN05877831_107116</name><branch_length>0.254498</branch_length><color><red>173</red><green>165</green><blue>135</blue></color><taxonomy><scientific_name>Proteobacteria</scientific_name><common_name>Rhodobacter JA276</common_name></taxonomy><sequence><symbol>GRM3C</symbol><accession source="UniProtKB">A0A285SMT7</accession><name>Rhodobacter JA276 (Proteobacteria) || bmcType=GRM3C (main)  || 93aa || [A0A285SMT7]   || stone</name><annotation><desc>3seqs_id80 ||  || bestHMM=P_stone_grm3like</desc></annotation></sequence></clade><clade><branch_length>0.113279</branch_length><color><red>173</red><green>165</green><blue>135</blue></color><clade><name>BA894_08850</name><branch_length>0.11748</branch_length><color><red>173</red><green>165</green><blue>135</blue></color><taxonomy><scientific_name>Proteobacteria</scientific_name><common_name>Vibrio CCUG 16373</common_name></taxonomy><sequence><symbol>GRM3B</symbol><accession source="UniProtKB">A0A1B1ED34</accession><name>Vibrio CCUG 16373 (Proteobacteria) || bmcType=GRM3B (main)  || 87aa || [A0A1B1ED34]   || stone</name><annotation><desc>2seqs_id98 || 3seqs_id80 ||  || bestHMM=P_stone_grm3like</desc></annotation></sequence></clade><clade><name>AYO04_14035</name><branch_length>0.14381</branch_length><color><red>173</red><green>165</green><blue>135</blue></color><taxonomy><scientific_name>Proteobacteria</scientific_name><common_name>Raoultella INSali127 (AYO04)</common_name></taxonomy><sequence><symbol>GRM3B</symbol><accession source="UniProtKB">A0A1A0EFV0</accession><name>Raoultella INSali127 (AYO04) (Proteobacteria) || bmcType=GRM3B (main)  || 90aa || [A0A1A0EFV0]   || stone</name><annotation><desc>12seqs_id98 || 23seqs_id80 || 2loci_inTaxon || bestHMM=P_stone_grm3like</desc></annotation></sequence></clade></clade></clade></clade></clade></clade></clade><clade><branch_length>0.047646</branch_length><color><red>173</red><green>165</green><blue>135</blue></color><clade><branch_length>0.086931</branch_length><color><red>173</red><green>165</green><blue>135</blue></color><clade><name>HMPREF0682_0234</name><branch_length>0.216732</branch_length><color><red>173</red><green>165</green><blue>135</blue></color><taxonomy><scientific_name>Actinobacteria</scientific_name><common_name>Propionibacterium F0233</common_name></taxonomy><sequence><symbol>PDU1D</symbol><accession source="UniProtKB">U2RFR8</accession><name>Propionibacterium F0233 (Actinobacteria) || bmcType=PDU1D (main)  || 90aa || [U2RFR8]   || stone</name><annotation><desc>2seqs_id98 || 4seqs_id80 ||  || bestHMM=P_stone_grm3like</desc></annotation></sequence></clade><clade><branch_length>0.06595</branch_length><color><red>173</red><green>165</green><blue>135</blue></color><clade><name>CSA64_00150</name><branch_length>0.07893</branch_length><color><red>173</red><green>165</green><blue>135</blue></color><taxonomy><scientific_name>Actinobacteria</scientific_name><common_name>Pseudopropionibacterium  (CSA64)</common_name></taxonomy><sequence><symbol>PDU1D</symbol><accession source="UniProtKB">A0A2G6JGY0</accession><name>Pseudopropionibacterium  (CSA64) (Actinobacteria) || bmcType=PDU1D (main)  || 90aa || [A0A2G6JGY0]   || stone</name><annotation><desc> || bestHMM=P_stone_grm3like</desc></annotation></sequence></clade><clade><name>HMPREF1531_00718</name><branch_length>0.25512</branch_length><color><red>173</red><green>165</green><blue>135</blue></color><taxonomy><scientific_name>Actinobacteria</scientific_name><common_name>Propionibacterium F0372</common_name></taxonomy><sequence><symbol>PDU1D</symbol><accession source="UniProtKB">S3YC96</accession><name>Propionibacterium F0372 (Actinobacteria) || bmcType=PDU1D (main)  || 89aa || [S3YC96]   || stone</name><annotation><desc> || 2loci_inTaxon || bestHMM=P_stone_grm3like</desc></annotation></sequence></clade></clade></clade><clade><branch_length>0.04653</branch_length><color><red>173</red><green>165</green><blue>135</blue></color><clade><branch_length>0.094803</branch_length><color><red>173</red><green>165</green><blue>135</blue></color><clade><name>SAMEA3545325_02738</name><branch_length>0.092014</branch_length><color><red>173</red><green>165</green><blue>135</blue></color><taxonomy><scientific_name>Firmicutes</scientific_name><common_name>Clostridium (SAMEA3545325)</common_name></taxonomy><sequence><symbol>PDU1D</symbol><accession source="UniProtKB">A0A1C5WQW5</accession><name>Clostridium (SAMEA3545325) (Firmicutes) || bmcType=PDU1D (main)  || 89aa || [A0A1C5WQW5]   || stone</name><annotation><desc> || bestHMM=P_stone_grm3like</desc></annotation></sequence></clade><clade><name>FRIFI_1257</name><branch_length>0.213243</branch_length><color><red>173</red><green>165</green><blue>135</blue></color><taxonomy><scientific_name>Firmicutes</scientific_name><common_name>Romboutsia FRIFI</common_name></taxonomy><sequence><symbol>PDU1D</symbol><accession source="UniProtKB">A0A2P2BR07</accession><name>Romboutsia FRIFI (Firmicutes) || bmcType=PDU1D (main)  || 88aa || [A0A2P2BR07]   || stone</name><annotation><desc> || bestHMM=P_stone_grm3like</desc></annotation></sequence></clade></clade><clade><branch_length>0.097473</branch_length><color><red>173</red><green>165</green><blue>135</blue></color><clade><name>A4U99_10750</name><branch_length>0.070536</branch_length><color><red>173</red><green>165</green><blue>135</blue></color><taxonomy><scientific_name>Firmicutes</scientific_name><common_name>Flavonifractor 2789STDY5834932 (A4U99)</common_name></taxonomy><sequence><symbol>PDU1D</symbol><accession source="UniProtKB">A0A174IB89</accession><name>Flavonifractor 2789STDY5834932 (A4U99) (Firmicutes) || bmcType=PDU1D (main)  || 88aa || [A0A174IB89]   || stone</name><annotation><desc>7seqs_id98 || 14seqs_id80 || 4loci_inTaxon || bestHMM=P_stone_grm3like</desc></annotation></sequence></clade><clade><branch_length>0.141487</branch_length><color><red>173</red><green>165</green><blue>135</blue></color><clade><name>OBV_17640</name><branch_length>0.088438</branch_length><color><red>173</red><green>165</green><blue>135</blue></color><taxonomy><scientific_name>Firmicutes</scientific_name><common_name>Oscillibacter DSM 18026</common_name></taxonomy><sequence><symbol>GRM3A</symbol><accession source="UniProtKB">G4L0D4</accession><name>Oscillibacter DSM 18026 (Firmicutes) || bmcType=GRM3A (main)  || 87aa || [G4L0D4]   || stone</name><annotation><desc> || bestHMM=P_stone_grm3like</desc></annotation></sequence></clade><clade><name>BWY60_00004</name><branch_length>0.990349</branch_length><color><red>173</red><green>165</green><blue>135</blue></color><taxonomy><scientific_name>Actinobacteria</scientific_name><common_name>unclassified-Actinobacteria ADurb.Bin346</common_name></taxonomy><sequence><symbol>MIC4</symbol><accession source="UniProtKB">A0A1V5Q1U4</accession><name>unclassified-Actinobacteria ADurb.Bin346 (Actinobacteria) || bmcType=MIC4 (main)  || 103aa || [A0A1V5Q1U4]   || stone</name><annotation><desc> || bestHMM=P_stone_grm3like</desc></annotation></sequence></clade></clade></clade></clade></clade></clade></clade><clade><branch_length>0.10483</branch_length><color><red>108</red><green>122</green><blue>14</blue></color><clade><branch_length>0.192751</branch_length><color><red>108</red><green>122</green><blue>14</blue></color><clade><name>SAMN02745975_01642</name><branch_length>1.0E-6</branch_length><color><red>108</red><green>122</green><blue>14</blue></color><taxonomy><scientific_name>Firmicutes</scientific_name><common_name>Geosporobacter DSM 17957</common_name></taxonomy><sequence><symbol>PDU1D</symbol><accession source="UniProtKB">A0A1M6HU86</accession><name>Geosporobacter DSM 17957 (Firmicutes) || bmcType=PDU1D (main)  || 89aa || [A0A1M6HU86]   || murkyGreen</name><annotation><desc>2seqs_id80 || 5loci_inTaxon || bestHMM=P_khaki_pdu1D</desc></annotation></sequence></clade><clade><name>NCTC10786_03002</name><branch_length>1.404994</branch_length><color><red>108</red><green>122</green><blue>14</blue></color><taxonomy><scientific_name>Proteobacteria</scientific_name><common_name>Citrobacter L168 (NCTC10786)</common_name></taxonomy><sequence><symbol>PDU1</symbol><accession source="UniProtKB">A0A2X2VVE4</accession><name>Citrobacter L168 (NCTC10786) (Proteobacteria) || bmcType=PDU1 (main) (omitted) || 85aa || [A0A2X2VVE4]   || murkyGreen</name><annotation><desc>2seqs_id80 ||  || bestHMM=P_murkyGreen_cmmL-like</desc></annotation></sequence></clade></clade><clade><branch_length>0.132404</branch_length><color><red>108</red><green>122</green><blue>14</blue></color><clade><branch_length>0.11915</branch_length><color><red>108</red><green>122</green><blue>14</blue></color><clade><branch_length>0.137874</branch_length><color><red>108</red><green>122</green><blue>14</blue></color><clade><name>HMPREF1504_1743</name><branch_length>0.136417</branch_length><color><red>108</red><green>122</green><blue>14</blue></color><taxonomy><scientific_name>Firmicutes</scientific_name><common_name>Veillonella ICM51a</common_name></taxonomy><sequence><symbol>GRM3A</symbol><accession source="UniProtKB">X8HBV6</accession><name>Veillonella ICM51a (Firmicutes) || bmcType=GRM3A (main)  || 87aa || [X8HBV6]   || murkyGreen</name><annotation><desc>4seqs_id98 || 5seqs_id80 || 2loci_inTaxon || bestHMM=P_murkyGreen_cmmL-like</desc></annotation></sequence></clade><clade><name>HMPREF1143_2166</name><branch_length>0.18278</branch_length><color><red>108</red><green>122</green><blue>14</blue></color><taxonomy><scientific_name>Firmicutes</scientific_name><common_name>Peptoanaerobacter CM5 (HMPREF1143)</common_name></taxonomy><sequence><symbol>GRM3A</symbol><accession source="UniProtKB">J5WPP6</accession><name>Peptoanaerobacter CM5 (HMPREF1143) (Firmicutes) || bmcType=GRM3A (main)  || 87aa || [J5WPP6]   || murkyGreen</name><annotation><desc>2seqs_id98 || 7seqs_id80 ||  || bestHMM=P_murkyGreen_cmmL-like</desc></annotation></sequence></clade></clade><clade><branch_length>0.053111</branch_length><color><red>108</red><green>122</green><blue>14</blue></color><clade><name>CINTURNW_0716</name><branch_length>0.105983</branch_length><color><red>108</red><green>122</green><blue>14</blue></color><taxonomy><scientific_name>Firmicutes</scientific_name><common_name>Clostridium URNW</common_name></taxonomy><sequence><symbol>GRM3A</symbol><accession source="UniProtKB">U2NSD1</accession><name>Clostridium URNW (Firmicutes) || bmcType=GRM3A (main)  || 87aa || [U2NSD1]   || murkyGreen</name><annotation><desc>2seqs_id98 || 16seqs_id80 ||  || bestHMM=P_murkyGreen_cmmL-like</desc></annotation></sequence></clade><clade><branch_length>0.069595</branch_length><color><red>108</red><green>122</green><blue>14</blue></color><clade><name>SAMN02910262_00050</name><branch_length>0.243161</branch_length><color><red>108</red><green>122</green><blue>14</blue></color><taxonomy><scientific_name>Firmicutes</scientific_name><common_name>Lachnoclostridium F (SAMN02910262)</common_name></taxonomy><sequence><symbol>GRM3A</symbol><accession source="UniProtKB">A0A1I6I911</accession><name>Lachnoclostridium F (SAMN02910262) (Firmicutes) || bmcType=GRM3A (main)  || 90aa || [A0A1I6I911]   || murkyGreen</name><annotation><desc>2seqs_id98 || 4seqs_id80 ||  || bestHMM=P_murkyGreen_cmmL-like</desc></annotation></sequence></clade><clade><name>DW677_10180</name><branch_length>0.216822</branch_length><color><red>108</red><green>122</green><blue>14</blue></color><taxonomy><scientific_name>Firmicutes</scientific_name><common_name>Clostridium AM25-23AC</common_name></taxonomy><sequence><symbol>GRM3A</symbol><accession source="UniProtKB">A0A373BNP1</accession><name>Clostridium AM25-23AC (Firmicutes) || bmcType=GRM3A (main)  || 87aa || [A0A373BNP1]   || murkyGreen</name><annotation><desc>6seqs_id98 || 24seqs_id80 ||  || bestHMM=P_murkyGreen_cmmL-like</desc></annotation></sequence></clade></clade></clade></clade><clade><branch_length>0.049511</branch_length><color><red>108</red><green>122</green><blue>14</blue></color><clade><name>A7N85_12385</name><branch_length>0.249417</branch_length><color><red>108</red><green>122</green><blue>14</blue></color><taxonomy><scientific_name>Firmicutes</scientific_name><common_name>Listeria FSIS11810476 (A7N85)</common_name></taxonomy><sequence><symbol>PDU1E</symbol><accession source="UniProtKB">A0A2A6A1A1</accession><name>Listeria FSIS11810476 (A7N85) (Firmicutes) || bmcType=PDU1E (main) (omitted) || 87aa || [A0A2A6A1A1]   || murkyGreen</name><annotation><desc>24seqs_id98 || 38seqs_id80 ||  || bestHMM=P_murkyGreen_cmmL-like</desc></annotation></sequence></clade><clade><branch_length>0.056134</branch_length><color><red>108</red><green>122</green><blue>14</blue></color><clade><branch_length>0.105846</branch_length><color><red>108</red><green>122</green><blue>14</blue></color><clade><name>FD35_GL002168</name><branch_length>0.062498</branch_length><color><red>108</red><green>122</green><blue>14</blue></color><taxonomy><scientific_name>Firmicutes</scientific_name><common_name>Lactobacillus DSM 15814</common_name></taxonomy><sequence><symbol>PDU1C</symbol><accession source="UniProtKB">A0A0R1RGI6</accession><name>Lactobacillus DSM 15814 (Firmicutes) || bmcType=PDU1C (main)  || 90aa || [A0A0R1RGI6]   || murkyGreen</name><annotation><desc>3seqs_id80 || 2loci_inTaxon || bestHMM=P_murkyGreen_cmmL-like</desc></annotation></sequence></clade><clade><branch_length>0.039</branch_length><color><red>108</red><green>122</green><blue>14</blue></color><clade><branch_length>0.068193</branch_length><color><red>108</red><green>122</green><blue>14</blue></color><clade><name>JG29_14730</name><branch_length>0.069525</branch_length><color><red>108</red><green>122</green><blue>14</blue></color><taxonomy><scientific_name>Firmicutes</scientific_name><common_name>Lactobacillus Hon2</common_name></taxonomy><sequence><symbol>EUT2A</symbol><accession source="UniProtKB">A0A0F4KP02</accession><name>Lactobacillus Hon2 (Firmicutes) || bmcType=EUT2A (main)  || 90aa || [A0A0F4KP02]   || murkyGreen</name><annotation><desc> || bestHMM=P_murkyGreen_cmmL-like</desc></annotation></sequence></clade><clade><branch_length>0.034216</branch_length><color><red>108</red><green>122</green><blue>14</blue></color><clade><name>CUC10_08120</name><branch_length>0.063986</branch_length><color><red>108</red><green>122</green><blue>14</blue></color><taxonomy><scientific_name>Firmicutes</scientific_name><common_name>Lactobacillus 482_46 (CUC10)</common_name></taxonomy><sequence><symbol>EUT2A</symbol><accession source="UniProtKB">A0A2G9IJ81</accession><name>Lactobacillus 482_46 (CUC10) (Firmicutes) || bmcType=EUT2A (main)  || 91aa || [A0A2G9IJ81]   || murkyGreen</name><annotation><desc>2seqs_id98 || 2seqs_id80 ||  || bestHMM=P_murkyGreen_cmmL-like</desc></annotation></sequence></clade><clade><name>JG30_04660</name><branch_length>0.132612</branch_length><color><red>108</red><green>122</green><blue>14</blue></color><taxonomy><scientific_name>Firmicutes</scientific_name><common_name>Lactobacillus Bin4</common_name></taxonomy><sequence><symbol>PDU1C</symbol><accession source="UniProtKB">A0A0F4LXG8</accession><name>Lactobacillus Bin4 (Firmicutes) || bmcType=PDU1C (main)  || 93aa || [A0A0F4LXG8]   || murkyGreen</name><annotation><desc> || bestHMM=P_murkyGreen_cmmL-like</desc></annotation></sequence></clade></clade></clade><clade><branch_length>0.02459</branch_length><color><red>108</red><green>122</green><blue>14</blue></color><clade><name>FC16_GL001231</name><branch_length>0.112092</branch_length><color><red>108</red><green>122</green><blue>14</blue></color><taxonomy><scientific_name>Firmicutes</scientific_name><common_name>Lactobacillus DSM 20004 (FC16_GL)</common_name></taxonomy><sequence><symbol>PDU1C</symbol><accession source="UniProtKB">A0A0R1KMB2</accession><name>Lactobacillus DSM 20004 (FC16_GL) (Firmicutes) || bmcType=PDU1C (main)  || 90aa || [A0A0R1KMB2]   || murkyGreen</name><annotation><desc>5seqs_id98 || 7seqs_id80 ||  || bestHMM=P_murkyGreen_cmmL-like</desc></annotation></sequence></clade><clade><branch_length>0.11045</branch_length><color><red>108</red><green>122</green><blue>14</blue></color><clade><name>ABM34_00600</name><branch_length>0.120808</branch_length><color><red>108</red><green>122</green><blue>14</blue></color><taxonomy><scientific_name>Firmicutes</scientific_name><common_name>Lactobacillus EMML 3041</common_name></taxonomy><sequence><symbol>PDU1C</symbol><accession source="UniProtKB">A0A0H4QGQ6</accession><name>Lactobacillus EMML 3041 (Firmicutes) || bmcType=PDU1C (main)  || 91aa || [A0A0H4QGQ6]   || murkyGreen</name><annotation><desc>2seqs_id80 ||  || bestHMM=P_murkyGreen_cmmL-like</desc></annotation></sequence></clade><clade><name>CG419_00725</name><branch_length>0.218534</branch_length><color><red>108</red><green>122</green><blue>14</blue></color><taxonomy><scientific_name>Firmicutes</scientific_name><common_name>Lactobacillus MRS6 (CG419)</common_name></taxonomy><sequence><symbol>PDU1C</symbol><accession source="UniProtKB">A0A1X7QLV5</accession><name>Lactobacillus MRS6 (CG419) (Firmicutes) || bmcType=PDU1C (main)  || 91aa || [A0A1X7QLV5]   || murkyGreen</name><annotation><desc>5seqs_id98 || 8seqs_id80 ||  || bestHMM=P_murkyGreen_cmmL-like</desc></annotation></sequence></clade></clade></clade></clade></clade><clade><branch_length>0.009138</branch_length><color><red>108</red><green>122</green><blue>14</blue></color><clade><name>A5875_000335</name><branch_length>0.156347</branch_length><color><red>108</red><green>122</green><blue>14</blue></color><taxonomy><scientific_name>Firmicutes</scientific_name><common_name>Enterococcus 3H8_DIV0648</common_name></taxonomy><sequence><symbol>PDU1E</symbol><accession source="UniProtKB">A0A242D9A1</accession><name>Enterococcus 3H8_DIV0648 (Firmicutes) || bmcType=PDU1E (main)  || 87aa || [A0A242D9A1]   || murkyGreen</name><annotation><desc>11seqs_id80 || 2loci_inTaxon || bestHMM=P_murkyGreen_cmmL-like</desc></annotation></sequence></clade><clade><branch_length>0.093875</branch_length><color><red>108</red><green>122</green><blue>14</blue></color><clade><branch_length>0.146917</branch_length><color><red>108</red><green>122</green><blue>14</blue></color><clade><branch_length>0.003855</branch_length><color><red>108</red><green>122</green><blue>14</blue></color><clade><name>BN814_02390</name><branch_length>0.072871</branch_length><color><red>108</red><green>122</green><blue>14</blue></color><taxonomy><scientific_name>Firmicutes</scientific_name><common_name>Veillonella MGS:933</common_name></taxonomy><sequence><symbol>PDU1E</symbol><accession source="UniProtKB">R5BS60</accession><name>Veillonella MGS:933 (Firmicutes) || bmcType=PDU1E (main)  || 90aa || [R5BS60]   || murkyGreen</name><annotation><desc>2seqs_id98 || 3seqs_id80 || 2loci_inTaxon || bestHMM=P_murkyGreen_cmmL-like</desc></annotation></sequence></clade><clade><name>A2W25_08510</name><branch_length>0.702493</branch_length><color><red>108</red><green>122</green><blue>14</blue></color><taxonomy><scientific_name>candidate division Zixibacteria</scientific_name><common_name>Ca.Zixibacteria RBG_16_53_22</common_name></taxonomy><sequence><symbol>fragmented</symbol><accession source="UniProtKB">A0A1F4YQX5</accession><name>Ca.Zixibacteria RBG_16_53_22 (candidate division Zixibacteria) || bmcType=fragmented (sat) (omitted) || 87aa || [A0A1F4YQX5]   || murkyGreen</name><annotation><desc> || bestHMM=P_murkyGreen_cmmL-like</desc></annotation></sequence></clade></clade><clade><name>HMPREF1521_0851</name><branch_length>0.213145</branch_length><color><red>108</red><green>122</green><blue>14</blue></color><taxonomy><scientific_name>Firmicutes</scientific_name><common_name>Veillonella AS16</common_name></taxonomy><sequence><symbol>PDU1E</symbol><accession source="UniProtKB">W3Y1N3</accession><name>Veillonella AS16 (Firmicutes) || bmcType=PDU1E (main)  || 88aa || [W3Y1N3]   || murkyGreen</name><annotation><desc>17seqs_id98 || 19seqs_id80 ||  || bestHMM=P_murkyGreen_cmmL-like</desc></annotation></sequence></clade></clade><clade><branch_length>0.320009</branch_length><color><red>33</red><green>252</green><blue>13</blue></color><clade><name>HLUCCA11_16425</name><branch_length>0.04514</branch_length><color><red>33</red><green>252</green><blue>13</blue></color><taxonomy><scientific_name>Cyanobacteria</scientific_name><common_name>Phormidesmis Ana</common_name></taxonomy><sequence><symbol>CsomeBCy</symbol><accession source="UniProtKB">A0A0P7ZUP0</accession><name>Phormidesmis Ana (Cyanobacteria) || bmcType=CsomeBCy (main)  || 100aa || [A0A0P7ZUP0]  ccmL || electricGreen1</name><annotation><desc>4seqs_id80 || ccmL || bestHMM=P_electricGreen1_ccmL</desc></annotation></sequence></clade><clade><branch_length>0.086449</branch_length><color><red>33</red><green>252</green><blue>13</blue></color><clade><branch_length>0.021446</branch_length><color><red>33</red><green>252</green><blue>13</blue></color><clade><name>Oscil6304_2004</name><branch_length>0.118878</branch_length><color><red>33</red><green>252</green><blue>13</blue></color><taxonomy><scientific_name>Cyanobacteria</scientific_name><common_name>Oscillatoria PCC 6304</common_name></taxonomy><sequence><symbol>CsomeBCy</symbol><accession source="UniProtKB">K9TGY5</accession><name>Oscillatoria PCC 6304 (Cyanobacteria) || bmcType=CsomeBCy (main)  || 102aa || [K9TGY5]  ccmL || electricGreen1</name><annotation><desc>ccmL || bestHMM=P_electricGreen1_ccmL</desc></annotation></sequence></clade><clade><branch_length>0.057089</branch_length><color><red>33</red><green>252</green><blue>13</blue></color><clade><name>AN489_08685</name><branch_length>0.037689</branch_length><color><red>33</red><green>252</green><blue>13</blue></color><taxonomy><scientific_name>Cyanobacteria</scientific_name><common_name>Anabaena 39858</common_name></taxonomy><sequence><symbol>CsomeBCy</symbol><accession source="UniProtKB">A0A1W5CL57</accession><name>Anabaena 39858 (Cyanobacteria) || bmcType=CsomeBCy (main)  || 101aa || [A0A1W5CL57] 4N8X ccmL || electricGreen1</name><annotation><desc>4seqs_id98 || 76seqs_id80 || ccmL || bestHMM=P_electricGreen1_ccmL</desc></annotation></sequence></clade><clade><name>A4S05_17570</name><branch_length>0.057649</branch_length><color><red>33</red><green>252</green><blue>13</blue></color><taxonomy><scientific_name>Cyanobacteria</scientific_name><common_name>Nostoc KVJ20</common_name></taxonomy><sequence><symbol>CsomeBCy</symbol><accession source="UniProtKB">A0A1E2WFC5</accession><name>Nostoc KVJ20 (Cyanobacteria) || bmcType=CsomeBCy (main)  || 100aa || [A0A1E2WFC5]  ccmL || electricGreen1</name><annotation><desc>76seqs_id80 || ccmL || bestHMM=P_electricGreen1_ccmL</desc></annotation></sequence></clade></clade></clade><clade><branch_length>0.041524</branch_length><color><red>33</red><green>252</green><blue>13</blue></color><clade><branch_length>0.060893</branch_length><color><red>33</red><green>252</green><blue>13</blue></color><clade><branch_length>0.029008</branch_length><color><red>33</red><green>252</green><blue>13</blue></color><clade><name>B0A82_24160</name><branch_length>0.077465</branch_length><color><red>33</red><green>252</green><blue>13</blue></color><taxonomy><scientific_name>Cyanobacteria</scientific_name><common_name>Alkalinema CACIAM 70d</common_name></taxonomy><sequence><symbol>CsomeBCy</symbol><accession source="UniProtKB">A0A251W8R3</accession><name>Alkalinema CACIAM 70d (Cyanobacteria) || bmcType=CsomeBCy (main)  || 99aa || [A0A251W8R3]  ccmL || electricGreen1</name><annotation><desc>ccmL || bestHMM=P_electricGreen1_ccmL</desc></annotation></sequence></clade><clade><name>Syn6312_1759</name><branch_length>0.132661</branch_length><color><red>33</red><green>252</green><blue>13</blue></color><taxonomy><scientific_name>Cyanobacteria</scientific_name><common_name>Synechococcus PCC 6312</common_name></taxonomy><sequence><symbol>CsomeBCy</symbol><accession source="UniProtKB">K9RTX8</accession><name>Synechococcus PCC 6312 (Cyanobacteria) || bmcType=CsomeBCy (main)  || 100aa || [K9RTX8]  ccmL || electricGreen1</name><annotation><desc>ccmL || bestHMM=P_electricGreen1_ccmL</desc></annotation></sequence></clade></clade><clade><name>QP59_28115</name><branch_length>0.132676</branch_length><color><red>33</red><green>252</green><blue>13</blue></color><taxonomy><scientific_name>Cyanobacteria</scientific_name><common_name>Aphanocapsa BDHKU210001</common_name></taxonomy><sequence><symbol>CsomeBCy</symbol><accession source="UniProtKB">A0A0C1SUF5</accession><name>Aphanocapsa BDHKU210001 (Cyanobacteria) || bmcType=CsomeBCy (main)  || 100aa || [A0A0C1SUF5]  ccmL || electricGreen1</name><annotation><desc>3seqs_id98 || 8seqs_id80 || ccmL || bestHMM=P_electricGreen1_ccmL</desc></annotation></sequence></clade></clade><clade><branch_length>0.032614</branch_length><color><red>33</red><green>252</green><blue>13</blue></color><clade><branch_length>0.027948</branch_length><color><red>33</red><green>252</green><blue>13</blue></color><clade><name>PROH_02095</name><branch_length>0.166199</branch_length><color><red>33</red><green>252</green><blue>13</blue></color><taxonomy><scientific_name>Cyanobacteria</scientific_name><common_name>Prochlorothrix PCC 9006</common_name></taxonomy><sequence><symbol>CsomeBCy</symbol><accession source="UniProtKB">A0A0M2Q2J4</accession><name>Prochlorothrix PCC 9006 (Cyanobacteria) || bmcType=CsomeBCy (main)  || 99aa || [A0A0M2Q2J4]  ccmL || electricGreen1</name><annotation><desc>ccmL || bestHMM=P_electricGreen1_ccmL</desc></annotation></sequence></clade><clade><branch_length>0.071212</branch_length><color><red>33</red><green>252</green><blue>13</blue></color><clade><name>CYB_1795</name><branch_length>0.149755</branch_length><color><red>33</red><green>252</green><blue>13</blue></color><taxonomy><scientific_name>Cyanobacteria</scientific_name><common_name>Synechococcus JA-2-3Ba(2-13)</common_name></taxonomy><sequence><symbol>CsomeBCy</symbol><accession source="UniProtKB">Q2JKM9</accession><name>Synechococcus JA-2-3Ba(2-13) (Cyanobacteria) || bmcType=CsomeBCy (main)  || 99aa || [Q2JKM9]  ccmL || electricGreen1</name><annotation><desc>3seqs_id80 || ccmL || bestHMM=P_electricGreen1_ccmL</desc></annotation></sequence></clade><clade><name>AM1_5382</name><branch_length>0.176779</branch_length><color><red>33</red><green>252</green><blue>13</blue></color><taxonomy><scientific_name>Cyanobacteria</scientific_name><common_name>Acaryochloris MBIC 11017</common_name></taxonomy><sequence><symbol>CsomeBCy</symbol><accession source="UniProtKB">B0CBT8</accession><name>Acaryochloris MBIC 11017 (Cyanobacteria) || bmcType=CsomeBCy (main)  || 95aa || [B0CBT8]  ccmL || electricGreen1</name><annotation><desc>ccmL || bestHMM=P_electricGreen1_ccmL</desc></annotation></sequence></clade></clade></clade><clade><branch_length>0.023267</branch_length><color><red>33</red><green>252</green><blue>13</blue></color><clade><name>GlitD10_1676</name><branch_length>0.140858</branch_length><color><red>33</red><green>252</green><blue>13</blue></color><taxonomy><scientific_name>Cyanobacteria</scientific_name><common_name>Gloeomargarita D10</common_name></taxonomy><sequence><symbol>CsomeBCy</symbol><accession source="UniProtKB">A0A1J0ADK4</accession><name>Gloeomargarita D10 (Cyanobacteria) || bmcType=CsomeBCy (main)  || 101aa || [A0A1J0ADK4]  ccmL || electricGreen1</name><annotation><desc>ccmL || bestHMM=P_electricGreen1_ccmL</desc></annotation></sequence></clade><clade><branch_length>0.042351</branch_length><color><red>33</red><green>252</green><blue>13</blue></color><clade><name>AMR42_09830</name><branch_length>0.054136</branch_length><color><red>33</red><green>252</green><blue>13</blue></color><taxonomy><scientific_name>Cyanobacteria</scientific_name><common_name>Limnothrix PR1529</common_name></taxonomy><sequence><symbol>CsomeBCy</symbol><accession source="UniProtKB">A0A2G5J390</accession><name>Limnothrix PR1529 (Cyanobacteria) || bmcType=CsomeBCy (main)  || 111aa || [A0A2G5J390]  ccmL || electricGreen1</name><annotation><desc>4seqs_id98 || 4seqs_id80 || ccmL || bestHMM=P_electricGreen1_ccmL</desc></annotation></sequence></clade><clade><branch_length>0.039678</branch_length><color><red>33</red><green>252</green><blue>13</blue></color><clade><branch_length>0.024639</branch_length><color><red>33</red><green>252</green><blue>13</blue></color><clade><name>DCZ88_11815</name><branch_length>0.153611</branch_length><color><red>33</red><green>252</green><blue>13</blue></color><taxonomy><scientific_name>Cyanobacteria</scientific_name><common_name>Pseudanabaena (DCZ88)</common_name></taxonomy><sequence><symbol>CsomeBCy</symbol><accession source="UniProtKB">A0A352JFR5</accession><name>Pseudanabaena (DCZ88) (Cyanobacteria) || bmcType=CsomeBCy (main)  || 102aa || [A0A352JFR5]  ccmL || electricGreen1</name><annotation><desc>7seqs_id80 || ccmL || bestHMM=P_electricGreen1_ccmL</desc></annotation></sequence></clade><clade><branch_length>0.073881</branch_length><color><red>33</red><green>252</green><blue>13</blue></color><clade><name>A19Y_1118</name><branch_length>0.154954</branch_length><color><red>33</red><green>252</green><blue>13</blue></color><taxonomy><scientific_name>Cyanobacteria</scientific_name><common_name>Planktothrix NIVA-CYA 126/8</common_name></taxonomy><sequence><symbol>CsomeBCy</symbol><accession source="UniProtKB">A0A073CD30</accession><name>Planktothrix NIVA-CYA 126/8 (Cyanobacteria) || bmcType=CsomeBCy (main)  || 100aa || [A0A073CD30]  ccmL || electricGreen1</name><annotation><desc>4seqs_id98 || 12seqs_id80 || ccmL || bestHMM=P_electricGreen1_ccmL</desc></annotation></sequence></clade><clade><name>B9S53_22360</name><branch_length>0.051593</branch_length><color><red>33</red><green>252</green><blue>13</blue></color><taxonomy><scientific_name>Cyanobacteria</scientific_name><common_name>Arthrospira O9.13F</common_name></taxonomy><sequence><symbol>CsomeBCy</symbol><accession source="UniProtKB">A0A328UZB0</accession><name>Arthrospira O9.13F (Cyanobacteria) || bmcType=CsomeBCy (main)  || 102aa || [A0A328UZB0]  ccmL || electricGreen1</name><annotation><desc>5seqs_id80 || ccmL || bestHMM=P_electricGreen1_ccmL</desc></annotation></sequence></clade></clade></clade><clade><branch_length>0.025247</branch_length><color><red>33</red><green>252</green><blue>13</blue></color><clade><branch_length>0.044748</branch_length><color><red>33</red><green>252</green><blue>13</blue></color><clade><branch_length>0.06007</branch_length><color><red>33</red><green>252</green><blue>13</blue></color><clade><name>KR51_00019910</name><branch_length>0.030962</branch_length><color><red>33</red><green>252</green><blue>13</blue></color><taxonomy><scientific_name>Cyanobacteria</scientific_name><common_name>Rubidibacter KORDI 51-2</common_name></taxonomy><sequence><symbol>CsomeBCy</symbol><accession source="UniProtKB">U5DKI2</accession><name>Rubidibacter KORDI 51-2 (Cyanobacteria) || bmcType=CsomeBCy (main)  || 99aa || [U5DKI2]  ccmL || electricGreen1</name><annotation><desc>ccmL || 2loci_inTaxon || bestHMM=P_electricGreen1_ccmL</desc></annotation></sequence></clade><clade><name>BEN50_02165</name><branch_length>0.140465</branch_length><color><red>33</red><green>252</green><blue>13</blue></color><taxonomy><scientific_name>Cyanobacteria</scientific_name><common_name>Halothece PCC 7418 (BEN50)</common_name></taxonomy><sequence><symbol>CsomeBCy</symbol><accession source="UniProtKB">A0A2K2ZWX1</accession><name>Halothece PCC 7418 (BEN50) (Cyanobacteria) || bmcType=CsomeBCy (main)  || 96aa || [A0A2K2ZWX1]  ccmL || electricGreen1</name><annotation><desc>2seqs_id98 || 5seqs_id80 || ccmL || bestHMM=P_electricGreen1_ccmL</desc></annotation></sequence></clade></clade><clade><name>AY600_10875</name><branch_length>0.225325</branch_length><color><red>33</red><green>252</green><blue>13</blue></color><taxonomy><scientific_name>Cyanobacteria</scientific_name><common_name>Phormidium BDU 130791</common_name></taxonomy><sequence><symbol>CsomeBCy</symbol><accession source="UniProtKB">A0A166SVX2</accession><name>Phormidium BDU 130791 (Cyanobacteria) || bmcType=CsomeBCy (main)  || 99aa || [A0A166SVX2]  ccmL || electricGreen1</name><annotation><desc>3seqs_id80 || ccmL || bestHMM=P_electricGreen1_ccmL</desc></annotation></sequence></clade></clade><clade><branch_length>0.045694</branch_length><color><red>33</red><green>252</green><blue>13</blue></color><clade><branch_length>0.058425</branch_length><color><red>33</red><green>252</green><blue>13</blue></color><clade><name>C1752_02050</name><branch_length>0.181978</branch_length><color><red>33</red><green>252</green><blue>13</blue></color><taxonomy><scientific_name>Cyanobacteria</scientific_name><common_name>Acaryochloris RCC1774</common_name></taxonomy><sequence><symbol>CsomeBCy</symbol><accession source="UniProtKB">A0A2W1JYR8</accession><name>Acaryochloris RCC1774 (Cyanobacteria) || bmcType=CsomeBCy (main)  || 97aa || [A0A2W1JYR8]  ccmL || electricGreen1</name><annotation><desc>ccmL || bestHMM=P_electricGreen1_ccmL</desc></annotation></sequence></clade><clade><name>C7B67_07065</name><branch_length>0.037331</branch_length><color><red>33</red><green>252</green><blue>13</blue></color><taxonomy><scientific_name>Cyanobacteria</scientific_name><common_name>unclassified-Cyanobacteria Phorm 6</common_name></taxonomy><sequence><symbol>CsomeBCy</symbol><accession source="UniProtKB">A0A2T1G5C2</accession><name>unclassified-Cyanobacteria Phorm 6 (Cyanobacteria) || bmcType=CsomeBCy (main)  || 101aa || [A0A2T1G5C2]  ccmL || electricGreen1</name><annotation><desc>2seqs_id98 || 7seqs_id80 || ccmL || bestHMM=P_electricGreen1_ccmL</desc></annotation></sequence></clade></clade><clade><branch_length>0.058273</branch_length><color><red>33</red><green>252</green><blue>13</blue></color><clade><name>C7B77_17595</name><branch_length>0.331044</branch_length><color><red>33</red><green>252</green><blue>13</blue></color><taxonomy><scientific_name>Cyanobacteria</scientific_name><common_name>Chamaesiphon CCALA 037</common_name></taxonomy><sequence><symbol>CsomeBCy</symbol><accession source="UniProtKB">A0A2T1GBC8</accession><name>Chamaesiphon CCALA 037 (Cyanobacteria) || bmcType=CsomeBCy (main)  || 99aa || [A0A2T1GBC8]  ccmL || electricGreen1</name><annotation><desc>2seqs_id80 || ccmL || bestHMM=P_electricGreen1_ccmL</desc></annotation></sequence></clade><clade><branch_length>0.021764</branch_length><color><red>33</red><green>252</green><blue>13</blue></color><clade><name>DD000_14225</name><branch_length>0.066803</branch_length><color><red>33</red><green>252</green><blue>13</blue></color><taxonomy><scientific_name>Cyanobacteria</scientific_name><common_name>unclassified-Cyanobacteria UBA11166</common_name></taxonomy><sequence><symbol>CsomeBCy</symbol><accession source="UniProtKB">A0A354ZT22</accession><name>unclassified-Cyanobacteria UBA11166 (Cyanobacteria) || bmcType=CsomeBCy (main)  || 100aa || [A0A354ZT22]  ccmL || electricGreen1</name><annotation><desc>6seqs_id98 || 16seqs_id80 || ccmL || bestHMM=P_electricGreen1_ccmL</desc></annotation></sequence></clade><clade><branch_length>0.043626</branch_length><color><red>33</red><green>252</green><blue>13</blue></color><clade><name>C7B62_05960</name><branch_length>0.197158</branch_length><color><red>33</red><green>252</green><blue>13</blue></color><taxonomy><scientific_name>Cyanobacteria</scientific_name><common_name>Pleurocapsa CCALA 161</common_name></taxonomy><sequence><symbol>CsomeBCy</symbol><accession source="UniProtKB">A0A2T1CSZ0</accession><name>Pleurocapsa CCALA 161 (Cyanobacteria) || bmcType=CsomeBCy (main)  || 102aa || [A0A2T1CSZ0]  ccmL || electricGreen1</name><annotation><desc>2seqs_id80 || ccmL || bestHMM=P_electricGreen1_ccmL</desc></annotation></sequence></clade><clade><branch_length>0.062108</branch_length><color><red>33</red><green>252</green><blue>13</blue></color><clade><name>B1L04_25570</name><branch_length>0.123872</branch_length><color><red>33</red><green>252</green><blue>13</blue></color><taxonomy><scientific_name>Cyanobacteria</scientific_name><common_name>Microcystis KW</common_name></taxonomy><sequence><symbol>CsomeBCy</symbol><accession source="UniProtKB">A0A1V4BNT8</accession><name>Microcystis KW (Cyanobacteria) || bmcType=CsomeBCy (main)  || 103aa || [A0A1V4BNT8]  ccmL || electricGreen1</name><annotation><desc>64seqs_id98 || 70seqs_id80 || ccmL || bestHMM=P_electricGreen1_ccmL</desc></annotation></sequence></clade><clade><name>CSQ80_11760</name><branch_length>0.036473</branch_length><color><red>33</red><green>252</green><blue>13</blue></color><taxonomy><scientific_name>Cyanobacteria</scientific_name><common_name>Cyanobacterium B-1201</common_name></taxonomy><sequence><symbol>CsomeBCy</symbol><accession source="UniProtKB">A0A2G3P8W0</accession><name>Cyanobacterium B-1201 (Cyanobacteria) || bmcType=CsomeBCy (main)  || 102aa || [A0A2G3P8W0]  ccmL || electricGreen1</name><annotation><desc>3seqs_id98 || 7seqs_id80 || ccmL || bestHMM=P_electricGreen1_ccmL</desc></annotation></sequence></clade></clade></clade></clade></clade></clade></clade></clade></clade></clade></clade></clade></clade></clade></clade></clade></clade></clade></clade></clade></clade></clade></clade><clade><branch_length>0.04032</branch_length><color><red>34</red><green>66</green><blue>199</blue></color><clade><branch_length>0.062941</branch_length><color><red>34</red><green>66</green><blue>199</blue></color><clade><name>SAMN00808754_0356</name><branch_length>0.211087</branch_length><color><red>34</red><green>66</green><blue>199</blue></color><taxonomy><scientific_name>Firmicutes</scientific_name><common_name>Thermanaeromonas ToBE</common_name></taxonomy><sequence><symbol>MUF3</symbol><accession source="UniProtKB">A0A1W1VDC0</accession><name>Thermanaeromonas ToBE (Firmicutes) || bmcType=MUF3 (main)  || 82aa || [A0A1W1VDC0]   || blueBlue</name><annotation><desc> || bestHMM=P_blueBlue_basal-buflike</desc></annotation></sequence></clade><clade><branch_length>0.109752</branch_length><color><red>34</red><green>66</green><blue>199</blue></color><clade><name>MOHU_18410</name><branch_length>0.22972</branch_length><color><red>34</red><green>66</green><blue>199</blue></color><taxonomy><scientific_name>Firmicutes</scientific_name><common_name>Moorella DSM 23265</common_name></taxonomy><sequence><symbol>MUF3</symbol><accession source="UniProtKB">A0A2T0ANE5</accession><name>Moorella DSM 23265 (Firmicutes) || bmcType=MUF3 (main)  || 92aa || [A0A2T0ANE5]   || blueBlue</name><annotation><desc>5seqs_id80 ||  || bestHMM=P_blueBlue_basal-buflike</desc></annotation></sequence></clade><clade><branch_length>0.09876</branch_length><color><red>34</red><green>66</green><blue>199</blue></color><clade><name>KL86APRO_10077</name><branch_length>0.140688</branch_length><color><red>34</red><green>66</green><blue>199</blue></color><taxonomy><scientific_name>Proteobacteria</scientific_name><common_name>unclassified-Alphaproteobacteria (KL86APRO)</common_name></taxonomy><sequence><symbol>PDU1D</symbol><accession source="UniProtKB">A0A212IV39</accession><name>unclassified-Alphaproteobacteria (KL86APRO) (Proteobacteria) || bmcType=PDU1D (main)  || 90aa || [A0A212IV39]   || blueBlue</name><annotation><desc>2seqs_id80 ||  || bestHMM=P_blueBlue_basal-buflike</desc></annotation></sequence></clade><clade><name>SAMN02745216_04832</name><branch_length>0.248034</branch_length><color><red>34</red><green>66</green><blue>199</blue></color><taxonomy><scientific_name>Proteobacteria</scientific_name><common_name>Desulfatibacillum DSM 16219</common_name></taxonomy><sequence><symbol>PDU1D</symbol><accession source="UniProtKB">A0A1M6YTA0</accession><name>Desulfatibacillum DSM 16219 (Proteobacteria) || bmcType=PDU1D (main)  || 89aa || [A0A1M6YTA0]   || blueBlue</name><annotation><desc>2seqs_id80 ||  || bestHMM=P_blueBlue_basal-buflike</desc></annotation></sequence></clade></clade></clade></clade><clade><branch_length>0.031</branch_length><color><red>34</red><green>66</green><blue>199</blue></color><clade><branch_length>0.039116</branch_length><color><red>1</red><green>65</green><blue>130</blue></color><clade><name>SAMN05660297_01825</name><branch_length>0.245353</branch_length><color><red>1</red><green>65</green><blue>130</blue></color><taxonomy><scientific_name>Firmicutes</scientific_name><common_name>Natronincola DSM 18979</common_name></taxonomy><sequence><symbol>UA</symbol><accession source="UniProtKB">A0A1I0CZ12</accession><name>Natronincola DSM 18979 (Firmicutes) || bmcType=UA (main) (omitted) || 91aa || [A0A1I0CZ12]   || darkishBlue</name><annotation><desc> || 4loci_inTaxon || bestHMM=P_darkishBlue_true-grm5</desc></annotation></sequence></clade><clade><branch_length>0.044092</branch_length><color><red>1</red><green>65</green><blue>130</blue></color><clade><branch_length>0.026813</branch_length><color><red>1</red><green>65</green><blue>130</blue></color><clade><name>BFT35_06885</name><branch_length>0.103521</branch_length><color><red>1</red><green>65</green><blue>130</blue></color><taxonomy><scientific_name>Firmicutes</scientific_name><common_name>Thermoanaerobacterium GSU5 (BFT35)</common_name></taxonomy><sequence><symbol>PDU1D_GRM5</symbol><accession source="UniProtKB">A0A2G1CLM1</accession><name>Thermoanaerobacterium GSU5 (BFT35) (Firmicutes) || bmcType=PDU1D_GRM5 (main) (omitted) || 92aa || [A0A2G1CLM1]   || darkishBlue</name><annotation><desc>2seqs_id98 || 5seqs_id80 ||  || bestHMM=P_darkishBlue_true-grm5</desc></annotation></sequence></clade><clade><name>C7383_1084</name><branch_length>0.222568</branch_length><color><red>1</red><green>65</green><blue>130</blue></color><taxonomy><scientific_name>Firmicutes</scientific_name><common_name>Murimonas DSM 26524</common_name></taxonomy><sequence><symbol>GRM5like</symbol><accession source="UniProtKB">A0A316C8X3</accession><name>Murimonas DSM 26524 (Firmicutes) || bmcType=GRM5like (main)  || 92aa || [A0A316C8X3]   || darkishBlue</name><annotation><desc>9seqs_id80 || 2loci_inTaxon || bestHMM=P_darkishBlue_true-grm5</desc></annotation></sequence></clade></clade><clade><branch_length>0.072118</branch_length><color><red>1</red><green>65</green><blue>130</blue></color><clade><branch_length>1.0E-6</branch_length><color><red>1</red><green>65</green><blue>130</blue></color><clade><name>BN803_02507</name><branch_length>0.089951</branch_length><color><red>1</red><green>65</green><blue>130</blue></color><taxonomy><scientific_name>Firmicutes</scientific_name><common_name>unclassified-Firmicutes CAG:882</common_name></taxonomy><sequence><symbol>GRM5</symbol><accession source="UniProtKB">R7BL39</accession><name>unclassified-Firmicutes CAG:882 (Firmicutes) || bmcType=GRM5 (main)  || 90aa || [R7BL39]   || darkishBlue</name><annotation><desc> || bestHMM=P_darkishBlue_true-grm5</desc></annotation></sequence></clade><clade><branch_length>0.141275</branch_length><color><red>1</red><green>65</green><blue>130</blue></color><clade><name>DD391_01545</name><branch_length>0.119276</branch_length><color><red>1</red><green>65</green><blue>130</blue></color><taxonomy><scientific_name>Firmicutes</scientific_name><common_name>unclassified-Clostridiales R-7 (DD391)</common_name></taxonomy><sequence><symbol>GRM5</symbol><accession source="UniProtKB">A0A355JBU0</accession><name>unclassified-Clostridiales R-7 (DD391) (Firmicutes) || bmcType=GRM5 (main)  || 89aa || [A0A355JBU0]   || darkishBlue</name><annotation><desc> || bestHMM=P_darkishBlue_true-grm5</desc></annotation></sequence></clade><clade><branch_length>1.0E-6</branch_length><color><red>1</red><green>65</green><blue>130</blue></color><clade><name>SAMN02745207_01093</name><branch_length>0.343255</branch_length><color><red>1</red><green>65</green><blue>130</blue></color><taxonomy><scientific_name>Firmicutes</scientific_name><common_name>Clostridium DSM 8605</common_name></taxonomy><sequence><symbol>PDU1D_GRM5</symbol><accession source="UniProtKB">A0A1M5SXG5</accession><name>Clostridium DSM 8605 (Firmicutes) || bmcType=PDU1D_GRM5 (main) (omitted) || 92aa || [A0A1M5SXG5]   || darkishBlue</name><annotation><desc> || 2loci_inTaxon || bestHMM=P_darkishBlue_true-grm5</desc></annotation></sequence></clade><clade><branch_length>0.255669</branch_length><color><red>1</red><green>65</green><blue>130</blue></color><clade><name>SAMN02745912_02014</name><branch_length>0.195098</branch_length><color><red>1</red><green>65</green><blue>130</blue></color><taxonomy><scientific_name>Firmicutes</scientific_name><common_name>Paramaledivibacter DSM 15212</common_name></taxonomy><sequence><symbol>PVMlike</symbol><accession source="UniProtKB">A0A1M6P4L2</accession><name>Paramaledivibacter DSM 15212 (Firmicutes) || bmcType=PVMlike (main)  || 78aa || [A0A1M6P4L2]   || darkishBlue</name><annotation><desc> || 2loci_inTaxon || bestHMM=P_darkishBlue_true-grm5</desc></annotation></sequence></clade><clade><name>CVU95_09895</name><branch_length>0.265819</branch_length><color><red>1</red><green>65</green><blue>130</blue></color><taxonomy><scientific_name>Firmicutes</scientific_name><common_name>unclassified-Firmicutes HGW-Firmicutes-2</common_name></taxonomy><sequence><symbol>PVMlike</symbol><accession source="UniProtKB">A0A2N2C954</accession><name>unclassified-Firmicutes HGW-Firmicutes-2 (Firmicutes) || bmcType=PVMlike (main)  || 79aa || [A0A2N2C954]   || darkishBlue</name><annotation><desc> || 3loci_inTaxon || bestHMM=P_darkishBlue_true-grm5</desc></annotation></sequence></clade></clade></clade></clade></clade><clade><branch_length>0.05772</branch_length><color><red>1</red><green>65</green><blue>130</blue></color><clade><name>CS063_01190</name><branch_length>0.298361</branch_length><color><red>1</red><green>65</green><blue>130</blue></color><taxonomy><scientific_name>Firmicutes</scientific_name><common_name>unclassified-Lachnospiraceae (CS063)</common_name></taxonomy><sequence><symbol>GRM5like</symbol><accession source="UniProtKB">A0A2G3Q278</accession><name>unclassified-Lachnospiraceae (CS063) (Firmicutes) || bmcType=GRM5like (main)  || 88aa || [A0A2G3Q278]   || darkishBlue</name><annotation><desc> || 3loci_inTaxon || bestHMM=P_darkishBlue_true-grm5</desc></annotation></sequence></clade><clade><branch_length>0.012307</branch_length><color><red>1</red><green>65</green><blue>130</blue></color><clade><name>DBX61_09765</name><branch_length>0.150836</branch_length><color><red>1</red><green>65</green><blue>130</blue></color><taxonomy><scientific_name>Firmicutes</scientific_name><common_name>unclassified-Clostridiales R-7 (DBX61)</common_name></taxonomy><sequence><symbol>GRM5</symbol><accession source="UniProtKB">A0A2V2FUN1</accession><name>unclassified-Clostridiales R-7 (DBX61) (Firmicutes) || bmcType=GRM5 (main)  || 91aa || [A0A2V2FUN1]   || darkishBlue</name><annotation><desc> || bestHMM=P_darkishBlue_true-grm5</desc></annotation></sequence></clade><clade><branch_length>0.021625</branch_length><color><red>1</red><green>65</green><blue>130</blue></color><clade><name>DCW47_09920</name><branch_length>0.132904</branch_length><color><red>1</red><green>65</green><blue>130</blue></color><taxonomy><scientific_name>Firmicutes</scientific_name><common_name>unclassified-Lachnospiraceae (DCW47)</common_name></taxonomy><sequence><symbol>GRM5like</symbol><accession source="UniProtKB">A0A349ZVC4</accession><name>unclassified-Lachnospiraceae (DCW47) (Firmicutes) || bmcType=GRM5like (main)  || 87aa || [A0A349ZVC4]   || darkishBlue</name><annotation><desc>2seqs_id80 ||  || bestHMM=P_darkishBlue_true-grm5</desc></annotation></sequence></clade><clade><branch_length>0.055459</branch_length><color><red>1</red><green>65</green><blue>130</blue></color><clade><name>GCWU000342_00642</name><branch_length>0.128881</branch_length><color><red>1</red><green>65</green><blue>130</blue></color><taxonomy><scientific_name>Firmicutes</scientific_name><common_name>Shuttleworthia DSM 14600</common_name></taxonomy><sequence><symbol>GRM5</symbol><accession source="UniProtKB">C4G9I9</accession><name>Shuttleworthia DSM 14600 (Firmicutes) || bmcType=GRM5 (main)  || 87aa || [C4G9I9]   || darkishBlue</name><annotation><desc>2seqs_id98 || 2seqs_id80 ||  || bestHMM=P_darkishBlue_true-grm5</desc></annotation></sequence></clade><clade><branch_length>0.013565</branch_length><color><red>1</red><green>65</green><blue>130</blue></color><clade><name>CSX02_00585</name><branch_length>0.124875</branch_length><color><red>1</red><green>65</green><blue>130</blue></color><taxonomy><scientific_name>Firmicutes</scientific_name><common_name>Agathobacter JK623</common_name></taxonomy><sequence><symbol>GRM5</symbol><accession source="UniProtKB">A0A2G3E6S1</accession><name>Agathobacter JK623 (Firmicutes) || bmcType=GRM5 (main)  || 89aa || [A0A2G3E6S1]   || darkishBlue</name><annotation><desc>4seqs_id80 ||  || bestHMM=P_darkishBlue_true-grm5</desc></annotation></sequence></clade><clade><branch_length>0.055586</branch_length><color><red>1</red><green>65</green><blue>130</blue></color><clade><name>DCZ40_10400</name><branch_length>0.09368</branch_length><color><red>1</red><green>65</green><blue>130</blue></color><taxonomy><scientific_name>Firmicutes</scientific_name><common_name>unclassified-Lachnospiraceae (DCZ40)</common_name></taxonomy><sequence><symbol>GRM5</symbol><accession source="UniProtKB">A0A351VC17</accession><name>unclassified-Lachnospiraceae (DCZ40) (Firmicutes) || bmcType=GRM5 (main)  || 90aa || [A0A351VC17]   || darkishBlue</name><annotation><desc>3seqs_id80 ||  || bestHMM=P_darkishBlue_true-grm5</desc></annotation></sequence></clade><clade><branch_length>0.044058</branch_length><color><red>1</red><green>65</green><blue>130</blue></color><clade><name>DCX82_10260</name><branch_length>0.132069</branch_length><color><red>1</red><green>65</green><blue>130</blue></color><taxonomy><scientific_name>Firmicutes</scientific_name><common_name>unclassified-Lachnospiraceae (DCX82)</common_name></taxonomy><sequence><symbol>GRM5</symbol><accession source="UniProtKB">A0A350VBY3</accession><name>unclassified-Lachnospiraceae (DCX82) (Firmicutes) || bmcType=GRM5 (main)  || 89aa || [A0A350VBY3]   || darkishBlue</name><annotation><desc>2seqs_id98 || 22seqs_id80 ||  || bestHMM=P_darkishBlue_true-grm5</desc></annotation></sequence></clade><clade><name>NCTC13765_01759</name><branch_length>0.354381</branch_length><color><red>1</red><green>65</green><blue>130</blue></color><taxonomy><scientific_name>Firmicutes</scientific_name><common_name>Streptococcus NCTC13765</common_name></taxonomy><sequence><symbol>GRM3A</symbol><accession source="UniProtKB">A0A380L0A1</accession><name>Streptococcus NCTC13765 (Firmicutes) || bmcType=GRM3A (main)  || 91aa || [A0A380L0A1]   || darkishBlue</name><annotation><desc> || bestHMM=P_darkishBlue_true-grm5</desc></annotation></sequence></clade></clade></clade></clade></clade></clade></clade></clade></clade></clade></clade><clade><branch_length>0.027333</branch_length><color><red>34</red><green>66</green><blue>199</blue></color><clade><branch_length>0.071925</branch_length><color><red>36</red><green>122</green><blue>253</blue></color><clade><name>SAMEA4530647_00799</name><branch_length>0.197267</branch_length><color><red>36</red><green>122</green><blue>253</blue></color><taxonomy><scientific_name>Firmicutes</scientific_name><common_name>Clostridium NLAE-zl-C224</common_name></taxonomy><sequence><symbol>PDU1D</symbol><accession source="UniProtKB">A0A239ZPG5</accession><name>Clostridium NLAE-zl-C224 (Firmicutes) || bmcType=PDU1D (main)  || 90aa || [A0A239ZPG5]   || clearBlue</name><annotation><desc> || bestHMM=P_clearBlue_mixed</desc></annotation></sequence></clade><clade><branch_length>0.041847</branch_length><color><red>36</red><green>122</green><blue>253</blue></color><clade><branch_length>0.048613</branch_length><color><red>36</red><green>122</green><blue>253</blue></color><clade><name>VR72_15845</name><branch_length>0.228665</branch_length><color><red>36</red><green>122</green><blue>253</blue></color><taxonomy><scientific_name>Firmicutes</scientific_name><common_name>unclassified-Clostridiaceae BRH_c20a</common_name></taxonomy><sequence><symbol>PDU1D</symbol><accession source="UniProtKB">A0A0F2Q3I3</accession><name>unclassified-Clostridiaceae BRH_c20a (Firmicutes) || bmcType=PDU1D (main)  || 91aa || [A0A0F2Q3I3]   || clearBlue</name><annotation><desc> || bestHMM=P_clearBlue_mixed</desc></annotation></sequence></clade><clade><branch_length>0.028518</branch_length><color><red>36</red><green>122</green><blue>253</blue></color><clade><name>ERS852471_03181</name><branch_length>0.277457</branch_length><color><red>36</red><green>122</green><blue>253</blue></color><taxonomy><scientific_name>Firmicutes</scientific_name><common_name>Clostridium 2789STDY5834855</common_name></taxonomy><sequence><symbol>GRM5like</symbol><accession source="UniProtKB">A0A174LDU4</accession><name>Clostridium 2789STDY5834855 (Firmicutes) || bmcType=GRM5like (main)  || 80aa || [A0A174LDU4]   || clearBlue</name><annotation><desc>3seqs_id80 ||  || bestHMM=P_clearBlue_mixed</desc></annotation></sequence></clade><clade><branch_length>0.097539</branch_length><color><red>36</red><green>122</green><blue>253</blue></color><clade><name>BS101_05500</name><branch_length>0.07119</branch_length><color><red>36</red><green>122</green><blue>253</blue></color><taxonomy><scientific_name>Firmicutes</scientific_name><common_name>Clostridium JZZ</common_name></taxonomy><sequence><symbol>ETU</symbol><accession source="UniProtKB">A0A1L5F5J6</accession><name>Clostridium JZZ (Firmicutes) || bmcType=ETU (main)  || 93aa || [A0A1L5F5J6]   || clearBlue</name><annotation><desc>3seqs_id98 || 3seqs_id80 ||  || bestHMM=P_clearBlue_mixed</desc></annotation></sequence></clade><clade><branch_length>0.02927</branch_length><color><red>36</red><green>122</green><blue>253</blue></color><clade><name>WY13_03242</name><branch_length>0.173996</branch_length><color><red>36</red><green>122</green><blue>253</blue></color><taxonomy><scientific_name>Firmicutes</scientific_name><common_name>Clostridium ERI-2</common_name></taxonomy><sequence><symbol>fragmented</symbol><accession source="UniProtKB">A0A162KSQ7</accession><name>Clostridium ERI-2 (Firmicutes) || bmcType=fragmented (sat) (omitted) || 91aa || [A0A162KSQ7]   || clearBlue</name><annotation><desc>6seqs_id98 || 7seqs_id80 ||  || bestHMM=P_clearBlue_mixed</desc></annotation></sequence></clade><clade><name>DP68_09900</name><branch_length>0.155357</branch_length><color><red>36</red><green>122</green><blue>253</blue></color><taxonomy><scientific_name>Firmicutes</scientific_name><common_name>Clostridium HMP27</common_name></taxonomy><sequence><symbol>PDU1D</symbol><accession source="UniProtKB">A0A099S665</accession><name>Clostridium HMP27 (Firmicutes) || bmcType=PDU1D (main)  || 92aa || [A0A099S665]   || clearBlue</name><annotation><desc> || bestHMM=P_clearBlue_mixed</desc></annotation></sequence></clade></clade></clade></clade></clade><clade><branch_length>0.031307</branch_length><color><red>36</red><green>122</green><blue>253</blue></color><clade><name>CLCOL_07290</name><branch_length>0.244063</branch_length><color><red>36</red><green>122</green><blue>253</blue></color><taxonomy><scientific_name>Firmicutes</scientific_name><common_name>Clostridium DSM 13634</common_name></taxonomy><sequence><symbol>GRM6</symbol><accession source="UniProtKB">A0A151APE3</accession><name>Clostridium DSM 13634 (Firmicutes) || bmcType=GRM6 (main)  || 93aa || [A0A151APE3]   || clearBlue</name><annotation><desc>2seqs_id98 || 2seqs_id80 ||  || bestHMM=P_clearBlue_mixed</desc></annotation></sequence></clade><clade><branch_length>0.012896</branch_length><color><red>36</red><green>122</green><blue>253</blue></color><clade><name>NT01CX_0487</name><branch_length>0.118405</branch_length><color><red>36</red><green>122</green><blue>253</blue></color><taxonomy><scientific_name>Firmicutes</scientific_name><common_name>Clostridium NT</common_name></taxonomy><sequence><symbol>GRM6</symbol><accession source="UniProtKB">A0Q2V6</accession><name>Clostridium NT (Firmicutes) || bmcType=GRM6 (main)  || 92aa || [A0Q2V6]   || clearBlue</name><annotation><desc>2seqs_id98 || 2seqs_id80 ||  || bestHMM=P_clearBlue_mixed</desc></annotation></sequence></clade><clade><branch_length>0.0543</branch_length><color><red>36</red><green>122</green><blue>253</blue></color><clade><branch_length>0.145651</branch_length><color><red>36</red><green>122</green><blue>253</blue></color><clade><name>CI949_3705</name><branch_length>0.190544</branch_length><color><red>36</red><green>122</green><blue>253</blue></color><taxonomy><scientific_name>Firmicutes</scientific_name><common_name>Halanaerobium (CI949)</common_name></taxonomy><sequence><symbol>PDU1D</symbol><accession source="UniProtKB">A0A315QPP0</accession><name>Halanaerobium (CI949) (Firmicutes) || bmcType=PDU1D (main) (omitted) || 91aa || [A0A315QPP0]   || clearBlue</name><annotation><desc>5seqs_id98 || 7seqs_id80 || 3loci_inTaxon || bestHMM=P_clearBlue_mixed</desc></annotation></sequence></clade><clade><branch_length>0.041273</branch_length><color><red>36</red><green>122</green><blue>253</blue></color><clade><name>HSACCH_00263</name><branch_length>0.103508</branch_length><color><red>36</red><green>122</green><blue>253</blue></color><taxonomy><scientific_name>Firmicutes</scientific_name><common_name>Halanaerobium DSM 6643</common_name></taxonomy><sequence><symbol>PDU1D</symbol><accession source="UniProtKB">M5DY78</accession><name>Halanaerobium DSM 6643 (Firmicutes) || bmcType=PDU1D (main)  || 91aa || [M5DY78]   || clearBlue</name><annotation><desc>4seqs_id80 ||  || bestHMM=P_clearBlue_mixed</desc></annotation></sequence></clade><clade><branch_length>0.100951</branch_length><color><red>36</red><green>122</green><blue>253</blue></color><clade><name>HMPREF1633_15235</name><branch_length>0.319087</branch_length><color><red>36</red><green>122</green><blue>253</blue></color><taxonomy><scientific_name>Firmicutes</scientific_name><common_name>Tissierellia S5-A11</common_name></taxonomy><sequence><symbol>PDU1D</symbol><accession source="UniProtKB">A0A095XCE0</accession><name>Tissierellia S5-A11 (Firmicutes) || bmcType=PDU1D (main)  || 88aa || [A0A095XCE0]   || clearBlue</name><annotation><desc>2seqs_id98 || 2seqs_id80 || 3loci_inTaxon || bestHMM=P_clearBlue_mixed</desc></annotation></sequence></clade><clade><branch_length>0.12818</branch_length><color><red>36</red><green>122</green><blue>253</blue></color><clade><name>CVV01_03095</name><branch_length>0.051267</branch_length><color><red>36</red><green>122</green><blue>253</blue></color><taxonomy><scientific_name>Firmicutes</scientific_name><common_name>unclassified-Firmicutes HGW-Firmicutes-6</common_name></taxonomy><sequence><symbol>fragmented</symbol><accession source="UniProtKB">A0A2N2AS10</accession><name>unclassified-Firmicutes HGW-Firmicutes-6 (Firmicutes) || bmcType=fragmented (sat) (omitted) || 92aa || [A0A2N2AS10]   || clearBlue</name><annotation><desc>20seqs_id80 ||  || bestHMM=P_clearBlue_mixed</desc></annotation></sequence></clade><clade><name>SAMEA3545303_01528</name><branch_length>0.417719</branch_length><color><red>36</red><green>122</green><blue>253</blue></color><taxonomy><scientific_name>Firmicutes</scientific_name><common_name>Clostridium (SAMEA3545303)</common_name></taxonomy><sequence><symbol>GRM3A</symbol><accession source="UniProtKB">A0A1C5PZ61</accession><name>Clostridium (SAMEA3545303) (Firmicutes) || bmcType=GRM3A (main)  || 96aa || [A0A1C5PZ61]   || clearBlue</name><annotation><desc> || 3loci_inTaxon || bestHMM=P_clearBlue_mixed</desc></annotation></sequence></clade></clade></clade></clade></clade><clade><branch_length>0.197204</branch_length><color><red>36</red><green>122</green><blue>253</blue></color><clade><name>BJL90_15480</name><branch_length>0.124909</branch_length><color><red>36</red><green>122</green><blue>253</blue></color><taxonomy><scientific_name>Firmicutes</scientific_name><common_name>Clostridium ATCC 27076 (BJL90)</common_name></taxonomy><sequence><symbol>GRM6</symbol><accession source="UniProtKB">A0A1D9FPF0</accession><name>Clostridium ATCC 27076 (BJL90) (Firmicutes) || bmcType=GRM6 (main)  || 88aa || [A0A1D9FPF0]   || clearBlue</name><annotation><desc> || 3loci_inTaxon || bestHMM=P_clearBlue_mixed</desc></annotation></sequence></clade><clade><branch_length>0.163614</branch_length><color><red>36</red><green>122</green><blue>253</blue></color><clade><branch_length>1.0E-6</branch_length><color><red>36</red><green>122</green><blue>253</blue></color><clade><name>B9T62_20515</name><branch_length>0.132609</branch_length><color><red>36</red><green>122</green><blue>253</blue></color><taxonomy><scientific_name>Firmicutes</scientific_name><common_name>Paenibacillus KCTC 13049</common_name></taxonomy><sequence><symbol>GRM6</symbol><accession source="UniProtKB">A0A2Z2KID7</accession><name>Paenibacillus KCTC 13049 (Firmicutes) || bmcType=GRM6 (main)  || 95aa || [A0A2Z2KID7]   || clearBlue</name><annotation><desc>5seqs_id80 || 2loci_inTaxon || bestHMM=P_clearBlue_mixed</desc></annotation></sequence></clade><clade><name>A6A30_04900</name><branch_length>0.670831</branch_length><color><red>36</red><green>122</green><blue>253</blue></color><taxonomy><scientific_name>Proteobacteria</scientific_name><common_name>Klebsiella FDAARGOS_66 (A6A30)</common_name></taxonomy><sequence><symbol>GRM2</symbol><accession source="UniProtKB">A0A341EC64</accession><name>Klebsiella FDAARGOS_66 (A6A30) (Proteobacteria) || bmcType=GRM2 (main)  || 85aa || [A0A341EC64] 6QN1' cmcD || clearBlue</name><annotation><desc>29seqs_id98 || 175seqs_id80 || cmcD || 3loci_inTaxon || bestHMM=P_clearBlue_mixed</desc></annotation></sequence></clade></clade><clade><branch_length>0.101246</branch_length><color><red>36</red><green>122</green><blue>253</blue></color><clade><name>SAMN02745133_02872</name><branch_length>0.123329</branch_length><color><red>36</red><green>122</green><blue>253</blue></color><taxonomy><scientific_name>Firmicutes</scientific_name><common_name>Desulfotomaculum DSM 12395</common_name></taxonomy><sequence><symbol>GRM6</symbol><accession source="UniProtKB">A0A1M5CBM6</accession><name>Desulfotomaculum DSM 12395 (Firmicutes) || bmcType=GRM6 (main)  || 88aa || [A0A1M5CBM6]   || clearBlue</name><annotation><desc> || bestHMM=P_clearBlue_mixed</desc></annotation></sequence></clade><clade><name>SAMN02745170_02586</name><branch_length>0.285508</branch_length><color><red>36</red><green>122</green><blue>253</blue></color><taxonomy><scientific_name>Firmicutes</scientific_name><common_name>Propionispora DSM 15287</common_name></taxonomy><sequence><symbol>GRM6</symbol><accession source="UniProtKB">A0A1M6JFR5</accession><name>Propionispora DSM 15287 (Firmicutes) || bmcType=GRM6 (main)  || 87aa || [A0A1M6JFR5]   || clearBlue</name><annotation><desc>3seqs_id80 ||  || bestHMM=P_clearBlue_mixed</desc></annotation></sequence></clade></clade></clade></clade></clade></clade></clade></clade></clade><clade><branch_length>0.040164</branch_length><color><red>34</red><green>66</green><blue>199</blue></color><clade><branch_length>0.041834</branch_length><color><red>2</red><green>27</green><blue>249</blue></color><clade><branch_length>0.016547</branch_length><color><red>2</red><green>27</green><blue>249</blue></color><clade><name>Toce_0558</name><branch_length>0.241174</branch_length><color><red>2</red><green>27</green><blue>249</blue></color><taxonomy><scientific_name>Firmicutes</scientific_name><common_name>Thermosediminibacter DSM 16646</common_name></taxonomy><sequence><symbol>PDU1D</symbol><accession source="UniProtKB">D9S1Q4</accession><name>Thermosediminibacter DSM 16646 (Firmicutes) || bmcType=PDU1D (main)  || 94aa || [D9S1Q4]   || richBlue</name><annotation><desc> || bestHMM=P_richBlue_mixed</desc></annotation></sequence></clade><clade><branch_length>0.07694</branch_length><color><red>2</red><green>27</green><blue>249</blue></color><clade><branch_length>1.0E-6</branch_length><color><red>2</red><green>27</green><blue>249</blue></color><clade><name>Thert_01981</name><branch_length>0.303611</branch_length><color><red>2</red><green>27</green><blue>249</blue></color><taxonomy><scientific_name>Firmicutes</scientific_name><common_name>Thermoanaerobacterium GSU5 (Thert)</common_name></taxonomy><sequence><symbol>PDU1D</symbol><accession source="UniProtKB">A0A223HZR7</accession><name>Thermoanaerobacterium GSU5 (Thert) (Firmicutes) || bmcType=PDU1D (main)  || 108aa || [A0A223HZR7]   || richBlue</name><annotation><desc>3seqs_id80 ||  || bestHMM=P_richBlue_mixed</desc></annotation></sequence></clade><clade><name>BEN18_02275</name><branch_length>0.450031</branch_length><color><red>2</red><green>27</green><blue>249</blue></color><taxonomy><scientific_name>Firmicutes</scientific_name><common_name>Epulopiscium Nuni2H_MBin001</common_name></taxonomy><sequence><symbol>PVMlike</symbol><accession source="UniProtKB">A0A1V2YJV5</accession><name>Epulopiscium Nuni2H_MBin001 (Firmicutes) || bmcType=PVMlike (sat) (omitted) || 78aa || [A0A1V2YJV5]   || richBlue</name><annotation><desc>2seqs_id98 || 2seqs_id80 ||  || bestHMM=P_richBlue_mixed</desc></annotation></sequence></clade></clade><clade><branch_length>0.064369</branch_length><color><red>2</red><green>27</green><blue>249</blue></color><clade><name>SAMN05216390_11570</name><branch_length>0.307588</branch_length><color><red>2</red><green>27</green><blue>249</blue></color><taxonomy><scientific_name>Firmicutes</scientific_name><common_name>unclassified-Lachnospiraceae KH1T2</common_name></taxonomy><sequence><symbol>UA</symbol><accession source="UniProtKB">A0A1I4G3G0</accession><name>unclassified-Lachnospiraceae KH1T2 (Firmicutes) || bmcType=UA (main) (omitted) || 83aa || [A0A1I4G3G0]   || richBlue</name><annotation><desc> || bestHMM=P_richBlue_mixed</desc></annotation></sequence></clade><clade><branch_length>0.052839</branch_length><color><red>2</red><green>27</green><blue>249</blue></color><clade><name>FC89_GL001185</name><branch_length>0.212817</branch_length><color><red>2</red><green>27</green><blue>249</blue></color><taxonomy><scientific_name>Firmicutes</scientific_name><common_name>Lactobacillus DSM 18630</common_name></taxonomy><sequence><symbol>GRM3A</symbol><accession source="UniProtKB">A0A0R1VKI2</accession><name>Lactobacillus DSM 18630 (Firmicutes) || bmcType=GRM3A (main)  || 94aa || [A0A0R1VKI2]   || richBlue</name><annotation><desc> || bestHMM=P_richBlue_mixed</desc></annotation></sequence></clade><clade><branch_length>0.07721</branch_length><color><red>2</red><green>27</green><blue>249</blue></color><clade><name>SAMN05421736_101640</name><branch_length>0.115341</branch_length><color><red>2</red><green>27</green><blue>249</blue></color><taxonomy><scientific_name>Firmicutes</scientific_name><common_name>Bacillus SP</common_name></taxonomy><sequence><symbol>UA</symbol><accession source="UniProtKB">A0A1H3HYU6</accession><name>Bacillus SP (Firmicutes) || bmcType=UA (main) (omitted) || 87aa || [A0A1H3HYU6]   || richBlue</name><annotation><desc> || bestHMM=P_richBlue_mixed</desc></annotation></sequence></clade><clade><name>AFK71_09985</name><branch_length>0.318629</branch_length><color><red>2</red><green>27</green><blue>249</blue></color><taxonomy><scientific_name>Firmicutes</scientific_name><common_name>Virgibacillus DSM 26</common_name></taxonomy><sequence><symbol>GRM6</symbol><accession source="UniProtKB">A0A0L0QK00</accession><name>Virgibacillus DSM 26 (Firmicutes) || bmcType=GRM6 (main)  || 87aa || [A0A0L0QK00]   || richBlue</name><annotation><desc>4seqs_id98 || 4seqs_id80 ||  || bestHMM=P_richBlue_mixed</desc></annotation></sequence></clade></clade></clade></clade></clade></clade><clade><branch_length>0.047329</branch_length><color><red>2</red><green>27</green><blue>249</blue></color><clade><branch_length>0.057507</branch_length><color><red>2</red><green>27</green><blue>249</blue></color><clade><branch_length>1.0E-6</branch_length><color><red>2</red><green>27</green><blue>249</blue></color><clade><name>S03H2_16136</name><branch_length>0.770488</branch_length><color><red>2</red><green>27</green><blue>249</blue></color><taxonomy><scientific_name>unclassified_metagenomic</scientific_name><common_name>unclassified-marine-sediment (S03H2)</common_name></taxonomy><sequence><symbol>UA</symbol><accession source="UniProtKB">X1G138</accession><name>unclassified-marine-sediment (S03H2) (unclassified_metagenomic) || bmcType=UA (sat) (omitted) || 78aa || [X1G138]   || richBlue</name><annotation><desc>2seqs_id80 ||  || bestHMM=P_richBlue_mixed</desc></annotation></sequence></clade><clade><name>A2Y13_11330</name><branch_length>0.397526</branch_length><color><red>2</red><green>27</green><blue>249</blue></color><taxonomy><scientific_name>Planctomycetes</scientific_name><common_name>unclassified-Planctomycetes GWC2_45_44</common_name></taxonomy><sequence><symbol>UA</symbol><accession source="UniProtKB">A0A1G2X9J4</accession><name>unclassified-Planctomycetes GWC2_45_44 (Planctomycetes) || bmcType=UA (main) (omitted) || 100aa || [A0A1G2X9J4]   || richBlue</name><annotation><desc>2seqs_id98 || 2seqs_id80 ||  || bestHMM=P_richBlue_mixed</desc></annotation></sequence></clade></clade><clade><branch_length>0.327355</branch_length><color><red>2</red><green>27</green><blue>249</blue></color><clade><name>APF77_15235</name><branch_length>0.072591</branch_length><color><red>2</red><green>27</green><blue>249</blue></color><taxonomy><scientific_name>Firmicutes</scientific_name><common_name>unclassified-Clostridia BRH_c25</common_name></taxonomy><sequence><symbol>BUF3</symbol><accession source="UniProtKB">A0A117SG53</accession><name>unclassified-Clostridia BRH_c25 (Firmicutes) || bmcType=BUF3 (main)  || 88aa || [A0A117SG53]   || richBlue</name><annotation><desc> || bestHMM=P_richBlue_mixed</desc></annotation></sequence></clade><clade><name>HMPREF0980_00677</name><branch_length>0.312433</branch_length><color><red>2</red><green>27</green><blue>249</blue></color><taxonomy><scientific_name>Firmicutes</scientific_name><common_name>Dorea D27</common_name></taxonomy><sequence><symbol>BUF3</symbol><accession source="UniProtKB">A0A0K9NEY8</accession><name>Dorea D27 (Firmicutes) || bmcType=BUF3 (main)  || 90aa || [A0A0K9NEY8]   || richBlue</name><annotation><desc>3seqs_id80 || 2loci_inTaxon || bestHMM=P_richBlue_mixed</desc></annotation></sequence></clade></clade></clade><clade><branch_length>0.039489</branch_length><color><red>2</red><green>27</green><blue>249</blue></color><clade><name>Mahau_0826</name><branch_length>0.142185</branch_length><color><red>2</red><green>27</green><blue>249</blue></color><taxonomy><scientific_name>Firmicutes</scientific_name><common_name>Mahella DSM 15567</common_name></taxonomy><sequence><symbol>MUF3</symbol><accession source="UniProtKB">F4A1J0</accession><name>Mahella DSM 15567 (Firmicutes) || bmcType=MUF3 (main)  || 87aa || [F4A1J0]   || richBlue</name><annotation><desc> || bestHMM=P_richBlue_mixed</desc></annotation></sequence></clade><clade><branch_length>0.077226</branch_length><color><red>2</red><green>27</green><blue>249</blue></color><clade><name>SAMN02746089_02769</name><branch_length>0.206625</branch_length><color><red>2</red><green>27</green><blue>249</blue></color><taxonomy><scientific_name>Firmicutes</scientific_name><common_name>Caldanaerobius DSM 17918</common_name></taxonomy><sequence><symbol>UA</symbol><accession source="UniProtKB">A0A1M5FJU6</accession><name>Caldanaerobius DSM 17918 (Firmicutes) || bmcType=UA (main) (omitted) || 91aa || [A0A1M5FJU6]   || richBlue</name><annotation><desc> || bestHMM=P_richBlue_mixed</desc></annotation></sequence></clade><clade><branch_length>0.14871</branch_length><color><red>2</red><green>27</green><blue>249</blue></color><clade><name>DFR80_10584</name><branch_length>0.334057</branch_length><color><red>2</red><green>27</green><blue>249</blue></color><taxonomy><scientific_name>Firmicutes</scientific_name><common_name>Halanaerobium ST460_2HS_T2</common_name></taxonomy><sequence><symbol>GRM5like</symbol><accession source="UniProtKB">A0A368WZG0</accession><name>Halanaerobium ST460_2HS_T2 (Firmicutes) || bmcType=GRM5like (main)  || 87aa || [A0A368WZG0]   || richBlue</name><annotation><desc>2seqs_id98 || 2seqs_id80 ||  || bestHMM=P_richBlue_mixed</desc></annotation></sequence></clade><clade><name>CO090_02520</name><branch_length>0.856927</branch_length><color><red>2</red><green>27</green><blue>249</blue></color><taxonomy><scientific_name>Acidobacteria</scientific_name><common_name>unclassified-Acidobacteria CG_4_9_14_3_um_filter_49_7</common_name></taxonomy><sequence><symbol>ACI</symbol><accession source="UniProtKB">A0A2M8D6B1</accession><name>unclassified-Acidobacteria CG_4_9_14_3_um_filter_49_7 (Acidobacteria) || bmcType=ACI (main)  || 96aa || [A0A2M8D6B1]   || richBlue</name><annotation><desc>2seqs_id80 ||  || bestHMM=P_richBlue_mixed</desc></annotation></sequence></clade></clade></clade></clade></clade></clade><clade><branch_length>0.06857</branch_length><color><red>34</red><green>66</green><blue>199</blue></color><clade><branch_length>0.060431</branch_length><color><red>1</red><green>123</green><blue>146</blue></color><clade><branch_length>0.038207</branch_length><color><red>1</red><green>123</green><blue>146</blue></color><clade><name>BAA02_05195</name><branch_length>0.208873</branch_length><color><red>1</red><green>123</green><blue>146</blue></color><taxonomy><scientific_name>Firmicutes</scientific_name><common_name>unclassified-Paenibacillaceae ZCTH02-B3</common_name></taxonomy><sequence><symbol>PVMlike</symbol><accession source="UniProtKB">A0A1Y3QNJ6</accession><name>unclassified-Paenibacillaceae ZCTH02-B3 (Firmicutes) || bmcType=PVMlike (main)  || 88aa || [A0A1Y3QNJ6]  pvmP || ocean</name><annotation><desc>pvmP || bestHMM=P_ocean_grm5x-pvmlike</desc></annotation></sequence></clade><clade><branch_length>0.210242</branch_length><color><red>1</red><green>123</green><blue>146</blue></color><clade><name>BXY41_115108</name><branch_length>0.184267</branch_length><color><red>1</red><green>123</green><blue>146</blue></color><taxonomy><scientific_name>Bacteroidetes</scientific_name><common_name>Bacteroides xylanolyticus</common_name></taxonomy><sequence><symbol>PVMlike</symbol><accession source="UniProtKB">A0A2S6HLR2</accession><name>Bacteroides xylanolyticus (Bacteroidetes) || bmcType=PVMlike (main)  || 86aa || [A0A2S6HLR2]  pvmP || ocean</name><annotation><desc>22seqs_id80 || pvmP || 4loci_inTaxon || bestHMM=P_ocean_grm5x-pvmlike</desc></annotation></sequence></clade><clade><branch_length>0.113778</branch_length><color><red>1</red><green>123</green><blue>146</blue></color><clade><name>SAMN05661086_02271</name><branch_length>1.0E-6</branch_length><color><red>1</red><green>123</green><blue>146</blue></color><taxonomy><scientific_name>Firmicutes</scientific_name><common_name>Lachnoclostridium 743A</common_name></taxonomy><sequence><symbol>PVMlike</symbol><accession source="UniProtKB">A0A1I6K824</accession><name>Lachnoclostridium 743A (Firmicutes) || bmcType=PVMlike (main)  || 86aa || [A0A1I6K824]  pvmP || ocean</name><annotation><desc>pvmP || bestHMM=P_ocean_grm5x-pvmlike</desc></annotation></sequence></clade><clade><name>CGS50_013905</name><branch_length>0.247857</branch_length><color><red>1</red><green>123</green><blue>146</blue></color><taxonomy><scientific_name>Firmicutes</scientific_name><common_name>Faecalibacterium 2789STDY5834970</common_name></taxonomy><sequence><symbol>PVMlike</symbol><accession source="UniProtKB">A0A2A6ZCT1</accession><name>Faecalibacterium 2789STDY5834970 (Firmicutes) || bmcType=PVMlike (main)  || 86aa || [A0A2A6ZCT1]  pvmP || ocean</name><annotation><desc>14seqs_id98 || 14seqs_id80 || pvmP || bestHMM=P_ocean_grm5x-pvmlike</desc></annotation></sequence></clade></clade></clade></clade><clade><branch_length>0.117036</branch_length><color><red>1</red><green>123</green><blue>146</blue></color><clade><branch_length>0.129501</branch_length><color><red>1</red><green>123</green><blue>146</blue></color><clade><name>AMS60_10335</name><branch_length>0.101779</branch_length><color><red>1</red><green>123</green><blue>146</blue></color><taxonomy><scientific_name>Firmicutes</scientific_name><common_name>Bacillus FJAT-21945</common_name></taxonomy><sequence><symbol>PVMlike</symbol><accession source="UniProtKB">A0A0M0X9Z5</accession><name>Bacillus FJAT-21945 (Firmicutes) || bmcType=PVMlike (main)  || 94aa || [A0A0M0X9Z5]  pvmP || ocean</name><annotation><desc>2seqs_id98 || 4seqs_id80 || pvmP || 2loci_inTaxon || bestHMM=P_ocean_grm5x-pvmlike</desc></annotation></sequence></clade><clade><name>CathTA2_2113</name><branch_length>0.202948</branch_length><color><red>1</red><green>123</green><blue>146</blue></color><taxonomy><scientific_name>Firmicutes</scientific_name><common_name>Caldalkalibacillus TA2.A1</common_name></taxonomy><sequence><symbol>PVMlike</symbol><accession source="UniProtKB">F5L8G1</accession><name>Caldalkalibacillus TA2.A1 (Firmicutes) || bmcType=PVMlike (main)  || 99aa || [F5L8G1]  pvmP || ocean</name><annotation><desc>pvmP || bestHMM=P_ocean_grm5x-pvmlike</desc></annotation></sequence></clade></clade><clade><branch_length>0.039725</branch_length><color><red>1</red><green>123</green><blue>146</blue></color><clade><branch_length>0.028582</branch_length><color><red>1</red><green>123</green><blue>146</blue></color><clade><name>DFR57_105113</name><branch_length>0.185858</branch_length><color><red>1</red><green>123</green><blue>146</blue></color><taxonomy><scientific_name>Firmicutes</scientific_name><common_name>Saliterribacillus DSM 27696</common_name></taxonomy><sequence><symbol>PVMlike</symbol><accession source="UniProtKB">A0A368XWS6</accession><name>Saliterribacillus DSM 27696 (Firmicutes) || bmcType=PVMlike (main)  || 83aa || [A0A368XWS6]  pvmP || ocean</name><annotation><desc>pvmP || bestHMM=P_ocean_grm5x-pvmlike</desc></annotation></sequence></clade><clade><name>CLHOM_28720</name><branch_length>0.237253</branch_length><color><red>1</red><green>123</green><blue>146</blue></color><taxonomy><scientific_name>Firmicutes</scientific_name><common_name>Clostridium DSM 5847</common_name></taxonomy><sequence><symbol>PVMlike</symbol><accession source="UniProtKB">A0A0L6Z6X3</accession><name>Clostridium DSM 5847 (Firmicutes) || bmcType=PVMlike (main)  || 84aa || [A0A0L6Z6X3]  pvmP || ocean</name><annotation><desc>pvmP || bestHMM=P_ocean_grm5x-pvmlike</desc></annotation></sequence></clade></clade><clade><branch_length>0.093066</branch_length><color><red>1</red><green>123</green><blue>146</blue></color><clade><name>NCTC11027_00671</name><branch_length>0.280051</branch_length><color><red>1</red><green>123</green><blue>146</blue></color><taxonomy><scientific_name>Firmicutes</scientific_name><common_name>Paenibacillus BO5 (NCTC11027)</common_name></taxonomy><sequence><symbol>PVMlike</symbol><accession source="UniProtKB">A0A378XA65</accession><name>Paenibacillus BO5 (NCTC11027) (Firmicutes) || bmcType=PVMlike (main)  || 92aa || [A0A378XA65]  pvmP || ocean</name><annotation><desc>3seqs_id80 || pvmP || 3loci_inTaxon || bestHMM=P_ocean_grm5x-pvmlike</desc></annotation></sequence></clade><clade><branch_length>0.120393</branch_length><color><red>1</red><green>123</green><blue>146</blue></color><clade><name>KP77_28060</name><branch_length>0.189755</branch_length><color><red>1</red><green>123</green><blue>146</blue></color><taxonomy><scientific_name>Firmicutes</scientific_name><common_name>Jeotgalibacillus YKJ-13</common_name></taxonomy><sequence><symbol>PVMlike</symbol><accession source="UniProtKB">A0A0C2RY20</accession><name>Jeotgalibacillus YKJ-13 (Firmicutes) || bmcType=PVMlike (main)  || 99aa || [A0A0C2RY20]  pvmP || ocean</name><annotation><desc>pvmP || bestHMM=P_ocean_grm5x-pvmlike</desc></annotation></sequence></clade><clade><branch_length>0.140265</branch_length><color><red>1</red><green>123</green><blue>146</blue></color><clade><name>SAMN04488053_10850</name><branch_length>0.027102</branch_length><color><red>1</red><green>123</green><blue>146</blue></color><taxonomy><scientific_name>Firmicutes</scientific_name><common_name>Bacillus CGMCC 1.10369</common_name></taxonomy><sequence><symbol>PVMlike</symbol><accession source="UniProtKB">A0A1H0HCE9</accession><name>Bacillus CGMCC 1.10369 (Firmicutes) || bmcType=PVMlike (main)  || 88aa || [A0A1H0HCE9]  pvmP || ocean</name><annotation><desc>pvmP || bestHMM=P_ocean_grm5x-pvmlike</desc></annotation></sequence></clade><clade><name>Bsel_3110</name><branch_length>0.214668</branch_length><color><red>1</red><green>123</green><blue>146</blue></color><taxonomy><scientific_name>Firmicutes</scientific_name><common_name>Bacillus ATCC 700615</common_name></taxonomy><sequence><symbol>PVMlike</symbol><accession source="UniProtKB">D6Y0M4</accession><name>Bacillus ATCC 700615 (Firmicutes) || bmcType=PVMlike (main)  || 87aa || [D6Y0M4]  pvmP || ocean</name><annotation><desc>pvmP || bestHMM=P_ocean_grm5x-pvmlike</desc></annotation></sequence></clade></clade></clade></clade></clade></clade></clade><clade><branch_length>0.053814</branch_length><color><red>34</red><green>66</green><blue>199</blue></color><clade><branch_length>0.148982</branch_length><color><red>14</red><green>135</green><blue>204</blue></color><clade><branch_length>0.011979</branch_length><color><red>14</red><green>135</green><blue>204</blue></color><clade><name>Tph_c07020</name><branch_length>0.245482</branch_length><color><red>14</red><green>135</green><blue>204</blue></color><taxonomy><scientific_name>Firmicutes</scientific_name><common_name>Thermacetogenium DSM 12270</common_name></taxonomy><sequence><symbol>EUT2B</symbol><accession source="UniProtKB">K4LS65</accession><name>Thermacetogenium DSM 12270 (Firmicutes) || bmcType=EUT2B (main)  || 100aa || [K4LS65]   || waterBlue1</name><annotation><desc>2seqs_id98 || 3seqs_id80 ||  || bestHMM=P_waterBlue1_eut2nonArch</desc></annotation></sequence></clade><clade><branch_length>0.051915</branch_length><color><red>14</red><green>135</green><blue>204</blue></color><clade><name>CLOST_0680</name><branch_length>0.263262</branch_length><color><red>14</red><green>135</green><blue>204</blue></color><taxonomy><scientific_name>Firmicutes</scientific_name><common_name>Acetoanaerobium ATCC 12662</common_name></taxonomy><sequence><symbol>PVMlike</symbol><accession source="UniProtKB">E3PWJ1</accession><name>Acetoanaerobium ATCC 12662 (Firmicutes) || bmcType=PVMlike (main)  || 85aa || [E3PWJ1]  pvmP || waterBlue1</name><annotation><desc>2seqs_id98 || 2seqs_id80 || pvmP || 2loci_inTaxon || bestHMM=P_ocean_grm5x-pvmlike</desc></annotation></sequence></clade><clade><branch_length>0.020067</branch_length><color><red>14</red><green>135</green><blue>204</blue></color><clade><name>B1H13_00915</name><branch_length>0.40709</branch_length><color><red>14</red><green>135</green><blue>204</blue></color><taxonomy><scientific_name>Proteobacteria</scientific_name><common_name>unclassified-Desulfobacteraceae 4484_190.3</common_name></taxonomy><sequence><symbol>MIC6</symbol><accession source="UniProtKB">A0A1V4SDV1</accession><name>unclassified-Desulfobacteraceae 4484_190.3 (Proteobacteria) || bmcType=MIC6 (main)  || 92aa || [A0A1V4SDV1]   || waterBlue1</name><annotation><desc>2seqs_id98 || 2seqs_id80 ||  || bestHMM=P_waterBlue1_eut2nonArch</desc></annotation></sequence></clade><clade><branch_length>0.17559</branch_length><color><red>14</red><green>135</green><blue>204</blue></color><clade><branch_length>0.174929</branch_length><color><red>14</red><green>135</green><blue>204</blue></color><clade><name>BIV60_06790</name><branch_length>0.109156</branch_length><color><red>14</red><green>135</green><blue>204</blue></color><taxonomy><scientific_name>Firmicutes</scientific_name><common_name>Bacillus MUM 116</common_name></taxonomy><sequence><symbol>EUT2E</symbol><accession source="UniProtKB">A0A1S2RBN4</accession><name>Bacillus MUM 116 (Firmicutes) || bmcType=EUT2E (main)  || 93aa || [A0A1S2RBN4]   || waterBlue1</name><annotation><desc>2seqs_id80 || 4loci_inTaxon || bestHMM=P_waterBlue1_eut2nonArch</desc></annotation></sequence></clade><clade><name>A8F95_20300</name><branch_length>0.169558</branch_length><color><red>14</red><green>135</green><blue>204</blue></color><taxonomy><scientific_name>Firmicutes</scientific_name><common_name>Bacillus FJAT-27215</common_name></taxonomy><sequence><symbol>EUT2E</symbol><accession source="UniProtKB">A0A1B9B6M8</accession><name>Bacillus FJAT-27215 (Firmicutes) || bmcType=EUT2E (main)  || 89aa || [A0A1B9B6M8]   || waterBlue1</name><annotation><desc> || 2loci_inTaxon || bestHMM=P_waterBlue1_eut2nonArch</desc></annotation></sequence></clade></clade><clade><branch_length>0.098998</branch_length><color><red>14</red><green>135</green><blue>204</blue></color><clade><name>A0V43_07735</name><branch_length>0.184682</branch_length><color><red>14</red><green>135</green><blue>204</blue></color><taxonomy><scientific_name>Firmicutes</scientific_name><common_name>Geobacillus JS12</common_name></taxonomy><sequence><symbol>EUT2E</symbol><accession source="UniProtKB">A0A142D1A3</accession><name>Geobacillus JS12 (Firmicutes) || bmcType=EUT2E (main)  || 89aa || [A0A142D1A3]   || waterBlue1</name><annotation><desc>9seqs_id98 || 13seqs_id80 ||  || bestHMM=P_waterBlue1_eut2nonArch</desc></annotation></sequence></clade><clade><branch_length>0.026111</branch_length><color><red>14</red><green>135</green><blue>204</blue></color><clade><name>BVG16_05945</name><branch_length>0.213739</branch_length><color><red>14</red><green>135</green><blue>204</blue></color><taxonomy><scientific_name>Firmicutes</scientific_name><common_name>Paenibacillus ES3-24</common_name></taxonomy><sequence><symbol>EUT2E</symbol><accession source="UniProtKB">A0A1T2XKC9</accession><name>Paenibacillus ES3-24 (Firmicutes) || bmcType=EUT2E (main)  || 103aa || [A0A1T2XKC9]   || waterBlue1</name><annotation><desc> || 2loci_inTaxon || bestHMM=P_waterBlue1_eut2nonArch</desc></annotation></sequence></clade><clade><branch_length>0.035812</branch_length><color><red>14</red><green>135</green><blue>204</blue></color><clade><name>D478_02747</name><branch_length>0.070177</branch_length><color><red>14</red><green>135</green><blue>204</blue></color><taxonomy><scientific_name>Firmicutes</scientific_name><common_name>Brevibacillus BAB-2500</common_name></taxonomy><sequence><symbol>EUT2E</symbol><accession source="UniProtKB">L5MZC9</accession><name>Brevibacillus BAB-2500 (Firmicutes) || bmcType=EUT2E (main)  || 95aa || [L5MZC9]   || waterBlue1</name><annotation><desc>4seqs_id98 || 33seqs_id80 || 2loci_inTaxon || bestHMM=P_waterBlue1_eut2nonArch</desc></annotation></sequence></clade><clade><branch_length>0.056208</branch_length><color><red>14</red><green>135</green><blue>204</blue></color><clade><name>BC351_30280</name><branch_length>0.098187</branch_length><color><red>14</red><green>135</green><blue>204</blue></color><taxonomy><scientific_name>Firmicutes</scientific_name><common_name>Paenibacillus CY1</common_name></taxonomy><sequence><symbol>EUT2E</symbol><accession source="UniProtKB">A0A1V4HIK1</accession><name>Paenibacillus CY1 (Firmicutes) || bmcType=EUT2E (main)  || 102aa || [A0A1V4HIK1]   || waterBlue1</name><annotation><desc>4seqs_id80 ||  || bestHMM=P_waterBlue1_eut2nonArch</desc></annotation></sequence></clade><clade><name>SAMN05518855_1008228</name><branch_length>0.102264</branch_length><color><red>14</red><green>135</green><blue>204</blue></color><taxonomy><scientific_name>Firmicutes</scientific_name><common_name>Paenibacillus CF384</common_name></taxonomy><sequence><symbol>EUT2E</symbol><accession source="UniProtKB">A0A1H2YVM0</accession><name>Paenibacillus CF384 (Firmicutes) || bmcType=EUT2E (main)  || 97aa || [A0A1H2YVM0]   || waterBlue1</name><annotation><desc>2seqs_id80 ||  || bestHMM=P_waterBlue1_eut2nonArch</desc></annotation></sequence></clade></clade></clade></clade></clade></clade></clade></clade></clade><clade><branch_length>0.213637</branch_length><color><red>14</red><green>135</green><blue>204</blue></color><clade><name>BWX66_01071</name><branch_length>0.454047</branch_length><color><red>14</red><green>135</green><blue>204</blue></color><taxonomy><scientific_name>Proteobacteria</scientific_name><common_name>unclassified-Deltaproteobacteria ADurb.Bin058</common_name></taxonomy><sequence><symbol>HO</symbol><accession source="UniProtKB">A0A1V6HP60</accession><name>unclassified-Deltaproteobacteria ADurb.Bin058 (Proteobacteria) || bmcType=HO (sat)  || 143aa || [A0A1V6HP60]   || waterBlue2</name><annotation><desc> || bestHMM=P_waterBlue2_eut2arch</desc></annotation></sequence></clade><clade><branch_length>0.078962</branch_length><color><red>14</red><green>135</green><blue>204</blue></color><clade><name>BWX66_01576</name><branch_length>0.924485</branch_length><color><red>14</red><green>135</green><blue>204</blue></color><taxonomy><scientific_name>Proteobacteria</scientific_name><common_name>unclassified-Deltaproteobacteria ADurb.Bin058</common_name></taxonomy><sequence><symbol>HO</symbol><accession source="UniProtKB">A0A1V6HBK9</accession><name>unclassified-Deltaproteobacteria ADurb.Bin058 (Proteobacteria) || bmcType=HO (sat)  || 102aa || [A0A1V6HBK9]   || waterBlue2</name><annotation><desc> || bestHMM=P_waterBlue2_eut2arch</desc></annotation></sequence></clade><clade><branch_length>0.045409</branch_length><color><red>14</red><green>135</green><blue>204</blue></color><clade><branch_length>0.348258</branch_length><color><red>14</red><green>135</green><blue>204</blue></color><clade><name>CMJ86_01700</name><branch_length>0.169706</branch_length><color><red>14</red><green>135</green><blue>204</blue></color><taxonomy><scientific_name>Planctomycetes</scientific_name><common_name>unclassified-Planctomycetes (CMJ86)</common_name></taxonomy><sequence><symbol>MIC3</symbol><accession source="UniProtKB">A0A2D5XLM9</accession><name>unclassified-Planctomycetes (CMJ86) (Planctomycetes) || bmcType=MIC3 (main)  || 127aa || [A0A2D5XLM9]   || waterBlue2</name><annotation><desc> || bestHMM=P_waterBlue2_eut2arch</desc></annotation></sequence></clade><clade><branch_length>0.091153</branch_length><color><red>14</red><green>135</green><blue>204</blue></color><clade><name>CMO84_11990</name><branch_length>0.044347</branch_length><color><red>14</red><green>135</green><blue>204</blue></color><taxonomy><scientific_name>Candidatus Woesearchaeota</scientific_name><common_name>Ca.Woesearchaeota (CMO84)</common_name></taxonomy><sequence><symbol>MIC3</symbol><accession source="UniProtKB">A0A2D6QGC5</accession><name>Ca.Woesearchaeota (CMO84) (Candidatus Woesearchaeota) || bmcType=MIC3 (main)  || 113aa || [A0A2D6QGC5]   || waterBlue2</name><annotation><desc>2seqs_id98 || 2seqs_id80 ||  || bestHMM=P_waterBlue2_eut2arch</desc></annotation></sequence></clade><clade><name>CMJ87_01495</name><branch_length>0.150142</branch_length><color><red>14</red><green>135</green><blue>204</blue></color><taxonomy><scientific_name>Planctomycetes</scientific_name><common_name>unclassified-Planctomycetes (CMJ87)</common_name></taxonomy><sequence><symbol>MIC3</symbol><accession source="UniProtKB">A0A2D5W5L9</accession><name>unclassified-Planctomycetes (CMJ87) (Planctomycetes) || bmcType=MIC3 (main)  || 110aa || [A0A2D5W5L9]   || waterBlue2</name><annotation><desc>2seqs_id80 ||  || bestHMM=P_waterBlue2_eut2arch</desc></annotation></sequence></clade></clade></clade><clade><branch_length>0.040026</branch_length><color><red>14</red><green>135</green><blue>204</blue></color><clade><branch_length>0.184225</branch_length><color><red>14</red><green>135</green><blue>204</blue></color><clade><name>DMF67_07605</name><branch_length>0.067254</branch_length><color><red>14</red><green>135</green><blue>204</blue></color><taxonomy><scientific_name>Acidobacteria</scientific_name><common_name>unclassified-Acidobacteria (DMF67)</common_name></taxonomy><sequence><symbol>ACI</symbol><accession source="UniProtKB">A0A2V8R940</accession><name>unclassified-Acidobacteria (DMF67) (Acidobacteria) || bmcType=ACI (main)  || 111aa || [A0A2V8R940]   || waterBlue2</name><annotation><desc>6seqs_id80 ||  || bestHMM=P_waterBlue2_eut2arch</desc></annotation></sequence></clade><clade><branch_length>0.073269</branch_length><color><red>14</red><green>135</green><blue>204</blue></color><clade><name>CME06_16125</name><branch_length>0.195061</branch_length><color><red>14</red><green>135</green><blue>204</blue></color><taxonomy><scientific_name>Gemmatimonadetes</scientific_name><common_name>unclassified-Gemmatimonadetes (CME06)</common_name></taxonomy><sequence><symbol>FRAG8</symbol><accession source="UniProtKB">A0A2D5ZS33</accession><name>unclassified-Gemmatimonadetes (CME06) (Gemmatimonadetes) || bmcType=FRAG8 (main)  || 111aa || [A0A2D5ZS33]   || waterBlue2</name><annotation><desc> || bestHMM=P_waterBlue2_eut2arch</desc></annotation></sequence></clade><clade><branch_length>0.061334</branch_length><color><red>14</red><green>135</green><blue>204</blue></color><clade><name>Cabys_2141</name><branch_length>0.098592</branch_length><color><red>14</red><green>135</green><blue>204</blue></color><taxonomy><scientific_name>Calditrichaeota</scientific_name><common_name>Caldithrix LF13</common_name></taxonomy><sequence><symbol>fragmented</symbol><accession source="UniProtKB">H1XV20</accession><name>Caldithrix LF13 (Calditrichaeota) || bmcType=fragmented (sat) (omitted) || 97aa || [H1XV20]   || waterBlue2</name><annotation><desc> || bestHMM=P_waterBlue2_eut2arch</desc></annotation></sequence></clade><clade><name>AUJ47_07965</name><branch_length>0.22904</branch_length><color><red>14</red><green>135</green><blue>204</blue></color><taxonomy><scientific_name>Candidatus Marinimicrobia</scientific_name><common_name>Ca.Marinimicrobia CG1_02_48_14</common_name></taxonomy><sequence><symbol>FRAG4</symbol><accession source="UniProtKB">A0A1J4XMT7</accession><name>Ca.Marinimicrobia CG1_02_48_14 (Candidatus Marinimicrobia) || bmcType=FRAG4 (sat)  || 107aa || [A0A1J4XMT7]   || waterBlue2</name><annotation><desc>4seqs_id98 || 4seqs_id80 ||  || bestHMM=P_waterBlue2_eut2arch</desc></annotation></sequence></clade></clade></clade></clade><clade><branch_length>0.294618</branch_length><color><red>14</red><green>135</green><blue>204</blue></color><clade><name>CMJ86_01695</name><branch_length>0.067016</branch_length><color><red>14</red><green>135</green><blue>204</blue></color><taxonomy><scientific_name>Planctomycetes</scientific_name><common_name>unclassified-Planctomycetes (CMJ86)</common_name></taxonomy><sequence><symbol>MIC3</symbol><accession source="UniProtKB">A0A2D5XLP1</accession><name>unclassified-Planctomycetes (CMJ86) (Planctomycetes) || bmcType=MIC3 (main)  || 102aa || [A0A2D5XLP1]   || waterBlue2</name><annotation><desc> || bestHMM=P_waterBlue2_eut2arch</desc></annotation></sequence></clade><clade><branch_length>0.132338</branch_length><color><red>14</red><green>135</green><blue>204</blue></color><clade><name>CMJ98_06040</name><branch_length>0.202907</branch_length><color><red>14</red><green>135</green><blue>204</blue></color><taxonomy><scientific_name>Planctomycetes</scientific_name><common_name>unclassified-Planctomycetes (CMJ98)</common_name></taxonomy><sequence><symbol>MIC3</symbol><accession source="UniProtKB">A0A2E6D743</accession><name>unclassified-Planctomycetes (CMJ98) (Planctomycetes) || bmcType=MIC3 (main)  || 105aa || [A0A2E6D743]   || waterBlue2</name><annotation><desc>2seqs_id98 || 2seqs_id80 ||  || bestHMM=P_waterBlue2_eut2arch</desc></annotation></sequence></clade><clade><branch_length>0.056137</branch_length><color><red>14</red><green>135</green><blue>204</blue></color><clade><name>CMJ84_00860</name><branch_length>0.114264</branch_length><color><red>14</red><green>135</green><blue>204</blue></color><taxonomy><scientific_name>Planctomycetes</scientific_name><common_name>unclassified-Planctomycetes (CMJ84)</common_name></taxonomy><sequence><symbol>MIC3</symbol><accession source="UniProtKB">A0A2D6HAJ4</accession><name>unclassified-Planctomycetes (CMJ84) (Planctomycetes) || bmcType=MIC3 (main)  || 109aa || [A0A2D6HAJ4]   || waterBlue2</name><annotation><desc> || bestHMM=P_waterBlue2_eut2arch</desc></annotation></sequence></clade><clade><name>CMJ89_02240</name><branch_length>0.302899</branch_length><color><red>14</red><green>135</green><blue>204</blue></color><taxonomy><scientific_name>Planctomycetes</scientific_name><common_name>unclassified-Planctomycetes (CMJ89)</common_name></taxonomy><sequence><symbol>MIC3</symbol><accession source="UniProtKB">A0A2D5ASJ1</accession><name>unclassified-Planctomycetes (CMJ89) (Planctomycetes) || bmcType=MIC3 (main)  || 99aa || [A0A2D5ASJ1]   || waterBlue2</name><annotation><desc> || bestHMM=P_waterBlue2_eut2arch</desc></annotation></sequence></clade></clade></clade></clade></clade></clade></clade></clade></clade><clade><branch_length>0.115803</branch_length><color><red>130</red><green>202</green><blue>252</blue></color><clade><branch_length>0.117146</branch_length><color><red>162</red><green>191</green><blue>254</blue></color><clade><branch_length>0.107335</branch_length><color><red>162</red><green>191</green><blue>254</blue></color><clade><name>AC623_07195</name><branch_length>0.106642</branch_length><color><red>162</red><green>191</green><blue>254</blue></color><taxonomy><scientific_name>Firmicutes</scientific_name><common_name>Bacillus FJAT-27231</common_name></taxonomy><sequence><symbol>EUT2C</symbol><accession source="UniProtKB">A0A0K9H4B2</accession><name>Bacillus FJAT-27231 (Firmicutes) || bmcType=EUT2C (main)  || 85aa || [A0A0K9H4B2]   || pastelBlue</name><annotation><desc> || bestHMM=P_pastelBlue_eut2x</desc></annotation></sequence></clade><clade><name>M670_01595</name><branch_length>0.38421</branch_length><color><red>162</red><green>191</green><blue>254</blue></color><taxonomy><scientific_name>Firmicutes</scientific_name><common_name>Bacillus MEV2011</common_name></taxonomy><sequence><symbol>EUT2x</symbol><accession source="UniProtKB">A0A072NNH4</accession><name>Bacillus MEV2011 (Firmicutes) || bmcType=EUT2x (main)  || 87aa || [A0A072NNH4]   || pastelBlue</name><annotation><desc> || 2loci_inTaxon || bestHMM=P_pastelBlue_eut2x</desc></annotation></sequence></clade></clade><clade><branch_length>0.048822</branch_length><color><red>162</red><green>191</green><blue>254</blue></color><clade><name>PMI08_04599</name><branch_length>0.099249</branch_length><color><red>162</red><green>191</green><blue>254</blue></color><taxonomy><scientific_name>Firmicutes</scientific_name><common_name>Brevibacillus CF112</common_name></taxonomy><sequence><symbol>EUT2x</symbol><accession source="UniProtKB">J2QK61</accession><name>Brevibacillus CF112 (Firmicutes) || bmcType=EUT2x (main)  || 91aa || [J2QK61]   || pastelBlue</name><annotation><desc>3seqs_id80 || 2loci_inTaxon || bestHMM=P_pastelBlue_eut2x</desc></annotation></sequence></clade><clade><branch_length>0.063083</branch_length><color><red>162</red><green>191</green><blue>254</blue></color><clade><branch_length>0.012408</branch_length><color><red>162</red><green>191</green><blue>254</blue></color><clade><branch_length>0.088649</branch_length><color><red>162</red><green>191</green><blue>254</blue></color><clade><name>CKW00_12790</name><branch_length>0.096038</branch_length><color><red>162</red><green>191</green><blue>254</blue></color><taxonomy><scientific_name>Firmicutes</scientific_name><common_name>Salimicrobium WN024</common_name></taxonomy><sequence><symbol>EUT2C</symbol><accession source="UniProtKB">A0A2A3A4U3</accession><name>Salimicrobium WN024 (Firmicutes) || bmcType=EUT2C (main)  || 90aa || [A0A2A3A4U3]   || pastelBlue</name><annotation><desc> || bestHMM=P_pastelBlue_eut2x</desc></annotation></sequence></clade><clade><name>HM131_05490</name><branch_length>0.084156</branch_length><color><red>162</red><green>191</green><blue>254</blue></color><taxonomy><scientific_name>Firmicutes</scientific_name><common_name>Halobacillus KTB 131</common_name></taxonomy><sequence><symbol>EUT2C</symbol><accession source="UniProtKB">A0A1W5ZST8</accession><name>Halobacillus KTB 131 (Firmicutes) || bmcType=EUT2C (main)  || 94aa || [A0A1W5ZST8]   || pastelBlue</name><annotation><desc>3seqs_id80 ||  || bestHMM=P_pastelBlue_eut2x</desc></annotation></sequence></clade></clade><clade><branch_length>0.048468</branch_length><color><red>162</red><green>191</green><blue>254</blue></color><clade><branch_length>0.039771</branch_length><color><red>162</red><green>191</green><blue>254</blue></color><clade><name>A6D91_11765</name><branch_length>0.133123</branch_length><color><red>162</red><green>191</green><blue>254</blue></color><taxonomy><scientific_name>Firmicutes</scientific_name><common_name>unclassified-Bacillaceae G1</common_name></taxonomy><sequence><symbol>UA</symbol><accession source="UniProtKB">A0A1L8I3V5</accession><name>unclassified-Bacillaceae G1 (Firmicutes) || bmcType=UA (main) (omitted) || 100aa || [A0A1L8I3V5]   || pastelBlue</name><annotation><desc> || bestHMM=P_pastelBlue_eut2x</desc></annotation></sequence></clade><clade><name>DCC39_02480</name><branch_length>0.070833</branch_length><color><red>162</red><green>191</green><blue>254</blue></color><taxonomy><scientific_name>Firmicutes</scientific_name><common_name>Pueribacillus T8</common_name></taxonomy><sequence><symbol>EUT2x</symbol><accession source="UniProtKB">A0A2U1K669</accession><name>Pueribacillus T8 (Firmicutes) || bmcType=EUT2x (main)  || 92aa || [A0A2U1K669]   || pastelBlue</name><annotation><desc> || 2loci_inTaxon || bestHMM=P_pastelBlue_eut2x</desc></annotation></sequence></clade></clade><clade><branch_length>0.0641</branch_length><color><red>162</red><green>191</green><blue>254</blue></color><clade><name>HMPREF1013_03590</name><branch_length>0.068294</branch_length><color><red>162</red><green>191</green><blue>254</blue></color><taxonomy><scientific_name>Firmicutes</scientific_name><common_name>Bacillus 2_A_57_CT2</common_name></taxonomy><sequence><symbol>EUT2C</symbol><accession source="UniProtKB">E5WMA5</accession><name>Bacillus 2_A_57_CT2 (Firmicutes) || bmcType=EUT2C (main)  || 90aa || [E5WMA5]   || pastelBlue</name><annotation><desc>3seqs_id98 || 6seqs_id80 || 2loci_inTaxon || bestHMM=P_pastelBlue_eut2x</desc></annotation></sequence></clade><clade><name>BHE18_03855</name><branch_length>0.186557</branch_length><color><red>162</red><green>191</green><blue>254</blue></color><taxonomy><scientific_name>Firmicutes</scientific_name><common_name>Bacillus SAMM</common_name></taxonomy><sequence><symbol>EUT2C</symbol><accession source="UniProtKB">A0A1J6X0Y5</accession><name>Bacillus SAMM (Firmicutes) || bmcType=EUT2C (main)  || 94aa || [A0A1J6X0Y5]   || pastelBlue</name><annotation><desc> || bestHMM=P_pastelBlue_eut2x</desc></annotation></sequence></clade></clade></clade></clade><clade><branch_length>0.020735</branch_length><color><red>162</red><green>191</green><blue>254</blue></color><clade><name>CU633_06005</name><branch_length>0.145858</branch_length><color><red>162</red><green>191</green><blue>254</blue></color><taxonomy><scientific_name>Firmicutes</scientific_name><common_name>Bacillus V3-13</common_name></taxonomy><sequence><symbol>EUT2x</symbol><accession source="UniProtKB">A0A2N5GCD4</accession><name>Bacillus V3-13 (Firmicutes) || bmcType=EUT2x (main)  || 94aa || [A0A2N5GCD4]   || pastelBlue</name><annotation><desc>3seqs_id80 ||  || bestHMM=P_pastelBlue_eut2x</desc></annotation></sequence></clade><clade><branch_length>0.03357</branch_length><color><red>162</red><green>191</green><blue>254</blue></color><clade><name>ASE51_05895</name><branch_length>0.093111</branch_length><color><red>162</red><green>191</green><blue>254</blue></color><taxonomy><scientific_name>Firmicutes</scientific_name><common_name>Bacillus Root147</common_name></taxonomy><sequence><symbol>EUT2C</symbol><accession source="UniProtKB">A0A0Q9GEV2</accession><name>Bacillus Root147 (Firmicutes) || bmcType=EUT2C (main)  || 94aa || [A0A0Q9GEV2]   || pastelBlue</name><annotation><desc>19seqs_id80 ||  || bestHMM=P_pastelBlue_eut2x</desc></annotation></sequence></clade><clade><branch_length>0.09362</branch_length><color><red>162</red><green>191</green><blue>254</blue></color><clade><branch_length>0.174905</branch_length><color><red>162</red><green>191</green><blue>254</blue></color><clade><name>CSV68_05525</name><branch_length>0.022023</branch_length><color><red>162</red><green>191</green><blue>254</blue></color><taxonomy><scientific_name>Firmicutes</scientific_name><common_name>Sporosarcina P29</common_name></taxonomy><sequence><symbol>EUT2x</symbol><accession source="UniProtKB">A0A2G5ZGS9</accession><name>Sporosarcina P29 (Firmicutes) || bmcType=EUT2x (main)  || 90aa || [A0A2G5ZGS9]   || pastelBlue</name><annotation><desc>4seqs_id80 || 2loci_inTaxon || bestHMM=P_pastelBlue_eut2x</desc></annotation></sequence></clade><clade><name>OXB_1767</name><branch_length>0.115332</branch_length><color><red>162</red><green>191</green><blue>254</blue></color><taxonomy><scientific_name>Firmicutes</scientific_name><common_name>Bacillus OxB-1</common_name></taxonomy><sequence><symbol>EUT2x</symbol><accession source="UniProtKB">A0A0A8JHI0</accession><name>Bacillus OxB-1 (Firmicutes) || bmcType=EUT2x (main)  || 93aa || [A0A0A8JHI0]   || pastelBlue</name><annotation><desc> || 2loci_inTaxon || bestHMM=P_pastelBlue_eut2x</desc></annotation></sequence></clade></clade><clade><branch_length>1.0E-6</branch_length><color><red>162</red><green>191</green><blue>254</blue></color><clade><branch_length>0.090511</branch_length><color><red>162</red><green>191</green><blue>254</blue></color><clade><name>CVV65_12970</name><branch_length>0.196776</branch_length><color><red>162</red><green>191</green><blue>254</blue></color><taxonomy><scientific_name>Firmicutes</scientific_name><common_name>Kyrpidia EA-1</common_name></taxonomy><sequence><symbol>EUT2C</symbol><accession source="UniProtKB">A0A2K8N8R9</accession><name>Kyrpidia EA-1 (Firmicutes) || bmcType=EUT2C (main)  || 88aa || [A0A2K8N8R9]   || pastelBlue</name><annotation><desc> || bestHMM=P_pastelBlue_eut2x</desc></annotation></sequence></clade><clade><name>DFR56_102189</name><branch_length>0.252178</branch_length><color><red>162</red><green>191</green><blue>254</blue></color><taxonomy><scientific_name>Firmicutes</scientific_name><common_name>Pseudogracilibacillus DSM 28556</common_name></taxonomy><sequence><symbol>EUT2x</symbol><accession source="UniProtKB">A0A2V3W5M4</accession><name>Pseudogracilibacillus DSM 28556 (Firmicutes) || bmcType=EUT2x (main)  || 91aa || [A0A2V3W5M4]   || pastelBlue</name><annotation><desc> || 3loci_inTaxon || bestHMM=P_pastelBlue_eut2x</desc></annotation></sequence></clade></clade><clade><branch_length>0.039222</branch_length><color><red>162</red><green>191</green><blue>254</blue></color><clade><name>C8P63_102134</name><branch_length>0.395742</branch_length><color><red>162</red><green>191</green><blue>254</blue></color><taxonomy><scientific_name>Firmicutes</scientific_name><common_name>Melghirimyces DSM 45787</common_name></taxonomy><sequence><symbol>EUT2C</symbol><accession source="UniProtKB">A0A2T6C8K6</accession><name>Melghirimyces DSM 45787 (Firmicutes) || bmcType=EUT2C (main)  || 93aa || [A0A2T6C8K6]   || pastelBlue</name><annotation><desc> || bestHMM=P_pastelBlue_eut2x</desc></annotation></sequence></clade><clade><branch_length>0.049844</branch_length><color><red>162</red><green>191</green><blue>254</blue></color><clade><name>AF333_13835</name><branch_length>0.158679</branch_length><color><red>162</red><green>191</green><blue>254</blue></color><taxonomy><scientific_name>Firmicutes</scientific_name><common_name>Aneurinibacillus nagano (AF333)</common_name></taxonomy><sequence><symbol>EUT2C</symbol><accession source="UniProtKB">A0A0D1XNJ4</accession><name>Aneurinibacillus nagano (AF333) (Firmicutes) || bmcType=EUT2C (main)  || 90aa || [A0A0D1XNJ4]   || pastelBlue</name><annotation><desc>3seqs_id98 || 7seqs_id80 || 2loci_inTaxon || bestHMM=P_pastelBlue_eut2x</desc></annotation></sequence></clade><clade><branch_length>0.105123</branch_length><color><red>162</red><green>191</green><blue>254</blue></color><clade><name>A3781_15775</name><branch_length>1.0E-6</branch_length><color><red>162</red><green>191</green><blue>254</blue></color><taxonomy><scientific_name>Firmicutes</scientific_name><common_name>Bacillus MTCC 1458 (A3781)</common_name></taxonomy><sequence><symbol>EUT2C</symbol><accession source="UniProtKB">A0A0C2YAP3</accession><name>Bacillus MTCC 1458 (A3781) (Firmicutes) || bmcType=EUT2C (main)  || 90aa || [A0A0C2YAP3]   || pastelBlue</name><annotation><desc>2seqs_id98 || 5seqs_id80 ||  || bestHMM=P_pastelBlue_eut2x</desc></annotation></sequence></clade><clade><branch_length>0.166054</branch_length><color><red>162</red><green>191</green><blue>254</blue></color><clade><name>AK833_19745</name><branch_length>0.185833</branch_length><color><red>162</red><green>191</green><blue>254</blue></color><taxonomy><scientific_name>Firmicutes</scientific_name><common_name>Lysinibacillus F5</common_name></taxonomy><sequence><symbol>EUT2H</symbol><accession source="UniProtKB">A0A0W7Y2A0</accession><name>Lysinibacillus F5 (Firmicutes) || bmcType=EUT2H (main)  || 94aa || [A0A0W7Y2A0]   || pastelBlue</name><annotation><desc>8seqs_id98 || 37seqs_id80 ||  || bestHMM=P_pastelBlue_eut2x</desc></annotation></sequence></clade><clade><name>BFZC1_11487</name><branch_length>0.286361</branch_length><color><red>162</red><green>191</green><blue>254</blue></color><taxonomy><scientific_name>Firmicutes</scientific_name><common_name>Lysinibacillus ZC1</common_name></taxonomy><sequence><symbol>EUT2x</symbol><accession source="UniProtKB">D7WSG2</accession><name>Lysinibacillus ZC1 (Firmicutes) || bmcType=EUT2x (main)  || 89aa || [D7WSG2]   || pastelBlue</name><annotation><desc>5seqs_id98 || 8seqs_id80 || 2loci_inTaxon || bestHMM=P_pastelBlue_eut2x</desc></annotation></sequence></clade></clade></clade></clade></clade></clade></clade></clade></clade></clade></clade></clade><clade><branch_length>0.017759</branch_length><color><red>130</red><green>202</green><blue>252</blue></color><clade><branch_length>1.0E-6</branch_length><color><red>130</red><green>202</green><blue>252</blue></color><clade><branch_length>0.040638</branch_length><color><red>172</red><green>194</green><blue>217</blue></color><clade><branch_length>0.036048</branch_length><color><red>172</red><green>194</green><blue>217</blue></color><clade><branch_length>0.01769</branch_length><color><red>172</red><green>194</green><blue>217</blue></color><clade><name>F3D3_0480</name><branch_length>0.115152</branch_length><color><red>172</red><green>194</green><blue>217</blue></color><taxonomy><scientific_name>Firmicutes</scientific_name><common_name>Fusibacter 3D3</common_name></taxonomy><sequence><symbol>EUT2B</symbol><accession source="UniProtKB">A0A1B6B848</accession><name>Fusibacter 3D3 (Firmicutes) || bmcType=EUT2B (main)  || 94aa || [A0A1B6B848]   || cloudyBlue</name><annotation><desc> || bestHMM=P_cloudyBlue_true-eut2</desc></annotation></sequence></clade><clade><name>CVU98_05445</name><branch_length>0.149908</branch_length><color><red>172</red><green>194</green><blue>217</blue></color><taxonomy><scientific_name>Firmicutes</scientific_name><common_name>unclassified-Firmicutes HGW-Firmicutes-3</common_name></taxonomy><sequence><symbol>EUT2B</symbol><accession source="UniProtKB">A0A2N2BHX4</accession><name>unclassified-Firmicutes HGW-Firmicutes-3 (Firmicutes) || bmcType=EUT2B (main)  || 87aa || [A0A2N2BHX4]   || cloudyBlue</name><annotation><desc>4seqs_id80 ||  || bestHMM=P_cloudyBlue_true-eut2</desc></annotation></sequence></clade></clade><clade><branch_length>0.028144</branch_length><color><red>172</red><green>194</green><blue>217</blue></color><clade><name>SAMN02745883_01923</name><branch_length>0.111008</branch_length><color><red>172</red><green>194</green><blue>217</blue></color><taxonomy><scientific_name>Firmicutes</scientific_name><common_name>Caminicella DSM 14501</common_name></taxonomy><sequence><symbol>EUT2B</symbol><accession source="UniProtKB">A0A1M6S0Y4</accession><name>Caminicella DSM 14501 (Firmicutes) || bmcType=EUT2B (main)  || 92aa || [A0A1M6S0Y4]   || cloudyBlue</name><annotation><desc>2seqs_id80 ||  || bestHMM=P_cloudyBlue_true-eut2</desc></annotation></sequence></clade><clade><branch_length>0.061275</branch_length><color><red>172</red><green>194</green><blue>217</blue></color><clade><name>SAMN02194393_03632</name><branch_length>0.045859</branch_length><color><red>172</red><green>194</green><blue>217</blue></color><taxonomy><scientific_name>Firmicutes</scientific_name><common_name>Maledivibacter M1</common_name></taxonomy><sequence><symbol>EUT2B</symbol><accession source="UniProtKB">A0A1T5M0K7</accession><name>Maledivibacter M1 (Firmicutes) || bmcType=EUT2B (main)  || 93aa || [A0A1T5M0K7]   || cloudyBlue</name><annotation><desc> || 6loci_inTaxon || bestHMM=P_cloudyBlue_true-eut2</desc></annotation></sequence></clade><clade><name>CUESP1_1990</name><branch_length>0.090041</branch_length><color><red>172</red><green>194</green><blue>217</blue></color><taxonomy><scientific_name>Firmicutes</scientific_name><common_name>Clostridium Esp</common_name></taxonomy><sequence><symbol>EUT2B</symbol><accession source="UniProtKB">M1ZIY7</accession><name>Clostridium Esp (Firmicutes) || bmcType=EUT2B (main)  || 95aa || [M1ZIY7]   || cloudyBlue</name><annotation><desc> || 2loci_inTaxon || bestHMM=P_cloudyBlue_true-eut2</desc></annotation></sequence></clade></clade></clade></clade><clade><branch_length>0.044575</branch_length><color><red>172</red><green>194</green><blue>217</blue></color><clade><name>B6I31_05160</name><branch_length>0.152552</branch_length><color><red>172</red><green>194</green><blue>217</blue></color><taxonomy><scientific_name>Proteobacteria</scientific_name><common_name>unclassified-Desulfobacteraceae 4572_19</common_name></taxonomy><sequence><symbol>fragmented</symbol><accession source="UniProtKB">A0A1W9TQW3</accession><name>unclassified-Desulfobacteraceae 4572_19 (Proteobacteria) || bmcType=fragmented (sat) (omitted) || 91aa || [A0A1W9TQW3]   || cloudyBlue</name><annotation><desc> || bestHMM=P_peacockBlue2_other</desc></annotation></sequence></clade><clade><branch_length>0.007781</branch_length><color><red>172</red><green>194</green><blue>217</blue></color><clade><branch_length>0.083269</branch_length><color><red>172</red><green>194</green><blue>217</blue></color><clade><name>SAMN05192551_10250</name><branch_length>0.140536</branch_length><color><red>172</red><green>194</green><blue>217</blue></color><taxonomy><scientific_name>Firmicutes</scientific_name><common_name>Tindallia Z-7934</common_name></taxonomy><sequence><symbol>EUT2B</symbol><accession source="UniProtKB">A0A1I3BV58</accession><name>Tindallia Z-7934 (Firmicutes) || bmcType=EUT2B (main)  || 93aa || [A0A1I3BV58]   || cloudyBlue</name><annotation><desc>2seqs_id80 || 2loci_inTaxon || bestHMM=P_cloudyBlue_true-eut2</desc></annotation></sequence></clade><clade><name>SAMN04488695_10134</name><branch_length>0.175706</branch_length><color><red>172</red><green>194</green><blue>217</blue></color><taxonomy><scientific_name>Firmicutes</scientific_name><common_name>Proteiniclasticum ML2 (SAMN04488695)</common_name></taxonomy><sequence><symbol>EUT2B</symbol><accession source="UniProtKB">A0A1I4XJX3</accession><name>Proteiniclasticum ML2 (SAMN04488695) (Firmicutes) || bmcType=EUT2B (main)  || 93aa || [A0A1I4XJX3]   || cloudyBlue</name><annotation><desc>2seqs_id80 ||  || bestHMM=P_cloudyBlue_true-eut2</desc></annotation></sequence></clade></clade><clade><branch_length>0.144151</branch_length><color><red>172</red><green>194</green><blue>217</blue></color><clade><branch_length>0.087077</branch_length><color><red>172</red><green>194</green><blue>217</blue></color><clade><name>HMP0721_1625</name><branch_length>0.103151</branch_length><color><red>172</red><green>194</green><blue>217</blue></color><taxonomy><scientific_name>Firmicutes</scientific_name><common_name>Pseudoramibacter ATCC 23263</common_name></taxonomy><sequence><symbol>EUT2B</symbol><accession source="UniProtKB">E6MI92</accession><name>Pseudoramibacter ATCC 23263 (Firmicutes) || bmcType=EUT2B (main)  || 104aa || [E6MI92]   || cloudyBlue</name><annotation><desc> || 3loci_inTaxon || bestHMM=P_cloudyBlue_true-eut2</desc></annotation></sequence></clade><clade><name>SAMN04488579_12024</name><branch_length>0.235634</branch_length><color><red>172</red><green>194</green><blue>217</blue></color><taxonomy><scientific_name>Firmicutes</scientific_name><common_name>Eubacterium VPI 5359</common_name></taxonomy><sequence><symbol>EUT2B</symbol><accession source="UniProtKB">A0A1H3HZQ2</accession><name>Eubacterium VPI 5359 (Firmicutes) || bmcType=EUT2B (main)  || 93aa || [A0A1H3HZQ2]   || cloudyBlue</name><annotation><desc>2seqs_id80 || 3loci_inTaxon || bestHMM=P_cloudyBlue_true-eut2</desc></annotation></sequence></clade></clade><clade><branch_length>0.06089</branch_length><color><red>172</red><green>194</green><blue>217</blue></color><clade><name>HMPREF1141_2891</name><branch_length>0.174659</branch_length><color><red>172</red><green>194</green><blue>217</blue></color><taxonomy><scientific_name>Firmicutes</scientific_name><common_name>Clostridium MSTE9</common_name></taxonomy><sequence><symbol>GRM3A</symbol><accession source="UniProtKB">J1H3L5</accession><name>Clostridium MSTE9 (Firmicutes) || bmcType=GRM3A (main)  || 93aa || [J1H3L5]   || cloudyBlue</name><annotation><desc> || bestHMM=P_cloudyBlue_true-eut2</desc></annotation></sequence></clade><clade><branch_length>1.0E-6</branch_length><color><red>172</red><green>194</green><blue>217</blue></color><clade><branch_length>0.039618</branch_length><color><red>172</red><green>194</green><blue>217</blue></color><clade><name>KL86CLO1_13364</name><branch_length>0.166993</branch_length><color><red>172</red><green>194</green><blue>217</blue></color><taxonomy><scientific_name>Firmicutes</scientific_name><common_name>unclassified-Clostridiales (KL86CLO1)</common_name></taxonomy><sequence><symbol>EUT2B</symbol><accession source="UniProtKB">A0A212KJ48</accession><name>unclassified-Clostridiales (KL86CLO1) (Firmicutes) || bmcType=EUT2B (main)  || 94aa || [A0A212KJ48]   || cloudyBlue</name><annotation><desc> || bestHMM=P_cloudyBlue_true-eut2</desc></annotation></sequence></clade><clade><name>C8E03_102385</name><branch_length>0.269639</branch_length><color><red>172</red><green>194</green><blue>217</blue></color><taxonomy><scientific_name>Firmicutes</scientific_name><common_name>Lachnotalea CCRI-19302 (C8E03)</common_name></taxonomy><sequence><symbol>EUT2B</symbol><accession source="UniProtKB">A0A255I3W5</accession><name>Lachnotalea CCRI-19302 (C8E03) (Firmicutes) || bmcType=EUT2B (main)  || 105aa || [A0A255I3W5]   || cloudyBlue</name><annotation><desc>3seqs_id98 || 3seqs_id80 || 3loci_inTaxon || bestHMM=P_cloudyBlue_true-eut2</desc></annotation></sequence></clade></clade><clade><branch_length>0.045699</branch_length><color><red>172</red><green>194</green><blue>217</blue></color><clade><name>HMPREF1548_05046</name><branch_length>0.15511</branch_length><color><red>172</red><green>194</green><blue>217</blue></color><taxonomy><scientific_name>Firmicutes</scientific_name><common_name>Clostridium KLE 1755</common_name></taxonomy><sequence><symbol>EUT2B</symbol><accession source="UniProtKB">U2AMX2</accession><name>Clostridium KLE 1755 (Firmicutes) || bmcType=EUT2B (main)  || 90aa || [U2AMX2]   || cloudyBlue</name><annotation><desc>3seqs_id80 || 2loci_inTaxon || bestHMM=P_cloudyBlue_true-eut2</desc></annotation></sequence></clade><clade><branch_length>0.093116</branch_length><color><red>172</red><green>194</green><blue>217</blue></color><clade><name>BED41_04180</name><branch_length>0.198551</branch_length><color><red>172</red><green>194</green><blue>217</blue></color><taxonomy><scientific_name>Synergistetes</scientific_name><common_name>Cloacibacillus CL-84</common_name></taxonomy><sequence><symbol>EUT2B</symbol><accession source="UniProtKB">A0A1B2I315</accession><name>Cloacibacillus CL-84 (Synergistetes) || bmcType=EUT2B (main)  || 94aa || [A0A1B2I315]   || cloudyBlue</name><annotation><desc>3seqs_id80 || 2loci_inTaxon || bestHMM=P_cloudyBlue_true-eut2</desc></annotation></sequence></clade><clade><branch_length>0.017821</branch_length><color><red>172</red><green>194</green><blue>217</blue></color><clade><name>BWZ04_03210</name><branch_length>0.138735</branch_length><color><red>172</red><green>194</green><blue>217</blue></color><taxonomy><scientific_name>Firmicutes</scientific_name><common_name>unclassified-Firmicutes ADurb.BinA205</common_name></taxonomy><sequence><symbol>incomplete</symbol><accession source="UniProtKB">A0A1V5G8H0</accession><name>unclassified-Firmicutes ADurb.BinA205 (Firmicutes) || bmcType=incomplete (sat) (omitted) || 93aa || [A0A1V5G8H0]   || cloudyBlue</name><annotation><desc> || bestHMM=P_cloudyBlue_true-eut2</desc></annotation></sequence></clade><clade><name>SAMN05216249_11748</name><branch_length>0.170718</branch_length><color><red>172</red><green>194</green><blue>217</blue></color><taxonomy><scientific_name>Firmicutes</scientific_name><common_name>Acetitomaculum DSM 5522</common_name></taxonomy><sequence><symbol>EUT2B</symbol><accession source="UniProtKB">A0A1I0ZT57</accession><name>Acetitomaculum DSM 5522 (Firmicutes) || bmcType=EUT2B (main)  || 94aa || [A0A1I0ZT57]   || cloudyBlue</name><annotation><desc> || bestHMM=P_cloudyBlue_true-eut2</desc></annotation></sequence></clade></clade></clade></clade></clade></clade></clade></clade></clade></clade><clade><branch_length>0.02446</branch_length><color><red>29</red><green>93</green><blue>236</blue></color><clade><branch_length>0.061402</branch_length><color><red>29</red><green>93</green><blue>236</blue></color><clade><name>Gferi_15905</name><branch_length>0.08405</branch_length><color><red>29</red><green>93</green><blue>236</blue></color><taxonomy><scientific_name>Firmicutes</scientific_name><common_name>Geosporobacter IRF9</common_name></taxonomy><sequence><symbol>EUT2B</symbol><accession source="UniProtKB">A0A1D8GJ25</accession><name>Geosporobacter IRF9 (Firmicutes) || bmcType=EUT2B (main)  || 90aa || [A0A1D8GJ25]   || azul0</name><annotation><desc>2seqs_id80 || 3loci_inTaxon || bestHMM=P_azul0_true-eut2</desc></annotation></sequence></clade><clade><branch_length>0.171907</branch_length><color><red>29</red><green>93</green><blue>236</blue></color><clade><name>SAMN04488499_101846</name><branch_length>0.078504</branch_length><color><red>29</red><green>93</green><blue>236</blue></color><taxonomy><scientific_name>Firmicutes</scientific_name><common_name>Sporomusa Mol</common_name></taxonomy><sequence><symbol>EUT2D</symbol><accession source="UniProtKB">A0A1G7EP40</accession><name>Sporomusa Mol (Firmicutes) || bmcType=EUT2D (main)  || 104aa || [A0A1G7EP40]   || azul0</name><annotation><desc>2seqs_id98 || 6seqs_id80 || 5loci_inTaxon || bestHMM=P_azul0_true-eut2</desc></annotation></sequence></clade><clade><branch_length>0.050698</branch_length><color><red>29</red><green>93</green><blue>236</blue></color><clade><name>DEF42_20270</name><branch_length>0.110306</branch_length><color><red>29</red><green>93</green><blue>236</blue></color><taxonomy><scientific_name>Firmicutes</scientific_name><common_name>Desulfosporosinus (DEF42)</common_name></taxonomy><sequence><symbol>EUT2D</symbol><accession source="UniProtKB">A0A358Q6E9</accession><name>Desulfosporosinus (DEF42) (Firmicutes) || bmcType=EUT2D (main)  || 97aa || [A0A358Q6E9]   || azul0</name><annotation><desc>23seqs_id80 || 4loci_inTaxon || bestHMM=P_azul0_true-eut2</desc></annotation></sequence></clade><clade><name>AT727_00715</name><branch_length>0.17466</branch_length><color><red>29</red><green>93</green><blue>236</blue></color><taxonomy><scientific_name>Firmicutes</scientific_name><common_name>Desulfitobacterium DH (AT727)</common_name></taxonomy><sequence><symbol>EUT2K</symbol><accession source="UniProtKB">A0A098B9T0</accession><name>Desulfitobacterium DH (AT727) (Firmicutes) || bmcType=EUT2K (main)  || 97aa || [A0A098B9T0]   || azul0</name><annotation><desc>2seqs_id98 || 6seqs_id80 || 3loci_inTaxon || bestHMM=P_azul0_true-eut2</desc></annotation></sequence></clade></clade></clade></clade><clade><branch_length>0.027566</branch_length><color><red>29</red><green>93</green><blue>236</blue></color><clade><name>SAMN02745176_01992</name><branch_length>0.109458</branch_length><color><red>29</red><green>93</green><blue>236</blue></color><taxonomy><scientific_name>Firmicutes</scientific_name><common_name>Lutispora DSM 19022</common_name></taxonomy><sequence><symbol>EUT2B</symbol><accession source="UniProtKB">A0A1M6FJA3</accession><name>Lutispora DSM 19022 (Firmicutes) || bmcType=EUT2B (main)  || 93aa || [A0A1M6FJA3]   || azul0</name><annotation><desc> || bestHMM=P_azul0_true-eut2</desc></annotation></sequence></clade><clade><branch_length>0.02582</branch_length><color><red>29</red><green>93</green><blue>236</blue></color><clade><branch_length>0.079978</branch_length><color><red>29</red><green>93</green><blue>236</blue></color><clade><branch_length>0.024932</branch_length><color><red>29</red><green>93</green><blue>236</blue></color><clade><name>SAMN05660297_02569</name><branch_length>0.060421</branch_length><color><red>29</red><green>93</green><blue>236</blue></color><taxonomy><scientific_name>Firmicutes</scientific_name><common_name>Natronincola DSM 18979</common_name></taxonomy><sequence><symbol>EUT2B</symbol><accession source="UniProtKB">A0A1I0EVH4</accession><name>Natronincola DSM 18979 (Firmicutes) || bmcType=EUT2B (main)  || 90aa || [A0A1I0EVH4]   || azul0</name><annotation><desc> || 4loci_inTaxon || bestHMM=P_azul0_true-eut2</desc></annotation></sequence></clade><clade><name>WX73_02432</name><branch_length>0.187236</branch_length><color><red>29</red><green>93</green><blue>236</blue></color><taxonomy><scientific_name>Firmicutes</scientific_name><common_name>Clostridium PTA-10522</common_name></taxonomy><sequence><symbol>EUT2B</symbol><accession source="UniProtKB">A0A166U9T1</accession><name>Clostridium PTA-10522 (Firmicutes) || bmcType=EUT2B (main)  || 93aa || [A0A166U9T1]   || azul0</name><annotation><desc>3seqs_id98 || 4seqs_id80 || 3loci_inTaxon || bestHMM=P_azul0_true-eut2</desc></annotation></sequence></clade></clade><clade><branch_length>0.057853</branch_length><color><red>29</red><green>93</green><blue>236</blue></color><clade><name>ABG79_01703</name><branch_length>0.137129</branch_length><color><red>29</red><green>93</green><blue>236</blue></color><taxonomy><scientific_name>Firmicutes</scientific_name><common_name>Caloramator VF08</common_name></taxonomy><sequence><symbol>EUT2B</symbol><accession source="UniProtKB">A0A0R3JSL8</accession><name>Caloramator VF08 (Firmicutes) || bmcType=EUT2B (main)  || 94aa || [A0A0R3JSL8]   || azul0</name><annotation><desc> || 2loci_inTaxon || bestHMM=P_azul0_true-eut2</desc></annotation></sequence></clade><clade><branch_length>0.042297</branch_length><color><red>29</red><green>93</green><blue>236</blue></color><clade><name>COA82_06945</name><branch_length>0.143627</branch_length><color><red>29</red><green>93</green><blue>236</blue></color><taxonomy><scientific_name>Firmicutes</scientific_name><common_name>Alkaliphilus (COA82)</common_name></taxonomy><sequence><symbol>EUT2B</symbol><accession source="UniProtKB">A0A2G2MIB9</accession><name>Alkaliphilus (COA82) (Firmicutes) || bmcType=EUT2B (main)  || 94aa || [A0A2G2MIB9]   || azul0</name><annotation><desc> || 2loci_inTaxon || bestHMM=P_azul0_true-eut2</desc></annotation></sequence></clade><clade><name>HMPREF9130_0489</name><branch_length>0.41002</branch_length><color><red>29</red><green>93</green><blue>236</blue></color><taxonomy><scientific_name>Firmicutes</scientific_name><common_name>Peptoniphilus F0436</common_name></taxonomy><sequence><symbol>EUT2B</symbol><accession source="UniProtKB">F9MRY1</accession><name>Peptoniphilus F0436 (Firmicutes) || bmcType=EUT2B (main)  || 90aa || [F9MRY1]   || azul0</name><annotation><desc>3seqs_id80 ||  || bestHMM=P_azul0_true-eut2</desc></annotation></sequence></clade></clade></clade></clade><clade><branch_length>0.029294</branch_length><color><red>29</red><green>93</green><blue>236</blue></color><clade><name>B9W14_11230</name><branch_length>0.090984</branch_length><color><red>29</red><green>93</green><blue>236</blue></color><taxonomy><scientific_name>Firmicutes</scientific_name><common_name>Clostridium SL1</common_name></taxonomy><sequence><symbol>EUT2I</symbol><accession source="UniProtKB">A0A2U8DRH2</accession><name>Clostridium SL1 (Firmicutes) || bmcType=EUT2I (main)  || 93aa || [A0A2U8DRH2]   || azul0</name><annotation><desc>2seqs_id98 || 2seqs_id80 || 3loci_inTaxon || bestHMM=P_azul0_true-eut2</desc></annotation></sequence></clade><clade><branch_length>0.018929</branch_length><color><red>29</red><green>93</green><blue>236</blue></color><clade><name>C7380_103132</name><branch_length>0.11097</branch_length><color><red>29</red><green>93</green><blue>236</blue></color><taxonomy><scientific_name>Thermotogae</scientific_name><common_name>Oceanotoga DSM 24906</common_name></taxonomy><sequence><symbol>EUT2I</symbol><accession source="UniProtKB">A0A316D0G7</accession><name>Oceanotoga DSM 24906 (Thermotogae) || bmcType=EUT2I (main)  || 90aa || [A0A316D0G7]   || azul0</name><annotation><desc> || bestHMM=P_azul0_true-eut2</desc></annotation></sequence></clade><clade><branch_length>0.032024</branch_length><color><red>29</red><green>93</green><blue>236</blue></color><clade><name>N784_13380</name><branch_length>0.230242</branch_length><color><red>29</red><green>93</green><blue>236</blue></color><taxonomy><scientific_name>Firmicutes</scientific_name><common_name>Pontibacillus JSM 072002</common_name></taxonomy><sequence><symbol>EUT2I</symbol><accession source="UniProtKB">A0A0A5G0A9</accession><name>Pontibacillus JSM 072002 (Firmicutes) || bmcType=EUT2I (main)  || 94aa || [A0A0A5G0A9]   || azul0</name><annotation><desc> || bestHMM=P_azul0_true-eut2</desc></annotation></sequence></clade><clade><branch_length>1.0E-6</branch_length><color><red>29</red><green>93</green><blue>236</blue></color><clade><branch_length>0.095386</branch_length><color><red>29</red><green>93</green><blue>236</blue></color><clade><name>CHF27_10905</name><branch_length>0.11374</branch_length><color><red>29</red><green>93</green><blue>236</blue></color><taxonomy><scientific_name>Firmicutes</scientific_name><common_name>Romboutsia CCRI-22766</common_name></taxonomy><sequence><symbol>EUT2I</symbol><accession source="UniProtKB">A0A255I274</accession><name>Romboutsia CCRI-22766 (Firmicutes) || bmcType=EUT2I (main) (omitted) || 90aa || [A0A255I274]   || azul1</name><annotation><desc>2seqs_id98 || 2seqs_id80 || 2loci_inTaxon || bestHMM=P_azul1_true-eut2</desc></annotation></sequence></clade><clade><branch_length>0.032908</branch_length><color><red>29</red><green>93</green><blue>236</blue></color><clade><branch_length>0.040656</branch_length><color><red>29</red><green>93</green><blue>236</blue></color><clade><name>BS637_02855</name><branch_length>0.134716</branch_length><color><red>29</red><green>93</green><blue>236</blue></color><taxonomy><scientific_name>Firmicutes</scientific_name><common_name>Clostridium PE</common_name></taxonomy><sequence><symbol>EUT2I</symbol><accession source="UniProtKB">A0A1S9HZC4</accession><name>Clostridium PE (Firmicutes) || bmcType=EUT2I (main)  || 90aa || [A0A1S9HZC4]   || azul1</name><annotation><desc>2seqs_id98 || 2seqs_id80 || 2loci_inTaxon || bestHMM=P_azul1_true-eut2</desc></annotation></sequence></clade><clade><name>IM33_10420</name><branch_length>0.131523</branch_length><color><red>29</red><green>93</green><blue>236</blue></color><taxonomy><scientific_name>Firmicutes</scientific_name><common_name>Clostridioides VRECD0012 (IM33)</common_name></taxonomy><sequence><symbol>EUT2I</symbol><accession source="UniProtKB">A0A0N1HMJ0</accession><name>Clostridioides VRECD0012 (IM33) (Firmicutes) || bmcType=EUT2I (main)  || 90aa || [A0A0N1HMJ0]   || azul1</name><annotation><desc>38seqs_id80 ||  || bestHMM=P_azul1_true-eut2</desc></annotation></sequence></clade></clade><clade><branch_length>0.046565</branch_length><color><red>29</red><green>93</green><blue>236</blue></color><clade><branch_length>0.078398</branch_length><color><red>29</red><green>93</green><blue>236</blue></color><clade><name>DC000_11920</name><branch_length>0.107165</branch_length><color><red>29</red><green>93</green><blue>236</blue></color><taxonomy><scientific_name>Firmicutes</scientific_name><common_name>unclassified-Clostridiales R-7 (DC000)</common_name></taxonomy><sequence><symbol>EUT2I</symbol><accession source="UniProtKB">A0A352A8Z4</accession><name>unclassified-Clostridiales R-7 (DC000) (Firmicutes) || bmcType=EUT2I (main)  || 90aa || [A0A352A8Z4]   || azul1</name><annotation><desc> || bestHMM=P_azul1_true-eut2</desc></annotation></sequence></clade><clade><branch_length>0.070964</branch_length><color><red>29</red><green>93</green><blue>236</blue></color><clade><name>SAMN04488528_100838</name><branch_length>0.103093</branch_length><color><red>29</red><green>93</green><blue>236</blue></color><taxonomy><scientific_name>Firmicutes</scientific_name><common_name>Clostridium DSM 12271</common_name></taxonomy><sequence><symbol>EUT2_GRM1</symbol><accession source="UniProtKB">A0A1I0XDF3</accession><name>Clostridium DSM 12271 (Firmicutes) || bmcType=EUT2_GRM1 (main) (omitted) || 90aa || [A0A1I0XDF3]   || azul1</name><annotation><desc> || 2loci_inTaxon || bestHMM=P_azul1_true-eut2</desc></annotation></sequence></clade><clade><branch_length>0.058741</branch_length><color><red>29</red><green>93</green><blue>236</blue></color><clade><name>DCW51_00090</name><branch_length>0.10958</branch_length><color><red>29</red><green>93</green><blue>236</blue></color><taxonomy><scientific_name>Firmicutes</scientific_name><common_name>Clostridium (DCW51)</common_name></taxonomy><sequence><symbol>EUT2I</symbol><accession source="UniProtKB">A0A351QRS1</accession><name>Clostridium (DCW51) (Firmicutes) || bmcType=EUT2I (main)  || 90aa || [A0A351QRS1]   || azul1</name><annotation><desc>4seqs_id98 || 5seqs_id80 || 3loci_inTaxon || bestHMM=P_azul1_true-eut2</desc></annotation></sequence></clade><clade><name>SAMN04487885_102203</name><branch_length>0.332187</branch_length><color><red>29</red><green>93</green><blue>236</blue></color><taxonomy><scientific_name>Firmicutes</scientific_name><common_name>Clostridium NLAE-zl-G419</common_name></taxonomy><sequence><symbol>EUT2I</symbol><accession source="UniProtKB">A0A1I2JKQ7</accession><name>Clostridium NLAE-zl-G419 (Firmicutes) || bmcType=EUT2I (main)  || 90aa || [A0A1I2JKQ7]   || azul1</name><annotation><desc> || 3loci_inTaxon || bestHMM=P_azul1_true-eut2</desc></annotation></sequence></clade></clade></clade></clade><clade><branch_length>0.044936</branch_length><color><red>29</red><green>93</green><blue>236</blue></color><clade><name>HMPREF3222_01500</name><branch_length>0.06357</branch_length><color><red>29</red><green>93</green><blue>236</blue></color><taxonomy><scientific_name>Firmicutes</scientific_name><common_name>Clostridium 11 (HMPREF3222)</common_name></taxonomy><sequence><symbol>EUT2I</symbol><accession source="UniProtKB">A0A0N7BVI6</accession><name>Clostridium 11 (HMPREF3222) (Firmicutes) || bmcType=EUT2I (main)  || 90aa || [A0A0N7BVI6]   || azul1</name><annotation><desc>6seqs_id98 || 18seqs_id80 ||  || bestHMM=P_azul1_true-eut2</desc></annotation></sequence></clade><clade><branch_length>0.169065</branch_length><color><red>29</red><green>93</green><blue>236</blue></color><clade><branch_length>0.123471</branch_length><color><red>29</red><green>93</green><blue>236</blue></color><clade><name>SAMN02745158_01177</name><branch_length>0.080873</branch_length><color><red>29</red><green>93</green><blue>236</blue></color><taxonomy><scientific_name>Firmicutes</scientific_name><common_name>Lactonifactor DSM 17459</common_name></taxonomy><sequence><symbol>EUT2I</symbol><accession source="UniProtKB">A0A1M4VDQ2</accession><name>Lactonifactor DSM 17459 (Firmicutes) || bmcType=EUT2I (main)  || 98aa || [A0A1M4VDQ2]   || azul1</name><annotation><desc> || bestHMM=P_azul1_true-eut2</desc></annotation></sequence></clade><clade><name>RHS_4926</name><branch_length>0.11461</branch_length><color><red>29</red><green>93</green><blue>236</blue></color><taxonomy><scientific_name>Firmicutes</scientific_name><common_name>Robinsoniella RHS</common_name></taxonomy><sequence><symbol>EUT2I</symbol><accession source="UniProtKB">A0A0J1G0Z5</accession><name>Robinsoniella RHS (Firmicutes) || bmcType=EUT2I (main)  || 102aa || [A0A0J1G0Z5]   || azul1</name><annotation><desc>2seqs_id98 || 2seqs_id80 || 3loci_inTaxon || bestHMM=P_azul1_true-eut2</desc></annotation></sequence></clade></clade><clade><branch_length>0.022629</branch_length><color><red>29</red><green>93</green><blue>236</blue></color><clade><branch_length>0.047089</branch_length><color><red>29</red><green>93</green><blue>236</blue></color><clade><name>Cphy_2637</name><branch_length>0.086129</branch_length><color><red>29</red><green>93</green><blue>236</blue></color><taxonomy><scientific_name>Firmicutes</scientific_name><common_name>Lachnoclostridium ATCC 700394</common_name></taxonomy><sequence><symbol>EUT2I</symbol><accession source="UniProtKB">A9KMY7</accession><name>Lachnoclostridium ATCC 700394 (Firmicutes) || bmcType=EUT2I (main)  || 91aa || [A9KMY7]   || azul1</name><annotation><desc> || 3loci_inTaxon || bestHMM=P_azul1_true-eut2</desc></annotation></sequence></clade><clade><name>SAMN02746066_03002</name><branch_length>0.195805</branch_length><color><red>29</red><green>93</green><blue>236</blue></color><taxonomy><scientific_name>Firmicutes</scientific_name><common_name>Anaerosporobacter DSM 15930</common_name></taxonomy><sequence><symbol>EUT2I</symbol><accession source="UniProtKB">A0A1M7L1B2</accession><name>Anaerosporobacter DSM 15930 (Firmicutes) || bmcType=EUT2I (main)  || 90aa || [A0A1M7L1B2]   || azul1</name><annotation><desc>2seqs_id98 || 2seqs_id80 ||  || bestHMM=P_azul1_true-eut2</desc></annotation></sequence></clade></clade><clade><branch_length>0.071215</branch_length><color><red>29</red><green>93</green><blue>236</blue></color><clade><name>Clole_4083</name><branch_length>0.060325</branch_length><color><red>29</red><green>93</green><blue>236</blue></color><taxonomy><scientific_name>Firmicutes</scientific_name><common_name>Cellulosilyticum ATCC 49066</common_name></taxonomy><sequence><symbol>EUT2I</symbol><accession source="UniProtKB">F2JLX9</accession><name>Cellulosilyticum ATCC 49066 (Firmicutes) || bmcType=EUT2I (main)  || 91aa || [F2JLX9]   || azul1</name><annotation><desc>2seqs_id98 || 3seqs_id80 ||  || bestHMM=P_azul1_true-eut2</desc></annotation></sequence></clade><clade><name>BEN19_06595</name><branch_length>0.2611</branch_length><color><red>29</red><green>93</green><blue>236</blue></color><taxonomy><scientific_name>Firmicutes</scientific_name><common_name>Epulopiscium Nuni2H_MBin003</common_name></taxonomy><sequence><symbol>UA</symbol><accession source="UniProtKB">A0A1V2YKP7</accession><name>Epulopiscium Nuni2H_MBin003 (Firmicutes) || bmcType=UA (main) (omitted) || 96aa || [A0A1V2YKP7]   || azul1</name><annotation><desc> || bestHMM=P_azul1_true-eut2</desc></annotation></sequence></clade></clade></clade></clade></clade></clade></clade></clade><clade><branch_length>0.018119</branch_length><color><red>29</red><green>93</green><blue>236</blue></color><clade><branch_length>0.067373</branch_length><color><red>29</red><green>93</green><blue>236</blue></color><clade><branch_length>1.0E-6</branch_length><color><red>29</red><green>93</green><blue>236</blue></color><clade><name>Hprae_0287</name><branch_length>0.163742</branch_length><color><red>29</red><green>93</green><blue>236</blue></color><taxonomy><scientific_name>Firmicutes</scientific_name><common_name>Halanaerobium DSM 2228</common_name></taxonomy><sequence><symbol>EUT2B</symbol><accession source="UniProtKB">E3DN38</accession><name>Halanaerobium DSM 2228 (Firmicutes) || bmcType=EUT2B (main)  || 95aa || [E3DN38]   || azul2</name><annotation><desc>7seqs_id98 || 7seqs_id80 ||  || bestHMM=P_azul0_true-eut2</desc></annotation></sequence></clade><clade><name>SAMN02745116_00101</name><branch_length>0.259134</branch_length><color><red>29</red><green>93</green><blue>236</blue></color><taxonomy><scientific_name>Firmicutes</scientific_name><common_name>Pilibacter ATCC BAA-1030</common_name></taxonomy><sequence><symbol>EUT2A</symbol><accession source="UniProtKB">A0A1T4K5R6</accession><name>Pilibacter ATCC BAA-1030 (Firmicutes) || bmcType=EUT2A (main)  || 87aa || [A0A1T4K5R6]   || azul2</name><annotation><desc> || 2loci_inTaxon || bestHMM=P_azul2_true-eut2</desc></annotation></sequence></clade></clade><clade><branch_length>0.032096</branch_length><color><red>29</red><green>93</green><blue>236</blue></color><clade><name>C2W64_00384</name><branch_length>0.213123</branch_length><color><red>29</red><green>93</green><blue>236</blue></color><taxonomy><scientific_name>Firmicutes</scientific_name><common_name>Brevibacillus LAK 1210 (C2W64)</common_name></taxonomy><sequence><symbol>EUT2I</symbol><accession source="UniProtKB">A0A328RL69</accession><name>Brevibacillus LAK 1210 (C2W64) (Firmicutes) || bmcType=EUT2I (main)  || 96aa || [A0A328RL69]   || azul2</name><annotation><desc>3seqs_id98 || 13seqs_id80 || 2loci_inTaxon || bestHMM=P_azul2_true-eut2</desc></annotation></sequence></clade><clade><branch_length>1.0E-6</branch_length><color><red>29</red><green>93</green><blue>236</blue></color><clade><name>SAMN03080606_03793</name><branch_length>0.22625</branch_length><color><red>29</red><green>93</green><blue>236</blue></color><taxonomy><scientific_name>Firmicutes</scientific_name><common_name>Alkaliphilus DSM 18978</common_name></taxonomy><sequence><symbol>EUT2B</symbol><accession source="UniProtKB">A0A1G5KUX4</accession><name>Alkaliphilus DSM 18978 (Firmicutes) || bmcType=EUT2B (main)  || 89aa || [A0A1G5KUX4]   || azul2</name><annotation><desc> || 3loci_inTaxon || bestHMM=P_peacockBlue2_other</desc></annotation></sequence></clade><clade><branch_length>0.048261</branch_length><color><red>29</red><green>93</green><blue>236</blue></color><clade><name>Lebu_0071</name><branch_length>0.179984</branch_length><color><red>29</red><green>93</green><blue>236</blue></color><taxonomy><scientific_name>Fusobacteria</scientific_name><common_name>Leptotrichia ATCC 14201</common_name></taxonomy><sequence><symbol>EUT2B</symbol><accession source="UniProtKB">C7NCT4</accession><name>Leptotrichia ATCC 14201 (Fusobacteria) || bmcType=EUT2B (main)  || 89aa || [C7NCT4]   || azul2</name><annotation><desc>2seqs_id98 || 7seqs_id80 ||  || bestHMM=P_azul2_true-eut2</desc></annotation></sequence></clade><clade><branch_length>0.027087</branch_length><color><red>29</red><green>93</green><blue>236</blue></color><clade><name>SAMN02745248_00419</name><branch_length>0.219484</branch_length><color><red>29</red><green>93</green><blue>236</blue></color><taxonomy><scientific_name>Firmicutes</scientific_name><common_name>Hathewaya DSM 3090</common_name></taxonomy><sequence><symbol>EUT2I</symbol><accession source="UniProtKB">A0A1M6KCL6</accession><name>Hathewaya DSM 3090 (Firmicutes) || bmcType=EUT2I (main)  || 90aa || [A0A1M6KCL6]   || azul2</name><annotation><desc> || bestHMM=P_azul2_true-eut2</desc></annotation></sequence></clade><clade><name>C3495_02320</name><branch_length>0.13564</branch_length><color><red>29</red><green>93</green><blue>236</blue></color><taxonomy><scientific_name>Firmicutes</scientific_name><common_name>unclassified-Clostridiaceae 14S0207</common_name></taxonomy><sequence><symbol>EUT2I</symbol><accession source="UniProtKB">A0A2Z4W7W0</accession><name>unclassified-Clostridiaceae 14S0207 (Firmicutes) || bmcType=EUT2I (main)  || 93aa || [A0A2Z4W7W0]   || azul2</name><annotation><desc> || 3loci_inTaxon || bestHMM=P_azul2_true-eut2</desc></annotation></sequence></clade></clade></clade></clade></clade></clade><clade><branch_length>0.002529</branch_length><color><red>29</red><green>93</green><blue>236</blue></color><clade><branch_length>0.069175</branch_length><color><red>29</red><green>93</green><blue>236</blue></color><clade><name>SAMN04488529_11545</name><branch_length>0.077676</branch_length><color><red>29</red><green>93</green><blue>236</blue></color><taxonomy><scientific_name>Firmicutes</scientific_name><common_name>Clostridium DSM 12272</common_name></taxonomy><sequence><symbol>EUT2I</symbol><accession source="UniProtKB">A0A1H0VBC1</accession><name>Clostridium DSM 12272 (Firmicutes) || bmcType=EUT2I (main)  || 90aa || [A0A1H0VBC1]   || azul2</name><annotation><desc> || bestHMM=P_azul2_true-eut2</desc></annotation></sequence></clade><clade><branch_length>0.019775</branch_length><color><red>29</red><green>93</green><blue>236</blue></color><clade><name>COD67_17825</name><branch_length>0.120777</branch_length><color><red>29</red><green>93</green><blue>236</blue></color><taxonomy><scientific_name>Firmicutes</scientific_name><common_name>Bacillus AFS018489 (COD67)</common_name></taxonomy><sequence><symbol>EUT2I</symbol><accession source="UniProtKB">A0A2C1RZA6</accession><name>Bacillus AFS018489 (COD67) (Firmicutes) || bmcType=EUT2I (main)  || 90aa || [A0A2C1RZA6]   || azul2</name><annotation><desc>2seqs_id98 || 4seqs_id80 ||  || bestHMM=P_azul2_true-eut2</desc></annotation></sequence></clade><clade><branch_length>0.057039</branch_length><color><red>29</red><green>93</green><blue>236</blue></color><clade><name>CHH80_17125</name><branch_length>0.190187</branch_length><color><red>29</red><green>93</green><blue>236</blue></color><taxonomy><scientific_name>Firmicutes</scientific_name><common_name>Bacillus 2046851</common_name></taxonomy><sequence><symbol>EUT2I</symbol><accession source="UniProtKB">A0A268IB33</accession><name>Bacillus 2046851 (Firmicutes) || bmcType=EUT2I (main)  || 88aa || [A0A268IB33]   || azul2</name><annotation><desc> || 2loci_inTaxon || bestHMM=P_azul2_true-eut2</desc></annotation></sequence></clade><clade><name>DOE73_22960</name><branch_length>0.071006</branch_length><color><red>29</red><green>93</green><blue>236</blue></color><taxonomy><scientific_name>Firmicutes</scientific_name><common_name>Paenibacillus PV3-16 (DOE73)</common_name></taxonomy><sequence><symbol>EUT2I</symbol><accession source="UniProtKB">A0A2W4GJM4</accession><name>Paenibacillus PV3-16 (DOE73) (Firmicutes) || bmcType=EUT2I (main)  || 92aa || [A0A2W4GJM4]   || azul2</name><annotation><desc>3seqs_id98 || 7seqs_id80 ||  || bestHMM=P_azul2_true-eut2</desc></annotation></sequence></clade></clade></clade></clade><clade><branch_length>0.036584</branch_length><color><red>29</red><green>93</green><blue>236</blue></color><clade><name>BWY99_00005</name><branch_length>0.170798</branch_length><color><red>29</red><green>93</green><blue>236</blue></color><taxonomy><scientific_name>Synergistetes</scientific_name><common_name>unclassified-Synergistetes ADurb.BinA166</common_name></taxonomy><sequence><symbol>EUT2B</symbol><accession source="UniProtKB">A0A1V5IBF9</accession><name>unclassified-Synergistetes ADurb.BinA166 (Synergistetes) || bmcType=EUT2B (main)  || 91aa || [A0A1V5IBF9]   || azul2</name><annotation><desc> || bestHMM=P_azul2_true-eut2</desc></annotation></sequence></clade><clade><branch_length>0.027165</branch_length><color><red>29</red><green>93</green><blue>236</blue></color><clade><branch_length>0.230028</branch_length><color><red>29</red><green>93</green><blue>236</blue></color><clade><name>D822_03609</name><branch_length>0.100826</branch_length><color><red>29</red><green>93</green><blue>236</blue></color><taxonomy><scientific_name>Firmicutes</scientific_name><common_name>Streptococcus FA-1</common_name></taxonomy><sequence><symbol>EUT2A</symbol><accession source="UniProtKB">J3F9F0</accession><name>Streptococcus FA-1 (Firmicutes) || bmcType=EUT2A (main)  || 89aa || [J3F9F0]   || azul2</name><annotation><desc>2seqs_id98 || 2seqs_id80 ||  || bestHMM=P_azul2_true-eut2</desc></annotation></sequence></clade><clade><name>Sp14A_19450</name><branch_length>0.080483</branch_length><color><red>29</red><green>93</green><blue>236</blue></color><taxonomy><scientific_name>Firmicutes</scientific_name><common_name>Streptococcus TH11417</common_name></taxonomy><sequence><symbol>EUT2A</symbol><accession source="UniProtKB">A0A345VM80</accession><name>Streptococcus TH11417 (Firmicutes) || bmcType=EUT2A (main)  || 90aa || [A0A345VM80]   || azul2</name><annotation><desc> || bestHMM=P_azul2_true-eut2</desc></annotation></sequence></clade></clade><clade><branch_length>0.04222</branch_length><color><red>29</red><green>93</green><blue>236</blue></color><clade><branch_length>0.057197</branch_length><color><red>29</red><green>93</green><blue>236</blue></color><clade><name>M918_02675</name><branch_length>0.121998</branch_length><color><red>29</red><green>93</green><blue>236</blue></color><taxonomy><scientific_name>Firmicutes</scientific_name><common_name>Clostridium BL8</common_name></taxonomy><sequence><symbol>EUT2I</symbol><accession source="UniProtKB">T0NBY6</accession><name>Clostridium BL8 (Firmicutes) || bmcType=EUT2I (main)  || 90aa || [T0NBY6]   || azul2</name><annotation><desc> || bestHMM=P_azul2_true-eut2</desc></annotation></sequence></clade><clade><name>NCTC539_02105</name><branch_length>0.197478</branch_length><color><red>29</red><green>93</green><blue>236</blue></color><taxonomy><scientific_name>Firmicutes</scientific_name><common_name>Clostridium ATCC 453 (NCTC539)</common_name></taxonomy><sequence><symbol>EUT2I</symbol><accession source="UniProtKB">A0A381JXL5</accession><name>Clostridium ATCC 453 (NCTC539) (Firmicutes) || bmcType=EUT2I (main)  || 89aa || [A0A381JXL5]   || azul2</name><annotation><desc>5seqs_id98 || 7seqs_id80 || 2loci_inTaxon || bestHMM=P_azul2_true-eut2</desc></annotation></sequence></clade></clade><clade><branch_length>0.061829</branch_length><color><red>29</red><green>93</green><blue>236</blue></color><clade><branch_length>0.093363</branch_length><color><red>29</red><green>93</green><blue>236</blue></color><clade><name>BW727_100374</name><branch_length>0.079527</branch_length><color><red>29</red><green>93</green><blue>236</blue></color><taxonomy><scientific_name>Firmicutes</scientific_name><common_name>Jeotgalibaca EX-07</common_name></taxonomy><sequence><symbol>EUT2A</symbol><accession source="UniProtKB">A0A1S6IMJ0</accession><name>Jeotgalibaca EX-07 (Firmicutes) || bmcType=EUT2A (main)  || 91aa || [A0A1S6IMJ0]   || azul2</name><annotation><desc>2seqs_id80 ||  || bestHMM=P_azul2_true-eut2</desc></annotation></sequence></clade><clade><branch_length>0.035789</branch_length><color><red>29</red><green>93</green><blue>236</blue></color><clade><name>CL176_08800</name><branch_length>0.221823</branch_length><color><red>29</red><green>93</green><blue>236</blue></color><taxonomy><scientific_name>Firmicutes</scientific_name><common_name>unclassified-Aerococcaceae ZY16052</common_name></taxonomy><sequence><symbol>EUT2A</symbol><accession source="UniProtKB">A0A347WLY3</accession><name>unclassified-Aerococcaceae ZY16052 (Firmicutes) || bmcType=EUT2A (main)  || 89aa || [A0A347WLY3]   || azul2</name><annotation><desc> || bestHMM=P_azul2_true-eut2</desc></annotation></sequence></clade><clade><name>HMPREF8577_0389</name><branch_length>0.096352</branch_length><color><red>29</red><green>93</green><blue>236</blue></color><taxonomy><scientific_name>Firmicutes</scientific_name><common_name>Streptococcus ATCC 903</common_name></taxonomy><sequence><symbol>EUT2A</symbol><accession source="UniProtKB">E8K4A4</accession><name>Streptococcus ATCC 903 (Firmicutes) || bmcType=EUT2A (main)  || 92aa || [E8K4A4]   || azul2</name><annotation><desc>3seqs_id98 || 10seqs_id80 ||  || bestHMM=P_azul2_true-eut2</desc></annotation></sequence></clade></clade></clade><clade><branch_length>0.096402</branch_length><color><red>29</red><green>93</green><blue>236</blue></color><clade><name>FM121_09005</name><branch_length>0.195159</branch_length><color><red>29</red><green>93</green><blue>236</blue></color><taxonomy><scientific_name>Firmicutes</scientific_name><common_name>Vagococcus bH819</common_name></taxonomy><sequence><symbol>EUT2A</symbol><accession source="UniProtKB">A0A1X6WPJ9</accession><name>Vagococcus bH819 (Firmicutes) || bmcType=EUT2A (main)  || 89aa || [A0A1X6WPJ9]   || azul2</name><annotation><desc> || 2loci_inTaxon || bestHMM=P_azul2_true-eut2</desc></annotation></sequence></clade><clade><branch_length>0.029346</branch_length><color><red>29</red><green>93</green><blue>236</blue></color><clade><name>SAMEA44515918_01214</name><branch_length>0.087913</branch_length><color><red>29</red><green>93</green><blue>236</blue></color><taxonomy><scientific_name>Firmicutes</scientific_name><common_name>Listeria FSIS11810476 (SAMEA44515918)</common_name></taxonomy><sequence><symbol>incomplete</symbol><accession source="UniProtKB">A0A239TAV7</accession><name>Listeria FSIS11810476 (SAMEA44515918) (Firmicutes) || bmcType=incomplete (main) (omitted) || 89aa || [A0A239TAV7]   || azul2</name><annotation><desc>5seqs_id98 || 35seqs_id80 ||  || bestHMM=P_azul2_true-eut2</desc></annotation></sequence></clade><clade><branch_length>1.0E-6</branch_length><color><red>29</red><green>93</green><blue>236</blue></color><clade><branch_length>0.098135</branch_length><color><red>29</red><green>93</green><blue>236</blue></color><clade><name>A5821_001331</name><branch_length>0.072686</branch_length><color><red>29</red><green>93</green><blue>236</blue></color><taxonomy><scientific_name>Firmicutes</scientific_name><common_name>Enterococcus 7F3_DIV0205</common_name></taxonomy><sequence><symbol>EUT2A</symbol><accession source="UniProtKB">A0A242AWV5</accession><name>Enterococcus 7F3_DIV0205 (Firmicutes) || bmcType=EUT2A (main)  || 87aa || [A0A242AWV5]   || azul2</name><annotation><desc>4seqs_id80 ||  || bestHMM=P_azul2_true-eut2</desc></annotation></sequence></clade><clade><name>BG261_09675</name><branch_length>0.211187</branch_length><color><red>29</red><green>93</green><blue>236</blue></color><taxonomy><scientific_name>Firmicutes</scientific_name><common_name>Floricoccus DF1</common_name></taxonomy><sequence><symbol>EUT2A</symbol><accession source="UniProtKB">A0A1E8GNR2</accession><name>Floricoccus DF1 (Firmicutes) || bmcType=EUT2A (main)  || 89aa || [A0A1E8GNR2]   || azul2</name><annotation><desc> || bestHMM=P_azul2_true-eut2</desc></annotation></sequence></clade></clade><clade><branch_length>0.083805</branch_length><color><red>29</red><green>93</green><blue>236</blue></color><clade><branch_length>0.09386</branch_length><color><red>29</red><green>93</green><blue>236</blue></color><clade><name>BN814_02277</name><branch_length>0.188939</branch_length><color><red>29</red><green>93</green><blue>236</blue></color><taxonomy><scientific_name>Firmicutes</scientific_name><common_name>Veillonella MGS:933</common_name></taxonomy><sequence><symbol>EUT2A</symbol><accession source="UniProtKB">R5BV88</accession><name>Veillonella MGS:933 (Firmicutes) || bmcType=EUT2A (main)  || 89aa || [R5BV88]   || azul2</name><annotation><desc> || 2loci_inTaxon || bestHMM=P_azul2_true-eut2</desc></annotation></sequence></clade><clade><name>BH745_03905</name><branch_length>0.171536</branch_length><color><red>29</red><green>93</green><blue>236</blue></color><taxonomy><scientific_name>Firmicutes</scientific_name><common_name>Enterococcus NCTC12360 (BH745)</common_name></taxonomy><sequence><symbol>EUT2A</symbol><accession source="UniProtKB">A0A1V8Z6F9</accession><name>Enterococcus NCTC12360 (BH745) (Firmicutes) || bmcType=EUT2A (main)  || 87aa || [A0A1V8Z6F9]   || azul2</name><annotation><desc>12seqs_id98 || 81seqs_id80 ||  || bestHMM=P_azul2_true-eut2</desc></annotation></sequence></clade></clade><clade><name>BTH160X_50363</name><branch_length>0.174104</branch_length><color><red>29</red><green>93</green><blue>236</blue></color><taxonomy><scientific_name>Firmicutes</scientific_name><common_name>Brochothrix Bth-7818 (BTH160X)</common_name></taxonomy><sequence><symbol>incomplete</symbol><accession source="UniProtKB">A0A2P9B4V4</accession><name>Brochothrix Bth-7818 (BTH160X) (Firmicutes) || bmcType=incomplete (sat) (omitted) || 89aa || [A0A2P9B4V4]   || azul2</name><annotation><desc>8seqs_id80 ||  || bestHMM=P_azul2_true-eut2</desc></annotation></sequence></clade></clade></clade></clade></clade></clade></clade></clade></clade></clade></clade></clade></clade></clade></clade></clade></clade></clade></clade><clade><branch_length>0.039427</branch_length><color><red>1</red><green>103</green><blue>149</blue></color><clade><name>BN138_47</name><branch_length>0.291575</branch_length><color><red>1</red><green>103</green><blue>149</blue></color><taxonomy><scientific_name>unclassified_metagenomic</scientific_name><common_name>unclassified-termite-gut (BN138)</common_name></taxonomy><sequence><symbol>UA</symbol><accession source="UniProtKB">S0DDS7</accession><name>unclassified-termite-gut (BN138) (unclassified_metagenomic) || bmcType=UA (main) (omitted) || 99aa || [S0DDS7]   || peacockBlue2</name><annotation><desc> || bestHMM=P_peacockBlue2_other</desc></annotation></sequence></clade><clade><branch_length>0.034714</branch_length><color><red>1</red><green>103</green><blue>149</blue></color><clade><branch_length>0.066932</branch_length><color><red>1</red><green>103</green><blue>149</blue></color><clade><name>BN553_01969</name><branch_length>0.056592</branch_length><color><red>1</red><green>103</green><blue>149</blue></color><taxonomy><scientific_name>Firmicutes</scientific_name><common_name>unclassified-Firmicutes MGS:238</common_name></taxonomy><sequence><symbol>EUT2B</symbol><accession source="UniProtKB">R6E3U4</accession><name>unclassified-Firmicutes MGS:238 (Firmicutes) || bmcType=EUT2B (main)  || 92aa || [R6E3U4]   || peacockBlue1</name><annotation><desc> || bestHMM=P_peacockBlue1_arolike</desc></annotation></sequence></clade><clade><branch_length>0.037131</branch_length><color><red>1</red><green>103</green><blue>149</blue></color><clade><branch_length>0.032105</branch_length><color><red>1</red><green>103</green><blue>149</blue></color><clade><name>EBI_24064</name><branch_length>0.133438</branch_length><color><red>1</red><green>103</green><blue>149</blue></color><taxonomy><scientific_name>Microsporidia</scientific_name><common_name>Enterocytozoon H348</common_name></taxonomy><sequence><symbol>incomplete</symbol><accession source="UniProtKB">B7XR48</accession><name>Enterocytozoon H348 (Microsporidia) || bmcType=incomplete (sat) (omitted) || 92aa || [B7XR48]   || peacockBlue1</name><annotation><desc>3seqs_id80 ||  || bestHMM=P_peacockBlue1_arolike</desc></annotation></sequence></clade><clade><name>BWY11_02242</name><branch_length>0.155572</branch_length><color><red>1</red><green>103</green><blue>149</blue></color><taxonomy><scientific_name>Firmicutes</scientific_name><common_name>unclassified-Firmicutes ADurb.Bin182</common_name></taxonomy><sequence><symbol>EUT2B</symbol><accession source="UniProtKB">A0A1V5XYQ0</accession><name>unclassified-Firmicutes ADurb.Bin182 (Firmicutes) || bmcType=EUT2B (main)  || 91aa || [A0A1V5XYQ0]   || peacockBlue1</name><annotation><desc> || bestHMM=P_peacockBlue1_arolike</desc></annotation></sequence></clade></clade><clade><branch_length>0.026297</branch_length><color><red>1</red><green>103</green><blue>149</blue></color><clade><branch_length>0.017888</branch_length><color><red>1</red><green>103</green><blue>149</blue></color><clade><name>HMPREF1020_02371</name><branch_length>0.110872</branch_length><color><red>1</red><green>103</green><blue>149</blue></color><taxonomy><scientific_name>Firmicutes</scientific_name><common_name>Clostridium 7_3_54FAA</common_name></taxonomy><sequence><symbol>EUT2B</symbol><accession source="UniProtKB">G5FD25</accession><name>Clostridium 7_3_54FAA (Firmicutes) || bmcType=EUT2B (main)  || 92aa || [G5FD25]   || peacockBlue1</name><annotation><desc>7seqs_id98 || 14seqs_id80 ||  || bestHMM=P_peacockBlue1_arolike</desc></annotation></sequence></clade><clade><name>C814_01592</name><branch_length>0.162564</branch_length><color><red>1</red><green>103</green><blue>149</blue></color><taxonomy><scientific_name>Firmicutes</scientific_name><common_name>Anaerotruncus G3(2012)</common_name></taxonomy><sequence><symbol>EUT2B</symbol><accession source="UniProtKB">R9LSB0</accession><name>Anaerotruncus G3(2012) (Firmicutes) || bmcType=EUT2B (main)  || 93aa || [R9LSB0]   || peacockBlue1</name><annotation><desc>2seqs_id80 ||  || bestHMM=P_peacockBlue1_arolike</desc></annotation></sequence></clade></clade><clade><branch_length>0.020813</branch_length><color><red>1</red><green>103</green><blue>149</blue></color><clade><name>C7256_00650</name><branch_length>0.300742</branch_length><color><red>1</red><green>103</green><blue>149</blue></color><taxonomy><scientific_name>Firmicutes</scientific_name><common_name>Lachnoclostridium NLAE-zl-G277 (C7256)</common_name></taxonomy><sequence><symbol>EUT2B</symbol><accession source="UniProtKB">A0A1I0GDS1</accession><name>Lachnoclostridium NLAE-zl-G277 (C7256) (Firmicutes) || bmcType=EUT2B (main)  || 92aa || [A0A1I0GDS1]   || peacockBlue1</name><annotation><desc>5seqs_id98 || 5seqs_id80 || 2loci_inTaxon || bestHMM=P_peacockBlue1_arolike</desc></annotation></sequence></clade><clade><branch_length>0.11659</branch_length><color><red>1</red><green>103</green><blue>149</blue></color><clade><name>DBX66_08145</name><branch_length>1.0E-6</branch_length><color><red>1</red><green>103</green><blue>149</blue></color><taxonomy><scientific_name>Firmicutes</scientific_name><common_name>unclassified-Clostridiales R-7 (DBX66)</common_name></taxonomy><sequence><symbol>EUT2B</symbol><accession source="UniProtKB">A0A2V2DEU2</accession><name>unclassified-Clostridiales R-7 (DBX66) (Firmicutes) || bmcType=EUT2B (main)  || 89aa || [A0A2V2DEU2]   || peacockBlue1</name><annotation><desc>3seqs_id98 || 3seqs_id80 ||  || bestHMM=P_peacockBlue1_arolike</desc></annotation></sequence></clade><clade><branch_length>1.061358</branch_length><color><red>98</red><green>88</green><blue>196</blue></color><clade><branch_length>0.002231</branch_length><color><red>98</red><green>88</green><blue>196</blue></color><clade><name>C8D89_103349</name><branch_length>0.183366</branch_length><color><red>98</red><green>88</green><blue>196</blue></color><taxonomy><scientific_name>Actinobacteria</scientific_name><common_name>Actinomycetospora DSM 45771</common_name></taxonomy><sequence><symbol>ARO</symbol><accession source="UniProtKB">A0A2U1FIM0</accession><name>Actinomycetospora DSM 45771 (Actinobacteria) || bmcType=ARO (main)  || 81aa || [A0A2U1FIM0]   || iris</name><annotation><desc>2seqs_id80 || 2loci_inTaxon || bestHMM=P_iris_aro</desc></annotation></sequence></clade><clade><name>ABS81_07745</name><branch_length>0.30281</branch_length><color><red>98</red><green>88</green><blue>196</blue></color><taxonomy><scientific_name>Actinobacteria</scientific_name><common_name>Pseudonocardia SCN 72-86</common_name></taxonomy><sequence><symbol>ARO</symbol><accession source="UniProtKB">A0A1E4I7B7</accession><name>Pseudonocardia SCN 72-86 (Actinobacteria) || bmcType=ARO (main)  || 84aa || [A0A1E4I7B7]   || iris</name><annotation><desc> || 2loci_inTaxon || bestHMM=P_iris_aro</desc></annotation></sequence></clade></clade><clade><branch_length>0.066826</branch_length><color><red>98</red><green>88</green><blue>196</blue></color><clade><name>SAMN05661093_10177</name><branch_length>0.241654</branch_length><color><red>98</red><green>88</green><blue>196</blue></color><taxonomy><scientific_name>Actinobacteria</scientific_name><common_name>Kibdelosporangium DSM 43828</common_name></taxonomy><sequence><symbol>ARO</symbol><accession source="UniProtKB">A0A1Y5Y6U1</accession><name>Kibdelosporangium DSM 43828 (Actinobacteria) || bmcType=ARO (main)  || 82aa || [A0A1Y5Y6U1]   || iris</name><annotation><desc> || bestHMM=P_iris_aro</desc></annotation></sequence></clade><clade><name>AWW66_10305</name><branch_length>0.307739</branch_length><color><red>98</red><green>88</green><blue>196</blue></color><taxonomy><scientific_name>Actinobacteria</scientific_name><common_name>Micromonospora DSM 803</common_name></taxonomy><sequence><symbol>ARO</symbol><accession source="UniProtKB">A0A136PUH6</accession><name>Micromonospora DSM 803 (Actinobacteria) || bmcType=ARO (main)  || 85aa || [A0A136PUH6]   || iris</name><annotation><desc>5seqs_id80 ||  || bestHMM=P_iris_aro</desc></annotation></sequence></clade></clade></clade></clade></clade></clade></clade></clade><clade><branch_length>0.021067</branch_length><color><red>1</red><green>103</green><blue>149</blue></color><clade><branch_length>0.068199</branch_length><color><red>1</red><green>103</green><blue>149</blue></color><clade><name>SAMN02745751_01002</name><branch_length>0.189233</branch_length><color><red>1</red><green>103</green><blue>149</blue></color><taxonomy><scientific_name>Firmicutes</scientific_name><common_name>Dethiosulfatibacter DSM 17477</common_name></taxonomy><sequence><symbol>EUT2B</symbol><accession source="UniProtKB">A0A1M6DQA9</accession><name>Dethiosulfatibacter DSM 17477 (Firmicutes) || bmcType=EUT2B (main)  || 90aa || [A0A1M6DQA9]   || peacockBlue2</name><annotation><desc> || bestHMM=P_peacockBlue2_other</desc></annotation></sequence></clade><clade><branch_length>0.065854</branch_length><color><red>1</red><green>103</green><blue>149</blue></color><clade><name>ATZ99_21780</name><branch_length>0.154899</branch_length><color><red>1</red><green>103</green><blue>149</blue></color><taxonomy><scientific_name>Firmicutes</scientific_name><common_name>Thermovenabulum R270</common_name></taxonomy><sequence><symbol>EUT2B</symbol><accession source="UniProtKB">A0A162M5Y3</accession><name>Thermovenabulum R270 (Firmicutes) || bmcType=EUT2B (main)  || 87aa || [A0A162M5Y3]   || peacockBlue2</name><annotation><desc> || bestHMM=P_peacockBlue2_other</desc></annotation></sequence></clade><clade><name>TSYNT_192</name><branch_length>0.262865</branch_length><color><red>1</red><green>103</green><blue>149</blue></color><taxonomy><scientific_name>Firmicutes</scientific_name><common_name>Tepidanaerobacter JL</common_name></taxonomy><sequence><symbol>EUT2B</symbol><accession source="UniProtKB">A0A0U9HDC7</accession><name>Tepidanaerobacter JL (Firmicutes) || bmcType=EUT2B (main)  || 90aa || [A0A0U9HDC7]   || peacockBlue2</name><annotation><desc> || bestHMM=P_peacockBlue2_other</desc></annotation></sequence></clade></clade></clade><clade><branch_length>0.049557</branch_length><color><red>1</red><green>103</green><blue>149</blue></color><clade><name>COA36_05795</name><branch_length>0.090487</branch_length><color><red>1</red><green>103</green><blue>149</blue></color><taxonomy><scientific_name>Proteobacteria</scientific_name><common_name>Desulfotalea (COA36)</common_name></taxonomy><sequence><symbol>GRM1B</symbol><accession source="UniProtKB">A0A2G2DVM2</accession><name>Desulfotalea (COA36) (Proteobacteria) || bmcType=GRM1B (main)  || 87aa || [A0A2G2DVM2]   || peacockBlue2</name><annotation><desc>2seqs_id80 ||  || bestHMM=P_peacockBlue2_other</desc></annotation></sequence></clade><clade><branch_length>0.029137</branch_length><color><red>1</red><green>103</green><blue>149</blue></color><clade><name>SAMN06295933_2794</name><branch_length>0.139347</branch_length><color><red>1</red><green>103</green><blue>149</blue></color><taxonomy><scientific_name>Proteobacteria</scientific_name><common_name>Desulfovibrio K3S</common_name></taxonomy><sequence><symbol>GRM1B</symbol><accession source="UniProtKB">A0A1X7E8U9</accession><name>Desulfovibrio K3S (Proteobacteria) || bmcType=GRM1B (main)  || 103aa || [A0A1X7E8U9]   || peacockBlue2</name><annotation><desc>2seqs_id80 ||  || bestHMM=P_peacockBlue2_other</desc></annotation></sequence></clade><clade><branch_length>0.020292</branch_length><color><red>1</red><green>103</green><blue>149</blue></color><clade><branch_length>0.022122</branch_length><color><red>1</red><green>103</green><blue>149</blue></color><clade><name>SAMN05216233_105268</name><branch_length>0.119267</branch_length><color><red>1</red><green>103</green><blue>149</blue></color><taxonomy><scientific_name>Proteobacteria</scientific_name><common_name>Desulfoluna AA1</common_name></taxonomy><sequence><symbol>EUT2_GRM1</symbol><accession source="UniProtKB">A0A1G5EBI3</accession><name>Desulfoluna AA1 (Proteobacteria) || bmcType=EUT2_GRM1 (main) (omitted) || 91aa || [A0A1G5EBI3]   || peacockBlue2</name><annotation><desc>4seqs_id80 || 3loci_inTaxon || bestHMM=P_peacockBlue2_other</desc></annotation></sequence></clade><clade><name>SAMN05660420_01717</name><branch_length>0.163862</branch_length><color><red>1</red><green>103</green><blue>149</blue></color><taxonomy><scientific_name>Proteobacteria</scientific_name><common_name>Desulfuromusa DSM 7343</common_name></taxonomy><sequence><symbol>EUT2B</symbol><accession source="UniProtKB">A0A1H3ZXH2</accession><name>Desulfuromusa DSM 7343 (Proteobacteria) || bmcType=EUT2B (main)  || 91aa || [A0A1H3ZXH2]   || peacockBlue2</name><annotation><desc> || bestHMM=P_peacockBlue2_other</desc></annotation></sequence></clade></clade><clade><branch_length>1.0E-6</branch_length><color><red>1</red><green>103</green><blue>149</blue></color><clade><name>KM92DES2_10373</name><branch_length>0.125398</branch_length><color><red>1</red><green>103</green><blue>149</blue></color><taxonomy><scientific_name>Proteobacteria</scientific_name><common_name>Desulfovibrio (KM92DES2)</common_name></taxonomy><sequence><symbol>GRM1B</symbol><accession source="UniProtKB">A0A212J1E8</accession><name>Desulfovibrio (KM92DES2) (Proteobacteria) || bmcType=GRM1B (main)  || 95aa || [A0A212J1E8]   || peacockBlue2</name><annotation><desc>6seqs_id80 ||  || bestHMM=P_peacockBlue2_other</desc></annotation></sequence></clade><clade><branch_length>0.018976</branch_length><color><red>1</red><green>103</green><blue>149</blue></color><clade><name>SAMN02745220_04759</name><branch_length>0.274811</branch_length><color><red>1</red><green>103</green><blue>149</blue></color><taxonomy><scientific_name>Proteobacteria</scientific_name><common_name>Desulfopila DSM 18488</common_name></taxonomy><sequence><symbol>GRM1B</symbol><accession source="UniProtKB">A0A1M7YJI3</accession><name>Desulfopila DSM 18488 (Proteobacteria) || bmcType=GRM1B (main)  || 93aa || [A0A1M7YJI3]   || peacockBlue2</name><annotation><desc>2seqs_id80 ||  || bestHMM=P_peacockBlue2_other</desc></annotation></sequence></clade><clade><branch_length>0.018259</branch_length><color><red>1</red><green>103</green><blue>149</blue></color><clade><name>MORIYA_2252</name><branch_length>0.073581</branch_length><color><red>1</red><green>103</green><blue>149</blue></color><taxonomy><scientific_name>Proteobacteria</scientific_name><common_name>Moritella DB21MT 5</common_name></taxonomy><sequence><symbol>GRM1B</symbol><accession source="UniProtKB">A0A330LPC3</accession><name>Moritella DB21MT 5 (Proteobacteria) || bmcType=GRM1B (main)  || 88aa || [A0A330LPC3]   || peacockBlue2</name><annotation><desc> || bestHMM=P_peacockBlue2_other</desc></annotation></sequence></clade><clade><branch_length>0.031542</branch_length><color><red>1</red><green>103</green><blue>149</blue></color><clade><branch_length>0.122346</branch_length><color><red>4</red><green>217</green><blue>255</blue></color><clade><branch_length>0.14488</branch_length><color><red>4</red><green>217</green><blue>255</blue></color><clade><name>Dred_1301</name><branch_length>0.129877</branch_length><color><red>4</red><green>217</green><blue>255</blue></color><taxonomy><scientific_name>Firmicutes</scientific_name><common_name>Desulfotomaculum MI-1</common_name></taxonomy><sequence><symbol>EUT2D</symbol><accession source="UniProtKB">A4J432</accession><name>Desulfotomaculum MI-1 (Firmicutes) || bmcType=EUT2D (main)  || 96aa || [A4J432]   || neonBlue</name><annotation><desc> || 2loci_inTaxon || bestHMM=P_neonBlue_rmm1like</desc></annotation></sequence></clade><clade><branch_length>0.054549</branch_length><color><red>4</red><green>217</green><blue>255</blue></color><clade><name>AKG39_06010</name><branch_length>0.439765</branch_length><color><red>4</red><green>217</green><blue>255</blue></color><taxonomy><scientific_name>Firmicutes</scientific_name><common_name>Acetobacterium DSM 8239</common_name></taxonomy><sequence><symbol>EUT2B</symbol><accession source="UniProtKB">A0A0L6U1U4</accession><name>Acetobacterium DSM 8239 (Firmicutes) || bmcType=EUT2B (main)  || 95aa || [A0A0L6U1U4]   || neonBlue</name><annotation><desc>3seqs_id80 || 3loci_inTaxon || bestHMM=P_neonBlue_rmm1like</desc></annotation></sequence></clade><clade><branch_length>0.01899</branch_length><color><red>4</red><green>217</green><blue>255</blue></color><clade><name>AB840_05600</name><branch_length>1.133972</branch_length><color><red>4</red><green>217</green><blue>255</blue></color><taxonomy><scientific_name>Firmicutes</scientific_name><common_name>Megasphaera DSM 20462 (AB840)</common_name></taxonomy><sequence><symbol>GRM1A</symbol><accession source="UniProtKB">A0A0J6WYE7</accession><name>Megasphaera DSM 20462 (AB840) (Firmicutes) || bmcType=GRM1A (main)  || 87aa || [A0A0J6WYE7]   || neonBlue</name><annotation><desc> || 3loci_inTaxon || bestHMM=P_neonBlue_rmm1like</desc></annotation></sequence></clade><clade><branch_length>0.051879</branch_length><color><red>4</red><green>217</green><blue>255</blue></color><clade><name>DesyoDRAFT_4531</name><branch_length>0.154555</branch_length><color><red>4</red><green>217</green><blue>255</blue></color><taxonomy><scientific_name>Firmicutes</scientific_name><common_name>Desulfosporosinus DSM 17734</common_name></taxonomy><sequence><symbol>GRMguf</symbol><accession source="UniProtKB">H5XXY2</accession><name>Desulfosporosinus DSM 17734 (Firmicutes) || bmcType=GRMguf (main)  || 96aa || [H5XXY2]   || neonBlue</name><annotation><desc>2seqs_id80 || 3loci_inTaxon || bestHMM=P_neonBlue_rmm1like</desc></annotation></sequence></clade><clade><name>CVU89_07490</name><branch_length>0.224563</branch_length><color><red>4</red><green>217</green><blue>255</blue></color><taxonomy><scientific_name>Firmicutes</scientific_name><common_name>unclassified-Firmicutes HGW-Firmicutes-14</common_name></taxonomy><sequence><symbol>EUT2D</symbol><accession source="UniProtKB">A0A2N2DHA0</accession><name>unclassified-Firmicutes HGW-Firmicutes-14 (Firmicutes) || bmcType=EUT2D (main)  || 92aa || [A0A2N2DHA0]   || neonBlue</name><annotation><desc> || bestHMM=P_neonBlue_rmm1like</desc></annotation></sequence></clade></clade></clade></clade></clade><clade><branch_length>1.0E-6</branch_length><color><red>4</red><green>217</green><blue>255</blue></color><clade><branch_length>0.062457</branch_length><color><red>4</red><green>217</green><blue>255</blue></color><clade><branch_length>0.026721</branch_length><color><red>4</red><green>217</green><blue>255</blue></color><clade><name>SAMN02745174_01154</name><branch_length>0.186521</branch_length><color><red>4</red><green>217</green><blue>255</blue></color><taxonomy><scientific_name>Fusobacteria</scientific_name><common_name>Cetobacterium ATCC 700028</common_name></taxonomy><sequence><symbol>EUT2F</symbol><accession source="UniProtKB">A0A1T4MCR2</accession><name>Cetobacterium ATCC 700028 (Fusobacteria) || bmcType=EUT2F (main)  || 82aa || [A0A1T4MCR2]   || neonBlue</name><annotation><desc> || 2loci_inTaxon || bestHMM=P_neonBlue_rmm1like</desc></annotation></sequence></clade><clade><name>HMPREF0202_01043</name><branch_length>0.247806</branch_length><color><red>4</red><green>217</green><blue>255</blue></color><taxonomy><scientific_name>Fusobacteria</scientific_name><common_name>Cetobacterium ATCC BAA-474</common_name></taxonomy><sequence><symbol>EUT2F</symbol><accession source="UniProtKB">U7VC30</accession><name>Cetobacterium ATCC BAA-474 (Fusobacteria) || bmcType=EUT2F (main)  || 83aa || [U7VC30]   || neonBlue</name><annotation><desc> || bestHMM=P_neonBlue_rmm1like</desc></annotation></sequence></clade></clade><clade><branch_length>0.052527</branch_length><color><red>4</red><green>217</green><blue>255</blue></color><clade><name>FV113G1_32170</name><branch_length>0.018963</branch_length><color><red>4</red><green>217</green><blue>255</blue></color><taxonomy><scientific_name>Fusobacteria</scientific_name><common_name>Fusobacterium TM07-10 (FV113G1)</common_name></taxonomy><sequence><symbol>EUT2F</symbol><accession source="UniProtKB">A0A250LY58</accession><name>Fusobacterium TM07-10 (FV113G1) (Fusobacteria) || bmcType=EUT2F (main)  || 82aa || [A0A250LY58]   || neonBlue</name><annotation><desc>6seqs_id98 || 6seqs_id80 ||  || bestHMM=P_neonBlue_rmm1like</desc></annotation></sequence></clade><clade><branch_length>0.167062</branch_length><color><red>4</red><green>217</green><blue>255</blue></color><clade><name>DV867_09835</name><branch_length>0.22306</branch_length><color><red>4</red><green>217</green><blue>255</blue></color><taxonomy><scientific_name>Fusobacteria</scientific_name><common_name>Psychrilyobacter S5</common_name></taxonomy><sequence><symbol>EUT2F</symbol><accession source="UniProtKB">A0A369XY78</accession><name>Psychrilyobacter S5 (Fusobacteria) || bmcType=EUT2F (main)  || 87aa || [A0A369XY78]   || neonBlue</name><annotation><desc>2seqs_id98 || 3seqs_id80 ||  || bestHMM=P_neonBlue_rmm1like</desc></annotation></sequence></clade><clade><branch_length>0.363079</branch_length><color><red>4</red><green>217</green><blue>255</blue></color><clade><name>BN466_01047</name><branch_length>0.245084</branch_length><color><red>4</red><green>217</green><blue>255</blue></color><taxonomy><scientific_name>Firmicutes</scientific_name><common_name>unclassified-Firmicutes MGS:110</common_name></taxonomy><sequence><symbol>EUT2G</symbol><accession source="UniProtKB">R5EHE9</accession><name>unclassified-Firmicutes MGS:110 (Firmicutes) || bmcType=EUT2G (main)  || 77aa || [R5EHE9]   || neonBlue</name><annotation><desc>2seqs_id98 || 4seqs_id80 ||  || bestHMM=P_neonBlue_rmm1like</desc></annotation></sequence></clade><clade><name>BHW33_01980</name><branch_length>0.437091</branch_length><color><red>4</red><green>217</green><blue>255</blue></color><taxonomy><scientific_name>Firmicutes</scientific_name><common_name>unclassified-Firmicutes CAG:137_57_8</common_name></taxonomy><sequence><symbol>EUT2G</symbol><accession source="UniProtKB">A0A1Q6QN78</accession><name>unclassified-Firmicutes CAG:137_57_8 (Firmicutes) || bmcType=EUT2G (main)  || 83aa || [A0A1Q6QN78]   || neonBlue</name><annotation><desc>2seqs_id98 || 2seqs_id80 ||  || bestHMM=P_neonBlue_rmm1like</desc></annotation></sequence></clade></clade></clade></clade></clade><clade><branch_length>0.027836</branch_length><color><red>4</red><green>217</green><blue>255</blue></color><clade><name>BIV18_06925</name><branch_length>0.342523</branch_length><color><red>4</red><green>217</green><blue>255</blue></color><taxonomy><scientific_name>Firmicutes</scientific_name><common_name>Peptoniphilus 12936</common_name></taxonomy><sequence><symbol>GRM1A</symbol><accession source="UniProtKB">A0A1U7M0U9</accession><name>Peptoniphilus 12936 (Firmicutes) || bmcType=GRM1A (main)  || 88aa || [A0A1U7M0U9]   || neonBlue</name><annotation><desc> || 2loci_inTaxon || bestHMM=P_neonBlue_rmm1like</desc></annotation></sequence></clade><clade><branch_length>0.049655</branch_length><color><red>4</red><green>217</green><blue>255</blue></color><clade><branch_length>0.151721</branch_length><color><red>4</red><green>217</green><blue>255</blue></color><clade><name>B0D91_15025</name><branch_length>0.249238</branch_length><color><red>4</red><green>217</green><blue>255</blue></color><taxonomy><scientific_name>Proteobacteria</scientific_name><common_name>unclassified-Oceanospirillales LUC14_002_19_P2</common_name></taxonomy><sequence><symbol>fragmented</symbol><accession source="UniProtKB">A0A1Y1R0X9</accession><name>unclassified-Oceanospirillales LUC14_002_19_P2 (Proteobacteria) || bmcType=fragmented (sat) (omitted) || 89aa || [A0A1Y1R0X9]   || neonBlue</name><annotation><desc> || bestHMM=P_neonBlue_rmm1like</desc></annotation></sequence></clade><clade><branch_length>0.121139</branch_length><color><red>4</red><green>217</green><blue>255</blue></color><clade><name>DC094_15125</name><branch_length>0.055316</branch_length><color><red>4</red><green>217</green><blue>255</blue></color><taxonomy><scientific_name>Bacteroidetes</scientific_name><common_name>unclassified-Flavobacteriaceae Hp12</common_name></taxonomy><sequence><symbol>incomplete</symbol><accession source="UniProtKB">A0A2V1GSR8</accession><name>unclassified-Flavobacteriaceae Hp12 (Bacteroidetes) || bmcType=incomplete (main) (omitted) || 88aa || [A0A2V1GSR8]   || neonBlue</name><annotation><desc> || bestHMM=P_neonBlue_rmm1like</desc></annotation></sequence></clade><clade><branch_length>0.463351</branch_length><color><red>4</red><green>217</green><blue>255</blue></color><clade><name>B5G40_14255</name><branch_length>0.073162</branch_length><color><red>4</red><green>217</green><blue>255</blue></color><taxonomy><scientific_name>Firmicutes</scientific_name><common_name>Flavonifractor An9</common_name></taxonomy><sequence><symbol>EUT2G</symbol><accession source="UniProtKB">A0A1Y3RC38</accession><name>Flavonifractor An9 (Firmicutes) || bmcType=EUT2G (main)  || 76aa || [A0A1Y3RC38]   || neonBlue</name><annotation><desc>6seqs_id80 ||  || bestHMM=P_neonBlue_rmm1like</desc></annotation></sequence></clade><clade><branch_length>0.166768</branch_length><color><red>4</red><green>217</green><blue>255</blue></color><clade><name>SAMEA3545396_02049</name><branch_length>0.229751</branch_length><color><red>4</red><green>217</green><blue>255</blue></color><taxonomy><scientific_name>Firmicutes</scientific_name><common_name>Flavonifractor (SAMEA3545396)</common_name></taxonomy><sequence><symbol>EUT2G</symbol><accession source="UniProtKB">A0A1C6FPC8</accession><name>Flavonifractor (SAMEA3545396) (Firmicutes) || bmcType=EUT2G (main)  || 77aa || [A0A1C6FPC8]   || neonBlue</name><annotation><desc>2seqs_id80 || 3loci_inTaxon || bestHMM=P_neonBlue_rmm1like</desc></annotation></sequence></clade><clade><name>ERS852518_03205</name><branch_length>0.449097</branch_length><color><red>4</red><green>217</green><blue>255</blue></color><taxonomy><scientific_name>Firmicutes</scientific_name><common_name>Flavonifractor 2789STDY5834932 (ERS852518)</common_name></taxonomy><sequence><symbol>EUT2G</symbol><accession source="UniProtKB">A0A174UK76</accession><name>Flavonifractor 2789STDY5834932 (ERS852518) (Firmicutes) || bmcType=EUT2G (main)  || 82aa || [A0A174UK76]   || neonBlue</name><annotation><desc>2seqs_id98 || 2seqs_id80 || 5loci_inTaxon || bestHMM=P_neonBlue_rmm1like</desc></annotation></sequence></clade></clade></clade></clade></clade><clade><branch_length>0.096218</branch_length><color><red>4</red><green>217</green><blue>255</blue></color><clade><name>AXF16_03980</name><branch_length>0.181756</branch_length><color><red>4</red><green>217</green><blue>255</blue></color><taxonomy><scientific_name>Fusobacteria</scientific_name><common_name>Fusobacterium W7671</common_name></taxonomy><sequence><symbol>EUT2F</symbol><accession source="UniProtKB">A0A223AWA4</accession><name>Fusobacterium W7671 (Fusobacteria) || bmcType=EUT2F (main)  || 82aa || [A0A223AWA4]   || neonBlue</name><annotation><desc>9seqs_id98 || 50seqs_id80 ||  || bestHMM=P_neonBlue_rmm1like</desc></annotation></sequence></clade><clade><branch_length>0.081986</branch_length><color><red>4</red><green>217</green><blue>255</blue></color><clade><branch_length>0.104656</branch_length><color><red>4</red><green>217</green><blue>255</blue></color><clade><name>FC24_GL001569</name><branch_length>0.142539</branch_length><color><red>4</red><green>217</green><blue>255</blue></color><taxonomy><scientific_name>Firmicutes</scientific_name><common_name>Lactobacillus DSM 20253</common_name></taxonomy><sequence><symbol>EUT2A</symbol><accession source="UniProtKB">A0A0R2CZX0</accession><name>Lactobacillus DSM 20253 (Firmicutes) || bmcType=EUT2A (main)  || 92aa || [A0A0R2CZX0]   || neonBlue</name><annotation><desc> || 2loci_inTaxon || bestHMM=P_neonBlue_rmm1like</desc></annotation></sequence></clade><clade><name>CNR29_11435</name><branch_length>0.36271</branch_length><color><red>4</red><green>217</green><blue>255</blue></color><taxonomy><scientific_name>Firmicutes</scientific_name><common_name>Lactobacillus D7 (CNR29)</common_name></taxonomy><sequence><symbol>EUT2A</symbol><accession source="UniProtKB">A0A2A3TZQ4</accession><name>Lactobacillus D7 (CNR29) (Firmicutes) || bmcType=EUT2A (main)  || 91aa || [A0A2A3TZQ4]   || neonBlue</name><annotation><desc>2seqs_id98 || 2seqs_id80 || 2loci_inTaxon || bestHMM=P_neonBlue_rmm1like</desc></annotation></sequence></clade></clade><clade><branch_length>0.490875</branch_length><color><red>3</red><green>10</green><blue>167</blue></color><clade><branch_length>0.323214</branch_length><color><red>3</red><green>10</green><blue>167</blue></color><clade><name>RHA1_ro10417</name><branch_length>0.188541</branch_length><color><red>3</red><green>10</green><blue>167</blue></color><taxonomy><scientific_name>Actinobacteria</scientific_name><common_name>Rhodococcus RHA1</common_name></taxonomy><sequence><symbol>RMM1</symbol><accession source="UniProtKB">Q0RVS4</accession><name>Rhodococcus RHA1 (Actinobacteria) || bmcType=RMM1 (main)  || 88aa || [Q0RVS4]  rmmP || cobaltBlue</name><annotation><desc>2seqs_id98 || 2seqs_id80 || rmmP || bestHMM=P_cobaltBlue_rmm1</desc></annotation></sequence></clade><clade><name>BVC93_24800</name><branch_length>0.28285</branch_length><color><red>3</red><green>10</green><blue>167</blue></color><taxonomy><scientific_name>Actinobacteria</scientific_name><common_name>Mycobacterium MS1601</common_name></taxonomy><sequence><symbol>RMM1</symbol><accession source="UniProtKB">A0A1P8XFG4</accession><name>Mycobacterium MS1601 (Actinobacteria) || bmcType=RMM1 (main)  || 93aa || [A0A1P8XFG4]  rmmP || cobaltBlue</name><annotation><desc>rmmP || bestHMM=P_cobaltBlue_rmm1</desc></annotation></sequence></clade></clade><clade><branch_length>0.030013</branch_length><color><red>3</red><green>10</green><blue>167</blue></color><clade><branch_length>0.100483</branch_length><color><red>3</red><green>10</green><blue>167</blue></color><clade><name>B0E49_10545</name><branch_length>0.594777</branch_length><color><red>3</red><green>10</green><blue>167</blue></color><taxonomy><scientific_name>Proteobacteria</scientific_name><common_name>Polaromonas C04</common_name></taxonomy><sequence><symbol>RMM1</symbol><accession source="UniProtKB">A0A1S8FU34</accession><name>Polaromonas C04 (Proteobacteria) || bmcType=RMM1 (main)  || 79aa || [A0A1S8FU34]  rmmP || cobaltBlue</name><annotation><desc>2seqs_id98 || 2seqs_id80 || rmmP || bestHMM=P_cobaltBlue_rmm1</desc></annotation></sequence></clade><clade><branch_length>0.09646</branch_length><color><red>3</red><green>10</green><blue>167</blue></color><clade><name>SAMN02982931_04343</name><branch_length>0.250318</branch_length><color><red>3</red><green>10</green><blue>167</blue></color><taxonomy><scientific_name>Proteobacteria</scientific_name><common_name>Bauldia ATCC 35022</common_name></taxonomy><sequence><symbol>RMM1</symbol><accession source="UniProtKB">A0A1G6EBN6</accession><name>Bauldia ATCC 35022 (Proteobacteria) || bmcType=RMM1 (main)  || 91aa || [A0A1G6EBN6]  rmmP || cobaltBlue</name><annotation><desc>rmmP || bestHMM=P_cobaltBlue_rmm1</desc></annotation></sequence></clade><clade><name>B9Z38_07310</name><branch_length>0.563309</branch_length><color><red>3</red><green>10</green><blue>167</blue></color><taxonomy><scientific_name>Proteobacteria</scientific_name><common_name>Limnohabitans MMS-10A-160</common_name></taxonomy><sequence><symbol>RMM1</symbol><accession source="UniProtKB">A0A315BYJ3</accession><name>Limnohabitans MMS-10A-160 (Proteobacteria) || bmcType=RMM1 (main)  || 89aa || [A0A315BYJ3]  rmmP || cobaltBlue</name><annotation><desc>3seqs_id98 || 13seqs_id80 || rmmP || bestHMM=P_cobaltBlue_rmm1</desc></annotation></sequence></clade></clade></clade><clade><branch_length>0.154028</branch_length><color><red>3</red><green>10</green><blue>167</blue></color><clade><name>DQ384_37315</name><branch_length>0.19792</branch_length><color><red>3</red><green>10</green><blue>167</blue></color><taxonomy><scientific_name>Actinobacteria</scientific_name><common_name>Sphaerisporangium CCTCC AA 208026</common_name></taxonomy><sequence><symbol>RMM1</symbol><accession source="UniProtKB">A0A367EQC3</accession><name>Sphaerisporangium CCTCC AA 208026 (Actinobacteria) || bmcType=RMM1 (main)  || 82aa || [A0A367EQC3]  rmmP || cobaltBlue</name><annotation><desc>3seqs_id80 || rmmP || bestHMM=P_cobaltBlue_rmm1</desc></annotation></sequence></clade><clade><branch_length>0.107672</branch_length><color><red>3</red><green>10</green><blue>167</blue></color><clade><name>EB72_06590</name><branch_length>1.0E-6</branch_length><color><red>3</red><green>10</green><blue>167</blue></color><taxonomy><scientific_name>Actinobacteria</scientific_name><common_name>Mycobacterium SWH-M1</common_name></taxonomy><sequence><symbol>RMM1</symbol><accession source="UniProtKB">A0A1Q4SX91</accession><name>Mycobacterium SWH-M1 (Actinobacteria) || bmcType=RMM1 (main)  || 81aa || [A0A1Q4SX91] 5L37' rmmP || cobaltBlue</name><annotation><desc>2seqs_id98 || 7seqs_id80 || rmmP || bestHMM=P_cobaltBlue_rmm1</desc></annotation></sequence></clade><clade><branch_length>0.161643</branch_length><color><red>3</red><green>10</green><blue>167</blue></color><clade><branch_length>0.616735</branch_length><color><red>3</red><green>10</green><blue>167</blue></color><clade><name>AZ468_15405</name><branch_length>0.073713</branch_length><color><red>3</red><green>10</green><blue>167</blue></color><taxonomy><scientific_name>Proteobacteria</scientific_name><common_name>Vibrio PP-638</common_name></taxonomy><sequence><symbol>RMM1</symbol><accession source="UniProtKB">A0A178J4T3</accession><name>Vibrio PP-638 (Proteobacteria) || bmcType=RMM1 (main)  || 80aa || [A0A178J4T3]  rmmP || cobaltBlue</name><annotation><desc>rmmP || bestHMM=P_cobaltBlue_rmm1</desc></annotation></sequence></clade><clade><name>VTAP4600_A1714</name><branch_length>0.334396</branch_length><color><red>3</red><green>10</green><blue>167</blue></color><taxonomy><scientific_name>Proteobacteria</scientific_name><common_name>Vibrio tapetis</common_name></taxonomy><sequence><symbol>RMM1</symbol><accession source="UniProtKB">A0A2N8ZCT4</accession><name>Vibrio tapetis (Proteobacteria) || bmcType=RMM1 (main)  || 81aa || [A0A2N8ZCT4]  rmmP || cobaltBlue</name><annotation><desc>rmmP || bestHMM=P_cobaltBlue_rmm1</desc></annotation></sequence></clade></clade><clade><branch_length>0.10662</branch_length><color><red>3</red><green>10</green><blue>167</blue></color><clade><name>PEL8287_02589</name><branch_length>0.184653</branch_length><color><red>3</red><green>10</green><blue>167</blue></color><taxonomy><scientific_name>Proteobacteria</scientific_name><common_name>Pelagicola CECT 8287</common_name></taxonomy><sequence><symbol>RMM2</symbol><accession source="UniProtKB">A0A1Y5SW08</accession><name>Pelagicola CECT 8287 (Proteobacteria) || bmcType=RMM2 (main)  || 78aa || [A0A1Y5SW08]  rmmP || cobaltBlue</name><annotation><desc>2seqs_id80 || rmmP || bestHMM=P_cobaltBlue_rmm1</desc></annotation></sequence></clade><clade><branch_length>0.087854</branch_length><color><red>3</red><green>10</green><blue>167</blue></color><clade><name>DCS45_09845</name><branch_length>0.126448</branch_length><color><red>3</red><green>10</green><blue>167</blue></color><taxonomy><scientific_name>Proteobacteria</scientific_name><common_name>Roseovarius nubinhibens</common_name></taxonomy><sequence><symbol>RMM2</symbol><accession source="UniProtKB">A0A348WCA0</accession><name>Roseovarius nubinhibens (Proteobacteria) || bmcType=RMM2 (main)  || 81aa || [A0A348WCA0]  rmmP || cobaltBlue</name><annotation><desc>2seqs_id80 || rmmP || bestHMM=P_cobaltBlue_rmm1</desc></annotation></sequence></clade><clade><branch_length>0.070358</branch_length><color><red>3</red><green>10</green><blue>167</blue></color><clade><name>DIU65_11505</name><branch_length>0.089349</branch_length><color><red>3</red><green>10</green><blue>167</blue></color><taxonomy><scientific_name>Proteobacteria</scientific_name><common_name>unclassified-Proteobacteria (DIU65)</common_name></taxonomy><sequence><symbol>RMM2</symbol><accession source="UniProtKB">A0A2W4NV15</accession><name>unclassified-Proteobacteria (DIU65) (Proteobacteria) || bmcType=RMM2 (main)  || 93aa || [A0A2W4NV15]  rmmP || cobaltBlue</name><annotation><desc>5seqs_id80 || rmmP || bestHMM=P_cobaltBlue_rmm1</desc></annotation></sequence></clade><clade><name>Veis_0663</name><branch_length>0.099576</branch_length><color><red>3</red><green>10</green><blue>167</blue></color><taxonomy><scientific_name>Proteobacteria</scientific_name><common_name>Verminephrobacter EF01-2</common_name></taxonomy><sequence><symbol>RMM2</symbol><accession source="UniProtKB">A1WFN9</accession><name>Verminephrobacter EF01-2 (Proteobacteria) || bmcType=RMM2 (main)  || 94aa || [A1WFN9]  rmmP || cobaltBlue</name><annotation><desc>2seqs_id98 || 2seqs_id80 || rmmP || bestHMM=P_cobaltBlue_rmm1</desc></annotation></sequence></clade></clade></clade></clade></clade></clade></clade></clade></clade></clade></clade></clade></clade></clade></clade><clade><branch_length>0.165385</branch_length><color><red>183</red><green>255</green><blue>250</blue></color><clade><branch_length>0.0325</branch_length><color><red>183</red><green>255</green><blue>250</blue></color><clade><name>B0537_00270</name><branch_length>0.114817</branch_length><color><red>183</red><green>255</green><blue>250</blue></color><taxonomy><scientific_name>Firmicutes</scientific_name><common_name>Desulfotomaculum GSS09</common_name></taxonomy><sequence><symbol>GRM1A</symbol><accession source="UniProtKB">A0A1S6ISF5</accession><name>Desulfotomaculum GSS09 (Firmicutes) || bmcType=GRM1A (main)  || 86aa || [A0A1S6ISF5]   || paleCyan</name><annotation><desc>13seqs_id80 ||  || bestHMM=P_paleCyan_true-grm1</desc></annotation></sequence></clade><clade><name>ACT01_04845</name><branch_length>0.244519</branch_length><color><red>183</red><green>255</green><blue>250</blue></color><taxonomy><scientific_name>Firmicutes</scientific_name><common_name>Megasphaera MH</common_name></taxonomy><sequence><symbol>GRM1A</symbol><accession source="UniProtKB">A0A344MI77</accession><name>Megasphaera MH (Firmicutes) || bmcType=GRM1A (main)  || 86aa || [A0A344MI77]   || paleCyan</name><annotation><desc>3seqs_id98 || 4seqs_id80 ||  || bestHMM=P_paleCyan_true-grm1</desc></annotation></sequence></clade></clade><clade><branch_length>0.112777</branch_length><color><red>183</red><green>255</green><blue>250</blue></color><clade><branch_length>0.018905</branch_length><color><red>183</red><green>255</green><blue>250</blue></color><clade><name>B0673_07265</name><branch_length>0.098183</branch_length><color><red>183</red><green>255</green><blue>250</blue></color><taxonomy><scientific_name>Firmicutes</scientific_name><common_name>Clostridium 1275_DC</common_name></taxonomy><sequence><symbol>GRM1A</symbol><accession source="UniProtKB">A0A1T1F3G8</accession><name>Clostridium 1275_DC (Firmicutes) || bmcType=GRM1A (main)  || 87aa || [A0A1T1F3G8]   || paleCyan</name><annotation><desc>2seqs_id98 || 6seqs_id80 ||  || bestHMM=P_paleCyan_true-grm1</desc></annotation></sequence></clade><clade><name>A5865_001119</name><branch_length>0.148248</branch_length><color><red>183</red><green>255</green><blue>250</blue></color><taxonomy><scientific_name>Firmicutes</scientific_name><common_name>Enterococcus 12E11_DIV0728</common_name></taxonomy><sequence><symbol>GRM1A</symbol><accession source="UniProtKB">A0A242HPR9</accession><name>Enterococcus 12E11_DIV0728 (Firmicutes) || bmcType=GRM1A (main)  || 86aa || [A0A242HPR9]   || paleCyan</name><annotation><desc>3seqs_id98 || 4seqs_id80 ||  || bestHMM=P_paleCyan_true-grm1</desc></annotation></sequence></clade></clade><clade><branch_length>0.036322</branch_length><color><red>183</red><green>255</green><blue>250</blue></color><clade><name>Amet_3829</name><branch_length>0.265172</branch_length><color><red>183</red><green>255</green><blue>250</blue></color><taxonomy><scientific_name>Firmicutes</scientific_name><common_name>Alkaliphilus QYMF</common_name></taxonomy><sequence><symbol>GRM1A</symbol><accession source="UniProtKB">A6TUS8</accession><name>Alkaliphilus QYMF (Firmicutes) || bmcType=GRM1A (main)  || 87aa || [A6TUS8]   || paleCyan</name><annotation><desc> || 3loci_inTaxon || bestHMM=P_paleCyan_true-grm1</desc></annotation></sequence></clade><clade><branch_length>0.038547</branch_length><color><red>183</red><green>255</green><blue>250</blue></color><clade><branch_length>0.102362</branch_length><color><red>183</red><green>255</green><blue>250</blue></color><clade><name>BKM67_04915</name><branch_length>0.218249</branch_length><color><red>183</red><green>255</green><blue>250</blue></color><taxonomy><scientific_name>Firmicutes</scientific_name><common_name>Streptococcus 01ZN-TG187 (BKM67)</common_name></taxonomy><sequence><symbol>GRM1A</symbol><accession source="UniProtKB">A0A0Z8CJ00</accession><name>Streptococcus 01ZN-TG187 (BKM67) (Firmicutes) || bmcType=GRM1A (main)  || 99aa || [A0A0Z8CJ00]   || paleCyan</name><annotation><desc>7seqs_id98 || 15seqs_id80 ||  || bestHMM=P_paleCyan_true-grm1</desc></annotation></sequence></clade><clade><branch_length>0.030481</branch_length><color><red>183</red><green>255</green><blue>250</blue></color><clade><name>BCR24_02695</name><branch_length>0.13683</branch_length><color><red>183</red><green>255</green><blue>250</blue></color><taxonomy><scientific_name>Firmicutes</scientific_name><common_name>Enterococcus LMG 26676</common_name></taxonomy><sequence><symbol>GRM1A</symbol><accession source="UniProtKB">A0A1E5HDP4</accession><name>Enterococcus LMG 26676 (Firmicutes) || bmcType=GRM1A (main)  || 87aa || [A0A1E5HDP4]   || paleCyan</name><annotation><desc>24seqs_id80 ||  || bestHMM=P_paleCyan_true-grm1</desc></annotation></sequence></clade><clade><name>Clos_2392</name><branch_length>0.246188</branch_length><color><red>183</red><green>255</green><blue>250</blue></color><taxonomy><scientific_name>Firmicutes</scientific_name><common_name>Alkaliphilus OhILAs</common_name></taxonomy><sequence><symbol>GRM1A</symbol><accession source="UniProtKB">A8MJE2</accession><name>Alkaliphilus OhILAs (Firmicutes) || bmcType=GRM1A (main)  || 86aa || [A8MJE2]   || paleCyan</name><annotation><desc> || 3loci_inTaxon || bestHMM=P_paleCyan_true-grm1</desc></annotation></sequence></clade></clade></clade><clade><branch_length>0.011924</branch_length><color><red>183</red><green>255</green><blue>250</blue></color><clade><name>SAMN02745174_01575</name><branch_length>0.303</branch_length><color><red>183</red><green>255</green><blue>250</blue></color><taxonomy><scientific_name>Fusobacteria</scientific_name><common_name>Cetobacterium ATCC 700028</common_name></taxonomy><sequence><symbol>GRM1A</symbol><accession source="UniProtKB">A0A1T4NLP2</accession><name>Cetobacterium ATCC 700028 (Fusobacteria) || bmcType=GRM1A (main)  || 88aa || [A0A1T4NLP2]   || paleCyan</name><annotation><desc> || 2loci_inTaxon || bestHMM=P_paleCyan_true-grm1</desc></annotation></sequence></clade><clade><branch_length>0.042691</branch_length><color><red>183</red><green>255</green><blue>250</blue></color><clade><branch_length>0.020452</branch_length><color><red>183</red><green>255</green><blue>250</blue></color><clade><branch_length>1.0E-6</branch_length><color><red>183</red><green>255</green><blue>250</blue></color><clade><name>C7122_00980</name><branch_length>0.270891</branch_length><color><red>183</red><green>255</green><blue>250</blue></color><taxonomy><scientific_name>Firmicutes</scientific_name><common_name>unclassified-Lachnospiraceae F0428</common_name></taxonomy><sequence><symbol>GRM1A</symbol><accession source="UniProtKB">A0A2T4TBT7</accession><name>unclassified-Lachnospiraceae F0428 (Firmicutes) || bmcType=GRM1A (main)  || 91aa || [A0A2T4TBT7]   || paleCyan</name><annotation><desc> || bestHMM=P_paleCyan_true-grm1</desc></annotation></sequence></clade><clade><name>SAMN02194393_04908</name><branch_length>0.204709</branch_length><color><red>183</red><green>255</green><blue>250</blue></color><taxonomy><scientific_name>Firmicutes</scientific_name><common_name>Maledivibacter M1</common_name></taxonomy><sequence><symbol>GRM1A</symbol><accession source="UniProtKB">A0A1T5MJZ7</accession><name>Maledivibacter M1 (Firmicutes) || bmcType=GRM1A (main)  || 86aa || [A0A1T5MJZ7]   || paleCyan</name><annotation><desc> || 6loci_inTaxon || bestHMM=P_paleCyan_true-grm1</desc></annotation></sequence></clade></clade><clade><branch_length>0.059386</branch_length><color><red>183</red><green>255</green><blue>250</blue></color><clade><name>SAMN05660830_01912</name><branch_length>0.269553</branch_length><color><red>183</red><green>255</green><blue>250</blue></color><taxonomy><scientific_name>Proteobacteria</scientific_name><common_name>Desulfovibrio DSM 7057 (SAMN05660830)</common_name></taxonomy><sequence><symbol>GRM1A</symbol><accession source="UniProtKB">A0A1M6HQN0</accession><name>Desulfovibrio DSM 7057 (SAMN05660830) (Proteobacteria) || bmcType=GRM1A (main)  || 91aa || [A0A1M6HQN0]   || paleCyan</name><annotation><desc> || 2loci_inTaxon || bestHMM=P_paleCyan_true-grm1</desc></annotation></sequence></clade><clade><branch_length>0.031406</branch_length><color><red>183</red><green>255</green><blue>250</blue></color><clade><name>PAV_7c02610</name><branch_length>0.143171</branch_length><color><red>183</red><green>255</green><blue>250</blue></color><taxonomy><scientific_name>Firmicutes</scientific_name><common_name>Paenibacillus ATCC 6344 (PAV_7c)</common_name></taxonomy><sequence><symbol>GRM1A</symbol><accession source="UniProtKB">K4ZIU4</accession><name>Paenibacillus ATCC 6344 (PAV_7c) (Firmicutes) || bmcType=GRM1A (main)  || 87aa || [K4ZIU4]   || paleCyan</name><annotation><desc>2seqs_id98 || 16seqs_id80 ||  || bestHMM=P_paleCyan_true-grm1</desc></annotation></sequence></clade><clade><name>SAMEA3545284_01697</name><branch_length>0.176294</branch_length><color><red>183</red><green>255</green><blue>250</blue></color><taxonomy><scientific_name>Firmicutes</scientific_name><common_name>Eubacterium (SAMEA3545284)</common_name></taxonomy><sequence><symbol>GRM1A</symbol><accession source="UniProtKB">A0A1C5SRK0</accession><name>Eubacterium (SAMEA3545284) (Firmicutes) || bmcType=GRM1A (main)  || 88aa || [A0A1C5SRK0]   || paleCyan</name><annotation><desc> || bestHMM=P_paleCyan_true-grm1</desc></annotation></sequence></clade></clade></clade></clade><clade><branch_length>0.02913</branch_length><color><red>183</red><green>255</green><blue>250</blue></color><clade><branch_length>0.008812</branch_length><color><red>183</red><green>255</green><blue>250</blue></color><clade><name>AXF21_00820</name><branch_length>0.176068</branch_length><color><red>183</red><green>255</green><blue>250</blue></color><taxonomy><scientific_name>Firmicutes</scientific_name><common_name>Eubacterium ATCC 700079</common_name></taxonomy><sequence><symbol>EUT2B</symbol><accession source="UniProtKB">A0A223B068</accession><name>Eubacterium ATCC 700079 (Firmicutes) || bmcType=EUT2B (main)  || 88aa || [A0A223B068]   || paleCyan</name><annotation><desc> || bestHMM=P_paleCyan_true-grm1</desc></annotation></sequence></clade><clade><name>SAMN05421767_10247</name><branch_length>0.211055</branch_length><color><red>183</red><green>255</green><blue>250</blue></color><taxonomy><scientific_name>Firmicutes</scientific_name><common_name>Granulicatella DSM 15827</common_name></taxonomy><sequence><symbol>GRM1A</symbol><accession source="UniProtKB">A0A1H9HAT3</accession><name>Granulicatella DSM 15827 (Firmicutes) || bmcType=GRM1A (main)  || 88aa || [A0A1H9HAT3]   || paleCyan</name><annotation><desc> || bestHMM=P_paleCyan_true-grm1</desc></annotation></sequence></clade></clade><clade><branch_length>0.058021</branch_length><color><red>183</red><green>255</green><blue>250</blue></color><clade><name>CLJU_c39780</name><branch_length>0.146631</branch_length><color><red>183</red><green>255</green><blue>250</blue></color><taxonomy><scientific_name>Firmicutes</scientific_name><common_name>Clostridium ATCC 55383</common_name></taxonomy><sequence><symbol>GRM1A</symbol><accession source="UniProtKB">D8GIC8</accession><name>Clostridium ATCC 55383 (Firmicutes) || bmcType=GRM1A (main)  || 88aa || [D8GIC8]   || paleCyan</name><annotation><desc>10seqs_id98 || 12seqs_id80 || 3loci_inTaxon || bestHMM=P_paleCyan_true-grm1</desc></annotation></sequence></clade><clade><branch_length>0.01091</branch_length><color><red>183</red><green>255</green><blue>250</blue></color><clade><name>SAMN04489866_103126</name><branch_length>0.207976</branch_length><color><red>183</red><green>255</green><blue>250</blue></color><taxonomy><scientific_name>Firmicutes</scientific_name><common_name>Peptococcus DSM 20475</common_name></taxonomy><sequence><symbol>GRM1A</symbol><accession source="UniProtKB">A0A1G6URH0</accession><name>Peptococcus DSM 20475 (Firmicutes) || bmcType=GRM1A (main)  || 89aa || [A0A1G6URH0]   || paleCyan</name><annotation><desc> || bestHMM=P_paleCyan_true-grm1</desc></annotation></sequence></clade><clade><branch_length>0.065816</branch_length><color><red>183</red><green>255</green><blue>250</blue></color><clade><branch_length>0.034896</branch_length><color><red>183</red><green>255</green><blue>250</blue></color><clade><name>BHK98_03045</name><branch_length>0.066193</branch_length><color><red>183</red><green>255</green><blue>250</blue></color><taxonomy><scientific_name>Firmicutes</scientific_name><common_name>Eubacterium 24907</common_name></taxonomy><sequence><symbol>GRM1A</symbol><accession source="UniProtKB">A0A1Q9JG49</accession><name>Eubacterium 24907 (Firmicutes) || bmcType=GRM1A (main)  || 87aa || [A0A1Q9JG49]   || paleCyan</name><annotation><desc> || bestHMM=P_paleCyan_true-grm1</desc></annotation></sequence></clade><clade><name>C817_05356</name><branch_length>0.103908</branch_length><color><red>183</red><green>255</green><blue>250</blue></color><taxonomy><scientific_name>Firmicutes</scientific_name><common_name>Dorea 43953</common_name></taxonomy><sequence><symbol>GRM1A</symbol><accession source="UniProtKB">R9MNK6</accession><name>Dorea 43953 (Firmicutes) || bmcType=GRM1A (main)  || 88aa || [R9MNK6]   || paleCyan</name><annotation><desc> || bestHMM=P_paleCyan_true-grm1</desc></annotation></sequence></clade></clade><clade><branch_length>0.183063</branch_length><color><red>183</red><green>255</green><blue>250</blue></color><clade><name>BN589_00988</name><branch_length>0.065411</branch_length><color><red>183</red><green>255</green><blue>250</blue></color><taxonomy><scientific_name>Actinobacteria</scientific_name><common_name>Collinsella CAG:289</common_name></taxonomy><sequence><symbol>GRM1A</symbol><accession source="UniProtKB">R7D756</accession><name>Collinsella CAG:289 (Actinobacteria) || bmcType=GRM1A (main)  || 89aa || [R7D756]   || paleCyan</name><annotation><desc>4seqs_id98 || 4seqs_id80 ||  || bestHMM=P_paleCyan_true-grm1</desc></annotation></sequence></clade><clade><name>HMPREF1316_0468</name><branch_length>0.305465</branch_length><color><red>183</red><green>255</green><blue>250</blue></color><taxonomy><scientific_name>Actinobacteria</scientific_name><common_name>Olsenella F0195</common_name></taxonomy><sequence><symbol>GRM1A</symbol><accession source="UniProtKB">U2TJZ8</accession><name>Olsenella F0195 (Actinobacteria) || bmcType=GRM1A (main)  || 89aa || [U2TJZ8]   || paleCyan</name><annotation><desc>8seqs_id80 ||  || bestHMM=P_paleCyan_true-grm1</desc></annotation></sequence></clade></clade></clade></clade></clade></clade></clade></clade></clade></clade></clade></clade></clade></clade></clade></clade></clade></clade></clade></clade></clade></clade></clade></clade></clade></clade></clade></clade></clade></clade></clade></clade><clade><branch_length>1.0E-6</branch_length><clade><branch_length>0.046378</branch_length><clade><name>A2Y21_11015</name><branch_length>0.472357</branch_length><taxonomy><scientific_name>Firmicutes</scientific_name><common_name>unclassified-Clostridiales GWC2_40_7</common_name></taxonomy><sequence><symbol>UA</symbol><accession source="UniProtKB">A0A1F8UCD9</accession><name>unclassified-Clostridiales GWC2_40_7 (Firmicutes) || bmcType=UA (main) (omitted) || 102aa || [A0A1F8UCD9]   || heather0</name><annotation><desc> || bestHMM=P_heather1_spu4like</desc></annotation></sequence></clade><clade><branch_length>0.069067</branch_length><color><red>164</red><green>132</green><blue>172</blue></color><clade><branch_length>0.032665</branch_length><color><red>164</red><green>132</green><blue>172</blue></color><clade><branch_length>0.094932</branch_length><color><red>164</red><green>132</green><blue>172</blue></color><clade><branch_length>0.097872</branch_length><color><red>164</red><green>132</green><blue>172</blue></color><clade><name>BTR25_19515</name><branch_length>0.172206</branch_length><color><red>164</red><green>132</green><blue>172</blue></color><taxonomy><scientific_name>Firmicutes</scientific_name><common_name>Bacillus MRMR6</common_name></taxonomy><sequence><symbol>SPU4</symbol><accession source="UniProtKB">A0A1Q9PMP7</accession><name>Bacillus MRMR6 (Firmicutes) || bmcType=SPU4 (main)  || 99aa || [A0A1Q9PMP7]   || heather1</name><annotation><desc>12seqs_id80 ||  || bestHMM=P_heather1_spu4like</desc></annotation></sequence></clade><clade><branch_length>0.108245</branch_length><color><red>164</red><green>132</green><blue>172</blue></color><clade><name>DFR56_11023</name><branch_length>0.131256</branch_length><color><red>164</red><green>132</green><blue>172</blue></color><taxonomy><scientific_name>Firmicutes</scientific_name><common_name>Pseudogracilibacillus DSM 28556</common_name></taxonomy><sequence><symbol>SPU4</symbol><accession source="UniProtKB">A0A2V3VX56</accession><name>Pseudogracilibacillus DSM 28556 (Firmicutes) || bmcType=SPU4 (main)  || 97aa || [A0A2V3VX56]   || heather1</name><annotation><desc> || 3loci_inTaxon || bestHMM=P_heather1_spu4like</desc></annotation></sequence></clade><clade><name>C6I21_05255</name><branch_length>0.221314</branch_length><color><red>164</red><green>132</green><blue>172</blue></color><taxonomy><scientific_name>Firmicutes</scientific_name><common_name>Bacillus BZ-SZ-XJ18</common_name></taxonomy><sequence><symbol>SPU4</symbol><accession source="UniProtKB">A0A2P6MIV0</accession><name>Bacillus BZ-SZ-XJ18 (Firmicutes) || bmcType=SPU4 (main)  || 100aa || [A0A2P6MIV0]   || heather1</name><annotation><desc>2seqs_id80 ||  || bestHMM=P_heather1_spu4like</desc></annotation></sequence></clade></clade></clade><clade><branch_length>0.100431</branch_length><color><red>164</red><green>132</green><blue>172</blue></color><clade><branch_length>0.132024</branch_length><color><red>164</red><green>132</green><blue>172</blue></color><clade><name>DEB31_06370</name><branch_length>0.216145</branch_length><color><red>164</red><green>132</green><blue>172</blue></color><taxonomy><scientific_name>Firmicutes</scientific_name><common_name>unclassified-Clostridiales R-7 (DEB31)</common_name></taxonomy><sequence><symbol>SPU4</symbol><accession source="UniProtKB">A0A358ASE8</accession><name>unclassified-Clostridiales R-7 (DEB31) (Firmicutes) || bmcType=SPU4 (main)  || 120aa || [A0A358ASE8]   || heather1</name><annotation><desc> || bestHMM=P_heather1_spu4like</desc></annotation></sequence></clade><clade><name>DBX46_00420</name><branch_length>0.257107</branch_length><color><red>164</red><green>132</green><blue>172</blue></color><taxonomy><scientific_name>Firmicutes</scientific_name><common_name>unclassified-Clostridiales R-7 (DBX46)</common_name></taxonomy><sequence><symbol>SPU4</symbol><accession source="UniProtKB">A0A2V2DVH8</accession><name>unclassified-Clostridiales R-7 (DBX46) (Firmicutes) || bmcType=SPU4 (main)  || 100aa || [A0A2V2DVH8]   || heather1</name><annotation><desc> || bestHMM=P_heather1_spu4like</desc></annotation></sequence></clade></clade><clade><branch_length>0.020487</branch_length><color><red>164</red><green>132</green><blue>172</blue></color><clade><name>DBX46_00425</name><branch_length>0.691455</branch_length><color><red>164</red><green>132</green><blue>172</blue></color><taxonomy><scientific_name>Firmicutes</scientific_name><common_name>unclassified-Clostridiales R-7 (DBX46)</common_name></taxonomy><sequence><symbol>SPU4</symbol><accession source="UniProtKB">A0A2V2DVR8</accession><name>unclassified-Clostridiales R-7 (DBX46) (Firmicutes) || bmcType=SPU4 (main)  || 106aa || [A0A2V2DVR8]   || heather1</name><annotation><desc> || bestHMM=P_heather1_spu4like</desc></annotation></sequence></clade><clade><branch_length>0.090012</branch_length><color><red>164</red><green>132</green><blue>172</blue></color><clade><name>ANACOL_01083</name><branch_length>0.14559</branch_length><color><red>164</red><green>132</green><blue>172</blue></color><taxonomy><scientific_name>Firmicutes</scientific_name><common_name>Anaerotruncus DSM 17241</common_name></taxonomy><sequence><symbol>SPU4</symbol><accession source="UniProtKB">B0P8J4</accession><name>Anaerotruncus DSM 17241 (Firmicutes) || bmcType=SPU4 (main)  || 102aa || [B0P8J4]   || heather1</name><annotation><desc>3seqs_id98 || 3seqs_id80 ||  || bestHMM=P_heather1_spu4like</desc></annotation></sequence></clade><clade><branch_length>0.048491</branch_length><color><red>164</red><green>132</green><blue>172</blue></color><clade><name>CVV04_00755</name><branch_length>0.11397</branch_length><color><red>164</red><green>132</green><blue>172</blue></color><taxonomy><scientific_name>Firmicutes</scientific_name><common_name>unclassified-Firmicutes HGW-Firmicutes-9</common_name></taxonomy><sequence><symbol>SPU4</symbol><accession source="UniProtKB">A0A2N2A5M8</accession><name>unclassified-Firmicutes HGW-Firmicutes-9 (Firmicutes) || bmcType=SPU4 (main)  || 100aa || [A0A2N2A5M8]   || heather1</name><annotation><desc>2seqs_id80 || 2loci_inTaxon || bestHMM=P_heather1_spu4like</desc></annotation></sequence></clade><clade><name>CVV04_01485</name><branch_length>0.143818</branch_length><color><red>164</red><green>132</green><blue>172</blue></color><taxonomy><scientific_name>Firmicutes</scientific_name><common_name>unclassified-Firmicutes HGW-Firmicutes-9</common_name></taxonomy><sequence><symbol>SPU4</symbol><accession source="UniProtKB">A0A2N2A606</accession><name>unclassified-Firmicutes HGW-Firmicutes-9 (Firmicutes) || bmcType=SPU4 (main)  || 101aa || [A0A2N2A606]   || heather1</name><annotation><desc> || 2loci_inTaxon || bestHMM=P_heather1_spu4like</desc></annotation></sequence></clade></clade></clade></clade></clade></clade><clade><branch_length>0.018112</branch_length><color><red>164</red><green>132</green><blue>172</blue></color><clade><branch_length>0.027369</branch_length><color><red>164</red><green>132</green><blue>172</blue></color><clade><branch_length>0.051659</branch_length><color><red>164</red><green>132</green><blue>172</blue></color><clade><name>A2Z04_02170</name><branch_length>0.203764</branch_length><color><red>164</red><green>132</green><blue>172</blue></color><taxonomy><scientific_name>Chloroflexi</scientific_name><common_name>unclassified-Chloroflexi RBG_16_57_9</common_name></taxonomy><sequence><symbol>UA</symbol><accession source="UniProtKB">A0A1F8R810</accession><name>unclassified-Chloroflexi RBG_16_57_9 (Chloroflexi) || bmcType=UA (main) (omitted) || 96aa || [A0A1F8R810]   || heather2x</name><annotation><desc> || bestHMM=P_heather2x_spu4like</desc></annotation></sequence></clade><clade><name>B6D57_01390</name><branch_length>0.221122</branch_length><color><red>164</red><green>132</green><blue>172</blue></color><taxonomy><scientific_name>Candidatus Coatesbacteria</scientific_name><common_name>Ca.Coatesbacteria 4484_99</common_name></taxonomy><sequence><symbol>fragmented</symbol><accession source="UniProtKB">A0A1W9S2B8</accession><name>Ca.Coatesbacteria 4484_99 (Candidatus Coatesbacteria) || bmcType=fragmented (sat) (omitted) || 131aa || [A0A1W9S2B8]   || heather2x</name><annotation><desc> || bestHMM=P_heather2x_spu4like</desc></annotation></sequence></clade></clade><clade><branch_length>0.111372</branch_length><color><red>164</red><green>132</green><blue>172</blue></color><clade><branch_length>0.064249</branch_length><color><red>164</red><green>132</green><blue>172</blue></color><clade><branch_length>0.083896</branch_length><color><red>164</red><green>132</green><blue>172</blue></color><clade><name>DC013_01690</name><branch_length>0.214874</branch_length><color><red>164</red><green>132</green><blue>172</blue></color><taxonomy><scientific_name>Firmicutes</scientific_name><common_name>unclassified-Ruminococcaceae (DC013)</common_name></taxonomy><sequence><symbol>SPUx</symbol><accession source="UniProtKB">A0A352I3R9</accession><name>unclassified-Ruminococcaceae (DC013) (Firmicutes) || bmcType=SPUx (main) (omitted) || 103aa || [A0A352I3R9]   || heather2</name><annotation><desc>2seqs_id98 || 2seqs_id80 ||  || bestHMM=P_heather2_spu4like</desc></annotation></sequence></clade><clade><name>CEE45_05310</name><branch_length>0.420798</branch_length><color><red>164</red><green>132</green><blue>172</blue></color><taxonomy><scientific_name>Candidatus Heimdallarchaeota</scientific_name><common_name>Ca.Heimdallarchaeota B3-JM-08</common_name></taxonomy><sequence><symbol>SPUx</symbol><accession source="UniProtKB">A0A2U3CHX3</accession><name>Ca.Heimdallarchaeota B3-JM-08 (Candidatus Heimdallarchaeota) || bmcType=SPUx (main) (omitted) || 96aa || [A0A2U3CHX3]   || heather2</name><annotation><desc> || bestHMM=P_heather2_spu4like</desc></annotation></sequence></clade></clade><clade><branch_length>0.156673</branch_length><color><red>164</red><green>132</green><blue>172</blue></color><clade><name>HMPREF0980_02492</name><branch_length>0.184504</branch_length><color><red>164</red><green>132</green><blue>172</blue></color><taxonomy><scientific_name>Firmicutes</scientific_name><common_name>Dorea D27</common_name></taxonomy><sequence><symbol>SPU4</symbol><accession source="UniProtKB">A0A0K9NAL5</accession><name>Dorea D27 (Firmicutes) || bmcType=SPU4 (main)  || 105aa || [A0A0K9NAL5]   || heather2</name><annotation><desc>2seqs_id80 || 2loci_inTaxon || bestHMM=P_heather2_spu4like</desc></annotation></sequence></clade><clade><name>KQ78_01066</name><branch_length>0.27927</branch_length><color><red>164</red><green>132</green><blue>172</blue></color><taxonomy><scientific_name>Tenericutes</scientific_name><common_name>Ca.Izimaplasma HR2</common_name></taxonomy><sequence><symbol>SPU4</symbol><accession source="UniProtKB">A0A094KWY9</accession><name>Ca.Izimaplasma HR2 (Tenericutes) || bmcType=SPU4 (main)  || 101aa || [A0A094KWY9]   || heather2</name><annotation><desc> || bestHMM=P_heather2_spu4like</desc></annotation></sequence></clade></clade></clade><clade><branch_length>0.100958</branch_length><color><red>164</red><green>132</green><blue>172</blue></color><clade><name>CVU65_04430</name><branch_length>0.1828</branch_length><color><red>164</red><green>132</green><blue>172</blue></color><taxonomy><scientific_name>Proteobacteria</scientific_name><common_name>unclassified-Deltaproteobacteria HGW-Deltaproteobacteria-22</common_name></taxonomy><sequence><symbol>SPU4</symbol><accession source="UniProtKB">A0A2N2H2E0</accession><name>unclassified-Deltaproteobacteria HGW-Deltaproteobacteria-22 (Proteobacteria) || bmcType=SPU4 (main)  || 96aa || [A0A2N2H2E0]   || heather2</name><annotation><desc> || bestHMM=P_heather2_spu4like</desc></annotation></sequence></clade><clade><branch_length>0.103699</branch_length><color><red>164</red><green>132</green><blue>172</blue></color><clade><name>BWY26_01137</name><branch_length>0.035071</branch_length><color><red>164</red><green>132</green><blue>172</blue></color><taxonomy><scientific_name>Elusimicrobia</scientific_name><common_name>unclassified-Elusimicrobia ADurb.Bin231</common_name></taxonomy><sequence><symbol>SPU1</symbol><accession source="UniProtKB">A0A1V5VJ73</accession><name>unclassified-Elusimicrobia ADurb.Bin231 (Elusimicrobia) || bmcType=SPU1 (main)  || 99aa || [A0A1V5VJ73]   || heather2</name><annotation><desc>4seqs_id80 ||  || bestHMM=P_heather2_spu4like</desc></annotation></sequence></clade><clade><branch_length>0.098563</branch_length><color><red>164</red><green>132</green><blue>172</blue></color><clade><name>COZ15_03510</name><branch_length>0.263408</branch_length><color><red>164</red><green>132</green><blue>172</blue></color><taxonomy><scientific_name>Elusimicrobia</scientific_name><common_name>unclassified-Elusimicrobia CG_4_10_14_3_um_filter_49_12_50_7</common_name></taxonomy><sequence><symbol>SPU1</symbol><accession source="UniProtKB">A0A2M7NX12</accession><name>unclassified-Elusimicrobia CG_4_10_14_3_um_filter_49_12_50_7 (Elusimicrobia) || bmcType=SPU1 (main)  || 96aa || [A0A2M7NX12]   || heather2</name><annotation><desc>3seqs_id98 || 4seqs_id80 ||  || bestHMM=P_heather2_spu4like</desc></annotation></sequence></clade><clade><branch_length>0.118471</branch_length><color><red>164</red><green>132</green><blue>172</blue></color><clade><name>AUJ18_08195</name><branch_length>0.147109</branch_length><color><red>164</red><green>132</green><blue>172</blue></color><taxonomy><scientific_name>Candidatus Hydrogenedentes</scientific_name><common_name>Ca.Hydrogenedentes CG1_02_42_14</common_name></taxonomy><sequence><symbol>FRAG7</symbol><accession source="UniProtKB">A0A1J4V2S8</accession><name>Ca.Hydrogenedentes CG1_02_42_14 (Candidatus Hydrogenedentes) || bmcType=FRAG7 (sat)  || 99aa || [A0A1J4V2S8]   || heather2</name><annotation><desc>2seqs_id98 || 2seqs_id80 ||  || bestHMM=P_heather2_spu4like</desc></annotation></sequence></clade><clade><name>BWY64_03192</name><branch_length>0.200566</branch_length><color><red>164</red><green>132</green><blue>172</blue></color><taxonomy><scientific_name>unclassified Bacteria</scientific_name><common_name>unclassified-bacterium ADurb.Bin363</common_name></taxonomy><sequence><symbol>fragmented</symbol><accession source="UniProtKB">A0A1V5PA99</accession><name>unclassified-bacterium ADurb.Bin363 (unclassified Bacteria) || bmcType=fragmented (sat) (omitted) || 102aa || [A0A1V5PA99]   || heather2</name><annotation><desc> || bestHMM=P_heather2_spu4like</desc></annotation></sequence></clade></clade></clade></clade></clade></clade></clade><clade><branch_length>0.156116</branch_length><color><red>202</red><green>123</green><blue>128</blue></color><clade><name>SBA5_100021</name><branch_length>0.256478</branch_length><color><red>202</red><green>123</green><blue>128</blue></color><taxonomy><scientific_name>Acidobacteria</scientific_name><common_name>Ca.Sulfotelmatomonas gaucii</common_name></taxonomy><sequence><symbol>PVM</symbol><accession source="UniProtKB">A0A2N9L316</accession><name>Ca.Sulfotelmatomonas gaucii (Acidobacteria) || bmcType=PVM (main)  || 98aa || [A0A2N9L316]  pvmH || dirtyPink1x</name><annotation><desc>pvmH || bestHMM=P_dirtyPink3_true-pvmH</desc></annotation></sequence></clade><clade><branch_length>0.061264</branch_length><color><red>202</red><green>123</green><blue>128</blue></color><clade><branch_length>0.07184</branch_length><color><red>202</red><green>123</green><blue>128</blue></color><clade><branch_length>0.02262</branch_length><color><red>202</red><green>123</green><blue>128</blue></color><clade><branch_length>0.0783</branch_length><color><red>202</red><green>123</green><blue>128</blue></color><clade><name>CMP26_00190</name><branch_length>0.158357</branch_length><color><red>202</red><green>123</green><blue>128</blue></color><taxonomy><scientific_name>Verrucomicrobia</scientific_name><common_name>Roseibacillus (CMP26)</common_name></taxonomy><sequence><symbol>PVM</symbol><accession source="UniProtKB">A0A2D6DS51</accession><name>Roseibacillus (CMP26) (Verrucomicrobia) || bmcType=PVM (main)  || 102aa || [A0A2D6DS51]  pvmH || dirtyPink1</name><annotation><desc>2seqs_id98 || 17seqs_id80 || pvmH || bestHMM=P_dirtyPink1_true-pvmH</desc></annotation></sequence></clade><clade><name>CAK88_05495</name><branch_length>0.18438</branch_length><color><red>202</red><green>123</green><blue>128</blue></color><taxonomy><scientific_name>Verrucomicrobia</scientific_name><common_name>unclassified-Verrucomicrobiae AMD-G2</common_name></taxonomy><sequence><symbol>PVM</symbol><accession source="UniProtKB">A0A2A2YCR3</accession><name>unclassified-Verrucomicrobiae AMD-G2 (Verrucomicrobia) || bmcType=PVM (main)  || 102aa || [A0A2A2YCR3]  pvmH || dirtyPink1</name><annotation><desc>2seqs_id98 || 2seqs_id80 || pvmH || bestHMM=P_dirtyPink1_true-pvmH</desc></annotation></sequence></clade></clade><clade><branch_length>0.008523</branch_length><color><red>202</red><green>123</green><blue>128</blue></color><clade><name>B9S27_05295</name><branch_length>0.201901</branch_length><color><red>202</red><green>123</green><blue>128</blue></color><taxonomy><scientific_name>Verrucomicrobia</scientific_name><common_name>unclassified-Opitutae Tous-C8FEB</common_name></taxonomy><sequence><symbol>PVM</symbol><accession source="UniProtKB">A0A2A2RCL6</accession><name>unclassified-Opitutae Tous-C8FEB (Verrucomicrobia) || bmcType=PVM (main)  || 103aa || [A0A2A2RCL6]  pvmH || dirtyPink1</name><annotation><desc>3seqs_id80 || pvmH || bestHMM=P_dirtyPink1_true-pvmH</desc></annotation></sequence></clade><clade><branch_length>0.066344</branch_length><color><red>202</red><green>123</green><blue>128</blue></color><clade><name>AW736_22405</name><branch_length>0.058436</branch_length><color><red>202</red><green>123</green><blue>128</blue></color><taxonomy><scientific_name>Verrucomicrobia</scientific_name><common_name>unclassified-Opitutaceae TSB47</common_name></taxonomy><sequence><symbol>PVM</symbol><accession source="UniProtKB">A0A178IEV7</accession><name>unclassified-Opitutaceae TSB47 (Verrucomicrobia) || bmcType=PVM (main)  || 99aa || [A0A178IEV7]  pvmH || dirtyPink1</name><annotation><desc>4seqs_id80 || pvmH || bestHMM=P_dirtyPink1_true-pvmH</desc></annotation></sequence></clade><clade><name>BHW65_08310</name><branch_length>0.265135</branch_length><color><red>202</red><green>123</green><blue>128</blue></color><taxonomy><scientific_name>Verrucomicrobia</scientific_name><common_name>unclassified-Verrucomicrobia CAG:312_58_20</common_name></taxonomy><sequence><symbol>PVM</symbol><accession source="UniProtKB">A0A1Q6UIE5</accession><name>unclassified-Verrucomicrobia CAG:312_58_20 (Verrucomicrobia) || bmcType=PVM (main)  || 102aa || [A0A1Q6UIE5]  pvmH || dirtyPink1</name><annotation><desc>2seqs_id98 || 2seqs_id80 || pvmH || bestHMM=P_dirtyPink1_true-pvmH</desc></annotation></sequence></clade></clade></clade></clade><clade><branch_length>0.015775</branch_length><color><red>202</red><green>123</green><blue>128</blue></color><clade><name>CML13_03595</name><branch_length>0.190426</branch_length><color><red>202</red><green>123</green><blue>128</blue></color><taxonomy><scientific_name>Verrucomicrobia</scientific_name><common_name>unclassified-Puniceicoccaceae (CML13)</common_name></taxonomy><sequence><symbol>PVM</symbol><accession source="UniProtKB">A0A2E9INL2</accession><name>unclassified-Puniceicoccaceae (CML13) (Verrucomicrobia) || bmcType=PVM (main)  || 104aa || [A0A2E9INL2]  pvmH || dirtyPink1</name><annotation><desc>2seqs_id98 || 3seqs_id80 || pvmH || bestHMM=P_dirtyPink1_true-pvmH</desc></annotation></sequence></clade><clade><branch_length>0.056377</branch_length><color><red>202</red><green>123</green><blue>128</blue></color><clade><name>CBC62_03130</name><branch_length>0.096152</branch_length><color><red>202</red><green>123</green><blue>128</blue></color><taxonomy><scientific_name>Verrucomicrobia</scientific_name><common_name>unclassified-Opitutae TMED102</common_name></taxonomy><sequence><symbol>PVM</symbol><accession source="UniProtKB">A0A1Z9C9W5</accession><name>unclassified-Opitutae TMED102 (Verrucomicrobia) || bmcType=PVM (main)  || 107aa || [A0A1Z9C9W5]  pvmH || dirtyPink1</name><annotation><desc>3seqs_id98 || 14seqs_id80 || pvmH || bestHMM=P_dirtyPink1_true-pvmH</desc></annotation></sequence></clade><clade><branch_length>0.010031</branch_length><color><red>202</red><green>123</green><blue>128</blue></color><clade><name>A2107_13765</name><branch_length>0.157651</branch_length><color><red>202</red><green>123</green><blue>128</blue></color><taxonomy><scientific_name>Verrucomicrobia</scientific_name><common_name>unclassified-Verrucomicrobia GWF2_62_7</common_name></taxonomy><sequence><symbol>PVM</symbol><accession source="UniProtKB">A0A1G3ZDW0</accession><name>unclassified-Verrucomicrobia GWF2_62_7 (Verrucomicrobia) || bmcType=PVM (main)  || 103aa || [A0A1G3ZDW0]  pvmH || dirtyPink1</name><annotation><desc>2seqs_id80 || pvmH || bestHMM=P_dirtyPink1_true-pvmH</desc></annotation></sequence></clade><clade><branch_length>0.166311</branch_length><color><red>202</red><green>123</green><blue>128</blue></color><clade><name>B9S32_08655</name><branch_length>0.037717</branch_length><color><red>202</red><green>123</green><blue>128</blue></color><taxonomy><scientific_name>Verrucomicrobia</scientific_name><common_name>unclassified-Verrucomicrobia Tous-C9LFEB</common_name></taxonomy><sequence><symbol>PVM</symbol><accession source="UniProtKB">A0A2A2R4R4</accession><name>unclassified-Verrucomicrobia Tous-C9LFEB (Verrucomicrobia) || bmcType=PVM (main)  || 102aa || [A0A2A2R4R4]  pvmH || dirtyPink1</name><annotation><desc>pvmH || bestHMM=P_dirtyPink1_true-pvmH</desc></annotation></sequence></clade><clade><branch_length>0.045061</branch_length><color><red>202</red><green>123</green><blue>128</blue></color><clade><name>DB354_06185</name><branch_length>0.109599</branch_length><color><red>202</red><green>123</green><blue>128</blue></color><taxonomy><scientific_name>Verrucomicrobia</scientific_name><common_name>Opitutus ER46</common_name></taxonomy><sequence><symbol>PVM</symbol><accession source="UniProtKB">A0A2T6D608</accession><name>Opitutus ER46 (Verrucomicrobia) || bmcType=PVM (main)  || 102aa || [A0A2T6D608]  pvmH || dirtyPink1</name><annotation><desc>pvmH || bestHMM=P_dirtyPink1_true-pvmH</desc></annotation></sequence></clade><clade><name>CAK85_00830</name><branch_length>0.131961</branch_length><color><red>202</red><green>123</green><blue>128</blue></color><taxonomy><scientific_name>Verrucomicrobia</scientific_name><common_name>unclassified-Spartobacteria AMD-G5</common_name></taxonomy><sequence><symbol>PVM</symbol><accession source="UniProtKB">A0A2A2Y0Y5</accession><name>unclassified-Spartobacteria AMD-G5 (Verrucomicrobia) || bmcType=PVM (main)  || 102aa || [A0A2A2Y0Y5]  pvmH || dirtyPink1</name><annotation><desc>2seqs_id80 || pvmH || bestHMM=P_dirtyPink1_true-pvmH</desc></annotation></sequence></clade></clade></clade></clade></clade></clade></clade><clade><branch_length>0.060373</branch_length><color><red>202</red><green>123</green><blue>128</blue></color><clade><branch_length>0.083139</branch_length><color><red>202</red><green>123</green><blue>128</blue></color><clade><branch_length>0.11625</branch_length><color><red>202</red><green>123</green><blue>128</blue></color><clade><name>CMJ18_01100</name><branch_length>0.156499</branch_length><color><red>202</red><green>123</green><blue>128</blue></color><taxonomy><scientific_name>Planctomycetes</scientific_name><common_name>unclassified-Phycisphaeraceae (CMJ18)</common_name></taxonomy><sequence><symbol>PVM</symbol><accession source="UniProtKB">A0A2D5Z0Y6</accession><name>unclassified-Phycisphaeraceae (CMJ18) (Planctomycetes) || bmcType=PVM (main)  || 109aa || [A0A2D5Z0Y6]  pvmH || dirtyPink2x</name><annotation><desc>pvmH || bestHMM=P_dirtyPink2x_true-pvmH</desc></annotation></sequence></clade><clade><name>CMJ19_11480</name><branch_length>0.268879</branch_length><color><red>202</red><green>123</green><blue>128</blue></color><taxonomy><scientific_name>Planctomycetes</scientific_name><common_name>unclassified-Phycisphaeraceae (CMJ19)</common_name></taxonomy><sequence><symbol>PVM</symbol><accession source="UniProtKB">A0A2E2B1G3</accession><name>unclassified-Phycisphaeraceae (CMJ19) (Planctomycetes) || bmcType=PVM (main)  || 109aa || [A0A2E2B1G3]  pvmH || dirtyPink2x</name><annotation><desc>2seqs_id80 || pvmH || bestHMM=P_dirtyPink2x_true-pvmH</desc></annotation></sequence></clade></clade><clade><branch_length>0.274103</branch_length><color><red>202</red><green>123</green><blue>128</blue></color><clade><branch_length>0.25666</branch_length><color><red>202</red><green>123</green><blue>128</blue></color><clade><name>CME13_09825</name><branch_length>0.175004</branch_length><color><red>202</red><green>123</green><blue>128</blue></color><taxonomy><scientific_name>Gemmatimonadetes</scientific_name><common_name>unclassified-Gemmatimonadetes (CME13)</common_name></taxonomy><sequence><symbol>MUF2</symbol><accession source="UniProtKB">A0A2E9MEW8</accession><name>unclassified-Gemmatimonadetes (CME13) (Gemmatimonadetes) || bmcType=MUF2 (main)  || 104aa || [A0A2E9MEW8]   || dirtyPink2</name><annotation><desc>3seqs_id98 || 3seqs_id80 ||  || bestHMM=P_dirtyPink2_true-pvmH</desc></annotation></sequence></clade><clade><name>CME04_14185</name><branch_length>0.212324</branch_length><color><red>202</red><green>123</green><blue>128</blue></color><taxonomy><scientific_name>Gemmatimonadetes</scientific_name><common_name>unclassified-Gemmatimonadaceae (CME04)</common_name></taxonomy><sequence><symbol>MUF2</symbol><accession source="UniProtKB">A0A2E8H510</accession><name>unclassified-Gemmatimonadaceae (CME04) (Gemmatimonadetes) || bmcType=MUF2 (main)  || 105aa || [A0A2E8H510]   || dirtyPink2</name><annotation><desc>2seqs_id80 ||  || bestHMM=P_dirtyPink2_true-pvmH</desc></annotation></sequence></clade></clade><clade><branch_length>0.040447</branch_length><color><red>202</red><green>123</green><blue>128</blue></color><clade><branch_length>0.089821</branch_length><color><red>202</red><green>123</green><blue>128</blue></color><clade><name>CME04_14155</name><branch_length>0.083721</branch_length><color><red>202</red><green>123</green><blue>128</blue></color><taxonomy><scientific_name>Gemmatimonadetes</scientific_name><common_name>unclassified-Gemmatimonadaceae (CME04)</common_name></taxonomy><sequence><symbol>MUF2</symbol><accession source="UniProtKB">A0A2E8H4Y5</accession><name>unclassified-Gemmatimonadaceae (CME04) (Gemmatimonadetes) || bmcType=MUF2 (main)  || 102aa || [A0A2E8H4Y5]   || dirtyPink2</name><annotation><desc>2seqs_id80 ||  || bestHMM=P_dirtyPink2_true-pvmH</desc></annotation></sequence></clade><clade><name>CME13_09795</name><branch_length>0.229557</branch_length><color><red>202</red><green>123</green><blue>128</blue></color><taxonomy><scientific_name>Gemmatimonadetes</scientific_name><common_name>unclassified-Gemmatimonadetes (CME13)</common_name></taxonomy><sequence><symbol>MUF2</symbol><accession source="UniProtKB">A0A2E3YG35</accession><name>unclassified-Gemmatimonadetes (CME13) (Gemmatimonadetes) || bmcType=MUF2 (main)  || 99aa || [A0A2E3YG35]   || dirtyPink2</name><annotation><desc>4seqs_id98 || 4seqs_id80 ||  || bestHMM=P_dirtyPink2_true-pvmH</desc></annotation></sequence></clade></clade><clade><branch_length>0.048702</branch_length><color><red>202</red><green>123</green><blue>128</blue></color><clade><name>CME20_01480</name><branch_length>0.142461</branch_length><color><red>202</red><green>123</green><blue>128</blue></color><taxonomy><scientific_name>Gemmatimonadetes</scientific_name><common_name>unclassified-Gemmatimonadetes (CME20)</common_name></taxonomy><sequence><symbol>MUF2</symbol><accession source="UniProtKB">A0A2E7JHY0</accession><name>unclassified-Gemmatimonadetes (CME20) (Gemmatimonadetes) || bmcType=MUF2 (main)  || 100aa || [A0A2E7JHY0]   || dirtyPink2</name><annotation><desc> || bestHMM=P_dirtyPink2_true-pvmH</desc></annotation></sequence></clade><clade><branch_length>0.044279</branch_length><color><red>202</red><green>123</green><blue>128</blue></color><clade><name>CME10_03360</name><branch_length>0.318413</branch_length><color><red>202</red><green>123</green><blue>128</blue></color><taxonomy><scientific_name>Gemmatimonadetes</scientific_name><common_name>unclassified-Gemmatimonadetes (CME10)</common_name></taxonomy><sequence><symbol>MUF2</symbol><accession source="UniProtKB">A0A2D8U915</accession><name>unclassified-Gemmatimonadetes (CME10) (Gemmatimonadetes) || bmcType=MUF2 (main)  || 99aa || [A0A2D8U915]   || dirtyPink2</name><annotation><desc>2seqs_id80 ||  || bestHMM=P_dirtyPink2_true-pvmH</desc></annotation></sequence></clade><clade><branch_length>0.037436</branch_length><color><red>202</red><green>123</green><blue>128</blue></color><clade><name>CME28_01165</name><branch_length>0.080691</branch_length><color><red>202</red><green>123</green><blue>128</blue></color><taxonomy><scientific_name>Gemmatimonadetes</scientific_name><common_name>unclassified-Gemmatimonadetes (CME28)</common_name></taxonomy><sequence><symbol>MUF2</symbol><accession source="UniProtKB">A0A2E6CDL1</accession><name>unclassified-Gemmatimonadetes (CME28) (Gemmatimonadetes) || bmcType=MUF2 (sat)  || 101aa || [A0A2E6CDL1]   || dirtyPink2</name><annotation><desc> || bestHMM=P_dirtyPink2_true-pvmH</desc></annotation></sequence></clade><clade><name>CME10_03385</name><branch_length>0.122535</branch_length><color><red>202</red><green>123</green><blue>128</blue></color><taxonomy><scientific_name>Gemmatimonadetes</scientific_name><common_name>unclassified-Gemmatimonadetes (CME10)</common_name></taxonomy><sequence><symbol>MUF2</symbol><accession source="UniProtKB">A0A2D8U940</accession><name>unclassified-Gemmatimonadetes (CME10) (Gemmatimonadetes) || bmcType=MUF2 (main)  || 101aa || [A0A2D8U940]   || dirtyPink2</name><annotation><desc> || bestHMM=P_dirtyPink2_true-pvmH</desc></annotation></sequence></clade></clade></clade></clade></clade></clade></clade><clade><branch_length>0.050825</branch_length><color><red>202</red><green>123</green><blue>128</blue></color><clade><branch_length>0.057118</branch_length><color><red>202</red><green>123</green><blue>128</blue></color><clade><branch_length>0.073346</branch_length><color><red>202</red><green>123</green><blue>128</blue></color><clade><name>BSF38_04541</name><branch_length>0.069559</branch_length><color><red>202</red><green>123</green><blue>128</blue></color><taxonomy><scientific_name>Planctomycetes</scientific_name><common_name>Paludisphaera borealis</common_name></taxonomy><sequence><symbol>PVM</symbol><accession source="UniProtKB">A0A1U7CVS5</accession><name>Paludisphaera borealis (Planctomycetes) || bmcType=PVM (main)  || 105aa || [A0A1U7CVS5]  pvmH || dirtyPink3</name><annotation><desc>9seqs_id80 || pvmH || bestHMM=P_dirtyPink3_true-pvmH</desc></annotation></sequence></clade><clade><name>CK551_01340</name><branch_length>0.155813</branch_length><color><red>202</red><green>123</green><blue>128</blue></color><taxonomy><scientific_name>Planctomycetes</scientific_name><common_name>unclassified-Planctomycetaceae (CK551)</common_name></taxonomy><sequence><symbol>PVM</symbol><accession source="UniProtKB">A0A2G4FRK0</accession><name>unclassified-Planctomycetaceae (CK551) (Planctomycetes) || bmcType=PVM (main)  || 106aa || [A0A2G4FRK0]  pvmH || dirtyPink3</name><annotation><desc>2seqs_id98 || 2seqs_id80 || pvmH || bestHMM=P_dirtyPink3_true-pvmH</desc></annotation></sequence></clade></clade><clade><branch_length>0.013387</branch_length><color><red>202</red><green>123</green><blue>128</blue></color><clade><name>RJ45_06680</name><branch_length>0.56494</branch_length><color><red>202</red><green>123</green><blue>128</blue></color><taxonomy><scientific_name>Proteobacteria</scientific_name><common_name>Photobacterium AD005a</common_name></taxonomy><sequence><symbol>UA</symbol><accession source="UniProtKB">A0A0B9G6W8</accession><name>Photobacterium AD005a (Proteobacteria) || bmcType=UA (main) (omitted) || 89aa || [A0A0B9G6W8]   || dirtyPink3</name><annotation><desc> || 2loci_inTaxon || bestHMM=P_dirtyPink3_true-pvmH</desc></annotation></sequence></clade><clade><branch_length>0.043689</branch_length><color><red>202</red><green>123</green><blue>128</blue></color><clade><name>HRbin36_00870</name><branch_length>0.100504</branch_length><color><red>202</red><green>123</green><blue>128</blue></color><taxonomy><scientific_name>unclassified Bacteria</scientific_name><common_name>unclassified-bacterium HR36</common_name></taxonomy><sequence><symbol>PVM</symbol><accession source="UniProtKB">A0A2H6ACS1</accession><name>unclassified-bacterium HR36 (unclassified Bacteria) || bmcType=PVM (main)  || 103aa || [A0A2H6ACS1]  pvmH || dirtyPink3</name><annotation><desc>pvmH || bestHMM=P_dirtyPink3_true-pvmH</desc></annotation></sequence></clade><clade><name>CMJ58_17880</name><branch_length>0.203297</branch_length><color><red>202</red><green>123</green><blue>128</blue></color><taxonomy><scientific_name>Planctomycetes</scientific_name><common_name>unclassified-Planctomycetaceae (CMJ58)</common_name></taxonomy><sequence><symbol>PVM</symbol><accession source="UniProtKB">A0A2E0X5V9</accession><name>unclassified-Planctomycetaceae (CMJ58) (Planctomycetes) || bmcType=PVM (main)  || 103aa || [A0A2E0X5V9]  pvmH || dirtyPink3</name><annotation><desc>pvmH || bestHMM=P_dirtyPink3_true-pvmH</desc></annotation></sequence></clade></clade></clade></clade><clade><branch_length>0.043789</branch_length><color><red>202</red><green>123</green><blue>128</blue></color><clade><branch_length>0.065089</branch_length><color><red>202</red><green>123</green><blue>128</blue></color><clade><name>A2V98_10095</name><branch_length>0.095221</branch_length><color><red>202</red><green>123</green><blue>128</blue></color><taxonomy><scientific_name>Planctomycetes</scientific_name><common_name>unclassified-Planctomycetes RBG_16_64_12</common_name></taxonomy><sequence><symbol>PVM</symbol><accession source="UniProtKB">A0A1G3APH3</accession><name>unclassified-Planctomycetes RBG_16_64_12 (Planctomycetes) || bmcType=PVM (main)  || 107aa || [A0A1G3APH3]  pvmH || dirtyPink3</name><annotation><desc>pvmH || bestHMM=P_dirtyPink3_true-pvmH</desc></annotation></sequence></clade><clade><name>DD670_12405</name><branch_length>0.121175</branch_length><color><red>202</red><green>123</green><blue>128</blue></color><taxonomy><scientific_name>Planctomycetes</scientific_name><common_name>unclassified-Planctomycetaceae (DD670)</common_name></taxonomy><sequence><symbol>PVM</symbol><accession source="UniProtKB">A0A356ER25</accession><name>unclassified-Planctomycetaceae (DD670) (Planctomycetes) || bmcType=PVM (main)  || 105aa || [A0A356ER25]  pvmH || dirtyPink3</name><annotation><desc>pvmH || bestHMM=P_dirtyPink3_true-pvmH</desc></annotation></sequence></clade></clade><clade><branch_length>0.020762</branch_length><color><red>202</red><green>123</green><blue>128</blue></color><clade><branch_length>0.200986</branch_length><color><red>202</red><green>123</green><blue>128</blue></color><clade><name>BWX88_00263</name><branch_length>0.117598</branch_length><color><red>202</red><green>123</green><blue>128</blue></color><taxonomy><scientific_name>Planctomycetes</scientific_name><common_name>unclassified-Planctomycetes ADurb.Bin126</common_name></taxonomy><sequence><symbol>PVM</symbol><accession source="UniProtKB">A0A1V6DDX4</accession><name>unclassified-Planctomycetes ADurb.Bin126 (Planctomycetes) || bmcType=PVM (main)  || 103aa || [A0A1V6DDX4]  pvmH || dirtyPink3</name><annotation><desc>pvmH || bestHMM=P_dirtyPink3_true-pvmH</desc></annotation></sequence></clade><clade><name>LCGC14_0304000</name><branch_length>0.157867</branch_length><color><red>202</red><green>123</green><blue>128</blue></color><taxonomy><scientific_name>unclassified_metagenomic</scientific_name><common_name>unclassified-marine-sediment (LCGC14)</common_name></taxonomy><sequence><symbol>PVM</symbol><accession source="UniProtKB">A0A0F9TPJ8</accession><name>unclassified-marine-sediment (LCGC14) (unclassified_metagenomic) || bmcType=PVM (main)  || 103aa || [A0A0F9TPJ8]  pvmH || dirtyPink3</name><annotation><desc>pvmH || 3loci_inTaxon || bestHMM=P_dirtyPink3_true-pvmH</desc></annotation></sequence></clade></clade><clade><branch_length>0.055704</branch_length><color><red>202</red><green>123</green><blue>128</blue></color><clade><branch_length>0.001452</branch_length><color><red>202</red><green>123</green><blue>128</blue></color><clade><name>RRSWK_05732</name><branch_length>0.106912</branch_length><color><red>202</red><green>123</green><blue>128</blue></color><taxonomy><scientific_name>Planctomycetes</scientific_name><common_name>Rhodopirellula SWK7</common_name></taxonomy><sequence><symbol>PVM</symbol><accession source="UniProtKB">M5SY38</accession><name>Rhodopirellula SWK7 (Planctomycetes) || bmcType=PVM (main)  || 105aa || [M5SY38]  pvmH || dirtyPink3</name><annotation><desc>6seqs_id80 || pvmH || bestHMM=P_dirtyPink3_true-pvmH</desc></annotation></sequence></clade><clade><name>DCW57_02540</name><branch_length>0.150738</branch_length><color><red>202</red><green>123</green><blue>128</blue></color><taxonomy><scientific_name>Planctomycetes</scientific_name><common_name>unclassified-Planctomycetaceae (DCW57)</common_name></taxonomy><sequence><symbol>PVM</symbol><accession source="UniProtKB">A0A349VHB9</accession><name>unclassified-Planctomycetaceae (DCW57) (Planctomycetes) || bmcType=PVM (main)  || 109aa || [A0A349VHB9]  pvmH || dirtyPink3</name><annotation><desc>4seqs_id98 || 5seqs_id80 || pvmH || bestHMM=P_dirtyPink3_true-pvmH</desc></annotation></sequence></clade></clade><clade><branch_length>0.090247</branch_length><color><red>202</red><green>123</green><blue>128</blue></color><clade><branch_length>0.072632</branch_length><color><red>202</red><green>123</green><blue>128</blue></color><clade><name>CMJ73_07620</name><branch_length>0.119361</branch_length><color><red>202</red><green>123</green><blue>128</blue></color><taxonomy><scientific_name>Planctomycetes</scientific_name><common_name>unclassified-Planctomycetaceae (CMJ73)</common_name></taxonomy><sequence><symbol>PVM</symbol><accession source="UniProtKB">A0A2E2Y592</accession><name>unclassified-Planctomycetaceae (CMJ73) (Planctomycetes) || bmcType=PVM (main)  || 107aa || [A0A2E2Y592]  pvmH || dirtyPink3</name><annotation><desc>pvmH || bestHMM=P_dirtyPink3_true-pvmH</desc></annotation></sequence></clade><clade><name>CMJ70_00615</name><branch_length>0.123525</branch_length><color><red>202</red><green>123</green><blue>128</blue></color><taxonomy><scientific_name>Planctomycetes</scientific_name><common_name>unclassified-Planctomycetaceae (CMJ70)</common_name></taxonomy><sequence><symbol>PVM</symbol><accession source="UniProtKB">A0A2E7L132</accession><name>unclassified-Planctomycetaceae (CMJ70) (Planctomycetes) || bmcType=PVM (main)  || 104aa || [A0A2E7L132]  pvmH || dirtyPink3</name><annotation><desc>2seqs_id80 || pvmH || bestHMM=P_dirtyPink3_true-pvmH</desc></annotation></sequence></clade></clade><clade><branch_length>0.064658</branch_length><color><red>202</red><green>123</green><blue>128</blue></color><clade><name>COA78_07875</name><branch_length>0.054753</branch_length><color><red>202</red><green>123</green><blue>128</blue></color><taxonomy><scientific_name>Planctomycetes</scientific_name><common_name>Blastopirellula (COA78)</common_name></taxonomy><sequence><symbol>PVM</symbol><accession source="UniProtKB">A0A2G2KQ48</accession><name>Blastopirellula (COA78) (Planctomycetes) || bmcType=PVM (main)  || 119aa || [A0A2G2KQ48]  pvmH || dirtyPink3</name><annotation><desc>pvmH || bestHMM=P_dirtyPink3_true-pvmH</desc></annotation></sequence></clade><clade><branch_length>0.057385</branch_length><color><red>202</red><green>123</green><blue>128</blue></color><clade><branch_length>0.065214</branch_length><color><red>202</red><green>123</green><blue>128</blue></color><clade><name>CMJ65_07955</name><branch_length>0.091667</branch_length><color><red>202</red><green>123</green><blue>128</blue></color><taxonomy><scientific_name>Planctomycetes</scientific_name><common_name>unclassified-Planctomycetaceae (CMJ65)</common_name></taxonomy><sequence><symbol>PVM</symbol><accession source="UniProtKB">A0A2E8FGH1</accession><name>unclassified-Planctomycetaceae (CMJ65) (Planctomycetes) || bmcType=PVM (main)  || 103aa || [A0A2E8FGH1]  pvmH || dirtyPink3</name><annotation><desc>5seqs_id80 || pvmH || bestHMM=P_dirtyPink3_true-pvmH</desc></annotation></sequence></clade><clade><branch_length>0.033252</branch_length><color><red>202</red><green>123</green><blue>128</blue></color><clade><name>Plabr_4076</name><branch_length>0.093962</branch_length><color><red>202</red><green>123</green><blue>128</blue></color><taxonomy><scientific_name>Planctomycetes</scientific_name><common_name>Rubinisphaera ATCC 49424</common_name></taxonomy><sequence><symbol>PVM</symbol><accession source="UniProtKB">F0SGP8</accession><name>Rubinisphaera ATCC 49424 (Planctomycetes) || bmcType=PVM (main)  || 105aa || [F0SGP8]  pvmH || dirtyPink3</name><annotation><desc>3seqs_id80 || pvmH || bestHMM=P_dirtyPink3_true-pvmH</desc></annotation></sequence></clade><clade><name>CME33_00985</name><branch_length>0.110019</branch_length><color><red>202</red><green>123</green><blue>128</blue></color><taxonomy><scientific_name>Planctomycetes</scientific_name><common_name>Gimesia (CME33)</common_name></taxonomy><sequence><symbol>PVM</symbol><accession source="UniProtKB">A0A2E2BWA5</accession><name>Gimesia (CME33) (Planctomycetes) || bmcType=PVM (main)  || 103aa || [A0A2E2BWA5]  pvmH || dirtyPink3</name><annotation><desc>3seqs_id98 || 23seqs_id80 || pvmH || bestHMM=P_dirtyPink3_true-pvmH</desc></annotation></sequence></clade></clade></clade><clade><branch_length>0.028058</branch_length><color><red>202</red><green>123</green><blue>128</blue></color><clade><branch_length>0.029532</branch_length><color><red>202</red><green>123</green><blue>128</blue></color><clade><name>A6X21_19880</name><branch_length>0.112306</branch_length><color><red>202</red><green>123</green><blue>128</blue></color><taxonomy><scientific_name>Planctomycetes</scientific_name><common_name>Planctopirus JC280</common_name></taxonomy><sequence><symbol>PVM</symbol><accession source="UniProtKB">A0A1C3EHA1</accession><name>Planctopirus JC280 (Planctomycetes) || bmcType=PVM (main)  || 120aa || [A0A1C3EHA1]  pvmH || dirtyPink3</name><annotation><desc>3seqs_id80 || pvmH || bestHMM=P_dirtyPink3_true-pvmH</desc></annotation></sequence></clade><clade><branch_length>0.032853</branch_length><color><red>202</red><green>123</green><blue>128</blue></color><clade><name>SAMN05421753_103237</name><branch_length>0.117193</branch_length><color><red>202</red><green>123</green><blue>128</blue></color><taxonomy><scientific_name>Planctomycetes</scientific_name><common_name>Planctomicrobium piriforme</common_name></taxonomy><sequence><symbol>PVM</symbol><accession source="UniProtKB">A0A1I3DHN5</accession><name>Planctomicrobium piriforme (Planctomycetes) || bmcType=PVM (main)  || 102aa || [A0A1I3DHN5]  pvmH || dirtyPink3</name><annotation><desc>pvmH || bestHMM=P_dirtyPink3_true-pvmH</desc></annotation></sequence></clade><clade><name>VT03_30190</name><branch_length>0.121911</branch_length><color><red>202</red><green>123</green><blue>128</blue></color><taxonomy><scientific_name>Planctomycetes</scientific_name><common_name>Planctomyces SH-PL14</common_name></taxonomy><sequence><symbol>PVM</symbol><accession source="UniProtKB">A0A142X5A2</accession><name>Planctomyces SH-PL14 (Planctomycetes) || bmcType=PVM (main)  || 102aa || [A0A142X5A2]  pvmH || dirtyPink3</name><annotation><desc>pvmH || bestHMM=P_dirtyPink3_true-pvmH</desc></annotation></sequence></clade></clade></clade><clade><branch_length>0.03302</branch_length><color><red>202</red><green>123</green><blue>128</blue></color><clade><name>B7Z55_07000</name><branch_length>0.054608</branch_length><color><red>202</red><green>123</green><blue>128</blue></color><taxonomy><scientific_name>Planctomycetes</scientific_name><common_name>unclassified-Planctomycetales 12-60-4</common_name></taxonomy><sequence><symbol>incomplete</symbol><accession source="UniProtKB">A0A257WF26</accession><name>unclassified-Planctomycetales 12-60-4 (Planctomycetes) || bmcType=incomplete (sat) (omitted) || 106aa || [A0A257WF26]   || dirtyPink3</name><annotation><desc>2seqs_id80 ||  || bestHMM=P_dirtyPink3_true-pvmH</desc></annotation></sequence></clade><clade><name>A3G34_10820</name><branch_length>0.599954</branch_length><color><red>202</red><green>123</green><blue>128</blue></color><taxonomy><scientific_name>Candidatus Lindowbacteria</scientific_name><common_name>Ca.Lindowbacteria RIFCSPLOWO2_12_FULL_62_27</common_name></taxonomy><sequence><symbol>fragmented</symbol><accession source="UniProtKB">A0A1F6LMU2</accession><name>Ca.Lindowbacteria RIFCSPLOWO2_12_FULL_62_27 (Candidatus Lindowbacteria) || bmcType=fragmented (sat) (omitted) || 103aa || [A0A1F6LMU2]   || dirtyPink3</name><annotation><desc> || bestHMM=P_dirtyPink3_true-pvmH</desc></annotation></sequence></clade></clade></clade></clade></clade></clade></clade></clade></clade></clade></clade></clade></clade></clade></clade><clade><branch_length>0.08999</branch_length><color><red>164</red><green>132</green><blue>172</blue></color><clade><branch_length>0.045536</branch_length><color><red>123</red><green>0</green><blue>44</blue></color><clade><name>SAMN05920897_11156</name><branch_length>0.450372</branch_length><color><red>123</red><green>0</green><blue>44</blue></color><taxonomy><scientific_name>Spirochaetes</scientific_name><common_name>Alkalispirochaeta ASpG1</common_name></taxonomy><sequence><symbol>EUT3</symbol><accession source="UniProtKB">A0A1N6U076</accession><name>Alkalispirochaeta ASpG1 (Spirochaetes) || bmcType=EUT3 (main)  || 96aa || [A0A1N6U076]   || bordeaux</name><annotation><desc>2seqs_id80 ||  || bestHMM=P_bordeaux_eut3-like</desc></annotation></sequence></clade><clade><branch_length>0.031096</branch_length><color><red>123</red><green>0</green><blue>44</blue></color><clade><name>BWY10_01122</name><branch_length>0.125946</branch_length><color><red>123</red><green>0</green><blue>44</blue></color><taxonomy><scientific_name>Chloroflexi</scientific_name><common_name>unclassified-Chloroflexi ADurb.Bin180</common_name></taxonomy><sequence><symbol>UA</symbol><accession source="UniProtKB">A0A1V5YIS0</accession><name>unclassified-Chloroflexi ADurb.Bin180 (Chloroflexi) || bmcType=UA (main) (omitted) || 98aa || [A0A1V5YIS0]   || bordeaux</name><annotation><desc> || bestHMM=P_bordeaux_eut3-like</desc></annotation></sequence></clade><clade><branch_length>0.062848</branch_length><color><red>123</red><green>0</green><blue>44</blue></color><clade><branch_length>0.067179</branch_length><color><red>123</red><green>0</green><blue>44</blue></color><clade><name>BWY25_00839</name><branch_length>0.1136</branch_length><color><red>123</red><green>0</green><blue>44</blue></color><taxonomy><scientific_name>Chloroflexi</scientific_name><common_name>unclassified-Chloroflexi ADurb.Bin222</common_name></taxonomy><sequence><symbol>EUT3</symbol><accession source="UniProtKB">A0A1V5WEL9</accession><name>unclassified-Chloroflexi ADurb.Bin222 (Chloroflexi) || bmcType=EUT3 (main)  || 96aa || [A0A1V5WEL9]   || bordeaux</name><annotation><desc> || bestHMM=P_bordeaux_eut3-like</desc></annotation></sequence></clade><clade><name>CVV51_04225</name><branch_length>0.972121</branch_length><color><red>123</red><green>0</green><blue>44</blue></color><taxonomy><scientific_name>Spirochaetes</scientific_name><common_name>unclassified-Spirochaetes HGW-Spirochaetae-7</common_name></taxonomy><sequence><symbol>BUF3</symbol><accession source="UniProtKB">A0A2N1R7R5</accession><name>unclassified-Spirochaetes HGW-Spirochaetae-7 (Spirochaetes) || bmcType=BUF3 (main)  || 100aa || [A0A2N1R7R5]   || bordeaux</name><annotation><desc> || bestHMM=P_bordeaux_eut3-like</desc></annotation></sequence></clade></clade><clade><branch_length>0.060875</branch_length><color><red>123</red><green>0</green><blue>44</blue></color><clade><name>ANT_07150</name><branch_length>0.273459</branch_length><color><red>123</red><green>0</green><blue>44</blue></color><taxonomy><scientific_name>Chloroflexi</scientific_name><common_name>Anaerolinea DSM 14523</common_name></taxonomy><sequence><symbol>EUT3</symbol><accession source="UniProtKB">E8N2E3</accession><name>Anaerolinea DSM 14523 (Chloroflexi) || bmcType=EUT3 (main)  || 96aa || [E8N2E3]   || bordeaux</name><annotation><desc> || bestHMM=P_bordeaux_eut3-like</desc></annotation></sequence></clade><clade><branch_length>1.0E-6</branch_length><color><red>123</red><green>0</green><blue>44</blue></color><clade><name>DEH22_11500</name><branch_length>0.505623</branch_length><color><red>123</red><green>0</green><blue>44</blue></color><taxonomy><scientific_name>Chloroflexi</scientific_name><common_name>unclassified-Chloroflexi (DEH22)</common_name></taxonomy><sequence><symbol>UA</symbol><accession source="UniProtKB">A0A359HMA3</accession><name>unclassified-Chloroflexi (DEH22) (Chloroflexi) || bmcType=UA (main) (omitted) || 96aa || [A0A359HMA3]   || bordeaux</name><annotation><desc>2seqs_id80 ||  || bestHMM=P_bordeaux_eut3-like</desc></annotation></sequence></clade><clade><branch_length>0.153279</branch_length><color><red>123</red><green>0</green><blue>44</blue></color><clade><name>Noca_4036</name><branch_length>0.057233</branch_length><color><red>123</red><green>0</green><blue>44</blue></color><taxonomy><scientific_name>Actinobacteria</scientific_name><common_name>Nocardioides JS614</common_name></taxonomy><sequence><symbol>EUT3</symbol><accession source="UniProtKB">A1SNZ8</accession><name>Nocardioides JS614 (Actinobacteria) || bmcType=EUT3 (main)  || 96aa || [A1SNZ8]   || bordeaux</name><annotation><desc> || bestHMM=P_bordeaux_eut3-like</desc></annotation></sequence></clade><clade><branch_length>0.228171</branch_length><color><red>123</red><green>0</green><blue>44</blue></color><clade><name>BJN44_00600</name><branch_length>0.053266</branch_length><color><red>123</red><green>0</green><blue>44</blue></color><taxonomy><scientific_name>Actinobacteria</scientific_name><common_name>Tessaracoccus ZS01</common_name></taxonomy><sequence><symbol>EUT3</symbol><accession source="UniProtKB">A0A1R1IJ80</accession><name>Tessaracoccus ZS01 (Actinobacteria) || bmcType=EUT3 (main)  || 97aa || [A0A1R1IJ80]   || bordeaux</name><annotation><desc> || bestHMM=P_bordeaux_eut3-like</desc></annotation></sequence></clade><clade><name>BKM78_13805</name><branch_length>0.17928</branch_length><color><red>123</red><green>0</green><blue>44</blue></color><taxonomy><scientific_name>Actinobacteria</scientific_name><common_name>Tessaracoccus T2.5-30</common_name></taxonomy><sequence><symbol>EUT3</symbol><accession source="UniProtKB">A0A1S6WKT0</accession><name>Tessaracoccus T2.5-30 (Actinobacteria) || bmcType=EUT3 (main)  || 96aa || [A0A1S6WKT0]   || bordeaux</name><annotation><desc>2seqs_id98 || 2seqs_id80 ||  || bestHMM=P_bordeaux_eut3-like</desc></annotation></sequence></clade></clade></clade></clade></clade></clade></clade></clade><clade><branch_length>0.063328</branch_length><color><red>164</red><green>132</green><blue>172</blue></color><clade><name>KILIM_086_00040</name><branch_length>0.2163</branch_length><color><red>164</red><green>132</green><blue>172</blue></color><taxonomy><scientific_name>Actinobacteria</scientific_name><common_name>Kineosphaera NBRC 100340</common_name></taxonomy><sequence><symbol>EUT3</symbol><accession source="UniProtKB">K6VNU9</accession><name>Kineosphaera NBRC 100340 (Actinobacteria) || bmcType=EUT3 (main)  || 96aa || [K6VNU9]   || purpleBlue0</name><annotation><desc> || bestHMM=P_purpleBlue0_outlier</desc></annotation></sequence></clade><clade><branch_length>0.022575</branch_length><color><red>164</red><green>132</green><blue>172</blue></color><clade><name>A2Y64_07625</name><branch_length>0.452001</branch_length><color><red>164</red><green>132</green><blue>172</blue></color><taxonomy><scientific_name>Candidatus Coatesbacteria</scientific_name><common_name>Ca.Coatesbacteria RBG_13_66_14</common_name></taxonomy><sequence><symbol>incomplete</symbol><accession source="UniProtKB">A0A1F5EWD0</accession><name>Ca.Coatesbacteria RBG_13_66_14 (Candidatus Coatesbacteria) || bmcType=incomplete (sat) (omitted) || 103aa || [A0A1F5EWD0]   || purpleBlue0</name><annotation><desc> || bestHMM=P_purpleBlue0_outlier</desc></annotation></sequence></clade><clade><branch_length>1.0E-6</branch_length><color><red>164</red><green>132</green><blue>172</blue></color><clade><name>A2X23_10745</name><branch_length>0.28696</branch_length><color><red>164</red><green>132</green><blue>172</blue></color><taxonomy><scientific_name>Chloroflexi</scientific_name><common_name>unclassified-Chloroflexi GWC2_73_18</common_name></taxonomy><sequence><symbol>UA</symbol><accession source="UniProtKB">A0A1F8L413</accession><name>unclassified-Chloroflexi GWC2_73_18 (Chloroflexi) || bmcType=UA (main) (omitted) || 96aa || [A0A1F8L413]   || purpleBlue0</name><annotation><desc> || bestHMM=P_purpleBlue0_outlier</desc></annotation></sequence></clade><clade><branch_length>0.02481</branch_length><color><red>164</red><green>132</green><blue>172</blue></color><clade><branch_length>0.049278</branch_length><color><red>99</red><green>45</green><blue>233</blue></color><clade><name>GA0070617_2826</name><branch_length>0.405899</branch_length><color><red>99</red><green>45</green><blue>233</blue></color><taxonomy><scientific_name>Actinobacteria</scientific_name><common_name>Micromonospora DSM 45577</common_name></taxonomy><sequence><symbol>BUF2</symbol><accession source="UniProtKB">A0A1C6ULQ1</accession><name>Micromonospora DSM 45577 (Actinobacteria) || bmcType=BUF2 (main)  || 95aa || [A0A1C6ULQ1]   || purpleBlue</name><annotation><desc>8seqs_id80 ||  || bestHMM=P_purpleBlue_mic1</desc></annotation></sequence></clade><clade><branch_length>0.051248</branch_length><color><red>99</red><green>45</green><blue>233</blue></color><clade><branch_length>0.037052</branch_length><color><red>99</red><green>45</green><blue>233</blue></color><clade><name>Cabys_2352</name><branch_length>0.422263</branch_length><color><red>99</red><green>45</green><blue>233</blue></color><taxonomy><scientific_name>Calditrichaeota</scientific_name><common_name>Caldithrix LF13</common_name></taxonomy><sequence><symbol>fragmented</symbol><accession source="UniProtKB">H1XWR0</accession><name>Caldithrix LF13 (Calditrichaeota) || bmcType=fragmented (sat) (omitted) || 105aa || [H1XWR0]   || purpleBlue</name><annotation><desc> || bestHMM=P_purpleBlue_mic1</desc></annotation></sequence></clade><clade><branch_length>0.077854</branch_length><color><red>99</red><green>45</green><blue>233</blue></color><clade><branch_length>0.091635</branch_length><color><red>99</red><green>45</green><blue>233</blue></color><clade><name>DFR50_10626</name><branch_length>0.114519</branch_length><color><red>99</red><green>45</green><blue>233</blue></color><taxonomy><scientific_name>Proteobacteria</scientific_name><common_name>Roseiarcus DSM 24875</common_name></taxonomy><sequence><symbol>MIC1</symbol><accession source="UniProtKB">A0A366FQR3</accession><name>Roseiarcus DSM 24875 (Proteobacteria) || bmcType=MIC1 (main)  || 98aa || [A0A366FQR3]   || purpleBlue</name><annotation><desc> || bestHMM=P_purpleBlue_mic1</desc></annotation></sequence></clade><clade><name>AS156_18415</name><branch_length>0.126924</branch_length><color><red>99</red><green>45</green><blue>233</blue></color><taxonomy><scientific_name>Proteobacteria</scientific_name><common_name>Bradyrhizobium BR 10303</common_name></taxonomy><sequence><symbol>MIC1</symbol><accession source="UniProtKB">A0A109JGI2</accession><name>Bradyrhizobium BR 10303 (Proteobacteria) || bmcType=MIC1 (main)  || 99aa || [A0A109JGI2]   || purpleBlue</name><annotation><desc> || bestHMM=P_purpleBlue_mic1</desc></annotation></sequence></clade></clade><clade><branch_length>0.201757</branch_length><color><red>99</red><green>45</green><blue>233</blue></color><clade><name>BGO13_10285</name><branch_length>0.225849</branch_length><color><red>99</red><green>45</green><blue>233</blue></color><taxonomy><scientific_name>Proteobacteria</scientific_name><common_name>unclassified-Burkholderiales 66-5</common_name></taxonomy><sequence><symbol>MIC1</symbol><accession source="UniProtKB">A0A1M3BZ27</accession><name>unclassified-Burkholderiales 66-5 (Proteobacteria) || bmcType=MIC1 (main)  || 104aa || [A0A1M3BZ27]   || purpleBlue</name><annotation><desc> || bestHMM=P_purpleBlue_mic1</desc></annotation></sequence></clade><clade><branch_length>0.081053</branch_length><color><red>99</red><green>45</green><blue>233</blue></color><clade><name>Y695_00291</name><branch_length>0.096669</branch_length><color><red>99</red><green>45</green><blue>233</blue></color><taxonomy><scientific_name>Proteobacteria</scientific_name><common_name>Hydrogenophaga T4</common_name></taxonomy><sequence><symbol>MIC1</symbol><accession source="UniProtKB">W7XD09</accession><name>Hydrogenophaga T4 (Proteobacteria) || bmcType=MIC1 (main)  || 103aa || [W7XD09]   || purpleBlue</name><annotation><desc> || bestHMM=P_purpleBlue_mic1</desc></annotation></sequence></clade><clade><name>X551_03197</name><branch_length>0.117643</branch_length><color><red>99</red><green>45</green><blue>233</blue></color><taxonomy><scientific_name>Proteobacteria</scientific_name><common_name>Methylibium T29</common_name></taxonomy><sequence><symbol>MIC1</symbol><accession source="UniProtKB">W7VWC5</accession><name>Methylibium T29 (Proteobacteria) || bmcType=MIC1 (main)  || 103aa || [W7VWC5]   || purpleBlue</name><annotation><desc>2seqs_id98 || 3seqs_id80 ||  || bestHMM=P_purpleBlue_mic1</desc></annotation></sequence></clade></clade></clade></clade></clade><clade><branch_length>0.186948</branch_length><color><red>99</red><green>45</green><blue>233</blue></color><clade><branch_length>0.037727</branch_length><color><red>99</red><green>45</green><blue>233</blue></color><clade><name>C8D89_10463</name><branch_length>0.241688</branch_length><color><red>99</red><green>45</green><blue>233</blue></color><taxonomy><scientific_name>Actinobacteria</scientific_name><common_name>Actinomycetospora DSM 45771</common_name></taxonomy><sequence><symbol>MIC1</symbol><accession source="UniProtKB">A0A2U1FFA9</accession><name>Actinomycetospora DSM 45771 (Actinobacteria) || bmcType=MIC1 (main)  || 94aa || [A0A2U1FFA9]   || purpleBlue</name><annotation><desc> || 2loci_inTaxon || bestHMM=P_purpleBlue_mic1</desc></annotation></sequence></clade><clade><branch_length>0.121414</branch_length><color><red>99</red><green>45</green><blue>233</blue></color><clade><name>ABT15_21870</name><branch_length>0.037954</branch_length><color><red>99</red><green>45</green><blue>233</blue></color><taxonomy><scientific_name>Actinobacteria</scientific_name><common_name>Pseudonocardia SCN 73-27</common_name></taxonomy><sequence><symbol>MIC1</symbol><accession source="UniProtKB">A0A1E4P6H3</accession><name>Pseudonocardia SCN 73-27 (Actinobacteria) || bmcType=MIC1 (main)  || 97aa || [A0A1E4P6H3]   || purpleBlue</name><annotation><desc>3seqs_id98 || 8seqs_id80 || 2loci_inTaxon || bestHMM=P_purpleBlue_mic1</desc></annotation></sequence></clade><clade><name>Namu_2346</name><branch_length>0.155526</branch_length><color><red>99</red><green>45</green><blue>233</blue></color><taxonomy><scientific_name>Actinobacteria</scientific_name><common_name>Nakamurella DSM 44233</common_name></taxonomy><sequence><symbol>MIC1</symbol><accession source="UniProtKB">C8XKG0</accession><name>Nakamurella DSM 44233 (Actinobacteria) || bmcType=MIC1 (main)  || 100aa || [C8XKG0]   || purpleBlue</name><annotation><desc> || bestHMM=P_purpleBlue_mic1</desc></annotation></sequence></clade></clade></clade><clade><branch_length>0.182472</branch_length><color><red>99</red><green>45</green><blue>233</blue></color><clade><name>EP51_05290</name><branch_length>0.244871</branch_length><color><red>99</red><green>45</green><blue>233</blue></color><taxonomy><scientific_name>Actinobacteria</scientific_name><common_name>Rhodococcus 04-OD7 (EP51)</common_name></taxonomy><sequence><symbol>MIC1</symbol><accession source="UniProtKB">A0A076EKT9</accession><name>Rhodococcus 04-OD7 (EP51) (Actinobacteria) || bmcType=MIC1 (main)  || 96aa || [A0A076EKT9]   || purpleBlue</name><annotation><desc>4seqs_id98 || 10seqs_id80 ||  || bestHMM=P_purpleBlue_mic1</desc></annotation></sequence></clade><clade><branch_length>0.293985</branch_length><color><red>99</red><green>45</green><blue>233</blue></color><clade><name>B1964_28930</name><branch_length>0.076656</branch_length><color><red>99</red><green>45</green><blue>233</blue></color><taxonomy><scientific_name>Actinobacteria</scientific_name><common_name>Gordonia i37</common_name></taxonomy><sequence><symbol>MIC1</symbol><accession source="UniProtKB">A0A1V4PGH5</accession><name>Gordonia i37 (Actinobacteria) || bmcType=MIC1 (main)  || 97aa || [A0A1V4PGH5]   || purpleBlue</name><annotation><desc> || bestHMM=P_purpleBlue_mic1</desc></annotation></sequence></clade><clade><name>SAMN05445060_0716</name><branch_length>0.123086</branch_length><color><red>99</red><green>45</green><blue>233</blue></color><taxonomy><scientific_name>Actinobacteria</scientific_name><common_name>Williamsia CPCC 203464</common_name></taxonomy><sequence><symbol>MIC1</symbol><accession source="UniProtKB">A0A1N7DKW6</accession><name>Williamsia CPCC 203464 (Actinobacteria) || bmcType=MIC1 (main)  || 98aa || [A0A1N7DKW6]   || purpleBlue</name><annotation><desc> || bestHMM=P_purpleBlue_mic1</desc></annotation></sequence></clade></clade></clade></clade></clade></clade><clade><branch_length>0.121804</branch_length><color><red>164</red><green>132</green><blue>172</blue></color><clade><branch_length>0.120213</branch_length><color><red>255</red><green>183</green><blue>206</blue></color><clade><branch_length>0.048827</branch_length><color><red>255</red><green>183</green><blue>206</blue></color><clade><name>Y71_28525</name><branch_length>0.085947</branch_length><color><red>255</red><green>183</green><blue>206</blue></color><taxonomy><scientific_name>Proteobacteria</scientific_name><common_name>Kosakonia D5/23</common_name></taxonomy><sequence><symbol>GRM4</symbol><accession source="UniProtKB">A0A1V0LMR5</accession><name>Kosakonia D5/23 (Proteobacteria) || bmcType=GRM4 (main)  || 92aa || [A0A1V0LMR5]   || babyPink</name><annotation><desc>8seqs_id98 || 9seqs_id80 ||  || bestHMM=P_babyPink_pdu1-like</desc></annotation></sequence></clade><clade><name>SAMN05880558_101436</name><branch_length>0.172042</branch_length><color><red>255</red><green>183</green><blue>206</blue></color><taxonomy><scientific_name>Proteobacteria</scientific_name><common_name>Aeromonas RU39B</common_name></taxonomy><sequence><symbol>PDU1AB</symbol><accession source="UniProtKB">A0A1N6P490</accession><name>Aeromonas RU39B (Proteobacteria) || bmcType=PDU1AB (main)  || 98aa || [A0A1N6P490]   || babyPink</name><annotation><desc> || bestHMM=P_babyPink_pdu1-like</desc></annotation></sequence></clade></clade><clade><branch_length>0.08969</branch_length><color><red>255</red><green>183</green><blue>206</blue></color><clade><name>DIU77_04565</name><branch_length>0.630337</branch_length><color><red>255</red><green>183</green><blue>206</blue></color><taxonomy><scientific_name>Actinobacteria</scientific_name><common_name>Thermocrispum agreste</common_name></taxonomy><sequence><symbol>MIC2</symbol><accession source="UniProtKB">A0A2W4JLJ7</accession><name>Thermocrispum agreste (Actinobacteria) || bmcType=MIC2 (main)  || 111aa || [A0A2W4JLJ7]   || babyPink</name><annotation><desc> || bestHMM=P_babyPink_pdu1-like</desc></annotation></sequence></clade><clade><branch_length>0.039969</branch_length><color><red>255</red><green>183</green><blue>206</blue></color><clade><name>SAMN04488136_13845</name><branch_length>0.084241</branch_length><color><red>255</red><green>183</green><blue>206</blue></color><taxonomy><scientific_name>Proteobacteria</scientific_name><common_name>Vibrio CGMCC 1.10228</common_name></taxonomy><sequence><symbol>PDU1AB</symbol><accession source="UniProtKB">A0A1G8GL40</accession><name>Vibrio CGMCC 1.10228 (Proteobacteria) || bmcType=PDU1AB (main)  || 96aa || [A0A1G8GL40]   || babyPink</name><annotation><desc> || bestHMM=P_babyPink_pdu1-like</desc></annotation></sequence></clade><clade><name>VIM7927_03948</name><branch_length>0.112574</branch_length><color><red>255</red><green>183</green><blue>206</blue></color><taxonomy><scientific_name>Proteobacteria</scientific_name><common_name>Vibrio CECT 7927</common_name></taxonomy><sequence><symbol>PDU1AB</symbol><accession source="UniProtKB">A0A1Y6IY80</accession><name>Vibrio CECT 7927 (Proteobacteria) || bmcType=PDU1AB (main)  || 93aa || [A0A1Y6IY80]   || babyPink</name><annotation><desc>3seqs_id80 ||  || bestHMM=P_babyPink_pdu1-like</desc></annotation></sequence></clade></clade></clade></clade><clade><branch_length>0.120913</branch_length><color><red>164</red><green>132</green><blue>172</blue></color><clade><name>BWY38_02224</name><branch_length>0.441312</branch_length><color><red>164</red><green>132</green><blue>172</blue></color><taxonomy><scientific_name>Ignavibacteriae</scientific_name><common_name>unclassified-Ignavibacteriae ADurb.Bin266</common_name></taxonomy><sequence><symbol>UA</symbol><accession source="UniProtKB">A0A1V5THK0</accession><name>unclassified-Ignavibacteriae ADurb.Bin266 (Ignavibacteriae) || bmcType=UA (main) (omitted) || 101aa || [A0A1V5THK0]   || lightViolet0</name><annotation><desc> || bestHMM=P_raspberry_grmguf</desc></annotation></sequence></clade><clade><branch_length>0.130851</branch_length><color><red>164</red><green>132</green><blue>172</blue></color><clade><branch_length>0.124302</branch_length><color><red>214</red><green>180</green><blue>252</blue></color><clade><branch_length>0.195611</branch_length><color><red>214</red><green>180</green><blue>252</blue></color><clade><name>ATG98_4184</name><branch_length>0.087998</branch_length><color><red>214</red><green>180</green><blue>252</blue></color><taxonomy><scientific_name>Proteobacteria</scientific_name><common_name>Marinobacter LV10R520-4</common_name></taxonomy><sequence><symbol>EUT1</symbol><accession source="UniProtKB">A0A2A9FU17</accession><name>Marinobacter LV10R520-4 (Proteobacteria) || bmcType=EUT1 (main)  || 101aa || [A0A2A9FU17]  eutN || lightViolet</name><annotation><desc>7seqs_id80 || eutN || bestHMM=P_lightViolet_eut1like</desc></annotation></sequence></clade><clade><name>C942_00048</name><branch_length>0.330168</branch_length><color><red>214</red><green>180</green><blue>252</blue></color><taxonomy><scientific_name>Proteobacteria</scientific_name><common_name>Photobacterium AK15</common_name></taxonomy><sequence><symbol>EUT1</symbol><accession source="UniProtKB">L8JFX6</accession><name>Photobacterium AK15 (Proteobacteria) || bmcType=EUT1 (main)  || 99aa || [L8JFX6]  eutN || lightViolet</name><annotation><desc>4seqs_id80 || eutN || bestHMM=P_lightViolet_eut1like</desc></annotation></sequence></clade></clade><clade><branch_length>0.107034</branch_length><color><red>214</red><green>180</green><blue>252</blue></color><clade><name>C666_02605</name><branch_length>0.219506</branch_length><color><red>214</red><green>180</green><blue>252</blue></color><taxonomy><scientific_name>Proteobacteria</scientific_name><common_name>Thauera DSM 12138</common_name></taxonomy><sequence><symbol>EUT1</symbol><accession source="UniProtKB">N6Z6W3</accession><name>Thauera DSM 12138 (Proteobacteria) || bmcType=EUT1 (main)  || 94aa || [N6Z6W3]  eutN || lightViolet</name><annotation><desc>2seqs_id80 || eutN || bestHMM=P_lightViolet_eut1like</desc></annotation></sequence></clade><clade><branch_length>0.099262</branch_length><color><red>214</red><green>180</green><blue>252</blue></color><clade><name>A3F78_03380</name><branch_length>0.079081</branch_length><color><red>214</red><green>180</green><blue>252</blue></color><taxonomy><scientific_name>Proteobacteria</scientific_name><common_name>unclassified-Burkholderiales RIFCSPLOWO2_12_FULL_61_40</common_name></taxonomy><sequence><symbol>EUT1</symbol><accession source="UniProtKB">A0A1F4K0Y1</accession><name>unclassified-Burkholderiales RIFCSPLOWO2_12_FULL_61_40 (Proteobacteria) || bmcType=EUT1 (main)  || 94aa || [A0A1F4K0Y1]  eutN || lightViolet</name><annotation><desc>eutN || bestHMM=P_lightViolet_eut1like</desc></annotation></sequence></clade><clade><branch_length>0.113865</branch_length><color><red>214</red><green>180</green><blue>252</blue></color><clade><branch_length>0.010745</branch_length><color><red>214</red><green>180</green><blue>252</blue></color><clade><name>CEK28_06115</name><branch_length>0.106681</branch_length><color><red>214</red><green>180</green><blue>252</blue></color><taxonomy><scientific_name>Proteobacteria</scientific_name><common_name>Xenophilus AP218F</common_name></taxonomy><sequence><symbol>EUT1</symbol><accession source="UniProtKB">A0A254VMG6</accession><name>Xenophilus AP218F (Proteobacteria) || bmcType=EUT1 (main)  || 94aa || [A0A254VMG6]  eutN || lightViolet</name><annotation><desc>eutN || bestHMM=P_lightViolet_eut1like</desc></annotation></sequence></clade><clade><name>CSQ88_09200</name><branch_length>0.15629</branch_length><color><red>214</red><green>180</green><blue>252</blue></color><taxonomy><scientific_name>Proteobacteria</scientific_name><common_name>Iodobacter BJB302</common_name></taxonomy><sequence><symbol>EUT1</symbol><accession source="UniProtKB">A0A2G3JBT1</accession><name>Iodobacter BJB302 (Proteobacteria) || bmcType=EUT1 (main)  || 94aa || [A0A2G3JBT1]  eutN || lightViolet</name><annotation><desc>3seqs_id80 || eutN || bestHMM=P_lightViolet_eut1like</desc></annotation></sequence></clade></clade><clade><branch_length>0.06442</branch_length><color><red>214</red><green>180</green><blue>252</blue></color><clade><branch_length>0.085185</branch_length><color><red>214</red><green>180</green><blue>252</blue></color><clade><name>A9C11_26750</name><branch_length>0.093387</branch_length><color><red>214</red><green>180</green><blue>252</blue></color><taxonomy><scientific_name>Proteobacteria</scientific_name><common_name>Pseudomonas SJTE-3 (A9C11)</common_name></taxonomy><sequence><symbol>EUT1</symbol><accession source="UniProtKB">A0A127N076</accession><name>Pseudomonas SJTE-3 (A9C11) (Proteobacteria) || bmcType=EUT1 (main)  || 95aa || [A0A127N076]  eutN || lightViolet</name><annotation><desc>9seqs_id98 || 11seqs_id80 || eutN || bestHMM=P_lightViolet_eut1like</desc></annotation></sequence></clade><clade><branch_length>0.174073</branch_length><color><red>214</red><green>180</green><blue>252</blue></color><clade><name>DKL61_02095</name><branch_length>0.146256</branch_length><color><red>214</red><green>180</green><blue>252</blue></color><taxonomy><scientific_name>Proteobacteria</scientific_name><common_name>unclassified-Gammaproteobacteria ESL0073</common_name></taxonomy><sequence><symbol>EUT1</symbol><accession source="UniProtKB">A0A2Z3HSP4</accession><name>unclassified-Gammaproteobacteria ESL0073 (Proteobacteria) || bmcType=EUT1 (main)  || 97aa || [A0A2Z3HSP4]  eutN || lightViolet</name><annotation><desc>2seqs_id98 || 2seqs_id80 || eutN || 2loci_inTaxon || bestHMM=P_lightViolet_eut1like</desc></annotation></sequence></clade><clade><name>DC083_08545</name><branch_length>0.217668</branch_length><color><red>214</red><green>180</green><blue>252</blue></color><taxonomy><scientific_name>Proteobacteria</scientific_name><common_name>Ignatzschineria KCTC 22644</common_name></taxonomy><sequence><symbol>EUT1</symbol><accession source="UniProtKB">A0A2U2ACH0</accession><name>Ignatzschineria KCTC 22644 (Proteobacteria) || bmcType=EUT1 (main)  || 98aa || [A0A2U2ACH0]  eutN || lightViolet</name><annotation><desc>eutN || bestHMM=P_lightViolet_eut1like</desc></annotation></sequence></clade></clade></clade><clade><branch_length>0.302653</branch_length><color><red>214</red><green>180</green><blue>252</blue></color><clade><branch_length>0.004133</branch_length><color><red>214</red><green>180</green><blue>252</blue></color><clade><name>A1UO_02561</name><branch_length>0.011937</branch_length><color><red>214</red><green>180</green><blue>252</blue></color><taxonomy><scientific_name>Proteobacteria</scientific_name><common_name>Escherichia KTE76</common_name></taxonomy><sequence><symbol>EUT1</symbol><accession source="UniProtKB
[truncated: 378,092 more chars]
