# Supplementary material for: A catalog of the diversity and ubiquity of bacterial microcompartments
Source: Nat Commun. 2021 Jun 21;12:3809. doi: 10.1038/s41467-021-24126-4 (PMC8217296; doi:10.1038/s41467-021-24126-4)
Supplement: Supplementary file 6 — Supplementary Data 4 [file 41467_2021_24126_MOESM6_ESM.zip › Supplementary_Data_Shell_protein_tree_xml_files/BMC_Tdp_MM47.phyloxml]

<phyloxml xmlns:xsi="http://www.w3.org/2001/XMLSchema-instance" xmlns="http://www.phyloxml.org" xsi:schemaLocation="http://www.phyloxml.org http://www.phyloxml.org/1.20/phyloxml.xsd"><phylogeny rooted="true" rerootable="true"><clade><clade><branch_length>2.890312</branch_length><clade><name>AZ468_15415</name><branch_length>1.04537</branch_length><taxonomy><scientific_name>Proteobacteria</scientific_name><common_name>Vibrio PP-638</common_name><synonym>T_ccmp</synonym></taxonomy><sequence><symbol>RMM1</symbol><name>Vibrio PP-638 (Proteobacteria) || bmcType=RMM1 (main)  || 197aa || [A0A178J4G2]   || root</name><annotation><desc> || bestHMM=Tdp_manilla_aRMM1a</desc></annotation></sequence></clade><clade><name>VTAP4600_A1712</name><branch_length>0.857044</branch_length><taxonomy><scientific_name>Proteobacteria</scientific_name><common_name>Vibrio tapetis</common_name><synonym>T_ccmp</synonym></taxonomy><sequence><symbol>RMM1</symbol><name>Vibrio tapetis (Proteobacteria) || bmcType=RMM1 (main)  || 190aa || [A0A2N8ZCR0]   || root</name><annotation><desc> || bestHMM=Tdp_manilla_aRMM1a</desc></annotation></sequence></clade></clade><clade><branch_length>0.548793</branch_length><clade><name>SAMN02745216_04835</name><branch_length>1.0E-6</branch_length><taxonomy><scientific_name>Proteobacteria</scientific_name><common_name>Desulfatibacillum DSM 16219</common_name><synonym>T_ccmp</synonym></taxonomy><sequence><symbol>PDU1D</symbol><name>Desulfatibacillum DSM 16219 (Proteobacteria) || bmcType=PDU1D (main)  || 202aa || [A0A1M6YUC1]   || outlier</name><annotation><desc>2seqs_id98 || 2seqs_id80 ||  || bestHMM=Tdp_lightEggplant_basal-nearRoot-ccmPlike</desc></annotation></sequence></clade><clade><branch_length>0.902302</branch_length><clade><branch_length>0.16995</branch_length><color><red>137</red><green>69</green><blue>133</blue></color><clade><name>A2X96_10230</name><branch_length>0.105831</branch_length><color><red>137</red><green>69</green><blue>133</blue></color><taxonomy><scientific_name>Proteobacteria</scientific_name><common_name>unclassified-Syntrophobacterales GWC2_56_13</common_name><synonym>T_ccmp</synonym></taxonomy><sequence><symbol>PDU1D</symbol><name>unclassified-Syntrophobacterales GWC2_56_13 (Proteobacteria) || bmcType=PDU1D (main)  || 205aa || [A0A1G3USS8]   || lightEggplant</name><annotation><desc> || bestHMM=Tdp_lightEggplant_basal-nearRoot-ccmPlike</desc></annotation></sequence></clade><clade><branch_length>0.157014</branch_length><color><red>137</red><green>69</green><blue>133</blue></color><clade><name>CXZ00_14075</name><branch_length>0.109696</branch_length><color><red>137</red><green>69</green><blue>133</blue></color><taxonomy><scientific_name>Acidobacteria</scientific_name><common_name>unclassified-Acidobacteria (CXZ00)</common_name><synonym>T_ccmp</synonym></taxonomy><sequence><symbol>PDU1D</symbol><name>unclassified-Acidobacteria (CXZ00) (Acidobacteria) || bmcType=PDU1D (main)  || 208aa || [A0A2P6WD21]   || lightEggplant</name><annotation><desc> || bestHMM=Tdp_lightEggplant_basal-nearRoot-ccmPlike</desc></annotation></sequence></clade><clade><branch_length>0.073291</branch_length><color><red>137</red><green>69</green><blue>133</blue></color><clade><name>CWS72_13345</name><branch_length>0.136147</branch_length><color><red>137</red><green>69</green><blue>133</blue></color><taxonomy><scientific_name>Proteobacteria</scientific_name><common_name>Telmatospirillum 26-4b1</common_name><synonym>T_ccmp</synonym></taxonomy><sequence><symbol>PDU1D</symbol><name>Telmatospirillum 26-4b1 (Proteobacteria) || bmcType=PDU1D (main)  || 205aa || [A0A2N3PUM1]   || lightEggplant</name><annotation><desc> || bestHMM=Tdp_lightEggplant_basal-nearRoot-ccmPlike</desc></annotation></sequence></clade><clade><name>KL86APRO_10074</name><branch_length>0.152592</branch_length><color><red>137</red><green>69</green><blue>133</blue></color><taxonomy><scientific_name>Proteobacteria</scientific_name><common_name>unclassified-Alphaproteobacteria (KL86APRO)</common_name><synonym>T_ccmp</synonym></taxonomy><sequence><symbol>PDU1D</symbol><name>unclassified-Alphaproteobacteria (KL86APRO) (Proteobacteria) || bmcType=PDU1D (main)  || 207aa || [A0A212IUZ4]   || lightEggplant</name><annotation><desc> || bestHMM=Tdp_lightEggplant_basal-nearRoot-ccmPlike</desc></annotation></sequence></clade></clade></clade></clade><clade><branch_length>0.206454</branch_length><clade><name>B1H13_00940</name><branch_length>0.681168</branch_length><taxonomy><scientific_name>Proteobacteria</scientific_name><common_name>unclassified-Desulfobacteraceae 4484_190.3</common_name><synonym>T_ccmp</synonym></taxonomy><sequence><symbol>MIC6</symbol><name>unclassified-Desulfobacteraceae 4484_190.3 (Proteobacteria) || bmcType=MIC6 (main)  || 205aa || [A0A1V4SCJ9]  ccmPlike || outlier</name><annotation><desc>2seqs_id98 || 3seqs_id80 || ccmPlike || bestHMM=Tdp_slimeGreen1_ccmPlike</desc></annotation></sequence></clade><clade><branch_length>0.047635</branch_length><clade><branch_length>0.040012</branch_length><color><red>254</red><green>252</green><blue>175</blue></color><clade><name>B1H13_00955</name><branch_length>0.642153</branch_length><color><red>255</red><green>255</green><blue>255</blue></color><taxonomy><scientific_name>Proteobacteria</scientific_name><common_name>unclassified-Desulfobacteraceae 4484_190.3</common_name><synonym>T_ccmp</synonym></taxonomy><sequence><symbol>MIC6</symbol><name>unclassified-Desulfobacteraceae 4484_190.3 (Proteobacteria) || bmcType=MIC6 (main)  || 206aa || [A0A1V4SEI0]  ccmPlike || outlier</name><annotation><desc>2seqs_id98 || 2seqs_id80 || ccmPlike || bestHMM=Tdp_lightLightGreen_ccmPlike</desc></annotation></sequence></clade><clade><branch_length>0.104869</branch_length><color><red>254</red><green>252</green><blue>175</blue></color><clade><branch_length>0.238824</branch_length><color><red>206</red><green>179</green><blue>1</blue></color><clade><branch_length>0.067046</branch_length><color><red>255</red><green>250</green><blue>134</blue></color><clade><name>B0E49_10535</name><branch_length>0.323117</branch_length><color><red>255</red><green>250</green><blue>134</blue></color><taxonomy><scientific_name>Proteobacteria</scientific_name><common_name>Polaromonas C04</common_name><synonym>T_ccmp</synonym></taxonomy><sequence><symbol>RMM1</symbol><name>Polaromonas C04 (Proteobacteria) || bmcType=RMM1 (main)  || 202aa || [A0A1S8FU10]  rmmT1 || manilla</name><annotation><desc>2seqs_id98 || 2seqs_id80 || rmmT1 || bestHMM=Tdp_manilla_aRMM1a</desc></annotation></sequence></clade><clade><branch_length>0.13876</branch_length><color><red>255</red><green>250</green><blue>134</blue></color><clade><name>H663_01235</name><branch_length>0.111728</branch_length><color><red>255</red><green>250</green><blue>134</blue></color><taxonomy><scientific_name>Proteobacteria</scientific_name><common_name>Limnohabitans II-D5</common_name><synonym>T_ccmp</synonym></taxonomy><sequence><symbol>RMM1</symbol><name>Limnohabitans II-D5 (Proteobacteria) || bmcType=RMM1 (main) (omitted) || 204aa || [A0A0L8B172]  rmmT1 || manilla</name><annotation><desc>7seqs_id98 || 3seqs_id80 || rmmT1 || bestHMM=Tdp_manilla_aRMM1a</desc></annotation></sequence></clade><clade><name>UC35_13405</name><branch_length>0.088753</branch_length><color><red>255</red><green>250</green><blue>134</blue></color><taxonomy><scientific_name>Proteobacteria</scientific_name><common_name>Ramlibacter 43961</common_name><synonym>T_ccmp</synonym></taxonomy><sequence><symbol>RMM1</symbol><name>Ramlibacter 43961 (Proteobacteria) || bmcType=RMM1 (main)  || 205aa || [A0A127JUK4]  rmmT1 || manilla</name><annotation><desc>3seqs_id80 || rmmT1 || bestHMM=Tdp_manilla_aRMM1a</desc></annotation></sequence></clade></clade></clade><clade><branch_length>0.11029</branch_length><color><red>206</red><green>179</green><blue>1</blue></color><clade><name>SAMN02982931_04341</name><branch_length>0.257123</branch_length><color><red>255</red><green>250</green><blue>134</blue></color><taxonomy><scientific_name>Proteobacteria</scientific_name><common_name>Bauldia ATCC 35022</common_name><synonym>T_ccmp</synonym></taxonomy><sequence><symbol>RMM1</symbol><name>Bauldia ATCC 35022 (Proteobacteria) || bmcType=RMM1 (main)  || 201aa || [A0A1G6EBS3]  rmmT1 || manilla</name><annotation><desc>2seqs_id80 || rmmT1 || bestHMM=Tdp_manilla_aRMM1a</desc></annotation></sequence></clade><clade><branch_length>0.125545</branch_length><color><red>206</red><green>179</green><blue>1</blue></color><clade><branch_length>0.099046</branch_length><color><red>255</red><green>250</green><blue>134</blue></color><clade><name>BVC93_24810</name><branch_length>0.124782</branch_length><color><red>255</red><green>250</green><blue>134</blue></color><taxonomy><scientific_name>Actinobacteria</scientific_name><common_name>Mycobacterium MS1601</common_name><synonym>T_ccmp</synonym></taxonomy><sequence><symbol>RMM1</symbol><name>Mycobacterium MS1601 (Actinobacteria) || bmcType=RMM1 (main)  || 201aa || [A0A1P8XFL9]  rmmT1 || manilla</name><annotation><desc>rmmT1 || bestHMM=Tdp_manilla_aRMM1a</desc></annotation></sequence></clade><clade><name>RHA1_ro10415</name><branch_length>0.148203</branch_length><color><red>255</red><green>250</green><blue>134</blue></color><taxonomy><scientific_name>Actinobacteria</scientific_name><common_name>Rhodococcus RHA1</common_name><synonym>T_ccmp</synonym></taxonomy><sequence><symbol>RMM1</symbol><name>Rhodococcus RHA1 (Actinobacteria) || bmcType=RMM1 (main)  || 201aa || [Q0RVS6]  rmmT1 || manilla</name><annotation><desc>2seqs_id98 || 2seqs_id80 || rmmT1 || bestHMM=Tdp_manilla_aRMM1a</desc></annotation></sequence></clade></clade><clade><branch_length>0.05334</branch_length><color><red>206</red><green>179</green><blue>1</blue></color><clade><name>LI90_2221</name><branch_length>0.079807</branch_length><color><red>255</red><green>250</green><blue>134</blue></color><taxonomy><scientific_name>Actinobacteria</scientific_name><common_name>Streptomyces UBT1 (LI90)</common_name><synonym>T_ccmp</synonym></taxonomy><sequence><symbol>RMM1</symbol><name>Streptomyces UBT1 (LI90) (Actinobacteria) || bmcType=RMM1 (main)  || 201aa || [A0A132MTN2]  rmmT1 || manilla</name><annotation><desc>2seqs_id98 || 3seqs_id80 || rmmT1 || bestHMM=Tdp_manilla_aRMM1a</desc></annotation></sequence></clade><clade><branch_length>0.077884</branch_length><color><red>206</red><green>179</green><blue>1</blue></color><clade><branch_length>0.041476</branch_length><color><red>206</red><green>179</green><blue>1</blue></color><clade><name>DQ384_37305</name><branch_length>0.16939</branch_length><color><red>255</red><green>250</green><blue>134</blue></color><taxonomy><scientific_name>Actinobacteria</scientific_name><common_name>Sphaerisporangium CCTCC AA 208026</common_name><synonym>T_ccmp</synonym></taxonomy><sequence><symbol>RMM1</symbol><name>Sphaerisporangium CCTCC AA 208026 (Actinobacteria) || bmcType=RMM1 (main)  || 207aa || [A0A367EQ74]  rmmT1 || manilla</name><annotation><desc>3seqs_id80 || rmmT1 || bestHMM=Tdp_mustard_aRMM1b</desc></annotation></sequence></clade><clade><branch_length>0.265374</branch_length><color><red>172</red><green>79</green><blue>6</blue></color><clade><name>COB36_09650</name><branch_length>0.061421</branch_length><color><red>172</red><green>79</green><blue>6</blue></color><taxonomy><scientific_name>Proteobacteria</scientific_name><common_name>unclassified-Alphaproteobacteria (COB36)</common_name><synonym>T_ccmp</synonym></taxonomy><sequence><symbol>RMM2</symbol><name>unclassified-Alphaproteobacteria (COB36) (Proteobacteria) || bmcType=RMM2 (main)  || 203aa || [A0A2A4V9S3]  rmmT1 || cinnamon</name><annotation><desc>3seqs_id80 || rmmT1 || bestHMM=Tdp_cinnamon_aRMM2</desc></annotation></sequence></clade><clade><branch_length>0.026816</branch_length><color><red>172</red><green>79</green><blue>6</blue></color><clade><name>CL386_01380</name><branch_length>0.12942</branch_length><color><red>172</red><green>79</green><blue>6</blue></color><taxonomy><scientific_name>Proteobacteria</scientific_name><common_name>Acidiferrobacter (CL386)</common_name><synonym>T_ccmp</synonym></taxonomy><sequence><symbol>RMM2</symbol><name>Acidiferrobacter (CL386) (Proteobacteria) || bmcType=RMM2 (main)  || 203aa || [A0A2D7VIV5]  rmmT1 || cinnamon</name><annotation><desc>2seqs_id98 || 6seqs_id80 || rmmT1 || bestHMM=Tdp_cinnamon_aRMM2</desc></annotation></sequence></clade><clade><branch_length>0.076741</branch_length><color><red>172</red><green>79</green><blue>6</blue></color><clade><name>PEL8287_02587</name><branch_length>0.059574</branch_length><color><red>172</red><green>79</green><blue>6</blue></color><taxonomy><scientific_name>Proteobacteria</scientific_name><common_name>Pelagicola CECT 8287</common_name><synonym>T_ccmp</synonym></taxonomy><sequence><symbol>RMM2</symbol><name>Pelagicola CECT 8287 (Proteobacteria) || bmcType=RMM2 (main)  || 203aa || [A0A1Y5SYP7]  rmmT1 || cinnamon</name><annotation><desc>3seqs_id80 || rmmT1 || bestHMM=Tdp_cinnamon_aRMM2</desc></annotation></sequence></clade><clade><branch_length>0.120511</branch_length><color><red>172</red><green>79</green><blue>6</blue></color><clade><name>SAMN05519105_4384</name><branch_length>0.084501</branch_length><color><red>172</red><green>79</green><blue>6</blue></color><taxonomy><scientific_name>Proteobacteria</scientific_name><common_name>Rhodobacter 24-YEA-8</common_name><synonym>T_ccmp</synonym></taxonomy><sequence><symbol>RMM2</symbol><name>Rhodobacter 24-YEA-8 (Proteobacteria) || bmcType=RMM2 (main)  || 204aa || [A0A1H5CI45]  rmmT1 || cinnamon</name><annotation><desc>11seqs_id80 || rmmT1 || bestHMM=Tdp_cinnamon_aRMM2</desc></annotation></sequence></clade><clade><branch_length>0.025303</branch_length><color><red>172</red><green>79</green><blue>6</blue></color><clade><name>B7H23_10950</name><branch_length>0.088759</branch_length><color><red>172</red><green>79</green><blue>6</blue></color><taxonomy><scientific_name>Proteobacteria</scientific_name><common_name>Notoacmeibacter XMTR2A4</common_name><synonym>T_ccmp</synonym></taxonomy><sequence><symbol>RMM2</symbol><name>Notoacmeibacter XMTR2A4 (Proteobacteria) || bmcType=RMM2 (main)  || 203aa || [A0A231UXJ9]  rmmT1 || cinnamon</name><annotation><desc>11seqs_id80 || rmmT1 || bestHMM=Tdp_cinnamon_aRMM2</desc></annotation></sequence></clade><clade><name>Veis_0661</name><branch_length>0.196979</branch_length><color><red>172</red><green>79</green><blue>6</blue></color><taxonomy><scientific_name>Proteobacteria</scientific_name><common_name>Verminephrobacter EF01-2</common_name><synonym>T_ccmp</synonym></taxonomy><sequence><symbol>RMM2</symbol><name>Verminephrobacter EF01-2 (Proteobacteria) || bmcType=RMM2 (main)  || 203aa || [A1WFN7]  rmmT1 || cinnamon</name><annotation><desc>2seqs_id98 || 2seqs_id80 || rmmT1 || bestHMM=Tdp_cinnamon_aRMM2</desc></annotation></sequence></clade></clade></clade></clade></clade></clade></clade><clade><branch_length>0.065897</branch_length><color><red>206</red><green>179</green><blue>1</blue></color><clade><name>SAMN05660642_03158</name><branch_length>0.061353</branch_length><color><red>206</red><green>179</green><blue>1</blue></color><taxonomy><scientific_name>Actinobacteria</scientific_name><common_name>Geodermatophilus DSM 45419</common_name><synonym>T_ccmp</synonym></taxonomy><sequence><symbol>RMM1</symbol><name>Geodermatophilus DSM 45419 (Actinobacteria) || bmcType=RMM1 (main)  || 200aa || [A0A1G9VJT5]  rmmT1 || mustard</name><annotation><desc>2seqs_id80 || rmmT1 || bestHMM=Tdp_mustard_aRMM1b</desc></annotation></sequence></clade><clade><branch_length>0.043318</branch_length><color><red>206</red><green>179</green><blue>1</blue></color><clade><branch_length>0.037039</branch_length><color><red>206</red><green>179</green><blue>1</blue></color><clade><name>ACH46_00620</name><branch_length>0.137261</branch_length><color><red>206</red><green>179</green><blue>1</blue></color><taxonomy><scientific_name>Actinobacteria</scientific_name><common_name>Gordonia QH-11</common_name><synonym>T_ccmp</synonym></taxonomy><sequence><symbol>RMM1</symbol><name>Gordonia QH-11 (Actinobacteria) || bmcType=RMM1 (main)  || 199aa || [A0A0N9N855]  rmmT1 || mustard</name><annotation><desc>11seqs_id80 || rmmT1 || bestHMM=Tdp_mustard_aRMM1b</desc></annotation></sequence></clade><clade><name>KR76_22695</name><branch_length>0.040083</branch_length><color><red>206</red><green>179</green><blue>1</blue></color><taxonomy><scientific_name>Actinobacteria</scientific_name><common_name>Pimelobacter ATCC 6946 (KR76)</common_name><synonym>T_ccmp</synonym></taxonomy><sequence><symbol>RMM1</symbol><name>Pimelobacter ATCC 6946 (KR76) (Actinobacteria) || bmcType=RMM1 (main)  || 200aa || [A0A0A1DQK2]  rmmT1 || mustard</name><annotation><desc>4seqs_id98 || 11seqs_id80 || rmmT1 || bestHMM=Tdp_mustard_aRMM1b</desc></annotation></sequence></clade></clade><clade><branch_length>0.063993</branch_length><color><red>206</red><green>179</green><blue>1</blue></color><clade><branch_length>0.023486</branch_length><color><red>206</red><green>179</green><blue>1</blue></color><clade><name>AXA44_36310</name><branch_length>0.09823</branch_length><color><red>206</red><green>179</green><blue>1</blue></color><taxonomy><scientific_name>Actinobacteria</scientific_name><common_name>Rhodococcus SC4</common_name><synonym>T_ccmp</synonym></taxonomy><sequence><symbol>RMM1</symbol><name>Rhodococcus SC4 (Actinobacteria) || bmcType=RMM1 (main)  || 201aa || [A0A135H203]  rmmT1 || mustard</name><annotation><desc>4seqs_id98 || 94seqs_id80 || rmmT1 || bestHMM=Tdp_mustard_aRMM1b</desc></annotation></sequence></clade><clade><name>RHOER0001_5060</name><branch_length>0.101286</branch_length><color><red>206</red><green>179</green><blue>1</blue></color><taxonomy><scientific_name>Actinobacteria</scientific_name><common_name>Rhodococcus SK121</common_name><synonym>T_ccmp</synonym></taxonomy><sequence><symbol>RMM1</symbol><name>Rhodococcus SK121 (Actinobacteria) || bmcType=RMM1 (main)  || 200aa || [C3JQC6]  rmmT1 || mustard</name><annotation><desc>3seqs_id98 || 11seqs_id80 || rmmT1 || bestHMM=Tdp_mustard_aRMM1b</desc></annotation></sequence></clade></clade><clade><branch_length>0.032913</branch_length><color><red>206</red><green>179</green><blue>1</blue></color><clade><name>C731_0244</name><branch_length>0.078504</branch_length><color><red>206</red><green>179</green><blue>1</blue></color><taxonomy><scientific_name>Actinobacteria</scientific_name><common_name>Mycolicibacterium DSM 44199</common_name><synonym>T_ccmp</synonym></taxonomy><sequence><symbol>RMM1</symbol><name>Mycolicibacterium DSM 44199 (Actinobacteria) || bmcType=RMM1 (main)  || 201aa || [K5BI60]  rmmT1 || mustard</name><annotation><desc>3seqs_id98 || 94seqs_id80 || rmmT1 || bestHMM=Tdp_mustard_aRMM1b</desc></annotation></sequence></clade><clade><branch_length>0.015323</branch_length><color><red>206</red><green>179</green><blue>1</blue></color><clade><branch_length>0.023934</branch_length><color><red>206</red><green>179</green><blue>1</blue></color><clade><name>A5724_07995</name><branch_length>0.041055</branch_length><color><red>206</red><green>179</green><blue>1</blue></color><taxonomy><scientific_name>Actinobacteria</scientific_name><common_name>Mycobacterium ACS1612</common_name><synonym>T_ccmp</synonym></taxonomy><sequence><symbol>RMM1</symbol><name>Mycobacterium ACS1612 (Actinobacteria) || bmcType=RMM1 (main)  || 201aa || [A0A1A1Z7R6]  rmmT1 || mustard</name><annotation><desc>94seqs_id80 || rmmT1 || bestHMM=Tdp_mustard_aRMM1b</desc></annotation></sequence></clade><clade><branch_length>0.032837</branch_length><color><red>206</red><green>179</green><blue>1</blue></color><clade><name>C6A82_18450</name><branch_length>0.057659</branch_length><color><red>206</red><green>179</green><blue>1</blue></color><taxonomy><scientific_name>Actinobacteria</scientific_name><common_name>Mycobacterium ITM-2016-00318</common_name><synonym>T_ccmp</synonym></taxonomy><sequence><symbol>RMM1</symbol><name>Mycobacterium ITM-2016-00318 (Actinobacteria) || bmcType=RMM1 (main)  || 201aa || [A0A2S8KQS1]  rmmT1 || mustard</name><annotation><desc>94seqs_id80 || rmmT1 || bestHMM=Tdp_mustard_aRMM1b</desc></annotation></sequence></clade><clade><name>CQY20_11400</name><branch_length>0.067356</branch_length><color><red>206</red><green>179</green><blue>1</blue></color><taxonomy><scientific_name>Actinobacteria</scientific_name><common_name>Mycolicibacterium CCUG37673</common_name><synonym>T_ccmp</synonym></taxonomy><sequence><symbol>RMM1</symbol><name>Mycolicibacterium CCUG37673 (Actinobacteria) || bmcType=RMM1 (main)  || 201aa || [A0A2A7N5J4]  rmmT1 || mustard</name><annotation><desc>94seqs_id80 || rmmT1 || bestHMM=Tdp_mustard_aRMM1b</desc></annotation></sequence></clade></clade></clade><clade><branch_length>0.018149</branch_length><color><red>206</red><green>179</green><blue>1</blue></color><clade><branch_length>0.022237</branch_length><color><red>206</red><green>179</green><blue>1</blue></color><clade><name>AFM11_11985</name><branch_length>0.041159</branch_length><color><red>206</red><green>179</green><blue>1</blue></color><taxonomy><scientific_name>Actinobacteria</scientific_name><common_name>Mycolicibacterium ATCC 700010 (AFM11)</common_name><synonym>T_ccmp</synonym></taxonomy><sequence><symbol>RMM1</symbol><name>Mycolicibacterium ATCC 700010 (AFM11) (Actinobacteria) || bmcType=RMM1 (main)  || 203aa || [A0A132PP34] 5L39' rmmT1 || mustard</name><annotation><desc>2seqs_id98 || 94seqs_id80 || rmmT1 || bestHMM=Tdp_mustard_aRMM1b</desc></annotation></sequence></clade><clade><name>SAMN02799620_05153</name><branch_length>0.043613</branch_length><color><red>206</red><green>179</green><blue>1</blue></color><taxonomy><scientific_name>Actinobacteria</scientific_name><common_name>Mycobacterium UNC267MFSha1.1M11</common_name><synonym>T_ccmp</synonym></taxonomy><sequence><symbol>RMM1</symbol><name>Mycobacterium UNC267MFSha1.1M11 (Actinobacteria) || bmcType=RMM1 (main)  || 203aa || [A0A1G4WXK0]  rmmT1 || mustard</name><annotation><desc>94seqs_id80 || rmmT1 || bestHMM=Tdp_mustard_aRMM1b</desc></annotation></sequence></clade></clade><clade><branch_length>0.04749</branch_length><color><red>206</red><green>179</green><blue>1</blue></color><clade><name>BCA37_01300</name><branch_length>0.024175</branch_length><color><red>206</red><green>179</green><blue>1</blue></color><taxonomy><scientific_name>Actinobacteria</scientific_name><common_name>Mycobacterium djl-10</common_name><synonym>T_ccmp</synonym></taxonomy><sequence><symbol>RMM1</symbol><name>Mycobacterium djl-10 (Actinobacteria) || bmcType=RMM1 (main)  || 201aa || [A0A1B1WBJ4]  rmmT1 || mustard</name><annotation><desc>2seqs_id98 || 94seqs_id80 || rmmT1 || bestHMM=Tdp_mustard_aRMM1b</desc></annotation></sequence></clade><clade><branch_length>0.076304</branch_length><color><red>206</red><green>179</green><blue>1</blue></color><clade><name>MOBUDSM44075_01272</name><branch_length>0.032654</branch_length><color><red>206</red><green>179</green><blue>1</blue></color><taxonomy><scientific_name>Actinobacteria</scientific_name><common_name>Mycolicibacterium DSM 44075</common_name><synonym>T_ccmp</synonym></taxonomy><sequence><symbol>RMM1</symbol><name>Mycolicibacterium DSM 44075 (Actinobacteria) || bmcType=RMM1 (main)  || 205aa || [A0A0J6Z4D4]  rmmT1 || mustard</name><annotation><desc>2seqs_id98 || 94seqs_id80 || rmmT1 || bestHMM=Tdp_mustard_aRMM1b</desc></annotation></sequence></clade><clade><name>MVAC_12923</name><branch_length>0.039248</branch_length><color><red>206</red><green>179</green><blue>1</blue></color><taxonomy><scientific_name>Actinobacteria</scientific_name><common_name>Mycolicibacterium ATCC 25954</common_name><synonym>T_ccmp</synonym></taxonomy><sequence><symbol>RMM1</symbol><name>Mycolicibacterium ATCC 25954 (Actinobacteria) || bmcType=RMM1 (main)  || 201aa || [K0UQY8]  rmmT1 || mustard</name><annotation><desc>94seqs_id80 || rmmT1 || bestHMM=Tdp_mustard_aRMM1b</desc></annotation></sequence></clade></clade></clade></clade></clade></clade></clade></clade></clade></clade></clade></clade></clade></clade><clade><branch_length>0.562281</branch_length><color><red>254</red><green>252</green><blue>175</blue></color><clade><name>B0E49_10555</name><branch_length>0.241624</branch_length><color><red>254</red><green>252</green><blue>175</blue></color><taxonomy><scientific_name>Proteobacteria</scientific_name><common_name>Polaromonas C04</common_name><synonym>T_ccmp</synonym></taxonomy><sequence><symbol>RMM1</symbol><name>Polaromonas C04 (Proteobacteria) || bmcType=RMM1 (main)  || 216aa || [A0A1S8FU54]  rmmT2 || parchment</name><annotation><desc>2seqs_id98 || 2seqs_id80 || rmmT2 || bestHMM=Tdp_parchment_bRMM1a</desc></annotation></sequence></clade><clade><branch_length>0.19879</branch_length><color><red>254</red><green>252</green><blue>175</blue></color><clade><branch_length>0.260111</branch_length><color><red>254</red><green>252</green><blue>175</blue></color><clade><name>L63ED372_00191</name><branch_length>0.22204</branch_length><color><red>254</red><green>252</green><blue>175</blue></color><taxonomy><scientific_name>Proteobacteria</scientific_name><common_name>Limnohabitans 63ED37-2</common_name><synonym>T_ccmp</synonym></taxonomy><sequence><symbol>RMM1</symbol><name>Limnohabitans 63ED37-2 (Proteobacteria) || bmcType=RMM1 (main)  || 229aa || [A0A0P0M762]  rmmT2 || parchment</name><annotation><desc>13seqs_id80 || rmmT2 || bestHMM=Tdp_parchment_bRMM1a</desc></annotation></sequence></clade><clade><name>UC35_13425</name><branch_length>0.157165</branch_length><color><red>254</red><green>252</green><blue>175</blue></color><taxonomy><scientific_name>Proteobacteria</scientific_name><common_name>Ramlibacter 43961</common_name><synonym>T_ccmp</synonym></taxonomy><sequence><symbol>RMM1</symbol><name>Ramlibacter 43961 (Proteobacteria) || bmcType=RMM1 (main)  || 219aa || [A0A127JUS5]  rmmT2 || parchment</name><annotation><desc>rmmT2 || bestHMM=Tdp_parchment_bRMM1a</desc></annotation></sequence></clade></clade><clade><branch_length>0.188828</branch_length><color><red>254</red><green>252</green><blue>175</blue></color><clade><name>SAMN02982931_04345</name><branch_length>0.17979</branch_length><color><red>254</red><green>252</green><blue>175</blue></color><taxonomy><scientific_name>Proteobacteria</scientific_name><common_name>Bauldia ATCC 35022</common_name><synonym>T_ccmp</synonym></taxonomy><sequence><symbol>RMM1</symbol><name>Bauldia ATCC 35022 (Proteobacteria) || bmcType=RMM1 (main)  || 209aa || [A0A1G6ED68]  rmmT2 || parchment</name><annotation><desc>rmmT2 || bestHMM=Tdp_parchment_bRMM1a</desc></annotation></sequence></clade><clade><branch_length>0.141145</branch_length><color><red>254</red><green>252</green><blue>175</blue></color><clade><branch_length>0.074926</branch_length><color><red>254</red><green>252</green><blue>175</blue></color><clade><branch_length>0.146916</branch_length><color><red>254</red><green>252</green><blue>175</blue></color><clade><name>BVC93_24790</name><branch_length>0.28722</branch_length><color><red>254</red><green>252</green><blue>175</blue></color><taxonomy><scientific_name>Actinobacteria</scientific_name><common_name>Mycobacterium MS1601</common_name><synonym>T_ccmp</synonym></taxonomy><sequence><symbol>RMM1</symbol><name>Mycobacterium MS1601 (Actinobacteria) || bmcType=RMM1 (main)  || 209aa || [A0A1P8XK05]  rmmT2 || parchment</name><annotation><desc>rmmT2 || bestHMM=Tdp_parchment_bRMM1a</desc></annotation></sequence></clade><clade><name>RHA1_ro10419</name><branch_length>0.20526</branch_length><color><red>254</red><green>252</green><blue>175</blue></color><taxonomy><scientific_name>Actinobacteria</scientific_name><common_name>Rhodococcus RHA1</common_name><synonym>T_ccmp</synonym></taxonomy><sequence><symbol>RMM1</symbol><name>Rhodococcus RHA1 (Actinobacteria) || bmcType=RMM1 (main)  || 235aa || [Q0RVS8]  rmmT2 || parchment</name><annotation><desc>rmmT2 || bestHMM=Tdp_parchment_bRMM1a</desc></annotation></sequence></clade></clade><clade><branch_length>0.25726</branch_length><color><red>152</red><green>94</green><blue>43</blue></color><clade><branch_length>0.073089</branch_length><color><red>152</red><green>94</green><blue>43</blue></color><clade><name>COB36_09670</name><branch_length>0.135814</branch_length><color><red>152</red><green>94</green><blue>43</blue></color><taxonomy><scientific_name>Proteobacteria</scientific_name><common_name>unclassified-Alphaproteobacteria (COB36)</common_name><synonym>T_ccmp</synonym></taxonomy><sequence><symbol>RMM2</symbol><name>unclassified-Alphaproteobacteria (COB36) (Proteobacteria) || bmcType=RMM2 (main)  || 214aa || [A0A2A4VAB3]  rmmT2 || sepia</name><annotation><desc>3seqs_id80 || rmmT2 || bestHMM=Tdp_sepia_bRMM2</desc></annotation></sequence></clade><clade><branch_length>0.023414</branch_length><color><red>152</red><green>94</green><blue>43</blue></color><clade><name>CBC21_02600</name><branch_length>0.22919</branch_length><color><red>152</red><green>94</green><blue>43</blue></color><taxonomy><scientific_name>Proteobacteria</scientific_name><common_name>unclassified-Gammaproteobacteria TMED61</common_name><synonym>T_ccmp</synonym></taxonomy><sequence><symbol>RMM2</symbol><name>unclassified-Gammaproteobacteria TMED61 (Proteobacteria) || bmcType=RMM2 (main)  || 209aa || [A0A1Z8VJW2]  rmmT2 || sepia</name><annotation><desc>4seqs_id80 || rmmT2 || bestHMM=Tdp_sepia_bRMM2</desc></annotation></sequence></clade><clade><name>PEL8287_02591</name><branch_length>0.091469</branch_length><color><red>152</red><green>94</green><blue>43</blue></color><taxonomy><scientific_name>Proteobacteria</scientific_name><common_name>Pelagicola CECT 8287</common_name><synonym>T_ccmp</synonym></taxonomy><sequence><symbol>RMM2</symbol><name>Pelagicola CECT 8287 (Proteobacteria) || bmcType=RMM2 (main)  || 209aa || [A0A1Y5T157]  rmmT2 || sepia</name><annotation><desc>3seqs_id80 || rmmT2 || bestHMM=Tdp_sepia_bRMM2</desc></annotation></sequence></clade></clade></clade><clade><branch_length>0.041404</branch_length><color><red>152</red><green>94</green><blue>43</blue></color><clade><branch_length>0.057739</branch_length><color><red>152</red><green>94</green><blue>43</blue></color><clade><name>AOQ72_00095</name><branch_length>0.090667</branch_length><color><red>152</red><green>94</green><blue>43</blue></color><taxonomy><scientific_name>Proteobacteria</scientific_name><common_name>Bradyrhizobium BR3267</common_name><synonym>T_ccmp</synonym></taxonomy><sequence><symbol>RMM2</symbol><name>Bradyrhizobium BR3267 (Proteobacteria) || bmcType=RMM2 (main)  || 214aa || [A0A0R3BW51]  rmmT2 || sepia</name><annotation><desc>17seqs_id80 || rmmT2 || bestHMM=Tdp_sepia_bRMM2</desc></annotation></sequence></clade><clade><branch_length>0.034578</branch_length><color><red>152</red><green>94</green><blue>43</blue></color><clade><name>SAMN05519105_4388</name><branch_length>0.04911</branch_length><color><red>152</red><green>94</green><blue>43</blue></color><taxonomy><scientific_name>Proteobacteria</scientific_name><common_name>Rhodobacter 24-YEA-8</common_name><synonym>T_ccmp</synonym></taxonomy><sequence><symbol>RMM2</symbol><name>Rhodobacter 24-YEA-8 (Proteobacteria) || bmcType=RMM2 (main)  || 207aa || [A0A1H5CJC6]  rmmT2 || sepia</name><annotation><desc>17seqs_id80 || rmmT2 || bestHMM=Tdp_sepia_bRMM2</desc></annotation></sequence></clade><clade><branch_length>0.042141</branch_length><color><red>152</red><green>94</green><blue>43</blue></color><clade><name>DIU65_11495</name><branch_length>0.057369</branch_length><color><red>152</red><green>94</green><blue>43</blue></color><taxonomy><scientific_name>Proteobacteria</scientific_name><common_name>unclassified-Proteobacteria (DIU65)</common_name><synonym>T_ccmp</synonym></taxonomy><sequence><symbol>RMM2</symbol><name>unclassified-Proteobacteria (DIU65) (Proteobacteria) || bmcType=RMM2 (main)  || 207aa || [A0A2W4QNV6]  rmmT2 || sepia</name><annotation><desc>17seqs_id80 || rmmT2 || bestHMM=Tdp_sepia_bRMM2</desc></annotation></sequence></clade><clade><name>Veis_0665</name><branch_length>0.153701</branch_length><color><red>152</red><green>94</green><blue>43</blue></color><taxonomy><scientific_name>Proteobacteria</scientific_name><common_name>Verminephrobacter EF01-2</common_name><synonym>T_ccmp</synonym></taxonomy><sequence><symbol>RMM2</symbol><name>Verminephrobacter EF01-2 (Proteobacteria) || bmcType=RMM2 (main)  || 208aa || [A1WFP1]  rmmT2 || sepia</name><annotation><desc>2seqs_id98 || 17seqs_id80 || rmmT2 || bestHMM=Tdp_sepia_bRMM2</desc></annotation></sequence></clade></clade></clade></clade><clade><branch_length>0.027303</branch_length><color><red>152</red><green>94</green><blue>43</blue></color><clade><name>DCS45_09855</name><branch_length>0.093639</branch_length><color><red>152</red><green>94</green><blue>43</blue></color><taxonomy><scientific_name>Proteobacteria</scientific_name><common_name>Roseovarius nubinhibens</common_name><synonym>T_ccmp</synonym></taxonomy><sequence><symbol>RMM2</symbol><name>Roseovarius nubinhibens (Proteobacteria) || bmcType=RMM2 (main)  || 209aa || [A0A348WCA2]  rmmT2 || sepia</name><annotation><desc>17seqs_id80 || rmmT2 || bestHMM=Tdp_sepia_bRMM2</desc></annotation></sequence></clade><clade><branch_length>0.015162</branch_length><color><red>152</red><green>94</green><blue>43</blue></color><clade><name>B7H23_10970</name><branch_length>0.058662</branch_length><color><red>152</red><green>94</green><blue>43</blue></color><taxonomy><scientific_name>Proteobacteria</scientific_name><common_name>Notoacmeibacter XMTR2A4</common_name><synonym>T_ccmp</synonym></taxonomy><sequence><symbol>RMM2</symbol><name>Notoacmeibacter XMTR2A4 (Proteobacteria) || bmcType=RMM2 (main)  || 209aa || [A0A231UZ44]  rmmT2 || sepia</name><annotation><desc>17seqs_id80 || rmmT2 || bestHMM=Tdp_sepia_bRMM2</desc></annotation></sequence></clade><clade><branch_length>0.030096</branch_length><color><red>152</red><green>94</green><blue>43</blue></color><clade><name>A3731_15620</name><branch_length>0.062679</branch_length><color><red>152</red><green>94</green><blue>43</blue></color><taxonomy><scientific_name>Proteobacteria</scientific_name><common_name>Roseovarius HI0049</common_name><synonym>T_ccmp</synonym></taxonomy><sequence><symbol>RMM2</symbol><name>Roseovarius HI0049 (Proteobacteria) || bmcType=RMM2 (main)  || 209aa || [A0A176F950]  rmmT2 || sepia</name><annotation><desc>17seqs_id80 || rmmT2 || bestHMM=Tdp_sepia_bRMM2</desc></annotation></sequence></clade><clade><name>C6Y53_13100</name><branch_length>0.09669</branch_length><color><red>152</red><green>94</green><blue>43</blue></color><taxonomy><scientific_name>Proteobacteria</scientific_name><common_name>Thalassococcus SH-1</common_name><synonym>T_ccmp</synonym></taxonomy><sequence><symbol>RMM2</symbol><name>Thalassococcus SH-1 (Proteobacteria) || bmcType=RMM2 (main)  || 209aa || [A0A2S0MRM7]  rmmT2 || sepia</name><annotation><desc>17seqs_id80 || rmmT2 || bestHMM=Tdp_sepia_bRMM2</desc></annotation></sequence></clade></clade></clade></clade></clade></clade></clade><clade><branch_length>0.079132</branch_length><color><red>255</red><green>255</green><blue>129</blue></color><clade><branch_length>0.079293</branch_length><color><red>255</red><green>255</green><blue>129</blue></color><clade><name>B1L11_27775</name><branch_length>0.188777</branch_length><color><red>255</red><green>255</green><blue>129</blue></color><taxonomy><scientific_name>Actinobacteria</scientific_name><common_name>Microbispora GKU 823</common_name><synonym>T_ccmp</synonym></taxonomy><sequence><symbol>RMM1</symbol><name>Microbispora GKU 823 (Actinobacteria) || bmcType=RMM1 (main)  || 206aa || [A0A1V4E6V9]  rmmT2 || butter</name><annotation><desc>2seqs_id98 || 3seqs_id80 || rmmT2 || bestHMM=Tdp_butter_bRMM1b</desc></annotation></sequence></clade><clade><name>LI90_2217</name><branch_length>0.150315</branch_length><color><red>255</red><green>255</green><blue>129</blue></color><taxonomy><scientific_name>Actinobacteria</scientific_name><common_name>Streptomyces UBT1 (LI90)</common_name><synonym>T_ccmp</synonym></taxonomy><sequence><symbol>RMM1</symbol><name>Streptomyces UBT1 (LI90) (Actinobacteria) || bmcType=RMM1 (main)  || 236aa || [A0A132MTN0]  rmmT2 || butter</name><annotation><desc>2seqs_id98 || 2seqs_id80 || rmmT2 || bestHMM=Tdp_butter_bRMM1b</desc></annotation></sequence></clade></clade><clade><branch_length>0.01978</branch_length><color><red>255</red><green>255</green><blue>129</blue></color><clade><name>SAMN05660642_03154</name><branch_length>0.12633</branch_length><color><red>255</red><green>255</green><blue>129</blue></color><taxonomy><scientific_name>Actinobacteria</scientific_name><common_name>Geodermatophilus DSM 45419</common_name><synonym>T_ccmp</synonym></taxonomy><sequence><symbol>RMM1</symbol><name>Geodermatophilus DSM 45419 (Actinobacteria) || bmcType=RMM1 (main)  || 215aa || [A0A1G9VIX7]  rmmT2 || butter</name><annotation><desc>rmmT2 || bestHMM=Tdp_butter_bRMM1b</desc></annotation></sequence></clade><clade><branch_length>0.026647</branch_length><color><red>255</red><green>255</green><blue>129</blue></color><clade><branch_length>0.080631</branch_length><color><red>255</red><green>255</green><blue>129</blue></color><clade><name>ACH46_00640</name><branch_length>0.174594</branch_length><color><red>255</red><green>255</green><blue>129</blue></color><taxonomy><scientific_name>Actinobacteria</scientific_name><common_name>Gordonia QH-11</common_name><synonym>T_ccmp</synonym></taxonomy><sequence><symbol>RMM1</symbol><name>Gordonia QH-11 (Actinobacteria) || bmcType=RMM1 (main)  || 221aa || [A0A0N9N6A4]  rmmT2 || butter</name><annotation><desc>7seqs_id80 || rmmT2 || bestHMM=Tdp_butter_bRMM1b</desc></annotation></sequence></clade><clade><name>ASE19_07280</name><branch_length>0.065225</branch_length><color><red>255</red><green>255</green><blue>129</blue></color><taxonomy><scientific_name>Actinobacteria</scientific_name><common_name>Nocardioides Root79</common_name><synonym>T_ccmp</synonym></taxonomy><sequence><symbol>RMM1</symbol><name>Nocardioides Root79 (Actinobacteria) || bmcType=RMM1 (main)  || 215aa || [A0A0Q8V954]  rmmT2 || butter</name><annotation><desc>3seqs_id98 || 7seqs_id80 || rmmT2 || bestHMM=Tdp_butter_bRMM1b</desc></annotation></sequence></clade></clade><clade><branch_length>0.044708</branch_length><color><red>255</red><green>255</green><blue>129</blue></color><clade><name>RHOER0001_5056</name><branch_length>0.093528</branch_length><color><red>255</red><green>255</green><blue>129</blue></color><taxonomy><scientific_name>Actinobacteria</scientific_name><common_name>Rhodococcus SK121</common_name><synonym>T_ccmp</synonym></taxonomy><sequence><symbol>RMM1</symbol><name>Rhodococcus SK121 (Actinobacteria) || bmcType=RMM1 (main)  || 217aa || [C3JQC2]  rmmT2 || butter</name><annotation><desc>5seqs_id98 || 6seqs_id80 || rmmT2 || bestHMM=Tdp_butter_bRMM1b</desc></annotation></sequence></clade><clade><branch_length>0.023115</branch_length><color><red>255</red><green>255</green><blue>129</blue></color><clade><name>SAMN04490220_1115</name><branch_length>0.069307</branch_length><color><red>255</red><green>255</green><blue>129</blue></color><taxonomy><scientific_name>Actinobacteria</scientific_name><common_name>Rhodococcus DSM 44719</common_name><synonym>T_ccmp</synonym></taxonomy><sequence><symbol>RMM1</symbol><name>Rhodococcus DSM 44719 (Actinobacteria) || bmcType=RMM1 (main)  || 216aa || [A0A1H4QTP7]  rmmT2 || butter</name><annotation><desc>4seqs_id98 || 94seqs_id80 || rmmT2 || 2loci_inTaxon || bestHMM=Tdp_butter_bRMM1b</desc></annotation></sequence></clade><clade><branch_length>0.07713</branch_length><color><red>255</red><green>255</green><blue>129</blue></color><clade><branch_length>0.027509</branch_length><color><red>255</red><green>255</green><blue>129</blue></color><clade><name>MCHLDSM_04907</name><branch_length>0.03629</branch_length><color><red>255</red><green>255</green><blue>129</blue></color><taxonomy><scientific_name>Actinobacteria</scientific_name><common_name>Mycolicibacterium DSM 43826</common_name><synonym>T_ccmp</synonym></taxonomy><sequence><symbol>RMM1</symbol><name>Mycolicibacterium DSM 43826 (Actinobacteria) || bmcType=RMM1 (main)  || 217aa || [A0A0J6VKQ6]  rmmT2 || butter</name><annotation><desc>3seqs_id98 || 94seqs_id80 || rmmT2 || bestHMM=Tdp_butter_bRMM1b</desc></annotation></sequence></clade><clade><name>MVAC_12903</name><branch_length>0.054065</branch_length><color><red>255</red><green>255</green><blue>129</blue></color><taxonomy><scientific_name>Actinobacteria</scientific_name><common_name>Mycolicibacterium ATCC 25954</common_name><synonym>T_ccmp</synonym></taxonomy><sequence><symbol>RMM1</symbol><name>Mycolicibacterium ATCC 25954 (Actinobacteria) || bmcType=RMM1 (main)  || 227aa || [K0UQ54]  rmmT2 || butter</name><annotation><desc>94seqs_id80 || rmmT2 || bestHMM=Tdp_butter_bRMM1b</desc></annotation></sequence></clade></clade><clade><branch_length>0.016125</branch_length><color><red>255</red><green>255</green><blue>129</blue></color><clade><branch_length>0.012875</branch_length><color><red>255</red><green>255</green><blue>129</blue></color><clade><name>BCA37_01280</name><branch_length>0.047096</branch_length><color><red>255</red><green>255</green><blue>129</blue></color><taxonomy><scientific_name>Actinobacteria</scientific_name><common_name>Mycobacterium djl-10</common_name><synonym>T_ccmp</synonym></taxonomy><sequence><symbol>RMM1</symbol><name>Mycobacterium djl-10 (Actinobacteria) || bmcType=RMM1 (main)  || 221aa || [A0A1B1WBJ0]  rmmT2 || butter</name><annotation><desc>2seqs_id98 || 94seqs_id80 || rmmT2 || bestHMM=Tdp_butter_bRMM1b</desc></annotation></sequence></clade><clade><name>DIU75_19425</name><branch_length>0.085999</branch_length><color><red>255</red><green>255</green><blue>129</blue></color><taxonomy><scientific_name>Actinobacteria</scientific_name><common_name>Mycolicibacterium hassiacum</common_name><synonym>T_ccmp</synonym></taxonomy><sequence><symbol>RMM1</symbol><name>Mycolicibacterium hassiacum (Actinobacteria) || bmcType=RMM1 (main)  || 217aa || [A0A2W4N464]  rmmT2 || butter</name><annotation><desc>4seqs_id98 || 94seqs_id80 || rmmT2 || bestHMM=Tdp_butter_bRMM1b</desc></annotation></sequence></clade></clade><clade><branch_length>0.018976</branch_length><color><red>255</red><green>255</green><blue>129</blue></color><clade><branch_length>0.018252</branch_length><color><red>255</red><green>255</green><blue>129</blue></color><clade><name>CG716_06305</name><branch_length>0.046821</branch_length><color><red>255</red><green>255</green><blue>129</blue></color><taxonomy><scientific_name>Actinobacteria</scientific_name><common_name>Mycolicibacterium ATCC 33027</common_name><synonym>T_ccmp</synonym></taxonomy><sequence><symbol>RMM1</symbol><name>Mycolicibacterium ATCC 33027 (Actinobacteria) || bmcType=RMM1 (main)  || 221aa || [A0A255DPY2]  rmmT2 || butter</name><annotation><desc>94seqs_id80 || rmmT2 || bestHMM=Tdp_butter_bRMM1b</desc></annotation></sequence></clade><clade><branch_length>0.02392</branch_length><color><red>255</red><green>255</green><blue>129</blue></color><clade><name>A5724_07975</name><branch_length>0.061936</branch_length><color><red>255</red><green>255</green><blue>129</blue></color><taxonomy><scientific_name>Actinobacteria</scientific_name><common_name>Mycobacterium ACS1612</common_name><synonym>T_ccmp</synonym></taxonomy><sequence><symbol>RMM1</symbol><name>Mycobacterium ACS1612 (Actinobacteria) || bmcType=RMM1 (main)  || 217aa || [A0A1A1Z7Q9]  rmmT2 || butter</name><annotation><desc>94seqs_id80 || rmmT2 || bestHMM=Tdp_butter_bRMM1b</desc></annotation></sequence></clade><clade><name>CQY20_11420</name><branch_length>0.072448</branch_length><color><red>255</red><green>255</green><blue>129</blue></color><taxonomy><scientific_name>Actinobacteria</scientific_name><common_name>Mycolicibacterium CCUG37673</common_name><synonym>T_ccmp</synonym></taxonomy><sequence><symbol>RMM1</symbol><name>Mycolicibacterium CCUG37673 (Actinobacteria) || bmcType=RMM1 (main)  || 216aa || [A0A2A7N5L8]  rmmT2 || butter</name><annotation><desc>94seqs_id80 || rmmT2 || bestHMM=Tdp_butter_bRMM1b</desc></annotation></sequence></clade></clade></clade><clade><branch_length>0.019674</branch_length><color><red>255</red><green>255</green><blue>129</blue></color><clade><name>A5757_20670</name><branch_length>0.035702</branch_length><color><red>255</red><green>255</green><blue>129</blue></color><taxonomy><scientific_name>Actinobacteria</scientific_name><common_name>Mycobacterium 852013-51886_SCH5428379</common_name><synonym>T_ccmp</synonym></taxonomy><sequence><symbol>RMM1</symbol><name>Mycobacterium 852013-51886_SCH5428379 (Actinobacteria) || bmcType=RMM1 (main)  || 221aa || [A0A1A0TG37]  rmmT2 || butter</name><annotation><desc>94seqs_id80 || rmmT2 || bestHMM=Tdp_butter_bRMM1b</desc></annotation></sequence></clade><clade><branch_length>0.010839</branch_length><color><red>255</red><green>255</green><blue>129</blue></color><clade><name>A5740_05425</name><branch_length>0.038752</branch_length><color><red>255</red><green>255</green><blue>129</blue></color><taxonomy><scientific_name>Actinobacteria</scientific_name><common_name>Mycobacterium GA-1841</common_name><synonym>T_ccmp</synonym></taxonomy><sequence><symbol>RMM1</symbol><name>Mycobacterium GA-1841 (Actinobacteria) || bmcType=RMM1 (main)  || 221aa || [A0A1R0V710]  rmmT2 || butter</name><annotation><desc>2seqs_id98 || 94seqs_id80 || rmmT2 || bestHMM=Tdp_butter_bRMM1b</desc></annotation></sequence></clade><clade><branch_length>0.007105</branch_length><color><red>255</red><green>255</green><blue>129</blue></color><clade><name>AFA91_08140</name><branch_length>0.052049</branch_length><color><red>255</red><green>255</green><blue>129</blue></color><taxonomy><scientific_name>Actinobacteria</scientific_name><common_name>Mycolicibacterium ST0139456 (AFA91)</common_name><synonym>T_ccmp</synonym></taxonomy><sequence><symbol>RMM1</symbol><name>Mycolicibacterium ST0139456 (AFA91) (Actinobacteria) || bmcType=RMM1 (main)  || 228aa || [A0A0K0X336]  rmmT2 || butter</name><annotation><desc>94seqs_id80 || rmmT2 || bestHMM=Tdp_butter_bRMM1b</desc></annotation></sequence></clade><clade><name>AWC31_09970</name><branch_length>0.011816</branch_length><color><red>255</red><green>255</green><blue>129</blue></color><taxonomy><scientific_name>Actinobacteria</scientific_name><common_name>Mycolicibacterium ATCC 700010 (AWC31)</common_name><synonym>T_ccmp</synonym></taxonomy><sequence><symbol>RMM1</symbol><name>Mycolicibacterium ATCC 700010 (AWC31) (Actinobacteria) || bmcType=RMM1 (main)  || 225aa || [A0A1X2ET53] 5SUH' rmmT2 || butter</name><annotation><desc>2seqs_id98 || 94seqs_id80 || rmmT2 || bestHMM=Tdp_butter_bRMM1b</desc></annotation></sequence></clade></clade></clade></clade></clade></clade></clade></clade></clade></clade></clade></clade></clade></clade></clade></clade></clade></clade><clade><branch_length>0.065459</branch_length><clade><name>A2W09_05120</name><branch_length>0.48754</branch_length><color><red>255</red><green>255</green><blue>255</blue></color><taxonomy><scientific_name>Proteobacteria</scientific_name><common_name>unclassified-Deltaproteobacteria RBG_16_50_11</common_name><synonym>T_ccmp</synonym></taxonomy><sequence><symbol>incomplete</symbol><name>unclassified-Deltaproteobacteria RBG_16_50_11 (Proteobacteria) || bmcType=incomplete (sat) (omitted) || 208aa || [A0A1F9BTP3]  ccmPlike || outlier</name><annotation><desc>ccmPlike || bestHMM=Tdp_slimeGreen1_ccmPlike</desc></annotation></sequence></clade><clade><branch_length>0.07441</branch_length><clade><branch_length>0.065059</branch_length><color><red>177</red><green>223</green><blue>252</blue></color><clade><name>A3G34_09790</name><branch_length>0.585622</branch_length><color><red>198</red><green>252</green><blue>255</blue></color><taxonomy><scientific_name>Candidatus Lindowbacteria</scientific_name><common_name>Ca.Lindowbacteria RIFCSPLOWO2_12_FULL_62_27</common_name><synonym>T_ccmp</synonym></taxonomy><sequence><symbol>fragmented</symbol><name>Ca.Lindowbacteria RIFCSPLOWO2_12_FULL_62_27 (Candidatus Lindowbacteria) || bmcType=fragmented (sat) (omitted) || 205aa || [A0A1F6LLY8]   || outlier</name><annotation><desc> || bestHMM=Tdp_carolinaBlue_BUF3</desc></annotation></sequence></clade><clade><branch_length>0.182005</branch_length><color><red>177</red><green>223</green><blue>252</blue></color><clade><branch_length>0.043736</branch_length><color><red>177</red><green>223</green><blue>252</blue></color><clade><branch_length>0.103452</branch_length><color><red>138</red><green>184</green><blue>254</blue></color><clade><branch_length>0.174511</branch_length><color><red>138</red><green>184</green><blue>254</blue></color><clade><name>DEH22_11490</name><branch_length>0.577685</branch_length><color><red>138</red><green>184</green><blue>254</blue></color><taxonomy><scientific_name>Chloroflexi</scientific_name><common_name>unclassified-Chloroflexi (DEH22)</common_name><synonym>T_ccmp</synonym></taxonomy><sequence><symbol>UA</symbol><name>unclassified-Chloroflexi (DEH22) (Chloroflexi) || bmcType=UA (main) (omitted) || 206aa || [A0A359HJX9]   || carolinaBlue</name><annotation><desc>2seqs_id80 ||  || bestHMM=Tdp_carolinaBlue_BUF3</desc></annotation></sequence></clade><clade><name>UV78_C0023G0006</name><branch_length>0.930254</branch_length><color><red>138</red><green>184</green><blue>254</blue></color><taxonomy><scientific_name>Candidatus Parcubacteria</scientific_name><common_name>Ca.Parcubacteria GW2011_GWA2_43_17</common_name><synonym>T_ccmp</synonym></taxonomy><sequence><symbol>UA</symbol><name>Ca.Parcubacteria GW2011_GWA2_43_17 (Candidatus Parcubacteria) || bmcType=UA (main) (omitted) || 211aa || [A0A0G1E5Q9]   || carolinaBlue</name><annotation><desc>2seqs_id98 || 2seqs_id80 ||  || bestHMM=Tdp_carolinaBlue_BUF3</desc></annotation></sequence></clade></clade><clade><branch_length>0.040216</branch_length><color><red>138</red><green>184</green><blue>254</blue></color><clade><name>CVV51_04215</name><branch_length>0.491948</branch_length><color><red>138</red><green>184</green><blue>254</blue></color><taxonomy><scientific_name>Spirochaetes</scientific_name><common_name>unclassified-Spirochaetes HGW-Spirochaetae-7</common_name><synonym>T_ccmp</synonym></taxonomy><sequence><symbol>BUF3</symbol><name>unclassified-Spirochaetes HGW-Spirochaetae-7 (Spirochaetes) || bmcType=BUF3 (main)  || 206aa || [A0A2N1R7Y5]   || carolinaBlue</name><annotation><desc> || bestHMM=Tdp_carolinaBlue_BUF3</desc></annotation></sequence></clade><clade><branch_length>0.313001</branch_length><color><red>138</red><green>184</green><blue>254</blue></color><clade><name>APF77_15245</name><branch_length>0.132607</branch_length><color><red>138</red><green>184</green><blue>254</blue></color><taxonomy><scientific_name>Firmicutes</scientific_name><common_name>unclassified-Clostridia BRH_c25</common_name><synonym>T_ccmp</synonym></taxonomy><sequence><symbol>BUF3</symbol><name>unclassified-Clostridia BRH_c25 (Firmicutes) || bmcType=BUF3 (main)  || 208aa || [A0A117SG72]   || carolinaBlue</name><annotation><desc>2seqs_id80 ||  || bestHMM=Tdp_carolinaBlue_BUF3</desc></annotation></sequence></clade><clade><branch_length>0.044584</branch_length><color><red>138</red><green>184</green><blue>254</blue></color><clade><name>CLOHYLEM_04358</name><branch_length>0.10328</branch_length><color><red>138</red><green>184</green><blue>254</blue></color><taxonomy><scientific_name>Firmicutes</scientific_name><common_name>Lachnoclostridium DSM 15053</common_name><synonym>T_ccmp</synonym></taxonomy><sequence><symbol>BUF3</symbol><name>Lachnoclostridium DSM 15053 (Firmicutes) || bmcType=BUF3 (main)  || 212aa || [C0BX24]   || carolinaBlue</name><annotation><desc>4seqs_id80 ||  || bestHMM=Tdp_carolinaBlue_BUF3</desc></annotation></sequence></clade><clade><name>SAMN02194393_00104</name><branch_length>0.114951</branch_length><color><red>138</red><green>184</green><blue>254</blue></color><taxonomy><scientific_name>Firmicutes</scientific_name><common_name>Maledivibacter M1</common_name><synonym>T_ccmp</synonym></taxonomy><sequence><symbol>BUF3</symbol><name>Maledivibacter M1 (Firmicutes) || bmcType=BUF3 (main)  || 207aa || [A0A1T5IAC6]   || carolinaBlue</name><annotation><desc> || 6loci_inTaxon || bestHMM=Tdp_carolinaBlue_BUF3</desc></annotation></sequence></clade></clade></clade></clade></clade><clade><branch_length>0.024609</branch_length><color><red>177</red><green>223</green><blue>252</blue></color><clade><name>A2X23_10750</name><branch_length>0.638764</branch_length><color><red>138</red><green>184</green><blue>254</blue></color><taxonomy><scientific_name>Chloroflexi</scientific_name><common_name>unclassified-Chloroflexi GWC2_73_18</common_name><synonym>T_ccmp</synonym></taxonomy><sequence><symbol>UA</symbol><name>unclassified-Chloroflexi GWC2_73_18 (Chloroflexi) || bmcType=UA (main) (omitted) || 203aa || [A0A1F8L3C7]   || carolinaBlue</name><annotation><desc> || bestHMM=Tdp_carolinaBlue_BUF3</desc></annotation></sequence></clade><clade><branch_length>0.096776</branch_length><color><red>177</red><green>223</green><blue>252</blue></color><clade><branch_length>0.076586</branch_length><color><red>177</red><green>223</green><blue>252</blue></color><clade><name>A2X23_10740</name><branch_length>1.129605</branch_length><color><red>138</red><green>184</green><blue>254</blue></color><taxonomy><scientific_name>Chloroflexi</scientific_name><common_name>unclassified-Chloroflexi GWC2_73_18</common_name><synonym>T_ccmp</synonym></taxonomy><sequence><symbol>UA</symbol><name>unclassified-Chloroflexi GWC2_73_18 (Chloroflexi) || bmcType=UA (main) (omitted) || 219aa || [A0A1F8L3E8]   || outlier</name><annotation><desc> || bestHMM=Tdp_carolinaBlue_BUF3</desc></annotation></sequence></clade><clade><branch_length>0.427307</branch_length><color><red>41</red><green>118</green><blue>187</blue></color><clade><name>DIU77_04545</name><branch_length>0.17559</branch_length><color><red>41</red><green>118</green><blue>187</blue></color><taxonomy><scientific_name>Actinobacteria</scientific_name><common_name>Thermocrispum agreste</common_name><synonym>T_ccmp</synonym></taxonomy><sequence><symbol>MIC2</symbol><name>Thermocrispum agreste (Actinobacteria) || bmcType=MIC2 (main)  || 207aa || [A0A2W4JLL7]   || bluish</name><annotation><desc> || bestHMM=Tdp_bluish_MIC2</desc></annotation></sequence></clade><clade><branch_length>0.203117</branch_length><color><red>41</red><green>118</green><blue>187</blue></color><clade><name>COA89_02205</name><branch_length>0.097205</branch_length><color><red>41</red><green>118</green><blue>187</blue></color><taxonomy><scientific_name>Proteobacteria</scientific_name><common_name>Acidithiobacillus (COA89)</common_name><synonym>T_ccmp</synonym></taxonomy><sequence><symbol>MIC2</symbol><name>Acidithiobacillus (COA89) (Proteobacteria) || bmcType=MIC2 (main)  || 211aa || [A0A2G2KFC3]   || bluish</name><annotation><desc>3seqs_id98 || 6seqs_id80 ||  || bestHMM=Tdp_bluish_MIC2</desc></annotation></sequence></clade><clade><branch_length>0.082164</branch_length><color><red>41</red><green>118</green><blue>187</blue></color><clade><name>AIOL_004301</name><branch_length>0.044449</branch_length><color><red>41</red><green>118</green><blue>187</blue></color><taxonomy><scientific_name>Proteobacteria</scientific_name><common_name>Rhodobacter lobularis</common_name><synonym>T_ccmp</synonym></taxonomy><sequence><symbol>MIC2</symbol><name>Rhodobacter lobularis (Proteobacteria) || bmcType=MIC2 (main)  || 207aa || [A0A0J9EC93]   || bluish</name><annotation><desc>13seqs_id80 ||  || bestHMM=Tdp_bluish_MIC2</desc></annotation></sequence></clade><clade><branch_length>0.022109</branch_length><color><red>41</red><green>118</green><blue>187</blue></color><clade><name>CMM80_06840</name><branch_length>0.051562</branch_length><color><red>41</red><green>118</green><blue>187</blue></color><taxonomy><scientific_name>Proteobacteria</scientific_name><common_name>unclassified-Rhodospirillaceae (CMM80)</common_name><synonym>T_ccmp</synonym></taxonomy><sequence><symbol>MIC2</symbol><name>unclassified-Rhodospirillaceae (CMM80) (Proteobacteria) || bmcType=MIC2 (main)  || 207aa || [A0A2E6UZS0]   || bluish</name><annotation><desc>13seqs_id80 ||  || bestHMM=Tdp_bluish_MIC2</desc></annotation></sequence></clade><clade><branch_length>0.015629</branch_length><color><red>41</red><green>118</green><blue>187</blue></color><clade><name>AB833_29365</name><branch_length>0.103932</branch_length><color><red>41</red><green>118</green><blue>187</blue></color><taxonomy><scientific_name>Proteobacteria</scientific_name><common_name>unclassified-Chromatiales AB1</common_name><synonym>T_ccmp</synonym></taxonomy><sequence><symbol>MIC2</symbol><name>unclassified-Chromatiales AB1 (Proteobacteria) || bmcType=MIC2 (main)  || 214aa || [A0A1E4ZLJ9]   || bluish</name><annotation><desc>13seqs_id80 ||  || bestHMM=Tdp_bluish_MIC2</desc></annotation></sequence></clade><clade><name>CML41_02075</name><branch_length>0.089406</branch_length><color><red>41</red><green>118</green><blue>187</blue></color><taxonomy><scientific_name>Proteobacteria</scientific_name><common_name>unclassified-Rhodobacteraceae (CML41)</common_name><synonym>T_ccmp</synonym></taxonomy><sequence><symbol>MIC2</symbol><name>unclassified-Rhodobacteraceae (CML41) (Proteobacteria) || bmcType=MIC2 (main)  || 207aa || [A0A2E9V5P2]   || bluish</name><annotation><desc>2seqs_id98 || 13seqs_id80 ||  || bestHMM=Tdp_bluish_MIC2</desc></annotation></sequence></clade></clade></clade></clade></clade></clade></clade><clade><branch_length>0.120035</branch_length><color><red>59</red><green>99</green><blue>140</blue></color><clade><branch_length>0.129806</branch_length><color><red>59</red><green>99</green><blue>140</blue></color><clade><branch_length>0.042472</branch_length><color><red>59</red><green>99</green><blue>140</blue></color><clade><name>Namu_2342</name><branch_length>0.038508</branch_length><color><red>59</red><green>99</green><blue>140</blue></color><taxonomy><scientific_name>Actinobacteria</scientific_name><common_name>Nakamurella DSM 44233</common_name><synonym>T_ccmp</synonym></taxonomy><sequence><symbol>MIC1</symbol><name>Nakamurella DSM 44233 (Actinobacteria) || bmcType=MIC1 (main)  || 209aa || [C8XKF6]   || denim</name><annotation><desc>23seqs_id80 ||  || bestHMM=Tdp_denim_MIC1</desc></annotation></sequence></clade><clade><name>SAMN05443637_12587</name><branch_length>0.043554</branch_length><color><red>59</red><green>99</green><blue>140</blue></color><taxonomy><scientific_name>Actinobacteria</scientific_name><common_name>Pseudonocardia DSM 43832</common_name><synonym>T_ccmp</synonym></taxonomy><sequence><symbol>MIC1</symbol><name>Pseudonocardia DSM 43832 (Actinobacteria) || bmcType=MIC1 (main)  || 214aa || [A0A1M7A090]   || denim</name><annotation><desc>23seqs_id80 ||  || bestHMM=Tdp_denim_MIC1</desc></annotation></sequence></clade></clade><clade><branch_length>0.072719</branch_length><color><red>59</red><green>99</green><blue>140</blue></color><clade><name>B1964_28945</name><branch_length>0.060943</branch_length><color><red>59</red><green>99</green><blue>140</blue></color><taxonomy><scientific_name>Actinobacteria</scientific_name><common_name>Gordonia i37</common_name><synonym>T_ccmp</synonym></taxonomy><sequence><symbol>MIC1</symbol><name>Gordonia i37 (Actinobacteria) || bmcType=MIC1 (main)  || 211aa || [A0A1V4PGT8]   || denim</name><annotation><desc>13seqs_id80 ||  || bestHMM=Tdp_denim_MIC1</desc></annotation></sequence></clade><clade><name>CBI38_32690</name><branch_length>0.081938</branch_length><color><red>59</red><green>99</green><blue>140</blue></color><taxonomy><scientific_name>Actinobacteria</scientific_name><common_name>Rhodococcus S2-17</common_name><synonym>T_ccmp</synonym></taxonomy><sequence><symbol>MIC1</symbol><name>Rhodococcus S2-17 (Actinobacteria) || bmcType=MIC1 (main)  || 211aa || [A0A2S2C627]   || denim</name><annotation><desc>13seqs_id80 ||  || bestHMM=Tdp_denim_MIC1</desc></annotation></sequence></clade></clade></clade><clade><branch_length>0.103946</branch_length><color><red>59</red><green>99</green><blue>140</blue></color><clade><name>AS156_18395</name><branch_length>0.113379</branch_length><color><red>59</red><green>99</green><blue>140</blue></color><taxonomy><scientific_name>Proteobacteria</scientific_name><common_name>Bradyrhizobium BR 10303</common_name><synonym>T_ccmp</synonym></taxonomy><sequence><symbol>MIC1</symbol><name>Bradyrhizobium BR 10303 (Proteobacteria) || bmcType=MIC1 (main)  || 206aa || [A0A109JGK2]   || denim</name><annotation><desc>3seqs_id80 ||  || bestHMM=Tdp_denim_MIC1</desc></annotation></sequence></clade><clade><branch_length>0.061919</branch_length><color><red>59</red><green>99</green><blue>140</blue></color><clade><name>Y695_00287</name><branch_length>0.106977</branch_length><color><red>59</red><green>99</green><blue>140</blue></color><taxonomy><scientific_name>Proteobacteria</scientific_name><common_name>Hydrogenophaga T4</common_name><synonym>T_ccmp</synonym></taxonomy><sequence><symbol>MIC1</symbol><name>Hydrogenophaga T4 (Proteobacteria) || bmcType=MIC1 (main)  || 192aa || [W7WUU5]   || denim</name><annotation><desc>5seqs_id80 ||  || bestHMM=Tdp_denim_MIC1</desc></annotation></sequence></clade><clade><branch_length>0.02889</branch_length><color><red>59</red><green>99</green><blue>140</blue></color><clade><name>BGO13_11150</name><branch_length>0.079608</branch_length><color><red>59</red><green>99</green><blue>140</blue></color><taxonomy><scientific_name>Proteobacteria</scientific_name><common_name>unclassified-Burkholderiales 66-5</common_name><synonym>T_ccmp</synonym></taxonomy><sequence><symbol>MIC1</symbol><name>unclassified-Burkholderiales 66-5 (Proteobacteria) || bmcType=MIC1 (sat)  || 205aa || [A0A1M3C2V1]   || denim</name><annotation><desc>5seqs_id80 ||  || bestHMM=Tdp_denim_MIC1</desc></annotation></sequence></clade><clade><name>X551_03201</name><branch_length>0.039186</branch_length><color><red>59</red><green>99</green><blue>140</blue></color><taxonomy><scientific_name>Proteobacteria</scientific_name><common_name>Methylibium T29</common_name><synonym>T_ccmp</synonym></taxonomy><sequence><symbol>MIC1</symbol><name>Methylibium T29 (Proteobacteria) || bmcType=MIC1 (main)  || 205aa || [W7WAA3]   || denim</name><annotation><desc>2seqs_id98 || 5seqs_id80 ||  || bestHMM=Tdp_denim_MIC1</desc></annotation></sequence></clade></clade></clade></clade></clade></clade></clade></clade><clade><branch_length>0.103736</branch_length><color><red>100</red><green>136</green><blue>234</blue></color><clade><branch_length>0.636168</branch_length><color><red>63</red><green>130</green><blue>157</blue></color><clade><name>AMK25_06255</name><branch_length>0.017321</branch_length><color><red>63</red><green>130</green><blue>157</blue></color><taxonomy><scientific_name>Actinobacteria</scientific_name><common_name>Micromonospora TSRI0369</common_name><synonym>T_ccmp</synonym></taxonomy><sequence><symbol>BUF2</symbol><name>Micromonospora TSRI0369 (Actinobacteria) || bmcType=BUF2 (main)  || 210aa || [A0A1Q5HMS7]   || dirtyBlue</name><annotation><desc>4seqs_id98 || 8seqs_id80 ||  || bestHMM=Tdp_dirtyBlue_BUF2</desc></annotation></sequence></clade><clade><name>D0Q02_23990</name><branch_length>0.091277</branch_length><color><red>63</red><green>130</green><blue>157</blue></color><taxonomy><scientific_name>Actinobacteria</scientific_name><common_name>Verrucosispora LHW63014</common_name><synonym>T_ccmp</synonym></taxonomy><sequence><symbol>BUF2</symbol><name>Verrucosispora LHW63014 (Actinobacteria) || bmcType=BUF2 (main)  || 209aa || [A0A372FTK1]   || dirtyBlue</name><annotation><desc>2seqs_id98 || 8seqs_id80 || 2loci_inTaxon || bestHMM=Tdp_dirtyBlue_BUF2</desc></annotation></sequence></clade></clade><clade><branch_length>0.141699</branch_length><color><red>100</red><green>136</green><blue>234</blue></color><clade><name>A2Z04_05690</name><branch_length>0.145286</branch_length><color><red>32</red><green>0</green><blue>177</blue></color><taxonomy><scientific_name>Chloroflexi</scientific_name><common_name>unclassified-Chloroflexi RBG_16_57_9</common_name><synonym>T_ccmp</synonym></taxonomy><sequence><symbol>UA</symbol><name>unclassified-Chloroflexi RBG_16_57_9 (Chloroflexi) || bmcType=UA (sat) (omitted) || 206aa || [A0A1F8R2T3]   || ultramarine</name><annotation><desc> || bestHMM=Tdp_ultramarine_EUT3</desc></annotation></sequence></clade><clade><branch_length>0.053472</branch_length><color><red>100</red><green>136</green><blue>234</blue></color><clade><branch_length>0.171626</branch_length><color><red>32</red><green>0</green><blue>177</blue></color><clade><branch_length>0.022606</branch_length><color><red>32</red><green>0</green><blue>177</blue></color><clade><name>ANT_07270</name><branch_length>0.054454</branch_length><color><red>32</red><green>0</green><blue>177</blue></color><taxonomy><scientific_name>Chloroflexi</scientific_name><common_name>Anaerolinea DSM 14523</common_name><synonym>T_ccmp</synonym></taxonomy><sequence><symbol>EUT3</symbol><name>Anaerolinea DSM 14523 (Chloroflexi) || bmcType=EUT3 (main)  || 207aa || [E8N2F5]   || ultramarine</name><annotation><desc>5seqs_id80 ||  || bestHMM=Tdp_ultramarine_EUT3</desc></annotation></sequence></clade><clade><branch_length>0.065189</branch_length><color><red>32</red><green>0</green><blue>177</blue></color><clade><name>AU468_06505</name><branch_length>0.08642</branch_length><color><red>32</red><green>0</green><blue>177</blue></color><taxonomy><scientific_name>Spirochaetes</scientific_name><common_name>Alkalispirochaeta JC133</common_name><synonym>T_ccmp</synonym></taxonomy><sequence><symbol>EUT3</symbol><name>Alkalispirochaeta JC133 (Spirochaetes) || bmcType=EUT3 (main)  || 207aa || [A0A2S4JRS1]   || ultramarine</name><annotation><desc>5seqs_id80 ||  || bestHMM=Tdp_ultramarine_EUT3</desc></annotation></sequence></clade><clade><name>Noca_4027</name><branch_length>0.144762</branch_length><color><red>32</red><green>0</green><blue>177</blue></color><taxonomy><scientific_name>Actinobacteria</scientific_name><common_name>Nocardioides JS614</common_name><synonym>T_ccmp</synonym></taxonomy><sequence><symbol>EUT3</symbol><name>Nocardioides JS614 (Actinobacteria) || bmcType=EUT3 (main)  || 207aa || [A1SNY9]   || ultramarine</name><annotation><desc> || bestHMM=Tdp_ultramarine_EUT3</desc></annotation></sequence></clade></clade></clade><clade><branch_length>0.12975</branch_length><color><red>32</red><green>0</green><blue>177</blue></color><clade><name>KILIM_086_00130</name><branch_length>0.048905</branch_length><color><red>32</red><green>0</green><blue>177</blue></color><taxonomy><scientific_name>Actinobacteria</scientific_name><common_name>Kineosphaera NBRC 100340</common_name><synonym>T_ccmp</synonym></taxonomy><sequence><symbol>EUT3</symbol><name>Kineosphaera NBRC 100340 (Actinobacteria) || bmcType=EUT3 (main)  || 210aa || [K6X0L1]   || ultramarine</name><annotation><desc>5seqs_id80 ||  || bestHMM=Tdp_ultramarine_EUT3</desc></annotation></sequence></clade><clade><branch_length>0.041725</branch_length><color><red>32</red><green>0</green><blue>177</blue></color><clade><name>BCR15_07325</name><branch_length>0.094051</branch_length><color><red>32</red><green>0</green><blue>177</blue></color><taxonomy><scientific_name>Actinobacteria</scientific_name><common_name>Tessaracoccus IPBSL-7</common_name><synonym>T_ccmp</synonym></taxonomy><sequence><symbol>EUT3</symbol><name>Tessaracoccus IPBSL-7 (Actinobacteria) || bmcType=EUT3 (main)  || 208aa || [A0A1C0AKD0]   || ultramarine</name><annotation><desc>2seqs_id98 || 5seqs_id80 ||  || bestHMM=Tdp_ultramarine_EUT3</desc></annotation></sequence></clade><clade><branch_length>0.231328</branch_length><color><red>32</red><green>0</green><blue>177</blue></color><clade><name>BJN44_00645</name><branch_length>0.07438</branch_length><color><red>32</red><green>0</green><blue>177</blue></color><taxonomy><scientific_name>Actinobacteria</scientific_name><common_name>Tessaracoccus ZS01</common_name><synonym>T_ccmp</synonym></taxonomy><sequence><symbol>EUT3</symbol><name>Tessaracoccus ZS01 (Actinobacteria) || bmcType=EUT3 (main)  || 208aa || [A0A1R1IJ46]   || ultramarine</name><annotation><desc>2seqs_id80 ||  || bestHMM=Tdp_ultramarine_EUT3</desc></annotation></sequence></clade><clade><name>BW730_08045</name><branch_length>0.059661</branch_length><color><red>32</red><green>0</green><blue>177</blue></color><taxonomy><scientific_name>Actinobacteria</scientific_name><common_name>Tessaracoccus NSG39</common_name><synonym>T_ccmp</synonym></taxonomy><sequence><symbol>EUT3</symbol><name>Tessaracoccus NSG39 (Actinobacteria) || bmcType=EUT3 (main)  || 208aa || [A0A1Q2CMX3]   || ultramarine</name><annotation><desc>2seqs_id80 ||  || bestHMM=Tdp_ultramarine_EUT3</desc></annotation></sequence></clade></clade></clade></clade></clade><clade><branch_length>0.055232</branch_length><color><red>1</red><green>101</green><blue>252</blue></color><clade><name>DDW14_00445</name><branch_length>0.112653</branch_length><color><red>32</red><green>0</green><blue>177</blue></color><taxonomy><scientific_name>Spirochaetes</scientific_name><common_name>unclassified-Spirochaetaceae (DDW14)</common_name><synonym>T_ccmp</synonym></taxonomy><sequence><symbol>SPU6</symbol><name>unclassified-Spirochaetaceae (DDW14) (Spirochaetes) || bmcType=SPU6 (main)  || 209aa || [A0A352ZA33]   || ultramarine</name><annotation><desc>2seqs_id98 || 5seqs_id80 ||  || bestHMM=Tdp_brightBlue_SPU6</desc></annotation></sequence></clade><clade><branch_length>0.024105</branch_length><color><red>1</red><green>101</green><blue>252</blue></color><clade><name>A2W37_08625</name><branch_length>0.108679</branch_length><color><red>1</red><green>101</green><blue>252</blue></color><taxonomy><scientific_name>Chloroflexi</scientific_name><common_name>unclassified-Chloroflexi RBG_16_63_12</common_name><synonym>T_ccmp</synonym></taxonomy><sequence><symbol>SPU6</symbol><name>unclassified-Chloroflexi RBG_16_63_12 (Chloroflexi) || bmcType=SPU6 (sat)  || 209aa || [A0A1F8RCG6]   || brightBlue</name><annotation><desc>5seqs_id80 ||  || bestHMM=Tdp_brightBlue_SPU6</desc></annotation></sequence></clade><clade><branch_length>0.048155</branch_length><color><red>1</red><green>101</green><blue>252</blue></color><clade><branch_length>0.068356</branch_length><color><red>1</red><green>101</green><blue>252</blue></color><clade><name>B6243_11615</name><branch_length>0.10327</branch_length><color><red>1</red><green>101</green><blue>252</blue></color><taxonomy><scientific_name>Chloroflexi</scientific_name><common_name>unclassified-Anaerolineaceae 4572_5.2</common_name><synonym>T_ccmp</synonym></taxonomy><sequence><symbol>SPU6</symbol><name>unclassified-Anaerolineaceae 4572_5.2 (Chloroflexi) || bmcType=SPU6 (main)  || 210aa || [A0A1W9V0V6]   || brightBlue</name><annotation><desc>6seqs_id80 ||  || bestHMM=Tdp_brightBlue_SPU6</desc></annotation></sequence></clade><clade><name>COS37_04625</name><branch_length>0.060899</branch_length><color><red>1</red><green>101</green><blue>252</blue></color><taxonomy><scientific_name>Chloroflexi</scientific_name><common_name>unclassified-Anaerolineae CG03_land_8_20_14_0_80_58_20</common_name><synonym>T_ccmp</synonym></taxonomy><sequence><symbol>SPU6</symbol><name>unclassified-Anaerolineae CG03_land_8_20_14_0_80_58_20 (Chloroflexi) || bmcType=SPU6 (sat)  || 211aa || [A0A2M7CMA8]   || brightBlue</name><annotation><desc>3seqs_id98 || 6seqs_id80 ||  || bestHMM=Tdp_brightBlue_SPU6</desc></annotation></sequence></clade></clade><clade><branch_length>0.041592</branch_length><color><red>1</red><green>101</green><blue>252</blue></color><clade><name>Pelsub_P0761</name><branch_length>0.077414</branch_length><color><red>1</red><green>101</green><blue>252</blue></color><taxonomy><scientific_name>Chloroflexi</scientific_name><common_name>Pelolinea DSM 23923 (Pelsub_P)</common_name><synonym>T_ccmp</synonym></taxonomy><sequence><symbol>SPU6</symbol><name>Pelolinea DSM 23923 (Pelsub_P) (Chloroflexi) || bmcType=SPU6 (main)  || 197aa || [A0A347ZQF3]   || brightBlue</name><annotation><desc>2seqs_id98 || 30seqs_id80 ||  || bestHMM=Tdp_brightBlue_SPU6</desc></annotation></sequence></clade><clade><branch_length>0.027305</branch_length><color><red>1</red><green>101</green><blue>252</blue></color><clade><name>ADN01_01250</name><branch_length>0.036048</branch_length><color><red>1</red><green>101</green><blue>252</blue></color><taxonomy><scientific_name>Chloroflexi</scientific_name><common_name>Levilinea KIBI-1</common_name><synonym>T_ccmp</synonym></taxonomy><sequence><symbol>SPU6</symbol><name>Levilinea KIBI-1 (Chloroflexi) || bmcType=SPU6 (main)  || 209aa || [A0A0M8JPV0]   || brightBlue</name><annotation><desc>30seqs_id80 ||  || bestHMM=Tdp_brightBlue_SPU6</desc></annotation></sequence></clade><clade><branch_length>0.009273</branch_length><color><red>1</red><green>101</green><blue>252</blue></color><clade><branch_length>0.005637</branch_length><color><red>1</red><green>101</green><blue>252</blue></color><clade><name>LARV_03532</name><branch_length>0.075161</branch_length><color><red>1</red><green>101</green><blue>252</blue></color><taxonomy><scientific_name>Chloroflexi</scientific_name><common_name>Longilinea KOME-1</common_name><synonym>T_ccmp</synonym></taxonomy><sequence><symbol>SPU6</symbol><name>Longilinea KOME-1 (Chloroflexi) || bmcType=SPU6 (main)  || 209aa || [A0A0S7BCY2]   || brightBlue</name><annotation><desc>30seqs_id80 ||  || bestHMM=Tdp_brightBlue_SPU6</desc></annotation></sequence></clade><clade><branch_length>0.034532</branch_length><color><red>1</red><green>101</green><blue>252</blue></color><clade><name>CVU40_14265</name><branch_length>0.036104</branch_length><color><red>1</red><green>101</green><blue>252</blue></color><taxonomy><scientific_name>Chloroflexi</scientific_name><common_name>unclassified-Chloroflexi HGW-Chloroflexi-2</common_name><synonym>T_ccmp</synonym></taxonomy><sequence><symbol>SPU6</symbol><name>unclassified-Chloroflexi HGW-Chloroflexi-2 (Chloroflexi) || bmcType=SPU6 (sat)  || 209aa || [A0A2N2NQZ8]   || brightBlue</name><annotation><desc>30seqs_id80 ||  || bestHMM=Tdp_brightBlue_SPU6</desc></annotation></sequence></clade><clade><branch_length>0.004634</branch_length><color><red>1</red><green>101</green><blue>252</blue></color><clade><name>CL609_24825</name><branch_length>0.065766</branch_length><color><red>1</red><green>101</green><blue>252</blue></color><taxonomy><scientific_name>Chloroflexi</scientific_name><common_name>unclassified-Anaerolineaceae (CL609)</common_name><synonym>T_ccmp</synonym></taxonomy><sequence><symbol>SPU6</symbol><name>unclassified-Anaerolineaceae (CL609) (Chloroflexi) || bmcType=SPU6 (main)  || 208aa || [A0A2E0V295]   || brightBlue</name><annotation><desc>30seqs_id80 ||  || bestHMM=Tdp_brightBlue_SPU6</desc></annotation></sequence></clade><clade><branch_length>0.030471</branch_length><color><red>1</red><green>101</green><blue>252</blue></color><clade><name>CVU39_26810</name><branch_length>0.028244</branch_length><color><red>1</red><green>101</green><blue>252</blue></color><taxonomy><scientific_name>Chloroflexi</scientific_name><common_name>unclassified-Chloroflexi HGW-Chloroflexi-10</common_name><synonym>T_ccmp</synonym></taxonomy><sequence><symbol>SPU6</symbol><name>unclassified-Chloroflexi HGW-Chloroflexi-10 (Chloroflexi) || bmcType=SPU6 (main)  || 208aa || [A0A2N2P0C0]   || brightBlue</name><annotation><desc>30seqs_id80 ||  || bestHMM=Tdp_brightBlue_SPU6</desc></annotation></sequence></clade><clade><name>CVU42_00395</name><branch_length>0.06889</branch_length><color><red>1</red><green>101</green><blue>252</blue></color><taxonomy><scientific_name>Chloroflexi</scientific_name><common_name>unclassified-Chloroflexi HGW-Chloroflexi-4</common_name><synonym>T_ccmp</synonym></taxonomy><sequence><symbol>SPU6</symbol><name>unclassified-Chloroflexi HGW-Chloroflexi-4 (Chloroflexi) || bmcType=SPU6 (main)  || 208aa || [A0A2N2N533]   || brightBlue</name><annotation><desc>30seqs_id80 || 2loci_inTaxon || bestHMM=Tdp_brightBlue_SPU6</desc></annotation></sequence></clade></clade></clade></clade></clade><clade><branch_length>0.030488</branch_length><color><red>1</red><green>101</green><blue>252</blue></color><clade><branch_length>0.040352</branch_length><color><red>1</red><green>101</green><blue>252</blue></color><clade><name>BGO78_11110</name><branch_length>0.069884</branch_length><color><red>1</red><green>101</green><blue>252</blue></color><taxonomy><scientific_name>Chloroflexi</scientific_name><common_name>unclassified-Chloroflexi 44-23</common_name><synonym>T_ccmp</synonym></taxonomy><sequence><symbol>SPU6</symbol><name>unclassified-Chloroflexi 44-23 (Chloroflexi) || bmcType=SPU6 (main)  || 208aa || [A0A1M3KEB5]   || brightBlue</name><annotation><desc>30seqs_id80 ||  || bestHMM=Tdp_brightBlue_SPU6</desc></annotation></sequence></clade><clade><name>CVU46_12715</name><branch_length>0.06409</branch_length><color><red>1</red><green>101</green><blue>252</blue></color><taxonomy><scientific_name>Chloroflexi</scientific_name><common_name>unclassified-Chloroflexi HGW-Chloroflexi-8</common_name><synonym>T_ccmp</synonym></taxonomy><sequence><symbol>SPU6</symbol><name>unclassified-Chloroflexi HGW-Chloroflexi-8 (Chloroflexi) || bmcType=SPU6 (main)  || 208aa || [A0A2N2LT96]   || brightBlue</name><annotation><desc>30seqs_id80 ||  || bestHMM=Tdp_brightBlue_SPU6</desc></annotation></sequence></clade></clade><clade><branch_length>0.023147</branch_length><color><red>1</red><green>101</green><blue>252</blue></color><clade><name>A2X24_10950</name><branch_length>0.057479</branch_length><color><red>1</red><green>101</green><blue>252</blue></color><taxonomy><scientific_name>Chloroflexi</scientific_name><common_name>unclassified-Chloroflexi GWB2_54_36</common_name><synonym>T_ccmp</synonym></taxonomy><sequence><symbol>SPU6</symbol><name>unclassified-Chloroflexi GWB2_54_36 (Chloroflexi) || bmcType=SPU6 (main)  || 209aa || [A0A1F8L5E4]   || brightBlue</name><annotation><desc>4seqs_id98 || 30seqs_id80 ||  || bestHMM=Tdp_brightBlue_SPU6</desc></annotation></sequence></clade><clade><branch_length>0.035391</branch_length><color><red>1</red><green>101</green><blue>252</blue></color><clade><name>DDW19_03440</name><branch_length>0.04135</branch_length><color><red>1</red><green>101</green><blue>252</blue></color><taxonomy><scientific_name>Chloroflexi</scientific_name><common_name>unclassified-Anaerolineaceae (DDW19)</common_name><synonym>T_ccmp</synonym></taxonomy><sequence><symbol>SPU6</symbol><name>unclassified-Anaerolineaceae (DDW19) (Chloroflexi) || bmcType=SPU6 (main)  || 208aa || [A0A353H1F9]   || brightBlue</name><annotation><desc>30seqs_id80 ||  || bestHMM=Tdp_brightBlue_SPU6</desc></annotation></sequence></clade><clade><branch_length>0.021464</branch_length><color><red>1</red><green>101</green><blue>252</blue></color><clade><name>BWX85_01312</name><branch_length>0.047842</branch_length><color><red>1</red><green>101</green><blue>252</blue></color><taxonomy><scientific_name>Chloroflexi</scientific_name><common_name>unclassified-Chloroflexi ADurb.Bin120</common_name><synonym>T_ccmp</synonym></taxonomy><sequence><symbol>SPU6</symbol><name>unclassified-Chloroflexi ADurb.Bin120 (Chloroflexi) || bmcType=SPU6 (main)  || 208aa || [A0A1V6D2L6]   || brightBlue</name><annotation><desc>2seqs_id98 || 30seqs_id80 ||  || bestHMM=Tdp_brightBlue_SPU6</desc></annotation></sequence></clade><clade><name>CVU45_02140</name><branch_length>0.078809</branch_length><color><red>1</red><green>101</green><blue>252</blue></color><taxonomy><scientific_name>Chloroflexi</scientific_name><common_name>unclassified-Chloroflexi HGW-Chloroflexi-7</common_name><synonym>T_ccmp</synonym></taxonomy><sequence><symbol>SPU6</symbol><name>unclassified-Chloroflexi HGW-Chloroflexi-7 (Chloroflexi) || bmcType=SPU6 (main)  || 208aa || [A0A2N2M9I8]   || brightBlue</name><annotation><desc>5seqs_id98 || 30seqs_id80 ||  || bestHMM=Tdp_brightBlue_SPU6</desc></annotation></sequence></clade></clade></clade></clade></clade></clade></clade></clade></clade></clade></clade></clade></clade></clade></clade></clade><clade><branch_length>0.038828</branch_length><clade><branch_length>0.129917</branch_length><color><red>255</red><green>178</green><blue>208</blue></color><clade><name>DMF79_14655</name><branch_length>0.534394</branch_length><color><red>255</red><green>178</green><blue>208</blue></color><taxonomy><scientific_name>Acidobacteria</scientific_name><common_name>unclassified-Acidobacteria (DMF79)</common_name><synonym>T_ccmp</synonym></taxonomy><sequence><symbol>ACI</symbol><name>unclassified-Acidobacteria (DMF79) (Acidobacteria) || bmcType=ACI (sat)  || 195aa || [A0A2V7VAX8]   || powderPink</name><annotation><desc> || bestHMM=Tdp_apricot_S1Dlike</desc></annotation></sequence></clade><clade><branch_length>0.029115</branch_length><color><red>255</red><green>178</green><blue>208</blue></color><clade><name>A2284_13740</name><branch_length>0.551882</branch_length><color><red>255</red><green>178</green><blue>208</blue></color><taxonomy><scientific_name>Proteobacteria</scientific_name><common_name>unclassified-Deltaproteobacteria RIFOXYA12_FULL_61_11</common_name><synonym>T_ccmp</synonym></taxonomy><sequence><symbol>HO</symbol><name>unclassified-Deltaproteobacteria RIFOXYA12_FULL_61_11 (Proteobacteria) || bmcType=HO (main)  || 207aa || [A0A1F9LYD5]   || powderPink</name><annotation><desc> || bestHMM=Tdp_apricot_S1Dlike</desc></annotation></sequence></clade><clade><branch_length>0.043305</branch_length><color><red>255</red><green>178</green><blue>208</blue></color><clade><branch_length>0.059495</branch_length><color><red>255</red><green>177</green><blue>109</blue></color><clade><branch_length>0.054094</branch_length><color><red>255</red><green>177</green><blue>154</blue></color><clade><name>CMH55_02360</name><branch_length>0.281808</branch_length><color><red>255</red><green>177</green><blue>154</blue></color><taxonomy><scientific_name>Proteobacteria</scientific_name><common_name>unclassified-Myxococcales (CMH55)</common_name><synonym>T_ccmp</synonym></taxonomy><sequence><symbol>HO</symbol><name>unclassified-Myxococcales (CMH55) (Proteobacteria) || bmcType=HO (main)  || 206aa || [A0A2E7BRG8]   || paleSalmon</name><annotation><desc>3seqs_id98 || 3seqs_id80 ||  || bestHMM=Tdp_paleSalmon_S1Dlike</desc></annotation></sequence></clade><clade><branch_length>0.038212</branch_length><color><red>255</red><green>177</green><blue>154</blue></color><clade><name>DC049_09635</name><branch_length>0.443455</branch_length><color><red>255</red><green>177</green><blue>154</blue></color><taxonomy><scientific_name>Spirochaetes</scientific_name><common_name>unclassified-Spirochaetia (DC049)</common_name><synonym>T_ccmp</synonym></taxonomy><sequence><symbol>FRAG2</symbol><name>unclassified-Spirochaetia (DC049) (Spirochaetes) || bmcType=FRAG2 (main)  || 205aa || [A0A352VYX4]   || paleSalmon</name><annotation><desc> || bestHMM=Tdp_paleSalmon_S1Dlike</desc></annotation></sequence></clade><clade><branch_length>0.079207</branch_length><color><red>255</red><green>177</green><blue>154</blue></color><clade><name>A2289_17460</name><branch_length>0.317665</branch_length><color><red>255</red><green>177</green><blue>154</blue></color><taxonomy><scientific_name>Proteobacteria</scientific_name><common_name>unclassified-Deltaproteobacteria RIFOXYA12_FULL_58_15</common_name><synonym>T_ccmp</synonym></taxonomy><sequence><symbol>HO</symbol><name>unclassified-Deltaproteobacteria RIFOXYA12_FULL_58_15 (Proteobacteria) || bmcType=HO (main)  || 208aa || [A0A1F9KAY9]   || paleSalmon</name><annotation><desc>2seqs_id98 || 2seqs_id80 || 2loci_inTaxon || bestHMM=Tdp_paleSalmon_S1Dlike</desc></annotation></sequence></clade><clade><branch_length>0.096184</branch_length><color><red>255</red><green>177</green><blue>154</blue></color><clade><name>CMH56_16440</name><branch_length>0.230017</branch_length><color><red>255</red><green>177</green><blue>154</blue></color><taxonomy><scientific_name>Proteobacteria</scientific_name><common_name>unclassified-Myxococcales (CMH56)</common_name><synonym>T_ccmp</synonym></taxonomy><sequence><symbol>HO</symbol><name>unclassified-Myxococcales (CMH56) (Proteobacteria) || bmcType=HO (main)  || 210aa || [A0A2E6VXR0]   || paleSalmon</name><annotation><desc> || bestHMM=Tdp_paleSalmon_S1Dlike</desc></annotation></sequence></clade><clade><branch_length>0.049853</branch_length><color><red>255</red><green>177</green><blue>154</blue></color><clade><name>A2138_03665</name><branch_length>0.173905</branch_length><color><red>255</red><green>177</green><blue>154</blue></color><taxonomy><scientific_name>Proteobacteria</scientific_name><common_name>unclassified-Deltaproteobacteria RBG_16_71_12</common_name><synonym>T_ccmp</synonym></taxonomy><sequence><symbol>incomplete</symbol><name>unclassified-Deltaproteobacteria RBG_16_71_12 (Proteobacteria) || bmcType=incomplete (sat) (omitted) || 215aa || [A0A1F9F9V2]   || paleSalmon</name><annotation><desc> || bestHMM=Tdp_paleSalmon_S1Dlike</desc></annotation></sequence></clade><clade><branch_length>0.072215</branch_length><color><red>255</red><green>177</green><blue>154</blue></color><clade><name>DB31_6369</name><branch_length>0.103409</branch_length><color><red>255</red><green>177</green><blue>154</blue></color><taxonomy><scientific_name>Proteobacteria</scientific_name><common_name>Hyalangium DSM 14724</common_name><synonym>T_ccmp</synonym></taxonomy><sequence><symbol>HO</symbol><name>Hyalangium DSM 14724 (Proteobacteria) || bmcType=HO (main)  || 212aa || [A0A085WNY1]   || paleSalmon</name><annotation><desc>6seqs_id80 ||  || bestHMM=Tdp_paleSalmon_S1Dlike</desc></annotation></sequence></clade><clade><name>DI536_06610</name><branch_length>0.118061</branch_length><color><red>255</red><green>177</green><blue>154</blue></color><taxonomy><scientific_name>Proteobacteria</scientific_name><common_name>Archangium gephyra</common_name><synonym>T_ccmp</synonym></taxonomy><sequence><symbol>HO</symbol><name>Archangium gephyra (Proteobacteria) || bmcType=HO (main)  || 208aa || [A0A2W5TK72]   || paleSalmon</name><annotation><desc> || bestHMM=Tdp_paleSalmon_S1Dlike</desc></annotation></sequence></clade></clade></clade></clade></clade></clade></clade><clade><branch_length>0.076461</branch_length><color><red>255</red><green>177</green><blue>109</blue></color><clade><branch_length>0.263801</branch_length><color><red>255</red><green>177</green><blue>109</blue></color><clade><name>CL916_04170</name><branch_length>0.124329</branch_length><color><red>255</red><green>177</green><blue>109</blue></color><taxonomy><scientific_name>Proteobacteria</scientific_name><common_name>unclassified-Deltaproteobacteria (CL916)</common_name><synonym>T_ccmp</synonym></taxonomy><sequence><symbol>HO</symbol><name>unclassified-Deltaproteobacteria (CL916) (Proteobacteria) || bmcType=HO (main)  || 203aa || [A0A2D4SMR2]   || apricot</name><annotation><desc> || bestHMM=Tdp_apricot_S1Dlike</desc></annotation></sequence></clade><clade><name>CL930_11955</name><branch_length>0.06899</branch_length><color><red>255</red><green>177</green><blue>109</blue></color><taxonomy><scientific_name>Proteobacteria</scientific_name><common_name>unclassified-Deltaproteobacteria (CL930)</common_name><synonym>T_ccmp</synonym></taxonomy><sequence><symbol>HO</symbol><name>unclassified-Deltaproteobacteria (CL930) (Proteobacteria) || bmcType=HO (main)  || 204aa || [A0A2E2NT03]   || apricot</name><annotation><desc>2seqs_id80 ||  || bestHMM=Tdp_apricot_S1Dlike</desc></annotation></sequence></clade></clade><clade><branch_length>0.045339</branch_length><color><red>255</red><green>177</green><blue>109</blue></color><clade><branch_length>0.025661</branch_length><color><red>255</red><green>177</green><blue>109</blue></color><clade><name>BWX66_00451</name><branch_length>0.215653</branch_length><color><red>255</red><green>177</green><blue>109</blue></color><taxonomy><scientific_name>Proteobacteria</scientific_name><common_name>unclassified-Deltaproteobacteria ADurb.Bin058</common_name><synonym>T_ccmp</synonym></taxonomy><sequence><symbol>HO</symbol><name>unclassified-Deltaproteobacteria ADurb.Bin058 (Proteobacteria) || bmcType=HO (main)  || 203aa || [A0A1V6HWR3]   || apricot</name><annotation><desc> || bestHMM=Tdp_apricot_S1Dlike</desc></annotation></sequence></clade><clade><name>CMH52_06630</name><branch_length>0.182337</branch_length><color><red>255</red><green>177</green><blue>109</blue></color><taxonomy><scientific_name>Proteobacteria</scientific_name><common_name>unclassified-Myxococcales (CMH52)</common_name><synonym>T_ccmp</synonym></taxonomy><sequence><symbol>HO</symbol><name>unclassified-Myxococcales (CMH52) (Proteobacteria) || bmcType=HO (main)  || 208aa || [A0A2F0APW7]   || apricot</name><annotation><desc> || bestHMM=Tdp_apricot_S1Dlike</desc></annotation></sequence></clade></clade><clade><branch_length>0.052949</branch_length><color><red>255</red><green>177</green><blue>109</blue></color><clade><name>CMH54_14670</name><branch_length>0.203165</branch_length><color><red>255</red><green>177</green><blue>109</blue></color><taxonomy><scientific_name>Proteobacteria</scientific_name><common_name>unclassified-Myxococcales (CMH54)</common_name><synonym>T_ccmp</synonym></taxonomy><sequence><symbol>HO</symbol><name>unclassified-Myxococcales (CMH54) (Proteobacteria) || bmcType=HO (main)  || 189aa || [A0A2E8S2U3]   || apricot</name><annotation><desc> || bestHMM=Tdp_apricot_S1Dlike</desc></annotation></sequence></clade><clade><branch_length>0.031585</branch_length><color><red>255</red><green>177</green><blue>109</blue></color><clade><name>CO108_29340</name><branch_length>0.148508</branch_length><color><red>255</red><green>177</green><blue>109</blue></color><taxonomy><scientific_name>Proteobacteria</scientific_name><common_name>unclassified-Deltaproteobacteria CG_4_9_14_3_um_filter_63_12</common_name><synonym>T_ccmp</synonym></taxonomy><sequence><symbol>HO</symbol><name>unclassified-Deltaproteobacteria CG_4_9_14_3_um_filter_63_12 (Proteobacteria) || bmcType=HO (main)  || 208aa || [A0A2M8B696]   || apricot</name><annotation><desc>2seqs_id98 || 2seqs_id80 ||  || bestHMM=Tdp_apricot_S1Dlike</desc></annotation></sequence></clade><clade><branch_length>0.029995</branch_length><color><red>255</red><green>177</green><blue>109</blue></color><clade><name>CSB49_01775</name><branch_length>0.132806</branch_length><color><red>255</red><green>177</green><blue>109</blue></color><taxonomy><scientific_name>Proteobacteria</scientific_name><common_name>unclassified-Proteobacteria (CSB49)</common_name><synonym>T_ccmp</synonym></taxonomy><sequence><symbol>HO</symbol><name>unclassified-Proteobacteria (CSB49) (Proteobacteria) || bmcType=HO (main)  || 212aa || [A0A2G6CP59]   || apricot</name><annotation><desc> || 2loci_inTaxon || bestHMM=Tdp_apricot_S1Dlike</desc></annotation></sequence></clade><clade><name>Hoch_5816</name><branch_length>0.226167</branch_length><color><red>255</red><green>177</green><blue>109</blue></color><taxonomy><scientific_name>Proteobacteria</scientific_name><common_name>Haliangium DSM 14365</common_name><synonym>T_ccmp</synonym></taxonomy><sequence><symbol>HO</symbol><name>Haliangium DSM 14365 (Proteobacteria) || bmcType=HO (main)  || 212aa || [D0LID6] 5V74 HO-T2 || apricot</name><annotation><desc>HO-T2 || bestHMM=Tdp_apricot_S1Dlike</desc></annotation></sequence></clade></clade></clade></clade></clade></clade></clade><clade><branch_length>0.036726</branch_length><color><red>255</red><green>178</green><blue>208</blue></color><clade><branch_length>0.052663</branch_length><color><red>251</red><green>221</green><blue>126</blue></color><clade><name>A3F16_00140</name><branch_length>0.238438</branch_length><color><red>251</red><green>221</green><blue>126</blue></color><taxonomy><scientific_name>Proteobacteria</scientific_name><common_name>unclassified-Deltaproteobacteria RIFCSPHIGHO2_12_FULL_43_9</common_name><synonym>T_ccmp</synonym></taxonomy><sequence><symbol>HO</symbol><name>unclassified-Deltaproteobacteria RIFCSPHIGHO2_12_FULL_43_9 (Proteobacteria) || bmcType=HO (main)  || 208aa || [A0A1F9GW47]   || wheat</name><annotation><desc> || bestHMM=Tdp_wheat_S1Dlike</desc></annotation></sequence></clade><clade><branch_length>0.18275</branch_length><color><red>251</red><green>221</green><blue>126</blue></color><clade><name>A3B70_07165</name><branch_length>0.085195</branch_length><color><red>251</red><green>221</green><blue>126</blue></color><taxonomy><scientific_name>Proteobacteria</scientific_name><common_name>unclassified-Deltaproteobacteria RIFCSPHIGHO2_02_FULL_40_11</common_name><synonym>T_ccmp</synonym></taxonomy><sequence><symbol>HO</symbol><name>unclassified-Deltaproteobacteria RIFCSPHIGHO2_02_FULL_40_11 (Proteobacteria) || bmcType=HO (main)  || 205aa || [A0A1F9F2E0]   || wheat</name><annotation><desc>3seqs_id80 ||  || bestHMM=Tdp_wheat_S1Dlike</desc></annotation></sequence></clade><clade><name>A3D19_03210</name><branch_length>0.133917</branch_length><color><red>251</red><green>221</green><blue>126</blue></color><taxonomy><scientific_name>Proteobacteria</scientific_name><common_name>unclassified-Deltaproteobacteria RIFCSPHIGHO2_02_FULL_38_15</common_name><synonym>T_ccmp</synonym></taxonomy><sequence><symbol>HO</symbol><name>unclassified-Deltaproteobacteria RIFCSPHIGHO2_02_FULL_38_15 (Proteobacteria) || bmcType=HO (main)  || 203aa || [A0A1F9E5N0]   || wheat</name><annotation><desc>2seqs_id98 || 3seqs_id80 ||  || bestHMM=Tdp_wheat_S1Dlike</desc></annotation></sequence></clade></clade></clade><clade><branch_length>0.086344</branch_length><color><red>255</red><green>178</green><blue>208</blue></color><clade><branch_length>0.5722</branch_length><color><red>255</red><green>120</green><blue>85</blue></color><clade><branch_length>0.125186</branch_length><color><red>255</red><green>120</green><blue>85</blue></color><clade><name>CMP23_08625</name><branch_length>0.138326</branch_length><color><red>255</red><green>120</green><blue>85</blue></color><taxonomy><scientific_name>Proteobacteria</scientific_name><common_name>unclassified-Rickettsiales (CMP23)</common_name><synonym>T_ccmp</synonym></taxonomy><sequence><symbol>HO</symbol><name>unclassified-Rickettsiales (CMP23) (Proteobacteria) || bmcType=HO (main)  || 210aa || [A0A2E6ENH0]   || melon</name><annotation><desc>2seqs_id80 ||  || bestHMM=Tdp_melon_S1Dlike</desc></annotation></sequence></clade><clade><name>CVU63_06780</name><branch_length>0.12694</branch_length><color><red>255</red><green>120</green><blue>85</blue></color><taxonomy><scientific_name>Proteobacteria</scientific_name><common_name>unclassified-Deltaproteobacteria HGW-Deltaproteobacteria-20</common_name><synonym>T_ccmp</synonym></taxonomy><sequence><symbol>UA</symbol><name>unclassified-Deltaproteobacteria HGW-Deltaproteobacteria-20 (Proteobacteria) || bmcType=UA (sat) (omitted) || 210aa || [A0A2N2IQ92]   || melon</name><annotation><desc>2seqs_id80 ||  || bestHMM=Tdp_melon_S1Dlike</desc></annotation></sequence></clade></clade><clade><branch_length>0.095648</branch_length><color><red>255</red><green>120</green><blue>85</blue></color><clade><branch_length>0.147219</branch_length><color><red>255</red><green>120</green><blue>85</blue></color><clade><name>CSA66_00995</name><branch_length>0.042222</branch_length><color><red>255</red><green>120</green><blue>85</blue></color><taxonomy><scientific_name>Proteobacteria</scientific_name><common_name>unclassified-Proteobacteria (CSA66)</common_name><synonym>T_ccmp</synonym></taxonomy><sequence><symbol>SPU3</symbol><name>unclassified-Proteobacteria (CSA66) (Proteobacteria) || bmcType=SPU3 (main)  || 215aa || [A0A2G6JCM7]   || melon</name><annotation><desc>2seqs_id80 ||  || bestHMM=Tdp_melon_S1Dlike</desc></annotation></sequence></clade><clade><name>CVU56_13760</name><branch_length>0.103197</branch_length><color><red>255</red><green>120</green><blue>85</blue></color><taxonomy><scientific_name>Proteobacteria</scientific_name><common_name>unclassified-Deltaproteobacteria HGW-Deltaproteobacteria-14</common_name><synonym>T_ccmp</synonym></taxonomy><sequence><symbol>SPU3</symbol><name>unclassified-Deltaproteobacteria HGW-Deltaproteobacteria-14 (Proteobacteria) || bmcType=SPU3 (main)  || 215aa || [A0A2N2JI76]   || melon</name><annotation><desc>2seqs_id80 ||  || bestHMM=Tdp_melon_S1Dlike</desc></annotation></sequence></clade></clade><clade><branch_length>0.045632</branch_length><color><red>255</red><green>120</green><blue>85</blue></color><clade><name>ACD_21C00205G0007</name><branch_length>0.427945</branch_length><color><red>255</red><green>120</green><blue>85</blue></color><taxonomy><scientific_name>unclassified_metagenomic</scientific_name><common_name>unclassified-metagenomic (ACD_21C00205G)</common_name><synonym>T_ccmp</synonym></taxonomy><sequence><symbol>incomplete</symbol><name>unclassified-metagenomic (ACD_21C00205G) (unclassified_metagenomic) || bmcType=incomplete (sat) (omitted) || 218aa || [K2ES52]   || melon</name><annotation><desc> || bestHMM=Tdp_melon_S1Dlike</desc></annotation></sequence></clade><clade><branch_length>0.044693</branch_length><color><red>255</red><green>120</green><blue>85</blue></color><clade><name>A2X86_14105</name><branch_length>0.165189</branch_length><color><red>255</red><green>120</green><blue>85</blue></color><taxonomy><scientific_name>Proteobacteria</scientific_name><common_name>unclassified-Bdellovibrionales GWA2_49_15</common_name><synonym>T_ccmp</synonym></taxonomy><sequence><symbol>SPU5</symbol><name>unclassified-Bdellovibrionales GWA2_49_15 (Proteobacteria) || bmcType=SPU5 (main)  || 216aa || [A0A1F3SRI5]   || melon</name><annotation><desc>2seqs_id98 || 2seqs_id80 ||  || bestHMM=Tdp_melon_S1Dlike</desc></annotation></sequence></clade><clade><name>A3C55_04370</name><branch_length>0.087799</branch_length><color><red>255</red><green>120</green><blue>85</blue></color><taxonomy><scientific_name>Proteobacteria</scientific_name><common_name>unclassified-Gammaproteobacteria RIFCSPHIGHO2_02_FULL_42_13</common_name><synonym>T_ccmp</synonym></taxonomy><sequence><symbol>SPU5</symbol><name>unclassified-Gammaproteobacteria RIFCSPHIGHO2_02_FULL_42_13 (Proteobacteria) || bmcType=SPU5 (main)  || 217aa || [A0A1G0F779]   || melon</name><annotation><desc>2seqs_id80 ||  || bestHMM=Tdp_melon_S1Dlike</desc></annotation></sequence></clade></clade></clade></clade></clade><clade><branch_length>0.159594</branch_length><color><red>255</red><green>178</green><blue>208</blue></color><clade><name>A2583_13690</name><branch_length>0.172219</branch_length><color><red>255</red><green>178</green><blue>208</blue></color><taxonomy><scientific_name>Proteobacteria</scientific_name><common_name>unclassified-Bdellovibrionales RIFOXYD1_FULL_53_11</common_name><synonym>T_ccmp</synonym></taxonomy><sequence><symbol>incomplete</symbol><name>unclassified-Bdellovibrionales RIFOXYD1_FULL_53_11 (Proteobacteria) || bmcType=incomplete (main) (omitted) || 208aa || [A0A1F3Y0A7]  csoS1D || outlier</name><annotation><desc>2seqs_id80 || csoS1D || bestHMM=Tdp_darkMagenta_csoS1D-proteoBasal</desc></annotation></sequence></clade><clade><branch_length>0.098985</branch_length><color><red>255</red><green>8</green><blue>232</blue></color><clade><branch_length>0.148613</branch_length><color><red>150</red><green>0</green><blue>86</blue></color><clade><name>Thpro_022337</name><branch_length>0.228527</branch_length><color><red>150</red><green>0</green><blue>86</blue></color><taxonomy><scientific_name>Proteobacteria</scientific_name><common_name>Acidihalobacter V6 (Thpro)</common_name><synonym>T_ccmp</synonym></taxonomy><sequence><symbol>CsomeACh</symbol><name>Acidihalobacter V6 (Thpro) (Proteobacteria) || bmcType=CsomeACh (main)  || 216aa || [A0A1A6C0K0]  csoS1D || darkMagenta</name><annotation><desc>4seqs_id80 || csoS1D || bestHMM=Tdp_darkMagenta_csoS1D-proteoBasal</desc></annotation></sequence></clade><clade><branch_length>0.023166</branch_length><color><red>150</red><green>0</green><blue>86</blue></color><clade><branch_length>0.051693</branch_length><color><red>150</red><green>0</green><blue>86</blue></color><clade><branch_length>0.059164</branch_length><color><red>150</red><green>0</green><blue>86</blue></color><clade><name>Nwi_1974</name><branch_length>0.057704</branch_length><color><red>150</red><green>0</green><blue>86</blue></color><taxonomy><scientific_name>Proteobacteria</scientific_name><common_name>Nitrobacter DSM 10237</common_name><synonym>T_ccmp</synonym></taxonomy><sequence><symbol>CsomeACh</symbol><name>Nitrobacter DSM 10237 (Proteobacteria) || bmcType=CsomeACh (main)  || 210aa || [Q3SR58]  csoS1D || darkMagenta</name><annotation><desc>5seqs_id98 || 15seqs_id80 || csoS1D || bestHMM=Tdp_darkMagenta_csoS1D-proteoBasal</desc></annotation></sequence></clade><clade><branch_length>0.018967</branch_length><color><red>150</red><green>0</green><blue>86</blue></color><clade><name>Ga0061069_101405</name><branch_length>0.086495</branch_length><color><red>150</red><green>0</green><blue>86</blue></color><taxonomy><scientific_name>Proteobacteria</scientific_name><common_name>Thiomonas DSM 18181</common_name><synonym>T_ccmp</synonym></taxonomy><sequence><symbol>CsomeACh</symbol><name>Thiomonas DSM 18181 (Proteobacteria) || bmcType=CsomeACh (main)  || 209aa || [A0A0K6HSS8]  csoS1D || darkMagenta</name><annotation><desc>11seqs_id80 || csoS1D || bestHMM=Tdp_darkMagenta_csoS1D-proteoBasal</desc></annotation></sequence></clade><clade><name>SAMN05216379_10473</name><branch_length>0.05553</branch_length><color><red>150</red><green>0</green><blue>86</blue></color><taxonomy><scientific_name>Proteobacteria</scientific_name><common_name>Nitrosomonas Nm 57 (SAMN05216379)</common_name><synonym>T_ccmp</synonym></taxonomy><sequence><symbol>CsomeACh</symbol><name>Nitrosomonas Nm 57 (SAMN05216379) (Proteobacteria) || bmcType=CsomeACh (main)  || 210aa || [A0A1G4VIF7]  csoS1D || darkMagenta</name><annotation><desc>2seqs_id98 || 15seqs_id80 || csoS1D || bestHMM=Tdp_darkMagenta_csoS1D-proteoBasal</desc></annotation></sequence></clade></clade></clade><clade><branch_length>0.031617</branch_length><color><red>150</red><green>0</green><blue>86</blue></color><clade><branch_length>0.024094</branch_length><color><red>150</red><green>0</green><blue>86</blue></color><clade><name>SAMN05421690_10039</name><branch_length>0.115963</branch_length><color><red>150</red><green>0</green><blue>86</blue></color><taxonomy><scientific_name>Proteobacteria</scientific_name><common_name>Nitrosomonas Nm51</common_name><synonym>T_ccmp</synonym></taxonomy><sequence><symbol>CsomeACh</symbol><name>Nitrosomonas Nm51 (Proteobacteria) || bmcType=CsomeACh (sat)  || 209aa || [A0A1H9JPZ6]  csoS1D || darkMagenta</name><annotation><desc>4seqs_id80 || csoS1D || 2loci_inTaxon || bestHMM=Tdp_darkMagenta_csoS1D-proteoBasal</desc></annotation></sequence></clade><clade><name>SAMN05421881_1001108</name><branch_length>0.070315</branch_length><color><red>150</red><green>0</green><blue>86</blue></color><taxonomy><scientific_name>Proteobacteria</scientific_name><common_name>Nitrosomonas Nm1</common_name><synonym>T_ccmp</synonym></taxonomy><sequence><symbol>CsomeACh</symbol><name>Nitrosomonas Nm1 (Proteobacteria) || bmcType=CsomeACh (sat)  || 209aa || [A0A1H3BSE8]  csoS1D || darkMagenta</name><annotation><desc>4seqs_id80 || csoS1D || bestHMM=Tdp_darkMagenta_csoS1D-proteoBasal</desc></annotation></sequence></clade></clade><clade><branch_length>0.030212</branch_length><color><red>150</red><green>0</green><blue>86</blue></color><clade><name>ABT21_02975</name><branch_length>0.087938</branch_length><color><red>150</red><green>0</green><blue>86</blue></color><taxonomy><scientific_name>Proteobacteria</scientific_name><common_name>Thiobacillus SCN 65-179</common_name><synonym>T_ccmp</synonym></taxonomy><sequence><symbol>CsomeACh</symbol><name>Thiobacillus SCN 65-179 (Proteobacteria) || bmcType=CsomeACh (main)  || 211aa || [A0A1E4NG77]  csoS1D || darkMagenta</name><annotation><desc>15seqs_id80 || csoS1D || bestHMM=Tdp_darkMagenta_csoS1D-proteoBasal</desc></annotation></sequence></clade><clade><name>B7X91_00740</name><branch_length>0.035467</branch_length><color><red>150</red><green>0</green><blue>86</blue></color><taxonomy><scientific_name>Proteobacteria</scientific_name><common_name>unclassified-Hydrogenophilales 17-64-11</common_name><synonym>T_ccmp</synonym></taxonomy><sequence><symbol>CsomeACh</symbol><name>unclassified-Hydrogenophilales 17-64-11 (Proteobacteria) || bmcType=CsomeACh (main)  || 209aa || [A0A259EU18]  csoS1D || darkMagenta</name><annotation><desc>15seqs_id80 || csoS1D || bestHMM=Tdp_darkMagenta_csoS1D-proteoBasal</desc></annotation></sequence></clade></clade></clade></clade><clade><branch_length>0.03179</branch_length><color><red>150</red><green>0</green><blue>86</blue></color><clade><branch_length>0.133013</branch_length><color><red>150</red><green>0</green><blue>86</blue></color><clade><name>SMCB_2320</name><branch_length>0.033908</branch_length><color><red>150</red><green>0</green><blue>86</blue></color><taxonomy><scientific_name>Proteobacteria</scientific_name><common_name>Serpentinomonas B1</common_name><synonym>T_ccmp</synonym></taxonomy><sequence><symbol>CsomeACh</symbol><name>Serpentinomonas B1 (Proteobacteria) || bmcType=CsomeACh (main)  || 218aa || [A0A060NYC2]  csoS1D || darkMagenta</name><annotation><desc>2seqs_id80 || csoS1D || bestHMM=Tdp_darkMagenta_csoS1D-proteoBasal</desc></annotation></sequence></clade><clade><name>SRAA_2305</name><branch_length>0.05673</branch_length><color><red>150</red><green>0</green><blue>86</blue></color><taxonomy><scientific_name>Proteobacteria</scientific_name><common_name>Serpentinomonas A1</common_name><synonym>T_ccmp</synonym></taxonomy><sequence><symbol>CsomeACh</symbol><name>Serpentinomonas A1 (Proteobacteria) || bmcType=CsomeACh (main)  || 217aa || [A0A060NTC4]  csoS1D || darkMagenta</name><annotation><desc>2seqs_id80 || csoS1D || bestHMM=Tdp_darkMagenta_csoS1D-proteoBasal</desc></annotation></sequence></clade></clade><clade><branch_length>0.02543</branch_length><color><red>150</red><green>0</green><blue>86</blue></color><clade><name>B7Z78_00410</name><branch_length>0.091032</branch_length><color><red>150</red><green>0</green><blue>86</blue></color><taxonomy><scientific_name>Proteobacteria</scientific_name><common_name>unclassified-Rhodospirillales 20-60-12</common_name><synonym>T_ccmp</synonym></taxonomy><sequence><symbol>CsomeACh</symbol><name>unclassified-Rhodospirillales 20-60-12 (Proteobacteria) || bmcType=CsomeACh (main)  || 217aa || [A0A257QYZ2]  csoS1D || darkMagenta</name><annotation><desc>2seqs_id80 || csoS1D || bestHMM=Tdp_darkMagenta_csoS1D-proteoBasal</desc></annotation></sequence></clade><clade><branch_length>0.093</branch_length><color><red>150</red><green>0</green><blue>86</blue></color><clade><branch_length>0.030734</branch_length><color><red>150</red><green>0</green><blue>86</blue></color><clade><name>A9404_06375</name><branch_length>0.040093</branch_length><color><red>150</red><green>0</green><blue>86</blue></color><taxonomy><scientific_name>Proteobacteria</scientific_name><common_name>Halothiobacillus LS2</common_name><synonym>T_ccmp</synonym></taxonomy><sequence><symbol>CsomeACh</symbol><name>Halothiobacillus LS2 (Proteobacteria) || bmcType=CsomeACh (main)  || 212aa || [A0A191ZGS6]  csoS1D || darkMagenta</name><annotation><desc>8seqs_id80 || csoS1D || bestHMM=Tdp_darkMagenta_csoS1D-proteoBasal</desc></annotation></sequence></clade><clade><name>B7X44_01120</name><branch_length>0.047351</branch_length><color><red>150</red><green>0</green><blue>86</blue></color><taxonomy><scientific_name>Proteobacteria</scientific_name><common_name>Halothiobacillus 15-55-196</common_name><synonym>T_ccmp</synonym></taxonomy><sequence><symbol>CsomeACh</symbol><name>Halothiobacillus 15-55-196 (Proteobacteria) || bmcType=CsomeACh (main)  || 213aa || [A0A259NLR4]  csoS1D || darkMagenta</name><annotation><desc>2seqs_id98 || 8seqs_id80 || csoS1D || bestHMM=Tdp_darkMagenta_csoS1D-proteoBasal</desc></annotation></sequence></clade></clade><clade><branch_length>0.029097</branch_length><color><red>150</red><green>0</green><blue>86</blue></color><clade><name>BWK73_08540</name><branch_length>0.07397</branch_length><color><red>150</red><green>0</green><blue>86</blue></color><taxonomy><scientific_name>Proteobacteria</scientific_name><common_name>Thiothrix lacustris</common_name><synonym>T_ccmp</synonym></taxonomy><sequence><symbol>CsomeACh</symbol><name>Thiothrix lacustris (Proteobacteria) || bmcType=CsomeACh (main)  || 209aa || [A0A1Y1QVK8]  csoS1D || darkMagenta</name><annotation><desc>2seqs_id98 || 8seqs_id80 || csoS1D || bestHMM=Tdp_darkMagenta_csoS1D-proteoBasal</desc></annotation></sequence></clade><clade><branch_length>0.043339</branch_length><color><red>150</red><green>0</green><blue>86</blue></color><clade><name>DKW60_00820</name><branch_length>0.10704</branch_length><color><red>150</red><green>0</green><blue>86</blue></color><taxonomy><scientific_name>Proteobacteria</scientific_name><common_name>Leucothrix JCM 18388</common_name><synonym>T_ccmp</synonym></taxonomy><sequence><symbol>CsomeACh</symbol><name>Leucothrix JCM 18388 (Proteobacteria) || bmcType=CsomeACh (main)  || 209aa || [A0A317CPU8]  csoS1D || darkMagenta</name><annotation><desc>8seqs_id80 || csoS1D || bestHMM=Tdp_darkMagenta_csoS1D-proteoBasal</desc></annotation></sequence></clade><clade><name>Thini_1881</name><branch_length>0.061583</branch_length><color><red>150</red><green>0</green><blue>86</blue></color><taxonomy><scientific_name>Proteobacteria</scientific_name><common_name>Thiothrix DSM 5205</common_name><synonym>T_ccmp</synonym></taxonomy><sequence><symbol>CsomeACh</symbol><name>Thiothrix DSM 5205 (Proteobacteria) || bmcType=CsomeACh (main)  || 213aa || [I3BSW4]  csoS1D || darkMagenta</name><annotation><desc>8seqs_id80 || csoS1D || bestHMM=Tdp_darkMagenta_csoS1D-proteoBasal</desc></annotation></sequence></clade></clade></clade></clade></clade></clade></clade></clade><clade><branch_length>0.089539</branch_length><color><red>255</red><green>8</green><blue>232</blue></color><clade><branch_length>0.026615</branch_length><color><red>255</red><green>8</green><blue>232</blue></color><clade><branch_length>0.019416</branch_length><color><red>255</red><green>8</green><blue>232</blue></color><clade><name>SAMN05421783_104141</name><branch_length>0.122577</branch_length><color><red>255</red><green>8</green><blue>232</blue></color><taxonomy><scientific_name>Proteobacteria</scientific_name><common_name>Thiocapsa DSM 217</common_name><synonym>T_ccmp</synonym></taxonomy><sequence><symbol>CsomeACh</symbol><name>Thiocapsa DSM 217 (Proteobacteria) || bmcType=CsomeACh (sat)  || 245aa || [A0A1H2TSK2]  csoS1D || brightMagenta</name><annotation><desc>2seqs_id98 || 8seqs_id80 || csoS1D || bestHMM=Tdp_brightMagenta_csoS1D-proteoMiddle</desc></annotation></sequence></clade><clade><branch_length>0.04608</branch_length><color><red>255</red><green>8</green><blue>232</blue></color><clade><name>COC09_03020</name><branch_length>0.093755</branch_length><color><red>255</red><green>8</green><blue>232</blue></color><taxonomy><scientific_name>Proteobacteria</scientific_name><common_name>unclassified-Gammaproteobacteria (COC09)</common_name><synonym>T_ccmp</synonym></taxonomy><sequence><symbol>CsomeACh</symbol><name>unclassified-Gammaproteobacteria (COC09) (Proteobacteria) || bmcType=CsomeACh (main)  || 204aa || [A0A2A4MXA8]  csoS1D || brightMagenta</name><annotation><desc>2seqs_id98 || 5seqs_id80 || csoS1D || bestHMM=Tdp_brightMagenta_csoS1D-proteoMiddle</desc></annotation></sequence></clade><clade><branch_length>0.032982</branch_length><color><red>255</red><green>8</green><blue>232</blue></color><clade><name>COB33_04210</name><branch_length>0.059666</branch_length><color><red>255</red><green>8</green><blue>232</blue></color><taxonomy><scientific_name>Proteobacteria</scientific_name><common_name>unclassified-Thiotrichaceae (COB33)</common_name><synonym>T_ccmp</synonym></taxonomy><sequence><symbol>CsomeACh</symbol><name>unclassified-Thiotrichaceae (COB33) (Proteobacteria) || bmcType=CsomeACh (main)  || 210aa || [A0A2A4W571]  csoS1D || brightMagenta</name><annotation><desc>2seqs_id98 || 8seqs_id80 || csoS1D || 2loci_inTaxon || bestHMM=Tdp_brightMagenta_csoS1D-proteoMiddle</desc></annotation></sequence></clade><clade><name>Tel_03360</name><branch_length>0.067128</branch_length><color><red>255</red><green>8</green><blue>232</blue></color><taxonomy><scientific_name>Proteobacteria</scientific_name><common_name>Ca.Tenderia electrophaga</common_name><synonym>T_ccmp</synonym></taxonomy><sequence><symbol>CsomeACh</symbol><name>Ca.Tenderia electrophaga (Proteobacteria) || bmcType=CsomeACh (main)  || 204aa || [A0A0S2TAS7]  csoS1D || brightMagenta</name><annotation><desc>5seqs_id80 || csoS1D || bestHMM=Tdp_brightMagenta_csoS1D-proteoMiddle</desc></annotation></sequence></clade></clade></clade></clade><clade><branch_length>0.060077</branch_length><color><red>255</red><green>8</green><blue>232</blue></color><clade><name>Thi970DRAFT_01764</name><branch_length>0.109655</branch_length><color><red>255</red><green>8</green><blue>232</blue></color><taxonomy><scientific_name>Proteobacteria</scientific_name><common_name>Thiorhodovibrio 970</common_name><synonym>T_ccmp</synonym></taxonomy><sequence><symbol>CsomeACh</symbol><name>Thiorhodovibrio 970 (Proteobacteria) || bmcType=CsomeACh (sat)  || 207aa || [H8Z226]  csoS1D || brightMagenta</name><annotation><desc>16seqs_id80 || csoS1D || bestHMM=Tdp_brightMagenta_csoS1D-proteoMiddle</desc></annotation></sequence></clade><clade><branch_length>0.104271</branch_length><color><red>255</red><green>8</green><blue>232</blue></color><clade><name>DDY14_13010</name><branch_length>0.054113</branch_length><color><red>255</red><green>8</green><blue>232</blue></color><taxonomy><scientific_name>Proteobacteria</scientific_name><common_name>unclassified-Chromatiaceae (DDY14)</common_name><synonym>T_ccmp</synonym></taxonomy><sequence><symbol>CsomeACh</symbol><name>unclassified-Chromatiaceae (DDY14) (Proteobacteria) || bmcType=CsomeACh (sat)  || 213aa || [A0A353UQB4]  csoS1D || brightMagenta</name><annotation><desc>3seqs_id98 || 16seqs_id80 || csoS1D || bestHMM=Tdp_brightMagenta_csoS1D-proteoMiddle</desc></annotation></sequence></clade><clade><branch_length>0.030638</branch_length><color><red>255</red><green>8</green><blue>232</blue></color><clade><name>ECTOBSL9_1373</name><branch_length>0.099041</branch_length><color><red>255</red><green>8</green><blue>232</blue></color><taxonomy><scientific_name>Proteobacteria</scientific_name><common_name>Ectothiorhodospira BSL-9</common_name><synonym>T_ccmp</synonym></taxonomy><sequence><symbol>CsomeACh</symbol><name>Ectothiorhodospira BSL-9 (Proteobacteria) || bmcType=CsomeACh (sat)  || 204aa || [A0A167AJI5]  csoS1D || brightMagenta</name><annotation><desc>2seqs_id98 || 16seqs_id80 || csoS1D || bestHMM=Tdp_brightMagenta_csoS1D-proteoMiddle</desc></annotation></sequence></clade><clade><branch_length>0.024926</branch_length><color><red>255</red><green>8</green><blue>232</blue></color><clade><branch_length>0.026501</branch_length><color><red>255</red><green>8</green><blue>232</blue></color><clade><branch_length>0.035415</branch_length><color><red>255</red><green>8</green><blue>232</blue></color><clade><name>D779_1729</name><branch_length>0.07033</branch_length><color><red>255</red><green>8</green><blue>232</blue></color><taxonomy><scientific_name>Proteobacteria</scientific_name><common_name>Imhoffiella AK35</common_name><synonym>T_ccmp</synonym></taxonomy><sequence><symbol>CsomeACh</symbol><name>Imhoffiella AK35 (Proteobacteria) || bmcType=CsomeACh (main)  || 204aa || [W9VXM6]  csoS1D || brightMagenta</name><annotation><desc>10seqs_id80 || csoS1D || bestHMM=Tdp_brightMagenta_csoS1D-proteoMiddle</desc></annotation></sequence></clade><clade><name>THSYN_29535</name><branch_length>0.076225</branch_length><color><red>255</red><green>8</green><blue>232</blue></color><taxonomy><scientific_name>Proteobacteria</scientific_name><common_name>Thiodictyon Cad16T</common_name><synonym>T_ccmp</synonym></taxonomy><sequence><symbol>CsomeACh</symbol><name>Thiodictyon Cad16T (Proteobacteria) || bmcType=CsomeACh (main)  || 204aa || [A0A2K8UHM0]  csoS1D || brightMagenta</name><annotation><desc>16seqs_id80 || csoS1D || bestHMM=Tdp_brightMagenta_csoS1D-proteoMiddle</desc></annotation></sequence></clade></clade><clade><branch_length>1.0E-6</branch_length><color><red>255</red><green>8</green><blue>232</blue></color><clade><name>Alvin_1924</name><branch_length>0.149051</branch_length><color><red>255</red><green>8</green><blue>232</blue></color><taxonomy><scientific_name>Proteobacteria</scientific_name><common_name>Allochromatium ATCC 17899</common_name><synonym>T_ccmp</synonym></taxonomy><sequence><symbol>CsomeACh</symbol><name>Allochromatium ATCC 17899 (Proteobacteria) || bmcType=CsomeACh (sat)  || 208aa || [D3RUI9]  csoS1D || brightMagenta</name><annotation><desc>16seqs_id80 || csoS1D || bestHMM=Tdp_brightMagenta_csoS1D-proteoMiddle</desc></annotation></sequence></clade><clade><branch_length>0.035806</branch_length><color><red>255</red><green>8</green><blue>232</blue></color><clade><name>AMJ55_11315</name><branch_length>0.05729</branch_length><color><red>255</red><green>8</green><blue>232</blue></color><taxonomy><scientific_name>Proteobacteria</scientific_name><common_name>unclassified-Gammaproteobacteria SG8_15</common_name><synonym>T_ccmp</synonym></taxonomy><sequence><symbol>CsomeACh</symbol><name>unclassified-Gammaproteobacteria SG8_15 (Proteobacteria) || bmcType=CsomeACh (sat)  || 204aa || [A0A0S7ZX53]  csoS1D || brightMagenta</name><annotation><desc>16seqs_id80 || csoS1D || bestHMM=Tdp_brightMagenta_csoS1D-proteoMiddle</desc></annotation></sequence></clade><clade><branch_length>0.077598</branch_length><color><red>255</red><green>8</green><blue>232</blue></color><clade><name>CBC19_09000</name><branch_length>0.052475</branch_length><color><red>255</red><green>8</green><blue>232</blue></color><taxonomy><scientific_name>Proteobacteria</scientific_name><common_name>unclassified-Oceanospirillales TMED59</common_name><synonym>T_ccmp</synonym></taxonomy><sequence><symbol>CsomeACh</symbol><name>unclassified-Oceanospirillales TMED59 (Proteobacteria) || bmcType=CsomeACh (main)  || 200aa || [A0A1Z9WGE6]  csoS1D || brightMagenta</name><annotation><desc>2seqs_id98 || 10seqs_id80 || csoS1D || bestHMM=Tdp_brightMagenta_csoS1D-proteoMiddle</desc></annotation></sequence></clade><clade><name>CMQ72_05650</name><branch_length>0.05664</branch_length><color><red>255</red><green>8</green><blue>232</blue></color><taxonomy><scientific_name>Proteobacteria</scientific_name><common_name>unclassified-Gammaproteobacteria (CMQ72)</common_name><synonym>T_ccmp</synonym></taxonomy><sequence><symbol>CsomeACh</symbol><name>unclassified-Gammaproteobacteria (CMQ72) (Proteobacteria) || bmcType=CsomeACh (main)  || 184aa || [A0A2D7N7S8]  csoS1D || brightMagenta</name><annotation><desc>3seqs_id98 || 10seqs_id80 || csoS1D || bestHMM=Tdp_brightMagenta_csoS1D-proteoMiddle</desc></annotation></sequence></clade></clade></clade></clade></clade><clade><branch_length>0.018688</branch_length><color><red>255</red><green>8</green><blue>232</blue></color><clade><branch_length>0.032413</branch_length><color><red>255</red><green>8</green><blue>232</blue></color><clade><name>AN478_13235</name><branch_length>0.092832</branch_length><color><red>255</red><green>8</green><blue>232</blue></color><taxonomy><scientific_name>Proteobacteria</scientific_name><common_name>Thiohalorhabdus denitrificans</common_name><synonym>T_ccmp</synonym></taxonomy><sequence><symbol>CsomeACh</symbol><name>Thiohalorhabdus denitrificans (Proteobacteria) || bmcType=CsomeACh (main)  || 204aa || [A0A0P9GGS3]  csoS1D || brightMagenta</name><annotation><desc>16seqs_id80 || csoS1D || bestHMM=Tdp_brightMagenta_csoS1D-proteoMiddle</desc></annotation></sequence></clade><clade><branch_length>0.030484</branch_length><color><red>255</red><green>8</green><blue>232</blue></color><clade><name>Tgr7_1048</name><branch_length>0.070808</branch_length><color><red>255</red><green>8</green><blue>232</blue></color><taxonomy><scientific_name>Proteobacteria</scientific_name><common_name>Thioalkalivibrio HL-EbGR7</common_name><synonym>T_ccmp</synonym></taxonomy><sequence><symbol>CsomeACh</symbol><name>Thioalkalivibrio HL-EbGR7 (Proteobacteria) || bmcType=CsomeACh (sat)  || 204aa || [B8GPG8]  csoS1D || brightMagenta</name><annotation><desc>10seqs_id80 || csoS1D || bestHMM=Tdp_brightMagenta_csoS1D-proteoMiddle</desc></annotation></sequence></clade><clade><branch_length>0.017595</branch_length><color><red>255</red><green>8</green><blue>232</blue></color><clade><name>SAMN05660831_01590</name><branch_length>0.192804</branch_length><color><red>255</red><green>8</green><blue>232</blue></color><taxonomy><scientific_name>Proteobacteria</scientific_name><common_name>Thiohalospira HL3</common_name><synonym>T_ccmp</synonym></taxonomy><sequence><symbol>CsomeACh</symbol><name>Thiohalospira HL3 (Proteobacteria) || bmcType=CsomeACh (main)  || 214aa || [A0A1I1S6S8]  csoS1D || brightMagenta</name><annotation><desc>csoS1D || bestHMM=Tdp_brightMagenta_csoS1D-proteoMiddle</desc></annotation></sequence></clade><clade><branch_length>0.028647</branch_length><color><red>255</red><green>8</green><blue>232</blue></color><clade><name>B1A74_07020</name><branch_length>0.08796</branch_length><color><red>255</red><green>8</green><blue>232</blue></color><taxonomy><scientific_name>Proteobacteria</scientific_name><common_name>Thioalkalivibrio HL17</common_name><synonym>T_ccmp</synonym></taxonomy><sequence><symbol>CsomeACh</symbol><name>Thioalkalivibrio HL17 (Proteobacteria) || bmcType=CsomeACh (sat)  || 204aa || [A0A1V2ZYU1]  csoS1D || brightMagenta</name><annotation><desc>2seqs_id98 || 4seqs_id80 || csoS1D || bestHMM=Tdp_brightMagenta_csoS1D-proteoMiddle</desc></annotation></sequence></clade><clade><name>TK90_1659</name><branch_length>0.06969</branch_length><color><red>255</red><green>8</green><blue>232</blue></color><taxonomy><scientific_name>Proteobacteria</scientific_name><common_name>Thioalkalivibrio K90mix</common_name><synonym>T_ccmp</synonym></taxonomy><sequence><symbol>CsomeACh</symbol><name>Thioalkalivibrio K90mix (Proteobacteria) || bmcType=CsomeACh (sat)  || 204aa || [D3SAU9]  csoS1D || brightMagenta</name><annotation><desc>4seqs_id80 || csoS1D || bestHMM=Tdp_brightMagenta_csoS1D-proteoMiddle</desc></annotation></sequence></clade></clade></clade></clade></clade><clade><branch_length>0.02033</branch_length><color><red>255</red><green>8</green><blue>232</blue></color><clade><name>AMJ69_08025</name><branch_length>0.099647</branch_length><color><red>255</red><green>8</green><blue>232</blue></color><taxonomy><scientific_name>Proteobacteria</scientific_name><common_name>unclassified-Gammaproteobacteria SG8_47</common_name><synonym>T_ccmp</synonym></taxonomy><sequence><symbol>CsomeACh</symbol><name>unclassified-Gammaproteobacteria SG8_47 (Proteobacteria) || bmcType=CsomeACh (main)  || 204aa || [A0A0S8DQZ4]  csoS1D || brightMagenta</name><annotation><desc>2seqs_id80 || csoS1D || bestHMM=Tdp_brightMagenta_csoS1D-proteoMiddle</desc></annotation></sequence></clade><clade><branch_length>0.006922</branch_length><color><red>255</red><green>8</green><blue>232</blue></color><clade><branch_length>0.03694</branch_length><color><red>255</red><green>8</green><blue>232</blue></color><clade><name>B7Z66_13575</name><branch_length>0.065975</branch_length><color><red>255</red><green>8</green><blue>232</blue></color><taxonomy><scientific_name>Proteobacteria</scientific_name><common_name>unclassified-Chromatiales 21-64-14</common_name><synonym>T_ccmp</synonym></taxonomy><sequence><symbol>CsomeACh</symbol><name>unclassified-Chromatiales 21-64-14 (Proteobacteria) || bmcType=CsomeACh (main)  || 204aa || [A0A257SQ30]  csoS1D || brightMagenta</name><annotation><desc>16seqs_id80 || csoS1D || bestHMM=Tdp_brightMagenta_csoS1D-proteoMiddle</desc></annotation></sequence></clade><clade><name>NB231_15233</name><branch_length>0.094696</branch_length><color><red>255</red><green>8</green><blue>232</blue></color><taxonomy><scientific_name>Proteobacteria</scientific_name><common_name>Nitrococcus Nb-231</common_name><synonym>T_ccmp</synonym></taxonomy><sequence><symbol>CsomeACh</symbol><name>Nitrococcus Nb-231 (Proteobacteria) || bmcType=CsomeACh (main)  || 204aa || [A4BLJ7]  csoS1D || brightMagenta</name><annotation><desc>10seqs_id80 || csoS1D || bestHMM=Tdp_brightMagenta_csoS1D-proteoMiddle</desc></annotation></sequence></clade></clade><clade><branch_length>0.006484</branch_length><color><red>255</red><green>8</green><blue>232</blue></color><clade><branch_length>0.041431</branch_length><color><red>255</red><green>8</green><blue>232</blue></color><clade><name>AUR63_07715</name><branch_length>0.208752</branch_length><color><red>255</red><green>8</green><blue>232</blue></color><taxonomy><scientific_name>Proteobacteria</scientific_name><common_name>Halothiobacillus XI15</common_name><synonym>T_ccmp</synonym></taxonomy><sequence><symbol>CsomeACh</symbol><name>Halothiobacillus XI15 (Proteobacteria) || bmcType=CsomeACh (sat)  || 204aa || [A0A0W1RV27]  csoS1D || brightMagenta</name><annotation><desc>3seqs_id98 || 3seqs_id80 || csoS1D || bestHMM=Tdp_brightMagenta_csoS1D-proteoMiddle</desc></annotation></sequence></clade><clade><name>FOKN1_0692</name><branch_length>0.067465</branch_length><color><red>255</red><green>8</green><blue>232</blue></color><taxonomy><scientific_name>Proteobacteria</scientific_name><common_name>Thiohalobacter FOKN1 (FOKN1)</common_name><synonym>T_ccmp</synonym></taxonomy><sequence><symbol>CsomeACh</symbol><name>Thiohalobacter FOKN1 (FOKN1) (Proteobacteria) || bmcType=CsomeACh (main)  || 204aa || [A0A1Z4VPD9]  csoS1D || brightMagenta</name><annotation><desc>3seqs_id98 || 10seqs_id80 || csoS1D || bestHMM=Tdp_brightMagenta_csoS1D-proteoMiddle</desc></annotation></sequence></clade></clade><clade><branch_length>0.028079</branch_length><color><red>255</red><green>8</green><blue>232</blue></color><clade><branch_length>0.086094</branch_length><color><red>255</red><green>8</green><blue>232</blue></color><clade><name>A9R16_15255</name><branch_length>0.068892</branch_length><color><red>255</red><green>8</green><blue>232</blue></color><taxonomy><scientific_name>Proteobacteria</scientific_name><common_name>Acidiferrobacter  (A9R16)</common_name><synonym>T_ccmp</synonym></taxonomy><sequence><symbol>CsomeACh</symbol><name>Acidiferrobacter  (A9R16) (Proteobacteria) || bmcType=CsomeACh (sat)  || 204aa || [A0A1C2FZG7]  csoS1D || brightMagenta</name><annotation><desc>2seqs_id98 || 10seqs_id80 || csoS1D || bestHMM=Tdp_brightMagenta_csoS1D-proteoMiddle</desc></annotation></sequence></clade><clade><name>B1757_09730</name><branch_length>0.063705</branch_length><color><red>255</red><green>8</green><blue>232</blue></color><taxonomy><scientific_name>Proteobacteria</scientific_name><common_name>Acidithiobacillus SH</common_name><synonym>T_ccmp</synonym></taxonomy><sequence><symbol>CsomeACh</symbol><name>Acidithiobacillus SH (Proteobacteria) || bmcType=CsomeACh (main)  || 204aa || [A0A2I1DKJ4]  csoS1D || brightMagenta</name><annotation><desc>3seqs_id98 || 10seqs_id80 || csoS1D || bestHMM=Tdp_brightMagenta_csoS1D-proteoMiddle</desc></annotation></sequence></clade></clade><clade><branch_length>0.050941</branch_length><color><red>255</red><green>8</green><blue>232</blue></color><clade><name>COA54_10015</name><branch_length>0.148033</branch_length><color><red>255</red><green>8</green><blue>232</blue></color><taxonomy><scientific_name>Proteobacteria</scientific_name><common_name>unclassified-Thiotrichaceae (COA54)</common_name><synonym>T_ccmp</synonym></taxonomy><sequence><symbol>CsomeACh</symbol><name>unclassified-Thiotrichaceae (COA54) (Proteobacteria) || bmcType=CsomeACh (main)  || 211aa || [A0A2A5FZD3]  csoS1D || brightMagenta</name><annotation><desc>csoS1D || bestHMM=Tdp_brightMagenta_csoS1D-proteoMiddle</desc></annotation></sequence></clade><clade><branch_length>0.075585</branch_length><color><red>255</red><green>8</green><blue>232</blue></color><clade><name>AMS22_03265</name><branch_length>0.031576</branch_length><color><red>255</red><green>8</green><blue>232</blue></color><taxonomy><scientific_name>Proteobacteria</scientific_name><common_name>unclassified-Thiotrichales SG8_50</common_name><synonym>T_ccmp</synonym></taxonomy><sequence><symbol>CsomeACh</symbol><name>unclassified-Thiotrichales SG8_50 (Proteobacteria) || bmcType=CsomeACh (main)  || 204aa || [A0A0S8F7X8]  csoS1D || brightMagenta</name><annotation><desc>2seqs_id80 || csoS1D || bestHMM=Tdp_brightMagenta_csoS1D-proteoMiddle</desc></annotation></sequence></clade><clade><name>AMS22_11495</name><branch_length>0.104308</branch_length><color><red>255</red><green>8</green><blue>232</blue></color><taxonomy><scientific_name>Proteobacteria</scientific_name><common_name>unclassified-Thiotrichales SG8_50</common_name><synonym>T_ccmp</synonym></taxonomy><sequence><symbol>CsomeACh</symbol><name>unclassified-Thiotrichales SG8_50 (Proteobacteria) || bmcType=CsomeACh (sat)  || 204aa || [A0A0S8ESQ7]  csoS1D || brightMagenta</name><annotation><desc>2seqs_id80 || csoS1D || bestHMM=Tdp_brightMagenta_csoS1D-proteoMiddle</desc></annotation></sequence></clade></clade></clade></clade></clade></clade></clade></clade></clade></clade></clade></clade></clade><clade><branch_length>0.017311</branch_length><color><red>255</red><green>8</green><blue>232</blue></color><clade><branch_length>0.087172</branch_length><color><red>255</red><green>4</green><blue>144</blue></color><clade><name>THIAE_09885</name><branch_length>0.086273</branch_length><color><red>255</red><green>4</green><blue>144</blue></color><taxonomy><scientific_name>Proteobacteria</scientific_name><common_name>Thiomicrospira AL2</common_name><synonym>T_ccmp</synonym></taxonomy><sequence><symbol>CsomeACh</symbol><name>Thiomicrospira AL2 (Proteobacteria) || bmcType=CsomeACh (main)  || 208aa || [W0DUA0]  csoS1D || electricPink</name><annotation><desc>2seqs_id98 || 3seqs_id80 || csoS1D || bestHMM=Tdp_electricPink_csoS1D-proteoCyanolike</desc></annotation></sequence></clade><clade><branch_length>0.081749</branch_length><color><red>255</red><green>4</green><blue>144</blue></color><clade><name>AVO41_08180</name><branch_length>0.150066</branch_length><color><red>255</red><green>4</green><blue>144</blue></color><taxonomy><scientific_name>Proteobacteria</scientific_name><common_name>Thiomicrospira WB1</common_name><synonym>T_ccmp</synonym></taxonomy><sequence><symbol>CsomeACh</symbol><name>Thiomicrospira WB1 (Proteobacteria) || bmcType=CsomeACh (main)  || 210aa || [A0A0X3T8G7]  csoS1D || electricPink</name><annotation><desc>2seqs_id80 || csoS1D || bestHMM=Tdp_electricPink_csoS1D-proteoCyanolike</desc></annotation></sequence></clade><clade><branch_length>0.053352</branch_length><color><red>255</red><green>4</green><blue>144</blue></color><clade><name>AVO42_11700</name><branch_length>0.122843</branch_length><color><red>255</red><green>4</green><blue>144</blue></color><taxonomy><scientific_name>Proteobacteria</scientific_name><common_name>Thiomicrospira XS5</common_name><synonym>T_ccmp</synonym></taxonomy><sequence><symbol>CsomeACh</symbol><name>Thiomicrospira XS5 (Proteobacteria) || bmcType=CsomeACh (main)  || 209aa || [A0A0X3TRR2]  csoS1D || electricPink</name><annotation><desc>10seqs_id80 || csoS1D || bestHMM=Tdp_electricPink_csoS1D-proteoCyanolike</desc></annotation></sequence></clade><clade><branch_length>0.072126</branch_length><color><red>255</red><green>4</green><blue>144</blue></color><clade><name>EI16_06280</name><branch_length>0.039657</branch_length><color><red>255</red><green>4</green><blue>144</blue></color><taxonomy><scientific_name>Proteobacteria</scientific_name><common_name>Hydrogenovibrio MH-110</common_name><synonym>T_ccmp</synonym></taxonomy><sequence><symbol>CsomeACh</symbol><name>Hydrogenovibrio MH-110 (Proteobacteria) || bmcType=CsomeACh (main)  || 207aa || [B7X603]  csoS1D || electricPink</name><annotation><desc>10seqs_id80 || csoS1D || bestHMM=Tdp_electricPink_csoS1D-proteoCyanolike</desc></annotation></sequence></clade><clade><name>SAMN05443662_0220</name><branch_length>0.16303</branch_length><color><red>255</red><green>4</green><blue>144</blue></color><taxonomy><scientific_name>Proteobacteria</scientific_name><common_name>Sulfurivirga DSM 17737</common_name><synonym>T_ccmp</synonym></taxonomy><sequence><symbol>CsomeACh</symbol><name>Sulfurivirga DSM 17737 (Proteobacteria) || bmcType=CsomeACh (main)  || 204aa || [A0A1N6DKH7]  csoS1D || electricPink</name><annotation><desc>csoS1D || bestHMM=Tdp_electricPink_csoS1D-proteoCyanolike</desc></annotation></sequence></clade></clade></clade></clade></clade><clade><branch_length>0.036428</branch_length><color><red>255</red><green>8</green><blue>232</blue></color><clade><name>TVNIR_2459</name><branch_length>0.2411</branch_length><color><red>255</red><green>4</green><blue>144</blue></color><taxonomy><scientific_name>Proteobacteria</scientific_name><common_name>Thioalkalivibrio DSM 14787</common_name><synonym>T_ccmp</synonym></taxonomy><sequence><symbol>CsomeACh</symbol><name>Thioalkalivibrio DSM 14787 (Proteobacteria) || bmcType=CsomeACh (sat)  || 224aa || [L0DYL8]  csoS1D || electricPink</name><annotation><desc>2seqs_id80 || csoS1D || bestHMM=Tdp_electricPink_csoS1D-proteoCyanolike</desc></annotation></sequence></clade><clade><branch_length>0.241296</branch_length><color><red>32</red><green>249</green><blue>134</blue></color><clade><name>WH5701_10569</name><branch_length>1.0E-6</branch_length><color><red>32</red><green>249</green><blue>134</blue></color><taxonomy><scientific_name>Cyanobacteria</scientific_name><common_name>Synechococcus WH5701</common_name><synonym>T_ccmp</synonym></taxonomy><sequence><symbol>CsomeACy</symbol><name>Synechococcus WH5701 (Cyanobacteria) || bmcType=CsomeACy (sat)  || 232aa || [A3Z226]  csoS1D || wintergreen1</name><annotation><desc>4seqs_id80 || csoS1D || bestHMM=Tdp_wintergreen1_csoS1D-cyanos</desc></annotation></sequence></clade><clade><branch_length>0.019792</branch_length><color><red>32</red><green>249</green><blue>134</blue></color><clade><name>DCF18_10405</name><branch_length>0.025464</branch_length><color><red>32</red><green>249</green><blue>134</blue></color><taxonomy><scientific_name>Cyanobacteria</scientific_name><common_name>Cyanobium (DCF18)</common_name><synonym>T_ccmp</synonym></taxonomy><sequence><symbol>CsomeACy</symbol><name>Cyanobium (DCF18) (Cyanobacteria) || bmcType=CsomeACy (sat)  || 236aa || [A0A326QGV5]  csoS1D || wintergreen1</name><annotation><desc>4seqs_id80 || csoS1D || bestHMM=Tdp_wintergreen1_csoS1D-cyanos</desc></annotation></sequence></clade><clade><branch_length>0.096383</branch_length><color><red>32</red><green>249</green><blue>134</blue></color><clade><branch_length>0.005902</branch_length><color><red>32</red><green>249</green><blue>134</blue></color><clade><name>Cyagr_0019</name><branch_length>0.021681</branch_length><color><red>32</red><green>249</green><blue>134</blue></color><taxonomy><scientific_name>Cyanobacteria</scientific_name><common_name>Cyanobium PCC 6307</common_name><synonym>T_ccmp</synonym></taxonomy><sequence><symbol>CsomeACy</symbol><name>Cyanobium PCC 6307 (Cyanobacteria) || bmcType=CsomeACy (main)  || 266aa || [K9P2C3]  csoS1D || wintergreen2</name><annotation><desc>2seqs_id98 || 15seqs_id80 || csoS1D || bestHMM=Tdp_wintergreen2_csoS1D-cyanos</desc></annotation></sequence></clade><clade><branch_length>1.0E-6</branch_length><color><red>32</red><green>249</green><blue>134</blue></color><clade><name>ER33_00055</name><branch_length>0.0054</branch_length><color><red>32</red><green>249</green><blue>134</blue></color><taxonomy><scientific_name>Cyanobacteria</scientific_name><common_name>Cyanobium CACIAM 14</common_name><synonym>T_ccmp</synonym></taxonomy><sequence><symbol>CsomeACy</symbol><name>Cyanobium CACIAM 14 (Cyanobacteria) || bmcType=CsomeACy (main)  || 270aa || [A0A081GPT2]  csoS1D || wintergreen2</name><annotation><desc>15seqs_id80 || csoS1D || bestHMM=Tdp_wintergreen2_csoS1D-cyanos</desc></annotation></sequence></clade><clade><branch_length>0.008801</branch_length><color><red>32</red><green>249</green><blue>134</blue></color><clade><name>TH68_02840</name><branch_length>0.111494</branch_length><color><red>32</red><green>249</green><blue>134</blue></color><taxonomy><scientific_name>Cyanobacteria</scientific_name><common_name>Synechococcus spongiarum 142</common_name><synonym>T_ccmp</synonym></taxonomy><sequence><symbol>CsomeACy</symbol><name>Synechococcus spongiarum 142 (Cyanobacteria) || bmcType=CsomeACy (main)  || 236aa || [A0A0G8B066]  csoS1D || wintergreen2</name><annotation><desc>6seqs_id80 || csoS1D || bestHMM=Tdp_wintergreen2_csoS1D-cyanos</desc></annotation></sequence></clade><clade><branch_length>1.0E-6</branch_length><color><red>32</red><green>249</green><blue>134</blue></color><clade><name>DDY43_14865</name><branch_length>0.026431</branch_length><color><red>32</red><green>249</green><blue>134</blue></color><taxonomy><scientific_name>Cyanobacteria</scientific_name><common_name>unclassified-Synechococcales UBA10510</common_name><synonym>T_ccmp</synonym></taxonomy><sequence><symbol>CsomeACy</symbol><name>unclassified-Synechococcales UBA10510 (Cyanobacteria) || bmcType=CsomeACy (main)  || 249aa || [A0A354B4I1]  csoS1D || wintergreen2</name><annotation><desc>15seqs_id80 || csoS1D || bestHMM=Tdp_wintergreen2_csoS1D-cyanos</desc></annotation></sequence></clade><clade><branch_length>0.033719</branch_length><color><red>32</red><green>249</green><blue>134</blue></color><clade><name>BTM30_07375</name><branch_length>0.021143</branch_length><color><red>32</red><green>249</green><blue>134</blue></color><taxonomy><scientific_name>Cyanobacteria</scientific_name><common_name>Synechococcus Tous (BTM30)</common_name><synonym>T_ccmp</synonym></taxonomy><sequence><symbol>CsomeACy</symbol><name>Synechococcus Tous (BTM30) (Cyanobacteria) || bmcType=CsomeACy (main)  || 247aa || [A0A1S8WBQ5]  csoS1D || wintergreen2</name><annotation><desc>2seqs_id98 || 15seqs_id80 || csoS1D || bestHMM=Tdp_wintergreen2_csoS1D-cyanos</desc></annotation></sequence></clade><clade><name>CBD29_06705</name><branch_length>0.016425</branch_length><color><red>32</red><green>249</green><blue>134</blue></color><taxonomy><scientific_name>Cyanobacteria</scientific_name><common_name>Synechococcus TMED169</common_name><synonym>T_ccmp</synonym></taxonomy><sequence><symbol>incomplete</symbol><name>Synechococcus TMED169 (Cyanobacteria) || bmcType=incomplete (sat) (omitted) || 265aa || [A0A1Z9J7H6]  csoS1D || wintergreen2</name><annotation><desc>15seqs_id80 || csoS1D || bestHMM=Tdp_wintergreen2_csoS1D-cyanos</desc></annotation></sequence></clade></clade></clade></clade></clade></clade><clade><branch_length>0.004928</branch_length><color><red>32</red><green>249</green><blue>134</blue></color><clade><name>DCO99_04160</name><branch_length>0.040137</branch_length><color><red>32</red><green>249</green><blue>134</blue></color><taxonomy><scientific_name>Cyanobacteria</scientific_name><common_name>Synechococcus XM-24</common_name><synonym>T_ccmp</synonym></taxonomy><sequence><symbol>CsomeACy</symbol><name>Synechococcus XM-24 (Cyanobacteria) || bmcType=CsomeACy (main)  || 264aa || [A0A316JMJ9]  csoS1D || wintergreen2</name><annotation><desc>3seqs_id80 || csoS1D || bestHMM=Tdp_wintergreen2_csoS1D-cyanos</desc></annotation></sequence></clade><clade><branch_length>0.005495</branch_length><color><red>32</red><green>249</green><blue>134</blue></color><clade><name>CK536_06035</name><branch_length>0.011033</branch_length><color><red>32</red><green>249</green><blue>134</blue></color><taxonomy><scientific_name>Cyanobacteria</scientific_name><common_name>Synechococcus Baikal-G1</common_name><synonym>T_ccmp</synonym></taxonomy><sequence><symbol>CsomeACy</symbol><name>Synechococcus Baikal-G1 (Cyanobacteria) || bmcType=CsomeACy (main)  || 268aa || [A0A2G4HMN5]  csoS1D || wintergreen2</name><annotation><desc>14seqs_id80 || csoS1D || bestHMM=Tdp_wintergreen2_csoS1D-cyanos</desc></annotation></sequence></clade><clade><branch_length>0.010865</branch_length><color><red>32</red><green>249</green><blue>134</blue></color><clade><name>CBM981_0863</name><branch_length>0.022409</branch_length><color><red>32</red><green>249</green><blue>134</blue></color><taxonomy><scientific_name>Cyanobacteria</scientific_name><common_name>Cyanobium NIES-981</common_name><synonym>T_ccmp</synonym></taxonomy><sequence><symbol>CsomeACy</symbol><name>Cyanobium NIES-981 (Cyanobacteria) || bmcType=CsomeACy (main)  || 267aa || [A0A182AM07]  csoS1D || wintergreen2</name><annotation><desc>14seqs_id80 || csoS1D || bestHMM=Tdp_wintergreen2_csoS1D-cyanos</desc></annotation></sequence></clade><clade><branch_length>0.016589</branch_length><color><red>32</red><green>249</green><blue>134</blue></color><clade><name>PCKR_891</name><branch_length>0.021909</branch_length><color><red>32</red><green>249</green><blue>134</blue></color><taxonomy><scientific_name>Cercozoa</scientific_name><common_name>Paulinella  (PCKR)</common_name><synonym>T_ccmp</synonym></taxonomy><sequence><symbol>CsomeACy</symbol><name>Paulinella  (PCKR) (Cercozoa) || bmcType=CsomeACy (main)  || 281aa || [A0A1L5YD71]  csoS1D || wintergreen2</name><annotation><desc>2seqs_id98 || 14seqs_id80 || csoS1D || bestHMM=Tdp_wintergreen2_csoS1D-cyanos</desc></annotation></sequence></clade><clade><branch_length>0.037199</branch_length><color><red>32</red><green>249</green><blue>134</blue></color><clade><branch_length>0.016685</branch_length><color><red>32</red><green>249</green><blue>134</blue></color><clade><name>P9215_06281</name><branch_length>0.114022</branch_length><color><red>32</red><green>249</green><blue>134</blue></color><taxonomy><scientific_name>Cyanobacteria</scientific_name><common_name>Prochlorococcus MIT 9215</common_name><synonym>T_ccmp</synonym></taxonomy><sequence><symbol>CsomeACy</symbol><name>Prochlorococcus MIT 9215 (Cyanobacteria) || bmcType=CsomeACy (main)  || 287aa || [A8G3R2]  csoS1D || wintergreen2</name><annotation><desc>19seqs_id80 || csoS1D || bestHMM=Tdp_wintergreen2_csoS1D-cyanos</desc></annotation></sequence></clade><clade><branch_length>0.013474</branch_length><color><red>32</red><green>249</green><blue>134</blue></color><clade><name>NATL1_06011</name><branch_length>0.037033</branch_length><color><red>32</red><green>249</green><blue>134</blue></color><taxonomy><scientific_name>Cyanobacteria</scientific_name><common_name>Prochlorococcus NATL1A</common_name><synonym>T_ccmp</synonym></taxonomy><sequence><symbol>CsomeACy</symbol><name>Prochlorococcus NATL1A (Cyanobacteria) || bmcType=CsomeACy (main)  || 258aa || [A2C103]  csoS1D || wintergreen2</name><annotation><desc>2seqs_id98 || 58seqs_id80 || csoS1D || bestHMM=Tdp_wintergreen2_csoS1D-cyanos</desc></annotation></sequence></clade><clade><branch_length>0.00185</branch_length><color><red>32</red><green>249</green><blue>134</blue></color><clade><name>EV06_0249</name><branch_length>0.005336</branch_length><color><red>32</red><green>249</green><blue>134</blue></color><taxonomy><scientific_name>Cyanobacteria</scientific_name><common_name>Prochlorococcus MIT 0602</common_name><synonym>T_ccmp</synonym></taxonomy><sequence><symbol>CsomeACy</symbol><name>Prochlorococcus MIT 0602 (Cyanobacteria) || bmcType=CsomeACy (main)  || 256aa || [A0A0A2BT68]  csoS1D || wintergreen2</name><annotation><desc>14seqs_id80 || csoS1D || bestHMM=Tdp_wintergreen2_csoS1D-cyanos</desc></annotation></sequence></clade><clade><name>P9211_05491</name><branch_length>0.010669</branch_length><color><red>32</red><green>249</green><blue>134</blue></color><taxonomy><scientific_name>Cyanobacteria</scientific_name><common_name>Prochlorococcus MIT 9211</common_name><synonym>T_ccmp</synonym></taxonomy><sequence><symbol>CsomeACy</symbol><name>Prochlorococcus MIT 9211 (Cyanobacteria) || bmcType=CsomeACy (main)  || 258aa || [A9BEH0]  csoS1D || wintergreen2</name><annotation><desc>14seqs_id80 || csoS1D || bestHMM=Tdp_wintergreen2_csoS1D-cyanos</desc></annotation></sequence></clade></clade></clade></clade><clade><branch_length>0.028209</branch_length><color><red>32</red><green>249</green><blue>134</blue></color><clade><name>EV12_2071</name><branch_length>1.0E-6</branch_length><color><red>32</red><green>249</green><blue>134</blue></color><taxonomy><scientific_name>Cyanobacteria</scientific_name><common_name>Prochlorococcus MIT 0701</common_name><synonym>T_ccmp</synonym></taxonomy><sequence><symbol>CsomeACy</symbol><name>Prochlorococcus MIT 0701 (Cyanobacteria) || bmcType=CsomeACy (main)  || 256aa || [A0A0A2CL73]  csoS1D || wintergreen2</name><annotation><desc>11seqs_id98 || 58seqs_id80 || csoS1D || bestHMM=Tdp_wintergreen2_csoS1D-cyanos</desc></annotation></sequence></clade><clade><branch_length>0.049889</branch_length><color><red>32</red><green>249</green><blue>134</blue></color><clade><name>CBC26_03730</name><branch_length>0.008332</branch_length><color><red>32</red><green>249</green><blue>134</blue></color><taxonomy><scientific_name>Cyanobacteria</scientific_name><common_name>Synechococcus TMED66</common_name><synonym>T_ccmp</synonym></taxonomy><sequence><symbol>CsomeACy</symbol><name>Synechococcus TMED66 (Cyanobacteria) || bmcType=CsomeACy (sat)  || 261aa || [A0A1Z8WBV7]  csoS1D || wintergreen2</name><annotation><desc>5seqs_id98 || 58seqs_id80 || csoS1D || bestHMM=Tdp_wintergreen2_csoS1D-cyanos</desc></annotation></sequence></clade><clade><branch_length>0.010569</branch_length><color><red>32</red><green>249</green><blue>134</blue></color><clade><branch_length>0.005335</branch_length><color><red>32</red><green>249</green><blue>134</blue></color><clade><name>CBE01_03505</name><branch_length>0.025006</branch_length><color><red>32</red><green>249</green><blue>134</blue></color><taxonomy><scientific_name>Planctomycetes</scientific_name><common_name>unclassified-Planctomycetaceae TMED241</common_name><synonym>T_ccmp</synonym></taxonomy><sequence><symbol>incomplete</symbol><name>unclassified-Planctomycetaceae TMED241 (Planctomycetes) || bmcType=incomplete (sat) (omitted) || 259aa || [A0A1Z9RE32]  csoS1D || wintergreen2</name><annotation><desc>2seqs_id98 || 58seqs_id80 || csoS1D || bestHMM=Tdp_wintergreen2_csoS1D-cyanos</desc></annotation></sequence></clade><clade><name>CMO00_02495</name><branch_length>0.02444</branch_length><color><red>32</red><green>249</green><blue>134</blue></color><taxonomy><scientific_name>Cyanobacteria</scientific_name><common_name>Synechococcus SAT82</common_name><synonym>T_ccmp</synonym></taxonomy><sequence><symbol>incomplete</symbol><name>Synechococcus SAT82 (Cyanobacteria) || bmcType=incomplete (sat) (omitted) || 261aa || [A0A2E2G7A4]  csoS1D || wintergreen2</name><annotation><desc>58seqs_id80 || csoS1D || bestHMM=Tdp_wintergreen2_csoS1D-cyanos</desc></annotation></sequence></clade></clade><clade><branch_length>0.008491</branch_length><color><red>32</red><green>249</green><blue>134</blue></color><clade><name>CMN93_01470</name><branch_length>0.027456</branch_length><color><red>32</red><green>249</green><blue>134</blue></color><taxonomy><scientific_name>Cyanobacteria</scientific_name><common_name>Synechococcus CPC35</common_name><synonym>T_ccmp</synonym></taxonomy><sequence><symbol>CsomeACy</symbol><name>Synechococcus CPC35 (Cyanobacteria) || bmcType=CsomeACy (sat)  || 261aa || [A0A2D4YV68]  csoS1D || wintergreen2</name><annotation><desc>58seqs_id80 || csoS1D || bestHMM=Tdp_wintergreen2_csoS1D-cyanos</desc></annotation></sequence></clade><clade><name>Syncc9902_1617</name><branch_length>1.0E-6</branch_length><color><red>32</red><green>249</green><blue>134</blue></color><taxonomy><scientific_name>Cyanobacteria</scientific_name><common_name>Synechococcus CC9902</common_name><synonym>T_ccmp</synonym></taxonomy><sequence><symbol>CsomeACy</symbol><name>Synechococcus CC9902 (Cyanobacteria) || bmcType=CsomeACy (main)  || 262aa || [Q3AWT8]  csoS1D || wintergreen2</name><annotation><desc>58seqs_id80 || csoS1D || bestHMM=Tdp_wintergreen2_csoS1D-cyanos</desc></annotation></sequence></clade></clade></clade></clade></clade></clade></clade></clade></clade></clade></clade></clade></clade></clade></clade></clade></clade></clade></clade></clade></clade></clade></clade><clade><branch_length>0.070799</branch_length><color><red>200</red><green>255</green><blue>176</blue></color><clade><branch_length>0.290329</branch_length><color><red>181</red><green>148</green><blue>16</blue></color><clade><name>CL910_11385</name><branch_length>0.11321</branch_length><color><red>181</red><green>148</green><blue>16</blue></color><taxonomy><scientific_name>Proteobacteria</scientific_name><common_name>unclassified-Deltaproteobacteria (CL910)</common_name><synonym>T_ccmp</synonym></taxonomy><sequence><symbol>FRAG8</symbol><name>unclassified-Deltaproteobacteria (CL910) (Proteobacteria) || bmcType=FRAG8 (main)  || 210aa || [A0A2D6BNJ7]  ccmPlike || darkGold</name><annotation><desc>2seqs_id80 || ccmPlike || bestHMM=Tdp_darkGold_ccmPlike-basalHoT3like</desc></annotation></sequence></clade><clade><name>CMJ90_17450</name><branch_length>0.081285</branch_length><color><red>181</red><green>148</green><blue>16</blue></color><taxonomy><scientific_name>Planctomycetes</scientific_name><common_name>unclassified-Planctomycetes (CMJ90)</common_name><synonym>T_ccmp</synonym></taxonomy><sequence><symbol>FRAG8</symbol><name>unclassified-Planctomycetes (CMJ90) (Planctomycetes) || bmcType=FRAG8 (sat)  || 210aa || [A0A2D5BUV6]  ccmPlike || darkGold</name><annotation><desc>2seqs_id80 || ccmPlike || bestHMM=Tdp_darkGold_ccmPlike-basalHoT3like</desc></annotation></sequence></clade></clade><clade><branch_length>0.100939</branch_length><color><red>200</red><green>255</green><blue>176</blue></color><clade><branch_length>0.336574</branch_length><color><red>0</red><green>95</green><blue>106</blue></color><clade><branch_length>0.072695</branch_length><color><red>0</red><green>95</green><blue>106</blue></color><clade><name>C0596_03035</name><branch_length>0.028238</branch_length><color><red>0</red><green>95</green><blue>106</blue></color><taxonomy><scientific_name>Bacteroidetes</scientific_name><common_name>unclassified-Marinilabiliales (C0596)</common_name><synonym>T_ccmp</synonym></taxonomy><sequence><symbol>SPU2</symbol><name>unclassified-Marinilabiliales (C0596) (Bacteroidetes) || bmcType=SPU2 (main)  || 208aa || [A0A2N5YZG4]  ccmPlike || petrol</name><annotation><desc>6seqs_id80 || ccmPlike || bestHMM=Tdp_petrol1_ccmPlike-HoT3like</desc></annotation></sequence></clade><clade><branch_length>0.064574</branch_length><color><red>0</red><green>95</green><blue>106</blue></color><clade><name>A2X08_06245</name><branch_length>0.038507</branch_length><color><red>0</red><green>95</green><blue>106</blue></color><taxonomy><scientific_name>Bacteroidetes</scientific_name><common_name>unclassified-Bacteroidetes GWA2_32_17</common_name><synonym>T_ccmp</synonym></taxonomy><sequence><symbol>SPU2</symbol><name>unclassified-Bacteroidetes GWA2_32_17 (Bacteroidetes) || bmcType=SPU2 (main)  || 207aa || [A0A1F3D4H5]  ccmPlike || petrol</name><annotation><desc>6seqs_id80 || ccmPlike || bestHMM=Tdp_petrol1_ccmPlike-HoT3like</desc></annotation></sequence></clade><clade><branch_length>0.026592</branch_length><color><red>0</red><green>95</green><blue>106</blue></color><clade><name>A2033_14425</name><branch_length>0.060922</branch_length><color><red>0</red><green>95</green><blue>106</blue></color><taxonomy><scientific_name>Bacteroidetes</scientific_name><common_name>unclassified-Bacteroidetes GWA2_31_9</common_name><synonym>T_ccmp</synonym></taxonomy><sequence><symbol>SPU2</symbol><name>unclassified-Bacteroidetes GWA2_31_9 (Bacteroidetes) || bmcType=SPU2 (main)  || 208aa || [A0A1F3BUF0]  ccmPlike || petrol</name><annotation><desc>6seqs_id80 || ccmPlike || bestHMM=Tdp_petrol1_ccmPlike-HoT3like</desc></annotation></sequence></clade><clade><branch_length>0.050228</branch_length><color><red>0</red><green>95</green><blue>106</blue></color><clade><name>A2W98_02460</name><branch_length>0.162932</branch_length><color><red>0</red><green>95</green><blue>106</blue></color><taxonomy><scientific_name>Bacteroidetes</scientific_name><common_name>unclassified-Bacteroidetes GWF2_33_38</common_name><synonym>T_ccmp</synonym></taxonomy><sequence><symbol>SPU2</symbol><name>unclassified-Bacteroidetes GWF2_33_38 (Bacteroidetes) || bmcType=SPU2 (main)  || 213aa || [A0A1F3K3T2]  ccmPlike || petrol</name><annotation><desc>2seqs_id98 || 2seqs_id80 || ccmPlike || bestHMM=Tdp_petrol1_ccmPlike-HoT3like</desc></annotation></sequence></clade><clade><branch_length>0.052217</branch_length><color><red>0</red><green>95</green><blue>106</blue></color><clade><name>COW63_16435</name><branch_length>0.061102</branch_length><color><red>0</red><green>95</green><blue>106</blue></color><taxonomy><scientific_name>Bacteroidetes</scientific_name><common_name>unclassified-Bacteroidetes CG18_big_fil_WC_8_21_14_2_50_41_14</common_name><synonym>T_ccmp</synonym></taxonomy><sequence><symbol>SPU2</symbol><name>unclassified-Bacteroidetes CG18_big_fil_WC_8_21_14_2_50_41_14 (Bacteroidetes) || bmcType=SPU2 (main)  || 212aa || [A0A2H0GYE1]  ccmPlike || petrol</name><annotation><desc>5seqs_id98 || 12seqs_id80 || ccmPlike || bestHMM=Tdp_petrol1_ccmPlike-HoT3like</desc></annotation></sequence></clade><clade><branch_length>0.023051</branch_length><color><red>0</red><green>95</green><blue>106</blue></color><clade><name>CVU14_10325</name><branch_length>0.076832</branch_length><color><red>0</red><green>95</green><blue>106</blue></color><taxonomy><scientific_name>Bacteroidetes</scientific_name><common_name>unclassified-Bacteroidetes HGW-Bacteroidetes-9</common_name><synonym>T_ccmp</synonym></taxonomy><sequence><symbol>SPU2</symbol><name>unclassified-Bacteroidetes HGW-Bacteroidetes-9 (Bacteroidetes) || bmcType=SPU2 (main)  || 214aa || [A0A2N2W0B5]  ccmPlike || petrol</name><annotation><desc>12seqs_id80 || ccmPlike || 2loci_inTaxon || bestHMM=Tdp_petrol1_ccmPlike-HoT3like</desc></annotation></sequence></clade><clade><branch_length>0.022969</branch_length><color><red>0</red><green>95</green><blue>106</blue></color><clade><name>A2X01_03050</name><branch_length>0.074362</branch_length><color><red>0</red><green>95</green><blue>106</blue></color><taxonomy><scientific_name>Bacteroidetes</scientific_name><common_name>unclassified-Bacteroidetes GWF2_35_48</common_name><synonym>T_ccmp</synonym></taxonomy><sequence><symbol>SPU2</symbol><name>unclassified-Bacteroidetes GWF2_35_48 (Bacteroidetes) || bmcType=SPU2 (main)  || 214aa || [A0A1F3KTX9]  ccmPlike || petrol</name><annotation><desc>2seqs_id98 || 12seqs_id80 || ccmPlike || bestHMM=Tdp_petrol1_ccmPlike-HoT3like</desc></annotation></sequence></clade><clade><name>CVT98_01085</name><branch_length>0.077413</branch_length><color><red>0</red><green>95</green><blue>106</blue></color><taxonomy><scientific_name>Bacteroidetes</scientific_name><common_name>unclassified-Bacteroidetes HGW-Bacteroidetes-15</common_name><synonym>T_ccmp</synonym></taxonomy><sequence><symbol>SPU2</symbol><name>unclassified-Bacteroidetes HGW-Bacteroidetes-15 (Bacteroidetes) || bmcType=SPU2 (main)  || 215aa || [A0A2N2ZAP4]  ccmPlike || petrol</name><annotation><desc>12seqs_id80 || ccmPlike || bestHMM=Tdp_petrol1_ccmPlike-HoT3like</desc></annotation></sequence></clade></clade></clade></clade></clade></clade></clade></clade><clade><branch_length>0.073225</branch_length><color><red>0</red><green>95</green><blue>106</blue></color><clade><name>U14_01672</name><branch_length>0.100864</branch_length><color><red>0</red><green>95</green><blue>106</blue></color><taxonomy><scientific_name>Candidatus Modulibacteria</scientific_name><common_name>Moduliflexus UASB14</common_name><synonym>T_ccmp</synonym></taxonomy><sequence><symbol>SPU2</symbol><name>Moduliflexus UASB14 (Candidatus Modulibacteria) || bmcType=SPU2 (main)  || 211aa || [A0A0S6VXA4]  ccmPlike || petrol2</name><annotation><desc>5seqs_id80 || ccmPlike || 2loci_inTaxon || bestHMM=Tdp_petrol2_ccmPlike-HoT3like</desc></annotation></sequence></clade><clade><branch_length>0.043044</branch_length><color><red>0</red><green>95</green><blue>106</blue></color><clade><name>CSA56_08705</name><branch_length>0.037207</branch_length><color><red>0</red><green>95</green><blue>106</blue></color><taxonomy><scientific_name>Candidatus Modulibacteria</scientific_name><common_name>Ca.Modulibacteria DOLJORAL78_47_16</common_name><synonym>T_ccmp</synonym></taxonomy><sequence><symbol>SPU2</symbol><name>Ca.Modulibacteria DOLJORAL78_47_16 (Candidatus Modulibacteria) || bmcType=SPU2 (main)  || 204aa || [A0A2G6KEY8]  ccmPlike || petrol2</name><annotation><desc>5seqs_id80 || ccmPlike || bestHMM=Tdp_petrol2_ccmPlike-HoT3like</desc></annotation></sequence></clade><clade><branch_length>0.019567</branch_length><color><red>0</red><green>95</green><blue>106</blue></color><clade><name>CSB45_11150</name><branch_length>0.121229</branch_length><color><red>0</red><green>95</green><blue>106</blue></color><taxonomy><scientific_name>Candidatus Modulibacteria</scientific_name><common_name>Ca.Modulibacteria DOLZORAL124_49_17</common_name><synonym>T_ccmp</synonym></taxonomy><sequence><symbol>SPU2</symbol><name>Ca.Modulibacteria DOLZORAL124_49_17 (Candidatus Modulibacteria) || bmcType=SPU2 (main)  || 206aa || [A0A2G6E3B2]  ccmPlike || petrol2</name><annotation><desc>5seqs_id80 || ccmPlike || bestHMM=Tdp_petrol2_ccmPlike-HoT3like</desc></annotation></sequence></clade><clade><branch_length>0.037136</branch_length><color><red>0</red><green>95</green><blue>106</blue></color><clade><name>U27_02021</name><branch_length>0.055309</branch_length><color><red>0</red><green>95</green><blue>106</blue></color><taxonomy><scientific_name>Candidatus Modulibacteria</scientific_name><common_name>Ca.Vecturithrix UASB270</common_name><synonym>T_ccmp</synonym></taxonomy><sequence><symbol>SPU2</symbol><name>Ca.Vecturithrix UASB270 (Candidatus Modulibacteria) || bmcType=SPU2 (main)  || 206aa || [A0A0S6W6D4]  ccmPlike || petrol2</name><annotation><desc>5seqs_id80 || ccmPlike || bestHMM=Tdp_petrol2_ccmPlike-HoT3like</desc></annotation></sequence></clade><clade><branch_length>0.069929</branch_length><color><red>0</red><green>95</green><blue>106</blue></color><clade><branch_length>0.057035</branch_length><color><red>0</red><green>95</green><blue>106</blue></color><clade><name>B0D92_03580</name><branch_length>0.147474</branch_length><color><red>0</red><green>95</green><blue>106</blue></color><taxonomy><scientific_name>Spirochaetes</scientific_name><common_name>Spirochaeta LUC14_002_19_P3</common_name><synonym>T_ccmp</synonym></taxonomy><sequence><symbol>SPU2</symbol><name>Spirochaeta LUC14_002_19_P3 (Spirochaetes) || bmcType=SPU2 (main)  || 207aa || [A0A1W9N922]  ccmPlike || petrol2</name><annotation><desc>2seqs_id80 || ccmPlike || bestHMM=Tdp_petrol2_ccmPlike-HoT3like</desc></annotation></sequence></clade><clade><branch_length>0.078189</branch_length><color><red>0</red><green>95</green><blue>106</blue></color><clade><name>BWX81_00188</name><branch_length>0.058971</branch_length><color><red>0</red><green>95</green><blue>106</blue></color><taxonomy><scientific_name>Spirochaetes</scientific_name><common_name>unclassified-Spirochaetes ADurb.Bin110</common_name><synonym>T_ccmp</synonym></taxonomy><sequence><symbol>SPU2</symbol><name>unclassified-Spirochaetes ADurb.Bin110 (Spirochaetes) || bmcType=SPU2 (main)  || 213aa || [A0A1V6EBB0]  ccmPlike || petrol2</name><annotation><desc>3seqs_id80 || ccmPlike || bestHMM=Tdp_petrol2_ccmPlike-HoT3like</desc></annotation></sequence></clade><clade><name>CVV27_03545</name><branch_length>0.058802</branch_length><color><red>0</red><green>95</green><blue>106</blue></color><taxonomy><scientific_name>Candidatus Melainabacteria</scientific_name><common_name>Ca.Melainabacteria HGW-Melainabacteria-1</common_name><synonym>T_ccmp</synonym></taxonomy><sequence><symbol>SPU2</symbol><name>Ca.Melainabacteria HGW-Melainabacteria-1 (Candidatus Melainabacteria) || bmcType=SPU2 (main)  || 213aa || [A0A2N1V1B9]  ccmPlike || petrol2</name><annotation><desc>3seqs_id80 || ccmPlike || 2loci_inTaxon || bestHMM=Tdp_petrol2_ccmPlike-HoT3like</desc></annotation></sequence></clade></clade></clade><clade><branch_length>0.060925</branch_length><color><red>0</red><green>95</green><blue>106</blue></color><clade><name>A2Y38_20625</name><branch_length>0.095614</branch_length><color><red>0</red><green>95</green><blue>106</blue></color><taxonomy><scientific_name>Spirochaetes</scientific_name><common_name>unclassified-Spirochaetes GWB1_59_5</common_name><synonym>T_ccmp</synonym></taxonomy><sequence><symbol>incomplete</symbol><name>unclassified-Spirochaetes GWB1_59_5 (Spirochaetes) || bmcType=incomplete (sat) (omitted) || 214aa || [A0A1G3MEN8]  ccmPlike || petrol2</name><annotation><desc>ccmPlike || bestHMM=Tdp_petrol2_ccmPlike-HoT3like</desc></annotation></sequence></clade><clade><branch_length>0.054103</branch_length><color><red>0</red><green>95</green><blue>106</blue></color><clade><name>A2Y31_00725</name><branch_length>0.124184</branch_length><color><red>0</red><green>95</green><blue>106</blue></color><taxonomy><scientific_name>Spirochaetes</scientific_name><common_name>unclassified-Spirochaetes GWC2_52_13</common_name><synonym>T_ccmp</synonym></taxonomy><sequence><symbol>SPU2</symbol><name>unclassified-Spirochaetes GWC2_52_13 (Spirochaetes) || bmcType=SPU2 (main)  || 212aa || [A0A1G3MS86]  ccmPlike || petrol2</name><annotation><desc>6seqs_id98 || 6seqs_id80 || ccmPlike || bestHMM=Tdp_petrol2_ccmPlike-HoT3like</desc></annotation></sequence></clade><clade><name>AMS17_14190</name><branch_length>0.221523</branch_length><color><red>0</red><green>95</green><blue>106</blue></color><taxonomy><scientific_name>Spirochaetes</scientific_name><common_name>unclassified-Spirochaetes DG_61</common_name><synonym>T_ccmp</synonym></taxonomy><sequence><symbol>SPU2</symbol><name>unclassified-Spirochaetes DG_61 (Spirochaetes) || bmcType=SPU2 (main)  || 194aa || [A0A0S7ZF15]  ccmPlike || petrol2</name><annotation><desc>ccmPlike || bestHMM=Tdp_petrol2_ccmPlike-HoT3like</desc></annotation></sequence></clade></clade></clade></clade></clade></clade></clade></clade></clade><clade><branch_length>0.040123</branch_length><color><red>200</red><green>255</green><blue>176</blue></color><clade><branch_length>0.199012</branch_length><color><red>116</red><green>133</green><blue>0</blue></color><clade><branch_length>0.091501</branch_length><color><red>116</red><green>133</green><blue>0</blue></color><clade><branch_length>0.122678</branch_length><color><red>116</red><green>133</green><blue>0</blue></color><clade><name>AUK47_11260</name><branch_length>0.350252</branch_length><color><red>116</red><green>133</green><blue>0</blue></color><taxonomy><scientific_name>Proteobacteria</scientific_name><common_name>unclassified-Deltaproteobacteria CG2_30_63_29</common_name><synonym>T_ccmp</synonym></taxonomy><sequence><symbol>HO</symbol><name>unclassified-Deltaproteobacteria CG2_30_63_29 (Proteobacteria) || bmcType=HO (sat)  || 208aa || [A0A1J5DRK7]  ccmPlike || swampGreen</name><annotation><desc>2seqs_id98 || 2seqs_id80 || ccmPlike || bestHMM=Tdp_swampGreen_ccmPlike-HoT3like</desc></annotation></sequence></clade><clade><name>CMH52_12035</name><branch_length>0.228996</branch_length><color><red>116</red><green>133</green><blue>0</blue></color><taxonomy><scientific_name>Proteobacteria</scientific_name><common_name>unclassified-Myxococcales (CMH52)</common_name><synonym>T_ccmp</synonym></taxonomy><sequence><symbol>HO</symbol><name>unclassified-Myxococcales (CMH52) (Proteobacteria) || bmcType=HO (sat)  || 208aa || [A0A2F0ASW1]  ccmPlike || swampGreen</name><annotation><desc>ccmPlike || bestHMM=Tdp_swampGreen_ccmPlike-HoT3like</desc></annotation></sequence></clade></clade><clade><branch_length>0.115898</branch_length><color><red>116</red><green>133</green><blue>0</blue></color><clade><name>CSB49_06245</name><branch_length>0.283066</branch_length><color><red>116</red><green>133</green><blue>0</blue></color><taxonomy><scientific_name>Proteobacteria</scientific_name><common_name>unclassified-Proteobacteria (CSB49)</common_name><synonym>T_ccmp</synonym></taxonomy><sequence><symbol>HO</symbol><name>unclassified-Proteobacteria (CSB49) (Proteobacteria) || bmcType=HO (sat)  || 204aa || [A0A2G6CLP7]  ccmPlike || swampGreen</name><annotation><desc>ccmPlike || 2loci_inTaxon || bestHMM=Tdp_swampGreen_ccmPlike-HoT3like</desc></annotation></sequence></clade><clade><name>Hoch_3341</name><branch_length>0.264566</branch_length><color><red>116</red><green>133</green><blue>0</blue></color><taxonomy><scientific_name>Proteobacteria</scientific_name><common_name>Haliangium DSM 14365</common_name><synonym>T_ccmp</synonym></taxonomy><sequence><symbol>HO</symbol><name>Haliangium DSM 14365 (Proteobacteria) || bmcType=HO (sat)  || 206aa || [D0LV02] 5V76 HO-T3 || swampGreen</name><annotation><desc>HO-T3 || bestHMM=Tdp_swampGreen_ccmPlike-HoT3like</desc></annotation></sequence></clade></clade></clade><clade><branch_length>0.016368</branch_length><color><red>116</red><green>133</green><blue>0</blue></color><clade><name>COW36_04485</name><branch_length>0.400149</branch_length><color><red>116</red><green>133</green><blue>0</blue></color><taxonomy><scientific_name>Candidatus Blackallbacteria</scientific_name><common_name>Ca.Blackallbacteria CG17_big_fil_post_rev_8_21_14_2_50_48_46</common_name><synonym>T_ccmp</synonym></taxonomy><sequence><symbol>FRAG2</symbol><name>Ca.Blackallbacteria CG17_big_fil_post_rev_8_21_14_2_50_48_46 (Candidatus Blackallbacteria) || bmcType=FRAG2 (sat)  || 211aa || [A0A2M7G8W5]  ccmPlike || swampGreen</name><annotation><desc>ccmPlike || bestHMM=Tdp_swampGreen_ccmPlike-HoT3like</desc></annotation></sequence></clade><clade><branch_length>0.071404</branch_length><color><red>116</red><green>133</green><blue>0</blue></color><clade><name>CMH53_07645</name><branch_length>0.487208</branch_length><color><red>116</red><green>133</green><blue>0</blue></color><taxonomy><scientific_name>Proteobacteria</scientific_name><common_name>unclassified-Myxococcales (CMH53)</common_name><synonym>T_ccmp</synonym></taxonomy><sequence><symbol>HO</symbol><name>unclassified-Myxococcales (CMH53) (Proteobacteria) || bmcType=HO (sat)  || 205aa || [A0A2E7ZVW0]  ccmPlike || swampGreen</name><annotation><desc>ccmPlike || bestHMM=Tdp_swampGreen_ccmPlike-HoT3like</desc></annotation></sequence></clade><clade><branch_length>0.155052</branch_length><color><red>116</red><green>133</green><blue>0</blue></color><clade><name>CL916_12690</name><branch_length>0.166388</branch_length><color><red>116</red><green>133</green><blue>0</blue></color><taxonomy><scientific_name>Proteobacteria</scientific_name><common_name>unclassified-Deltaproteobacteria (CL916)</common_name><synonym>T_ccmp</synonym></taxonomy><sequence><symbol>HO</symbol><name>unclassified-Deltaproteobacteria (CL916) (Proteobacteria) || bmcType=HO (sat)  || 208aa || [A0A2D4SSG2]  ccmPlike || swampGreen</name><annotation><desc>ccmPlike || bestHMM=Tdp_swampGreen_ccmPlike-HoT3like</desc></annotation></sequence></clade><clade><branch_length>0.098034</branch_length><color><red>116</red><green>133</green><blue>0</blue></color><clade><name>CL927_04285</name><branch_length>0.140866</branch_length><color><red>116</red><green>133</green><blue>0</blue></color><taxonomy><scientific_name>Proteobacteria</scientific_name><common_name>unclassified-Deltaproteobacteria (CL927)</common_name><synonym>T_ccmp</synonym></taxonomy><sequence><symbol>incomplete</symbol><name>unclassified-Deltaproteobacteria (CL927) (Proteobacteria) || bmcType=incomplete (sat) (omitted) || 211aa || [A0A2E7UN82]  ccmPlike || swampGreen</name><annotation><desc>ccmPlike || bestHMM=Tdp_swampGreen_ccmPlike-HoT3like</desc></annotation></sequence></clade><clade><name>CL930_10420</name><branch_length>0.146734</branch_length><color><red>116</red><green>133</green><blue>0</blue></color><taxonomy><scientific_name>Proteobacteria</scientific_name><common_name>unclassified-Deltaproteobacteria (CL930)</common_name><synonym>T_ccmp</synonym></taxonomy><sequence><symbol>HO</symbol><name>unclassified-Deltaproteobacteria (CL930) (Proteobacteria) || bmcType=HO (sat)  || 214aa || [A0A2E2NSB7]  ccmPlike || swampGreen</name><annotation><desc>ccmPlike || bestHMM=Tdp_swampGreen_ccmPlike-HoT3like</desc></annotation></sequence></clade></clade></clade></clade></clade></clade><clade><branch_length>0.192592</branch_length><color><red>200</red><green>255</green><blue>176</blue></color><clade><branch_length>0.03472</branch_length><color><red>200</red><green>255</green><blue>176</blue></color><clade><branch_length>0.033421</branch_length><color><red>200</red><green>255</green><blue>176</blue></color><clade><name>BWX54_01116</name><branch_length>0.127954</branch_length><color><red>200</red><green>255</green><blue>176</blue></color><taxonomy><scientific_name>Verrucomicrobia</scientific_name><common_name>unclassified-Verrucomicrobia ADurb.Bin018</common_name><synonym>T_ccmp</synonym></taxonomy><sequence><symbol>SPU3</symbol><name>unclassified-Verrucomicrobia ADurb.Bin018 (Verrucomicrobia) || bmcType=SPU3 (main)  || 211aa || [A0A1V6J4Y5]  ccmPlike || lightLightGreen</name><annotation><desc>2seqs_id80 || ccmPlike || bestHMM=Tdp_lightLightGreen_ccmPlike</desc></annotation></sequence></clade><clade><name>BWX68_02298</name><branch_length>0.240744</branch_length><color><red>200</red><green>255</green><blue>176</blue></color><taxonomy><scientific_name>Verrucomicrobia</scientific_name><common_name>unclassified-Verrucomicrobia ADurb.Bin063</common_name><synonym>T_ccmp</synonym></taxonomy><sequence><symbol>SPU3</symbol><name>unclassified-Verrucomicrobia ADurb.Bin063 (Verrucomicrobia) || bmcType=SPU3 (main)  || 211aa || [A0A1V6GEF2]  ccmPlike || lightLightGreen</name><annotation><desc>ccmPlike || bestHMM=Tdp_lightLightGreen_ccmPlike</desc></annotation></sequence></clade></clade><clade><branch_length>0.040193</branch_length><color><red>200</red><green>255</green><blue>176</blue></color><clade><name>A2X46_03295</name><branch_length>0.097103</branch_length><color><red>200</red><green>255</green><blue>176</blue></color><taxonomy><scientific_name>Lentisphaerae</scientific_name><common_name>unclassified-Lentisphaerae GWF2_57_35</common_name><synonym>T_ccmp</synonym></taxonomy><sequence><symbol>SPU3</symbol><name>unclassified-Lentisphaerae GWF2_57_35 (Lentisphaerae) || bmcType=SPU3 (main)  || 209aa || [A0A1G0YGJ7]  ccmPlike || lightLightGreen</name><annotation><desc>2seqs_id98 || 2seqs_id80 || ccmPlike || bestHMM=Tdp_lightLightGreen_ccmPlike</desc></annotation></sequence></clade><clade><branch_length>0.120303</branch_length><color><red>200</red><green>255</green><blue>176</blue></color><clade><name>A2Y78_07065</name><branch_length>0.092131</branch_length><color><red>200</red><green>255</green><blue>176</blue></color><taxonomy><scientific_name>Acidobacteria</scientific_name><common_name>unclassified-Acidobacteria RBG_13_68_16</common_name><synonym>T_ccmp</synonym></taxonomy><sequence><symbol>SPU3</symbol><name>unclassified-Acidobacteria RBG_13_68_16 (Acidobacteria) || bmcType=SPU3 (main)  || 210aa || [A0A1F2QKV9]  ccmPlike || lightLightGreen</name><annotation><desc>5seqs_id80 || ccmPlike || bestHMM=Tdp_lightLightGreen_ccmPlike</desc></annotation></sequence></clade><clade><name>DMF56_26200</name><branch_length>0.070141</branch_length><color><red>200</red><green>255</green><blue>176</blue></color><taxonomy><scientific_name>Acidobacteria</scientific_name><common_name>unclassified-Acidobacteria (DMF56)</common_name><synonym>T_ccmp</synonym></taxonomy><sequence><symbol>SPU3</symbol><name>unclassified-Acidobacteria (DMF56) (Acidobacteria) || bmcType=SPU3 (main)  || 207aa || [A0A2V7VUE7]  ccmPlike || lightLightGreen</name><annotation><desc>5seqs_id80 || ccmPlike || bestHMM=Tdp_lightLightGreen_ccmPlike</desc></annotation></sequence></clade></clade></clade></clade><clade><branch_length>0.034907</branch_length><color><red>200</red><green>255</green><blue>176</blue></color><clade><branch_length>0.036882</branch_length><color><red>200</red><green>255</green><blue>176</blue></color><clade><name>CO151_13525</name><branch_length>0.251886</branch_length><color><red>200</red><green>255</green><blue>176</blue></color><taxonomy><scientific_name>unclassified Bacteria</scientific_name><common_name>unclassified-bacterium CG_4_9_14_3_um_filter_65_15</common_name><synonym>T_ccmp</synonym></taxonomy><sequence><symbol>SPU3</symbol><name>unclassified-bacterium CG_4_9_14_3_um_filter_65_15 (unclassified Bacteria) || bmcType=SPU3 (main)  || 211aa || [A0A2M7YQB3]  ccmPlike || lightLightGreen</name><annotation><desc>ccmPlike || bestHMM=Tdp_lightLightGreen_ccmPlike</desc></annotation></sequence></clade><clade><branch_length>0.260486</branch_length><color><red>200</red><green>255</green><blue>176</blue></color><clade><name>A7982_04319</name><branch_length>0.095208</branch_length><color><red>200</red><green>255</green><blue>176</blue></color><taxonomy><scientific_name>Proteobacteria</scientific_name><common_name>Minicystis DSM 24000</common_name><synonym>T_ccmp</synonym></taxonomy><sequence><symbol>SPU3</symbol><name>Minicystis DSM 24000 (Proteobacteria) || bmcType=SPU3 (main)  || 210aa || [A0A1L6LB26]  ccmPlike || lightLightGreen</name><annotation><desc>2seqs_id80 || ccmPlike || bestHMM=Tdp_lightLightGreen_ccmPlike</desc></annotation></sequence></clade><clade><name>BWY17_02881</name><branch_length>0.132047</branch_length><color><red>200</red><green>255</green><blue>176</blue></color><taxonomy><scientific_name>Proteobacteria</scientific_name><common_name>unclassified-Deltaproteobacteria ADurb.Bin207</common_name><synonym>T_ccmp</synonym></taxonomy><sequence><symbol>SPU3</symbol><name>unclassified-Deltaproteobacteria ADurb.Bin207 (Proteobacteria) || bmcType=SPU3 (main)  || 204aa || [A0A1V5XC13]  ccmPlike || lightLightGreen</name><annotation><desc>2seqs_id80 || ccmPlike || bestHMM=Tdp_lightLightGreen_ccmPlike</desc></annotation></sequence></clade></clade></clade><clade><branch_length>0.019773</branch_length><color><red>200</red><green>255</green><blue>176</blue></color><clade><name>B7486_05405</name><branch_length>0.153435</branch_length><color><red>200</red><green>255</green><blue>176</blue></color><taxonomy><scientific_name>Cyanobacteria</scientific_name><common_name>unclassified-Cyanobacteria TDX16</common_name><synonym>T_ccmp</synonym></taxonomy><sequence><symbol>SPU3</symbol><name>unclassified-Cyanobacteria TDX16 (Cyanobacteria) || bmcType=SPU3 (main)  || 212aa || [A0A254WVN3]  ccmPlike || lightLightGreen</name><annotation><desc>4seqs_id80 || ccmPlike || 2loci_inTaxon || bestHMM=Tdp_lightLightGreen_ccmPlike</desc></annotation></sequence></clade><clade><branch_length>0.05962</branch_length><color><red>200</red><green>255</green><blue>176</blue></color><clade><name>B6I21_04925</name><branch_length>0.071159</branch_length><color><red>200</red><green>255</green><blue>176</blue></color><taxonomy><scientific_name>candidate division KSB1</scientific_name><common_name>Ca.KSB1 4572_119</common_name><synonym>T_ccmp</synonym></taxonomy><sequence><symbol>SPU3</symbol><name>Ca.KSB1 4572_119 (candidate division KSB1) || bmcType=SPU3 (sat)  || 208aa || [A0A1W9SFS1]  ccmPlike || lightLightGreen</name><annotation><desc>6seqs_id80 || ccmPlike || bestHMM=Tdp_lightLightGreen_ccmPlike</desc></annotation></sequence></clade><clade><branch_length>0.032606</branch_length><color><red>200</red><green>255</green><blue>176</blue></color><clade><name>BMS3Abin05_02092</name><branch_length>0.0774</branch_length><color><red>200</red><green>255</green><blue>176</blue></color><taxonomy><scientific_name>unclassified Bacteria</scientific_name><common_name>unclassified-bacterium BMS3Abin05</common_name><synonym>T_ccmp</synonym></taxonomy><sequence><symbol>SPU3</symbol><name>unclassified-bacterium BMS3Abin05 (unclassified Bacteria) || bmcType=SPU3 (main)  || 209aa || [A0A2H6EYD2]  ccmPlike || lightLightGreen</name><annotation><desc>6seqs_id80 || ccmPlike || bestHMM=Tdp_lightLightGreen_ccmPlike</desc></annotation></sequence></clade><clade><branch_length>0.035899</branch_length><color><red>200</red><green>255</green><blue>176</blue></color><clade><branch_length>0.113841</branch_length><color><red>153</red><green>204</green><blue>4</blue></color><clade><branch_length>0.168614</branch_length><color><red>153</red><green>204</green><blue>4</blue></color><clade><name>A7982_04318</name><branch_length>0.065892</branch_length><color><red>153</red><green>204</green><blue>4</blue></color><taxonomy><scientific_name>Proteobacteria</scientific_name><common_name>Minicystis DSM 24000</common_name><synonym>T_ccmp</synonym></taxonomy><sequence><symbol>SPU3</symbol><name>Minicystis DSM 24000 (Proteobacteria) || bmcType=SPU3 (main)  || 211aa || [A0A1L6LB04]  ccmPlike || slimeGreen1</name><annotation><desc>2seqs_id80 || ccmPlike || bestHMM=Tdp_slimeGreen1_ccmPlike</desc></annotation></sequence></clade><clade><name>BWY17_02882</name><branch_length>0.129924</branch_length><color><red>153</red><green>204</green><blue>4</blue></color><taxonomy><scientific_name>Proteobacteria</scientific_name><common_name>unclassified-Deltaproteobacteria ADurb.Bin207</common_name><synonym>T_ccmp</synonym></taxonomy><sequence><symbol>SPU3</symbol><name>unclassified-Deltaproteobacteria ADurb.Bin207 (Proteobacteria) || bmcType=SPU3 (main)  || 211aa || [A0A1V5XC14]  ccmPlike || slimeGreen1</name><annotation><desc>2seqs_id80 || ccmPlike || bestHMM=Tdp_slimeGreen1_ccmPlike</desc></annotation></sequence></clade></clade><clade><branch_length>0.155292</branch_length><color><red>153</red><green>204</green><blue>4</blue></color><clade><branch_length>0.066262</branch_length><color><red>153</red><green>204</green><blue>4</blue></color><clade><name>CVV27_13785</name><branch_length>0.315834</branch_length><color><red>153</red><green>204</green><blue>4</blue></color><taxonomy><scientific_name>Candidatus Melainabacteria</scientific_name><common_name>Ca.Melainabacteria HGW-Melainabacteria-1</common_name><synonym>T_ccmp</synonym></taxonomy><sequence><symbol>UA</symbol><name>Ca.Melainabacteria HGW-Melainabacteria-1 (Candidatus Melainabacteria) || bmcType=UA (main) (omitted) || 209aa || [A0A2N1UU34]  ccmPlike || slimeGreen1</name><annotation><desc>2seqs_id80 || ccmPlike || 2loci_inTaxon || bestHMM=Tdp_slimeGreen1_ccmPlike</desc></annotation></sequence></clade><clade><name>DD435_11730</name><branch_length>0.296952</branch_length><color><red>153</red><green>204</green><blue>4</blue></color><taxonomy><scientific_name>Cyanobacteria</scientific_name><common_name>unclassified-Cyanobacteria UBA8530</common_name><synonym>T_ccmp</synonym></taxonomy><sequence><symbol>SPU3</symbol><name>unclassified-Cyanobacteria UBA8530 (Cyanobacteria) || bmcType=SPU3 (main)  || 207aa || [A0A355UU92]  ccmPlike || slimeGreen1</name><annotation><desc>ccmPlike || bestHMM=Tdp_slimeGreen1_ccmPlike</desc></annotation></sequence></clade></clade><clade><branch_length>0.876187</branch_length><color><red>153</red><green>204</green><blue>4</blue></color><clade><name>CMJ84_00870</name><branch_length>0.257593</branch_length><color><red>153</red><green>204</green><blue>4</blue></color><taxonomy><scientific_name>Planctomycetes</scientific_name><common_name>unclassified-Planctomycetes (CMJ84)</common_name><synonym>T_ccmp</synonym></taxonomy><sequence><symbol>MIC3</symbol><name>unclassified-Planctomycetes (CMJ84) (Planctomycetes) || bmcType=MIC3 (main)  || 218aa || [A0A2D6HAL7]  ccmPlike || slimeGreen2</name><annotation><desc>ccmPlike || bestHMM=Tdp_slimeGreen2_ccmPlike-MIC3plancto</desc></annotation></sequence></clade><clade><branch_length>0.011098</branch_length><color><red>153</red><green>204</green><blue>4</blue></color><clade><name>CMJ89_02230</name><branch_length>0.196461</branch_length><color><red>153</red><green>204</green><blue>4</blue></color><taxonomy><scientific_name>Planctomycetes</scientific_name><common_name>unclassified-Planctomycetes (CMJ89)</common_name><synonym>T_ccmp</synonym></taxonomy><sequence><symbol>MIC3</symbol><name>unclassified-Planctomycetes (CMJ89) (Planctomycetes) || bmcType=MIC3 (main)  || 214aa || [A0A2D5ASK9]  ccmPlike || slimeGreen2</name><annotation><desc>ccmPlike || bestHMM=Tdp_slimeGreen2_ccmPlike-MIC3plancto</desc></annotation></sequence></clade><clade><branch_length>0.073845</branch_length><color><red>153</red><green>204</green><blue>4</blue></color><clade><name>CMK00_03200</name><branch_length>0.110425</branch_length><color><red>153</red><green>204</green><blue>4</blue></color><taxonomy><scientific_name>Planctomycetes</scientific_name><common_name>unclassified-Planctomycetes (CMK00)</common_name><synonym>T_ccmp</synonym></taxonomy><sequence><symbol>MIC3</symbol><name>unclassified-Planctomycetes (CMK00) (Planctomycetes) || bmcType=MIC3 (main)  || 210aa || [A0A2E5X3J8]  ccmPlike || slimeGreen2</name><annotation><desc>2seqs_id80 || ccmPlike || bestHMM=Tdp_slimeGreen2_ccmPlike-MIC3plancto</desc></annotation></sequence></clade><clade><branch_length>0.075063</branch_length><color><red>153</red><green>204</green><blue>4</blue></color><clade><name>CMJ86_01705</name><branch_length>0.159217</branch_length><color><red>153</red><green>204</green><blue>4</blue></color><taxonomy><scientific_name>Planctomycetes</scientific_name><common_name>unclassified-Planctomycetes (CMJ86)</common_name><synonym>T_ccmp</synonym></taxonomy><sequence><symbol>MIC3</symbol><name>unclassified-Planctomycetes (CMJ86) (Planctomycetes) || bmcType=MIC3 (main)  || 210aa || [A0A2D5XLM3]  ccmPlike || slimeGreen2</name><annotation><desc>ccmPlike || bestHMM=Tdp_slimeGreen2_ccmPlike-MIC3plancto</desc></annotation></sequence></clade><clade><name>CMJ98_06050</name><branch_length>0.148423</branch_length><color><red>153</red><green>204</green><blue>4</blue></color><taxonomy><scientific_name>Planctomycetes</scientific_name><common_name>unclassified-Planctomycetes (CMJ98)</common_name><synonym>T_ccmp</synonym></taxonomy><sequence><symbol>MIC3</symbol><name>unclassified-Planctomycetes (CMJ98) (Planctomycetes) || bmcType=MIC3 (main)  || 215aa || [A0A2E6D776]  ccmPlike || slimeGreen2</name><annotation><desc>2seqs_id98 || 2seqs_id80 || ccmPlike || bestHMM=Tdp_slimeGreen2_ccmPlike-MIC3plancto</desc></annotation></sequence></clade></clade></clade></clade></clade></clade></clade><clade><branch_length>0.015061</branch_length><color><red>200</red><green>255</green><blue>176</blue></color><clade><branch_length>0.071925</branch_length><color><red>175</red><green>168</green><blue>139</blue></color><clade><name>A2V85_06840</name><branch_length>0.111704</branch_length><color><red>175</red><green>168</green><blue>139</blue></color><taxonomy><scientific_name>Chloroflexi</scientific_name><common_name>unclassified-Chloroflexi RBG_16_72_14</common_name><synonym>T_ccmp</synonym></taxonomy><sequence><symbol>SPU3</symbol><name>unclassified-Chloroflexi RBG_16_72_14 (Chloroflexi) || bmcType=SPU3 (main)  || 209aa || [A0A1F8S633]  ccmPlike || bland</name><annotation><desc>ccmPlike || bestHMM=Tdp_bland_ccmPlike</desc></annotation></sequence></clade><clade><branch_length>0.024951</branch_length><color><red>175</red><green>168</green><blue>139</blue></color><clade><name>BMS3Bbin01_02877</name><branch_length>0.060465</branch_length><color><red>175</red><green>168</green><blue>139</blue></color><taxonomy><scientific_name>unclassified Bacteria</scientific_name><common_name>unclassified-bacterium BMS3Bbin01</common_name><synonym>T_ccmp</synonym></taxonomy><sequence><symbol>SPU3</symbol><name>unclassified-bacterium BMS3Bbin01 (unclassified Bacteria) || bmcType=SPU3 (main)  || 207aa || [A0A2H6HB84]  ccmPlike || bland</name><annotation><desc>7seqs_id80 || ccmPlike || bestHMM=Tdp_bland_ccmPlike</desc></annotation></sequence></clade><clade><branch_length>0.042259</branch_length><color><red>175</red><green>168</green><blue>139</blue></color><clade><name>A2Y55_07485</name><branch_length>0.089676</branch_length><color><red>175</red><green>168</green><blue>139</blue></color><taxonomy><scientific_name>Actinobacteria</scientific_name><common_name>unclassified-Actinobacteria RBG_16_68_12</common_name><synonym>T_ccmp</synonym></taxonomy><sequence><symbol>SPU3</symbol><name>unclassified-Actinobacteria RBG_16_68_12 (Actinobacteria) || bmcType=SPU3 (main)  || 210aa || [A0A1F2Y269]  ccmPlike || bland</name><annotation><desc>7seqs_id80 || ccmPlike || bestHMM=Tdp_bland_ccmPlike</desc></annotation></sequence></clade><clade><branch_length>0.086033</branch_length><color><red>175</red><green>168</green><blue>139</blue></color><clade><name>A2V75_10900</name><branch_length>0.074317</branch_length><color><red>175</red><green>168</green><blue>139</blue></color><taxonomy><scientific_name>Actinobacteria</scientific_name><common_name>unclassified-Actinobacteria RBG_16_70_17</common_name><synonym>T_ccmp</synonym></taxonomy><sequence><symbol>SPU3</symbol><name>unclassified-Actinobacteria RBG_16_70_17 (Actinobacteria) || bmcType=SPU3 (main)  || 212aa || [A0A1F2W7K6]  ccmPlike || bland</name><annotation><desc>7seqs_id80 || ccmPlike || bestHMM=Tdp_bland_ccmPlike</desc></annotation></sequence></clade><clade><name>DCY40_08485</name><branch_length>0.029386</branch_length><color><red>175</red><green>168</green><blue>139</blue></color><taxonomy><scientific_name>Actinobacteria</scientific_name><common_name>unclassified-Actinobacteria (DCY40)</common_name><synonym>T_ccmp</synonym></taxonomy><sequence><symbol>SPU3</symbol><name>unclassified-Actinobacteria (DCY40) (Actinobacteria) || bmcType=SPU3 (main)  || 208aa || [A0A350XTG9]  ccmPlike || bland</name><annotation><desc>7seqs_id80 || ccmPlike || bestHMM=Tdp_bland_ccmPlike</desc></annotation></sequence></clade></clade></clade></clade></clade><clade><branch_length>0.074333</branch_length><color><red>200</red><green>255</green><blue>176</blue></color><clade><name>AMJ93_01245</name><branch_length>0.244204</branch_length><color><red>168</red><green>181</green><blue>4</blue></color><taxonomy><scientific_name>Chloroflexi</scientific_name><common_name>unclassified-Anaerolineae SM23_84</common_name><synonym>T_ccmp</synonym></taxonomy><sequence><symbol>SPU3</symbol><name>unclassified-Anaerolineae SM23_84 (Chloroflexi) || bmcType=SPU3 (main)  || 195aa || [A0A0S8KT44]  ccmPlike || mustardGreen</name><annotation><desc>ccmPlike || bestHMM=Tdp_mustardGreen_ccmPlike-chloroflexi</desc></annotation></sequence></clade><clade><branch_length>0.078602</branch_length><color><red>200</red><green>255</green><blue>176</blue></color><clade><branch_length>0.065922</branch_length><color><red>168</red><green>181</green><blue>4</blue></color><clade><name>CFX0092_A2150</name><branch_length>0.065128</branch_length><color><red>168</red><green>181</green><blue>4</blue></color><taxonomy><scientific_name>Chloroflexi</scientific_name><common_name>Ca.Promineofilum Cfx-K</common_name><synonym>T_ccmp</synonym></taxonomy><sequence><symbol>SPU3</symbol><name>Ca.Promineofilum Cfx-K (Chloroflexi) || bmcType=SPU3 (main)  || 212aa || [A0A160T4L5]  ccmPlike || mustardGreen</name><annotation><desc>6seqs_id80 || ccmPlike || bestHMM=Tdp_mustardGreen_ccmPlike-chloroflexi</desc></annotation></sequence></clade><clade><name>CL608_17365</name><branch_length>0.057312</branch_length><color><red>168</red><green>181</green><blue>4</blue></color><taxonomy><scientific_name>Chloroflexi</scientific_name><common_name>unclassified-Anaerolineaceae (CL608)</common_name><synonym>T_ccmp</synonym></taxonomy><sequence><symbol>SPU3</symbol><name>unclassified-Anaerolineaceae (CL608) (Chloroflexi) || bmcType=SPU3 (main)  || 212aa || [A0A2E0ZEP6]  ccmPlike || mustardGreen</name><annotation><desc>6seqs_id80 || ccmPlike || bestHMM=Tdp_mustardGreen_ccmPlike-chloroflexi</desc></annotation></sequence></clade></clade><clade><branch_length>0.040602</branch_length><color><red>200</red><green>255</green><blue>176</blue></color><clade><name>CUN54_08255</name><branch_length>0.013118</branch_length><color><red>168</red><green>181</green><blue>4</blue></color><taxonomy><scientific_name>Chloroflexi</scientific_name><common_name>unclassified-Chloroflexi (CUN54)</common_name><synonym>T_ccmp</synonym></taxonomy><sequence><symbol>FRAG2</symbol><name>unclassified-Chloroflexi (CUN54) (Chloroflexi) || bmcType=FRAG2 (sat)  || 212aa || [A0A2M8PPZ5]  ccmPlike || mustardGreen</name><annotation><desc>2seqs_id98 || 11seqs_id80 || ccmPlike || bestHMM=Tdp_mustardGreen_ccmPlike-chloroflexi</desc></annotation></sequence></clade><clade><branch_length>0.017796</branch_length><color><red>200</red><green>255</green><blue>176</blue></color><clade><branch_length>0.048025</branch_length><color><red>168</red><green>181</green><blue>4</blue></color><clade><name>DDG58_14825</name><branch_length>0.04507</branch_length><color><red>168</red><green>181</green><blue>4</blue></color><taxonomy><scientific_name>Chloroflexi</scientific_name><common_name>Ardenticatenia Nak82</common_name><synonym>T_ccmp</synonym></taxonomy><sequence><symbol>SPU3</symbol><name>Ardenticatenia Nak82 (Chloroflexi) || bmcType=SPU3 (main)  || 212aa || [A0A2U2S4I4]  ccmPlike || mustardGreen</name><annotation><desc>11seqs_id80 || ccmPlike || bestHMM=Tdp_mustardGreen_ccmPlike-chloroflexi</desc></annotation></sequence></clade><clade><branch_length>0.038041</branch_length><color><red>168</red><green>181</green><blue>4</blue></color><clade><name>A2Z37_05630</name><branch_length>0.099547</branch_length><color><red>168</red><green>181</green><blue>4</blue></color><taxonomy><scientific_name>Chloroflexi</scientific_name><common_name>unclassified-Chloroflexi RBG_19FT_COMBO_62_14</common_name><synonym>T_ccmp</synonym></taxonomy><sequence><symbol>SPU3</symbol><name>unclassified-Chloroflexi RBG_19FT_COMBO_62_14 (Chloroflexi) || bmcType=SPU3 (main)  || 212aa || [A0A1F8TDT0]  ccmPlike || mustardGreen</name><annotation><desc>11seqs_id80 || ccmPlike || bestHMM=Tdp_mustardGreen_ccmPlike-chloroflexi</desc></annotation></sequence></clade><clade><name>AMJ88_03810</name><branch_length>0.079805</branch_length><color><red>168</red><green>181</green><blue>4</blue></color><taxonomy><scientific_name>Chloroflexi</scientific_name><common_name>unclassified-Anaerolineae SM23_ 63</common_name><synonym>T_ccmp</synonym></taxonomy><sequence><symbol>SPU3</symbol><name>unclassified-Anaerolineae SM23_ 63 (Chloroflexi) || bmcType=SPU3 (main)  || 212aa || [A0A0S8IA38]  ccmPlike || mustardGreen</name><annotation><desc>5seqs_id80 || ccmPlike || bestHMM=Tdp_mustardGreen_ccmPlike-chloroflexi</desc></annotation></sequence></clade></clade></clade><clade><branch_length>0.013403</branch_length><color><red>200</red><green>255</green><blue>176</blue></color><clade><name>CL610_04035</name><branch_length>0.074153</branch_length><color><red>168</red><green>181</green><blue>4</blue></color><taxonomy><scientific_name>Chloroflexi</scientific_name><common_name>unclassified-Anaerolineaceae (CL610)</common_name><synonym>T_ccmp</synonym></taxonomy><sequence><symbol>SPUx</symbol><name>unclassified-Anaerolineaceae (CL610) (Chloroflexi) || bmcType=SPUx (sat) (omitted) || 212aa || [A0A2E0KWC8]  ccmPlike || mustardGreen</name><annotation><desc>2seqs_id80 || ccmPlike || bestHMM=Tdp_mustardGreen_ccmPlike-chloroflexi</desc></annotation></sequence></clade><clade><branch_length>0.085674</branch_length><color><red>0</red><green>147</green><blue>55</blue></color><clade><name>DO97_13670</name><branch_length>0.082436</branch_length><color><red>95</red><green>160</green><blue>82</blue></color><taxonomy><scientific_name>Cyanobacteria</scientific_name><common_name>Neosynechococcus CAUP A 1101</common_name><synonym>T_ccmp</synonym></taxonomy><sequence><symbol>CsomeBCy</symbol><name>Neosynechococcus CAUP A 1101 (Cyanobacteria) || bmcType=CsomeBCy (sat)  || 213aa || [A0A098TM91]  ccmP || mutedGreen</name><annotation><desc>2seqs_id80 || ccmP || bestHMM=Tdp_mutedGreen_true-ccmP</desc></annotation></sequence></clade><clade><branch_length>0.017834</branch_length><color><red>0</red><green>147</green><blue>55</blue></color><clade><branch_length>0.052459</branch_length><color><red>95</red><green>160</green><blue>82</blue></color><clade><name>SYN60AY4M2_05415</name><branch_length>0.166761</branch_length><color><red>95</red><green>160</green><blue>82</blue></color><taxonomy><scientific_name>Cyanobacteria</scientific_name><common_name>Synechococcus 60AY4M2</common_name><synonym>T_ccmp</synonym></taxonomy><sequence><symbol>CsomeBCy</symbol><name>Synechococcus 60AY4M2 (Cyanobacteria) || bmcType=CsomeBCy (sat)  || 213aa || [A0A2G8PCX1]  ccmP || mutedGreen</name><annotation><desc>2seqs_id98 || 3seqs_id80 || ccmP || bestHMM=Tdp_mutedGreen_true-ccmP</desc></annotation></sequence></clade><clade><branch_length>0.027481</branch_length><color><red>95</red><green>160</green><blue>82</blue></color><clade><name>GlitD10_1036</name><branch_length>0.162172</branch_length><color><red>95</red><green>160</green><blue>82</blue></color><taxonomy><scientific_name>Cyanobacteria</scientific_name><common_name>Gloeomargarita D10</common_name><synonym>T_ccmp</synonym></taxonomy><sequence><symbol>CsomeBCy</symbol><name>Gloeomargarita D10 (Cyanobacteria) || bmcType=CsomeBCy (sat)  || 213aa || [A0A1J0ABP0]  ccmP || mutedGreen</name><annotation><desc>ccmP || bestHMM=Tdp_mutedGreen_true-ccmP</desc></annotation></sequence></clade><clade><branch_length>0.032086</branch_length><color><red>95</red><green>160</green><blue>82</blue></color><clade><name>BST81_11380</name><branch_length>0.144563</branch_length><color><red>95</red><green>160</green><blue>82</blue></color><taxonomy><scientific_name>Cyanobacteria</scientific_name><common_name>Leptolyngbya hensonii</common_name><synonym>T_ccmp</synonym></taxonomy><sequence><symbol>CsomeBCy</symbol><name>Leptolyngbya hensonii (Cyanobacteria) || bmcType=CsomeBCy (sat)  || 213aa || [A0A1Q8ZDI5]  ccmP || mutedGreen</name><annotation><desc>ccmP || 2loci_inTaxon || bestHMM=Tdp_mutedGreen_true-ccmP</desc></annotation></sequence></clade><clade><branch_length>0.15499</branch_length><color><red>95</red><green>160</green><blue>82</blue></color><clade><name>GKIL_4206</name><branch_length>0.154503</branch_length><color><red>95</red><green>160</green><blue>82</blue></color><taxonomy><scientific_name>Cyanobacteria</scientific_name><common_name>Gloeobacter JS1</common_name><synonym>T_ccmp</synonym></taxonomy><sequence><symbol>CsomeBCy</symbol><name>Gloeobacter JS1 (Cyanobacteria) || bmcType=CsomeBCy (sat)  || 224aa || [U5QN87]  ccmP || mutedGreen</name><annotation><desc>ccmP || bestHMM=Tdp_mutedGreen_true-ccmP</desc></annotation></sequence></clade><clade><name>glr1519</name><branch_length>0.043108</branch_length><color><red>95</red><green>160</green><blue>82</blue></color><taxonomy><scientific_name>Cyanobacteria</scientific_name><common_name>Gloeobacter PCC 7421</common_name><synonym>T_ccmp</synonym></taxonomy><sequence><symbol>incomplete</symbol><name>Gloeobacter PCC 7421 (Cyanobacteria) || bmcType=incomplete (sat) (omitted) || 213aa || [Q7NKF9]  ccmP || mutedGreen</name><annotation><desc>ccmP || bestHMM=Tdp_mutedGreen_true-ccmP</desc></annotation></sequence></clade></clade></clade></clade></clade><clade><branch_length>0.035524</branch_length><color><red>0</red><green>147</green><blue>55</blue></color><clade><branch_length>0.051784</branch_length><color><red>6</red><green>194</green><blue>172</blue></color><clade><branch_length>0.02727</branch_length><color><red>6</red><green>194</green><blue>172</blue></color><clade><name>BC008_23230</name><branch_length>0.048708</branch_length><color><red>6</red><green>194</green><blue>172</blue></color><taxonomy><scientific_name>Cyanobacteria</scientific_name><common_name>Mastigocoleus BC008</common_name><synonym>T_ccmp</synonym></taxonomy><sequence><symbol>CsomeBCy</symbol><name>Mastigocoleus BC008 (Cyanobacteria) || bmcType=CsomeBCy (sat)  || 213aa || [A0A0V7ZNG4]  ccmP || turquoise</name><annotation><desc>124seqs_id80 || ccmP || bestHMM=Tdp_turquoise_true-ccmP</desc></annotation></sequence></clade><clade><name>Riv7116_0698</name><branch_length>0.030834</branch_length><color><red>6</red><green>194</green><blue>172</blue></color><taxonomy><scientific_name>Cyanobacteria</scientific_name><common_name>Rivularia PCC 7116</common_name><synonym>T_ccmp</synonym></taxonomy><sequence><symbol>CsomeBCy</symbol><name>Rivularia PCC 7116 (Cyanobacteria) || bmcType=CsomeBCy (sat)  || 213aa || [K9R6X9]  ccmP || turquoise</name><annotation><desc>2seqs_id98 || 124seqs_id80 || ccmP || bestHMM=Tdp_turquoise_true-ccmP</desc></annotation></sequence></clade></clade><clade><branch_length>0.011394</branch_length><color><red>6</red><green>194</green><blue>172</blue></color><clade><branch_length>0.056301</branch_length><color><red>6</red><green>194</green><blue>172</blue></color><clade><name>DD990_35615</name><branch_length>0.064112</branch_length><color><red>6</red><green>194</green><blue>172</blue></color><taxonomy><scientific_name>Cyanobacteria</scientific_name><common_name>unclassified-Cyanobacteria UBA11368</common_name><synonym>T_ccmp</synonym></taxonomy><sequence><symbol>CsomeBCy</symbol><name>unclassified-Cyanobacteria UBA11368 (Cyanobacteria) || bmcType=CsomeBCy (sat)  || 212aa || [A0A352YQC8]  ccmP || turquoise</name><annotation><desc>3seqs_id98 || 124seqs_id80 || ccmP || bestHMM=Tdp_turquoise_true-ccmP</desc></annotation></sequence></clade><clade><name>NIES3974_32950</name><branch_length>0.091629</branch_length><color><red>6</red><green>194</green><blue>172</blue></color><taxonomy><scientific_name>Cyanobacteria</scientific_name><common_name>Calothrix NIES-3974</common_name><synonym>T_ccmp</synonym></taxonomy><sequence><symbol>CsomeBCy</symbol><name>Calothrix NIES-3974 (Cyanobacteria) || bmcType=CsomeBCy (sat)  || 213aa || [A0A1Z4NLQ0]  ccmP || turquoise</name><annotation><desc>124seqs_id80 || ccmP || bestHMM=Tdp_turquoise_true-ccmP</desc></annotation></sequence></clade></clade><clade><branch_length>0.014278</branch_length><color><red>6</red><green>194</green><blue>172</blue></color><clade><branch_length>0.01827</branch_length><color><red>6</red><green>194</green><blue>172</blue></color><clade><name>Cal6303_5318</name><branch_length>0.075263</branch_length><color><red>6</red><green>194</green><blue>172</blue></color><taxonomy><scientific_name>Cyanobacteria</scientific_name><common_name>Calothrix PCC 6303</common_name><synonym>T_ccmp</synonym></taxonomy><sequence><symbol>CsomeBCy</symbol><name>Calothrix PCC 6303 (Cyanobacteria) || bmcType=CsomeBCy (sat)  || 213aa || [K9V936]  ccmP || turquoise</name><annotation><desc>25seqs_id80 || ccmP || bestHMM=Tdp_turquoise_true-ccmP</desc></annotation></sequence></clade><clade><name>IJ00_07435</name><branch_length>0.03356</branch_length><color><red>6</red><green>194</green><blue>172</blue></color><taxonomy><scientific_name>Cyanobacteria</scientific_name><common_name>Calothrix 336/3</common_name><synonym>T_ccmp</synonym></taxonomy><sequence><symbol>CsomeBCy</symbol><name>Calothrix 336/3 (Cyanobacteria) || bmcType=CsomeBCy (sat)  || 213aa || [A0A0T7BQK9]  ccmP || turquoise</name><annotation><desc>124seqs_id80 || ccmP || bestHMM=Tdp_turquoise_true-ccmP</desc></annotation></sequence></clade></clade><clade><branch_length>0.0104</branch_length><color><red>6</red><green>194</green><blue>172</blue></color><clade><branch_length>0.005786</branch_length><color><red>6</red><green>194</green><blue>172</blue></color><clade><name>WA1_42830</name><branch_length>0.0375</branch_length><color><red>6</red><green>194</green><blue>172</blue></color><taxonomy><scientific_name>Cyanobacteria</scientific_name><common_name>Scytonema PCC 7110</common_name><synonym>T_ccmp</synonym></taxonomy><sequence><symbol>CsomeBCy</symbol><name>Scytonema PCC 7110 (Cyanobacteria) || bmcType=CsomeBCy (sat)  || 213aa || [A0A139WVL2]  ccmP || turquoise</name><annotation><desc>124seqs_id80 || ccmP || bestHMM=Tdp_turquoise_true-ccmP</desc></annotation></sequence></clade><clade><branch_length>0.008263</branch_length><color><red>6</red><green>194</green><blue>172</blue></color><clade><name>RINTHH_8540</name><branch_length>0.115611</branch_length><color><red>6</red><green>194</green><blue>172</blue></color><taxonomy><scientific_name>Cyanobacteria</scientific_name><common_name>Richelia HH01</common_name><synonym>T_ccmp</synonym></taxonomy><sequence><symbol>CsomeBCy</symbol><name>Richelia HH01 (Cyanobacteria) || bmcType=CsomeBCy (sat)  || 213aa || [M1WRL9]  ccmP || turquoise</name><annotation><desc>124seqs_id80 || ccmP || bestHMM=Tdp_turquoise_true-ccmP</desc></annotation></sequence></clade><clade><name>SD81_22795</name><branch_length>0.083737</branch_length><color><red>6</red><green>194</green><blue>172</blue></color><taxonomy><scientific_name>Cyanobacteria</scientific_name><common_name>Tolypothrix VB511288</common_name><synonym>T_ccmp</synonym></taxonomy><sequence><symbol>CsomeBCy</symbol><name>Tolypothrix VB511288 (Cyanobacteria) || bmcType=CsomeBCy (sat)  || 213aa || [A0A0C2QA64]  ccmP || turquoise</name><annotation><desc>4seqs_id98 || 124seqs_id80 || ccmP || bestHMM=Tdp_turquoise_true-ccmP</desc></annotation></sequence></clade></clade></clade><clade><branch_length>0.006375</branch_length><color><red>6</red><green>194</green><blue>172</blue></color><clade><name>A2T98_20410</name><branch_length>0.05935</branch_length><color><red>6</red><green>194</green><blue>172</blue></color><taxonomy><scientific_name>Cyanobacteria</scientific_name><common_name>Nodularia CENA596</common_name><synonym>T_ccmp</synonym></taxonomy><sequence><symbol>CsomeBCy</symbol><name>Nodularia CENA596 (Cyanobacteria) || bmcType=CsomeBCy (sat)  || 213aa || [A0A166I7S5]  ccmP || turquoise</name><annotation><desc>2seqs_id98 || 124seqs_id80 || ccmP || bestHMM=Tdp_turquoise_true-ccmP</desc></annotation></sequence></clade><clade><branch_length>0.014294</branch_length><color><red>6</red><green>194</green><blue>172</blue></color><clade><name>NIES4105_88540</name><branch_length>0.033807</branch_length><color><red>6</red><green>194</green><blue>172</blue></color><taxonomy><scientific_name>Cyanobacteria</scientific_name><common_name>Calothrix NIES-4105</common_name><synonym>T_ccmp</synonym></taxonomy><sequence><symbol>CsomeBCy</symbol><name>Calothrix NIES-4105 (Cyanobacteria) || bmcType=CsomeBCy (sat)  || 212aa || [A0A1Z4T896]  ccmP || turquoise</name><annotation><desc>2seqs_id98 || 124seqs_id80 || ccmP || bestHMM=Tdp_turquoise_true-ccmP</desc></annotation></sequence></clade><clade><branch_length>0.023818</branch_length><color><red>6</red><green>194</green><blue>172</blue></color><clade><name>AN487_20970</name><branch_length>0.025059</branch_length><color><red>6</red><green>194</green><blue>172</blue></color><taxonomy><scientific_name>Cyanobacteria</scientific_name><common_name>Anabaena CRKS33</common_name><synonym>T_ccmp</synonym></taxonomy><sequence><symbol>CsomeBCy</symbol><name>Anabaena CRKS33 (Cyanobacteria) || bmcType=CsomeBCy (sat)  || 213aa || [A0A1B7W7Z4]  ccmP || turquoise</name><annotation><desc>14seqs_id98 || 124seqs_id80 || ccmP || bestHMM=Tdp_turquoise_true-ccmP</desc></annotation></sequence></clade><clade><name>ASL19_13240</name><branch_length>0.072127</branch_length><color><red>6</red><green>194</green><blue>172</blue></color><taxonomy><scientific_name>Cyanobacteria</scientific_name><common_name>Cylindrospermopsis CR12</common_name><synonym>T_ccmp</synonym></taxonomy><sequence><symbol>CsomeBCy</symbol><name>Cylindrospermopsis CR12 (Cyanobacteria) || bmcType=CsomeBCy (sat)  || 212aa || [A0A0R0M9F2]  ccmP || turquoise</name><annotation><desc>7seqs_id98 || 124seqs_id80 || ccmP || bestHMM=Tdp_turquoise_true-ccmP</desc></annotation></sequence></clade></clade></clade></clade></clade></clade></clade></clade><clade><branch_length>0.024626</branch_length><color><red>0</red><green>147</green><blue>55</blue></color><clade><branch_length>0.035633</branch_length><color><red>92</red><green>139</green><blue>21</blue></color><clade><branch_length>0.02307</branch_length><color><red>92</red><green>139</green><blue>21</blue></color><clade><name>C7B64_15350</name><branch_length>0.12533</branch_length><color><red>92</red><green>139</green><blue>21</blue></color><taxonomy><scientific_name>Cyanobacteria</scientific_name><common_name>Merismopedia CCAP 1448/3</common_name><synonym>T_ccmp</synonym></taxonomy><sequence><symbol>CsomeBCy</symbol><name>Merismopedia CCAP 1448/3 (Cyanobacteria) || bmcType=CsomeBCy (sat)  || 213aa || [A0A2T1C176]  ccmP || sapGreen</name><annotation><desc>ccmP || bestHMM=Tdp_sapGreen_true-ccmP</desc></annotation></sequence></clade><clade><name>Mic7113_5209</name><branch_length>0.104453</branch_length><color><red>92</red><green>139</green><blue>21</blue></color><taxonomy><scientific_name>Cyanobacteria</scientific_name><common_name>Microcoleus PCC 7113</common_name><synonym>T_ccmp</synonym></taxonomy><sequence><symbol>CsomeBCy</symbol><name>Microcoleus PCC 7113 (Cyanobacteria) || bmcType=CsomeBCy (sat)  || 231aa || [K9WMT0]  ccmP || sapGreen</name><annotation><desc>2seqs_id80 || ccmP || bestHMM=Tdp_sapGreen_true-ccmP</desc></annotation></sequence></clade></clade><clade><branch_length>0.031401</branch_length><color><red>92</red><green>139</green><blue>21</blue></color><clade><name>ABRG53_3396</name><branch_length>0.146238</branch_length><color><red>92</red><green>139</green><blue>21</blue></color><taxonomy><scientific_name>Cyanobacteria</scientific_name><common_name>Pseudanabaena ABRG5-3</common_name><synonym>T_ccmp</synonym></taxonomy><sequence><symbol>CsomeBCy</symbol><name>Pseudanabaena ABRG5-3 (Cyanobacteria) || bmcType=CsomeBCy (sat)  || 218aa || [A0A2Z5X2F9]  ccmP || sapGreen</name><annotation><desc>8seqs_id80 || ccmP || bestHMM=Tdp_kelleyGreen_true-ccmP</desc></annotation></sequence></clade><clade><branch_length>0.03684</branch_length><color><red>92</red><green>139</green><blue>21</blue></color><clade><branch_length>0.030995</branch_length><color><red>92</red><green>139</green><blue>21</blue></color><clade><name>KR51_00017560</name><branch_length>0.054526</branch_length><color><red>92</red><green>139</green><blue>21</blue></color><taxonomy><scientific_name>Cyanobacteria</scientific_name><common_name>Rubidibacter KORDI 51-2</common_name><synonym>T_ccmp</synonym></taxonomy><sequence><symbol>CsomeBCy</symbol><name>Rubidibacter KORDI 51-2 (Cyanobacteria) || bmcType=CsomeBCy (sat)  || 212aa || [U5DAE0]  ccmP || sapGreen</name><annotation><desc>6seqs_id80 || ccmP || 2loci_inTaxon || bestHMM=Tdp_sapGreen_true-ccmP</desc></annotation></sequence></clade><clade><branch_length>0.13345</branch_length><color><red>92</red><green>139</green><blue>21</blue></color><clade><name>BEN50_05600</name><branch_length>0.030482</branch_length><color><red>92</red><green>139</green><blue>21</blue></color><taxonomy><scientific_name>Cyanobacteria</scientific_name><common_name>Halothece PCC 7418 (BEN50)</common_name><synonym>T_ccmp</synonym></taxonomy><sequence><symbol>CsomeBCy</symbol><name>Halothece PCC 7418 (BEN50) (Cyanobacteria) || bmcType=CsomeBCy (sat)  || 213aa || [A0A2K3BSY4]  ccmP || sapGreen</name><annotation><desc>2seqs_id98 || 6seqs_id80 || ccmP || bestHMM=Tdp_sapGreen_true-ccmP</desc></annotation></sequence></clade><clade><name>BRC33_08615</name><branch_length>0.070529</branch_length><color><red>92</red><green>139</green><blue>21</blue></color><taxonomy><scientific_name>Cyanobacteria</scientific_name><common_name>unclassified-Cyanobacteria SW_9_44_58</common_name><synonym>T_ccmp</synonym></taxonomy><sequence><symbol>CsomeBCy</symbol><name>unclassified-Cyanobacteria SW_9_44_58 (Cyanobacteria) || bmcType=CsomeBCy (sat)  || 212aa || [A0A2T2RBH0]  ccmP || sapGreen</name><annotation><desc>6seqs_id80 || ccmP || bestHMM=Tdp_sapGreen_true-ccmP</desc></annotation></sequence></clade></clade></clade><clade><branch_length>0.045269</branch_length><color><red>92</red><green>139</green><blue>21</blue></color><clade><branch_length>0.021471</branch_length><color><red>92</red><green>139</green><blue>21</blue></color><clade><name>Pse7367_2409</name><branch_length>0.205503</branch_length><color><red>92</red><green>139</green><blue>21</blue></color><taxonomy><scientific_name>Cyanobacteria</scientific_name><common_name>Pseudanabaena PCC 7367</common_name><synonym>T_ccmp</synonym></taxonomy><sequence><symbol>CsomeBCy</symbol><name>Pseudanabaena PCC 7367 (Cyanobacteria) || bmcType=CsomeBCy (sat)  || 218aa || [K9SKL5]  ccmP || sapGreen</name><annotation><desc>ccmP || bestHMM=Tdp_sapGreen_true-ccmP</desc></annotation></sequence></clade><clade><branch_length>0.014391</branch_length><color><red>92</red><green>139</green><blue>21</blue></color><clade><name>C7B82_25470</name><branch_length>0.07406</branch_length><color><red>92</red><green>139</green><blue>21</blue></color><taxonomy><scientific_name>Cyanobacteria</scientific_name><common_name>Leptolyngbya ULC18</common_name><synonym>T_ccmp</synonym></taxonomy><sequence><symbol>CsomeBCy</symbol><name>Leptolyngbya ULC18 (Cyanobacteria) || bmcType=CsomeBCy (sat)  || 213aa || [A0A2T1DW81]  ccmP || sapGreen</name><annotation><desc>4seqs_id80 || ccmP || bestHMM=Tdp_sapGreen_true-ccmP</desc></annotation></sequence></clade><clade><branch_length>0.034272</branch_length><color><red>92</red><green>139</green><blue>21</blue></color><clade><name>DCF22_00020</name><branch_length>0.094085</branch_length><color><red>92</red><green>139</green><blue>21</blue></color><taxonomy><scientific_name>Cyanobacteria</scientific_name><common_name>Leptolyngbya 14 (DCF22)</common_name><synonym>T_ccmp</synonym></taxonomy><sequence><symbol>CsomeBCy</symbol><name>Leptolyngbya 14 (DCF22) (Cyanobacteria) || bmcType=CsomeBCy (sat)  || 212aa || [A0A2W7AVE7]  ccmP || sapGreen</name><annotation><desc>4seqs_id80 || ccmP || bestHMM=Tdp_sapGreen_true-ccmP</desc></annotation></sequence></clade><clade><name>OsccyDRAFT_3496</name><branch_length>0.048679</branch_length><color><red>92</red><green>139</green><blue>21</blue></color><taxonomy><scientific_name>Cyanobacteria</scientific_name><common_name>unclassified-Oscillatoriales JSC-12</common_name><synonym>T_ccmp</synonym></taxonomy><sequence><symbol>CsomeBCy</symbol><name>unclassified-Oscillatoriales JSC-12 (Cyanobacteria) || bmcType=CsomeBCy (sat)  || 212aa || [K8GIY2]  ccmP || sapGreen</name><annotation><desc>4seqs_id80 || ccmP || bestHMM=Tdp_sapGreen_true-ccmP</desc></annotation></sequence></clade></clade></clade></clade><clade><branch_length>0.02436</branch_length><color><red>92</red><green>139</green><blue>21</blue></color><clade><branch_length>0.027956</branch_length><color><red>92</red><green>139</green><blue>21</blue></color><clade><name>C7B65_07930</name><branch_length>0.060965</branch_length><color><red>92</red><green>139</green><blue>21</blue></color><taxonomy><scientific_name>Cyanobacteria</scientific_name><common_name>Phormidesmis ULC007</common_name><synonym>T_ccmp</synonym></taxonomy><sequence><symbol>CsomeBCy</symbol><name>Phormidesmis ULC007 (Cyanobacteria) || bmcType=CsomeBCy (sat)  || 213aa || [A0A2T1DIV0]  ccmP || sapGreen</name><annotation><desc>4seqs_id80 || ccmP || bestHMM=Tdp_sapGreen_true-ccmP</desc></annotation></sequence></clade><clade><branch_length>1.0E-6</branch_length><color><red>92</red><green>139</green><blue>21</blue></color><clade><name>LEP3755_18970</name><branch_length>0.104706</branch_length><color><red>92</red><green>139</green><blue>21</blue></color><taxonomy><scientific_name>Cyanobacteria</scientific_name><common_name>Leptolyngbya NIES-3755</common_name><synonym>T_ccmp</synonym></taxonomy><sequence><symbol>CsomeBCy</symbol><name>Leptolyngbya NIES-3755 (Cyanobacteria) || bmcType=CsomeBCy (sat)  || 236aa || [A0A0S3U1K1]  ccmP || sapGreen</name><annotation><desc>4seqs_id80 || ccmP || bestHMM=Tdp_sapGreen_true-ccmP</desc></annotation></sequence></clade><clade><branch_length>0.022865</branch_length><color><red>92</red><green>139</green><blue>21</blue></color><clade><branch_length>0.1446</branch_length><color><red>92</red><green>139</green><blue>21</blue></color><clade><name>B0A82_24420</name><branch_length>0.041107</branch_length><color><red>92</red><green>139</green><blue>21</blue></color><taxonomy><scientific_name>Cyanobacteria</scientific_name><common_name>Alkalinema CACIAM 70d</common_name><synonym>T_ccmp</synonym></taxonomy><sequence><symbol>CsomeBCy</symbol><name>Alkalinema CACIAM 70d (Cyanobacteria) || bmcType=CsomeBCy (sat)  || 213aa || [A0A251W9W1]  ccmP || sapGreen</name><annotation><desc>3seqs_id80 || ccmP || bestHMM=Tdp_sapGreen_true-ccmP</desc></annotation></sequence></clade><clade><name>Cha6605_5487</name><branch_length>0.090416</branch_length><color><red>92</red><green>139</green><blue>21</blue></color><taxonomy><scientific_name>Cyanobacteria</scientific_name><common_name>Chamaesiphon PCC 6605</common_name><synonym>T_ccmp</synonym></taxonomy><sequence><symbol>CsomeBCy</symbol><name>Chamaesiphon PCC 6605 (Cyanobacteria) || bmcType=CsomeBCy (sat)  || 213aa || [K9UNI6]  ccmP || sapGreen</name><annotation><desc>3seqs_id80 || ccmP || bestHMM=Tdp_sapGreen_true-ccmP</desc></annotation></sequence></clade></clade><clade><branch_length>0.029637</branch_length><color><red>92</red><green>139</green><blue>21</blue></color><clade><name>Syn7502_01311</name><branch_length>0.09208</branch_length><color><red>92</red><green>139</green><blue>21</blue></color><taxonomy><scientific_name>Cyanobacteria</scientific_name><common_name>Synechococcus PCC 7502</common_name><synonym>T_ccmp</synonym></taxonomy><sequence><symbol>CsomeBCy</symbol><name>Synechococcus PCC 7502 (Cyanobacteria) || bmcType=CsomeBCy (sat)  || 213aa || [K9STD3]  ccmP || sapGreen</name><annotation><desc>ccmP || bestHMM=Tdp_kelleyGreen_true-ccmP</desc></annotation></sequence></clade><clade><branch_length>0.061695</branch_length><color><red>92</red><green>139</green><blue>21</blue></color><clade><name>Cyan7425_1702</name><branch_length>0.075232</branch_length><color><red>92</red><green>139</green><blue>21</blue></color><taxonomy><scientific_name>Cyanobacteria</scientific_name><common_name>Cyanothece PCC 7425</common_name><synonym>T_ccmp</synonym></taxonomy><sequence><symbol>CsomeBCy</symbol><name>Cyanothece PCC 7425 (Cyanobacteria) || bmcType=CsomeBCy (main)  || 217aa || [B8HR83]  ccmP || sapGreen</name><annotation><desc>ccmP || bestHMM=Tdp_sapGreen_true-ccmP</desc></annotation></sequence></clade><clade><branch_length>0.083781</branch_length><color><red>92</red><green>139</green><blue>21</blue></color><clade><name>NK55_00495</name><branch_length>0.035218</branch_length><color><red>92</red><green>139</green><blue>21</blue></color><taxonomy><scientific_name>Cyanobacteria</scientific_name><common_name>Thermosynechococcus NK55</common_name><synonym>T_ccmp</synonym></taxonomy><sequence><symbol>CsomeBCy</symbol><name>Thermosynechococcus NK55 (Cyanobacteria) || bmcType=CsomeBCy (sat)  || 212aa || [V5V1U3]  ccmP || sapGreen</name><annotation><desc>4seqs_id98 || 5seqs_id80 || ccmP || bestHMM=Tdp_sapGreen_true-ccmP</desc></annotation></sequence></clade><clade><name>Syn6312_2932</name><branch_length>0.078348</branch_length><color><red>92</red><green>139</green><blue>21</blue></color><taxonomy><scientific_name>Cyanobacteria</scientific_name><common_name>Synechococcus PCC 6312</common_name><synonym>T_ccmp</synonym></taxonomy><sequence><symbol>CsomeBCy</symbol><name>Synechococcus PCC 6312 (Cyanobacteria) || bmcType=CsomeBCy (sat)  || 216aa || [K9RY52]  ccmP || sapGreen</name><annotation><desc>5seqs_id80 || ccmP || bestHMM=Tdp_sapGreen_true-ccmP</desc></annotation></sequence></clade></clade></clade></clade></clade></clade></clade><clade><branch_length>0.022631</branch_length><color><red>92</red><green>139</green><blue>21</blue></color><clade><branch_length>0.087861</branch_length><color><red>92</red><green>139</green><blue>21</blue></color><clade><name>AM1_3878</name><branch_length>0.148409</branch_length><color><red>92</red><green>139</green><blue>21</blue></color><taxonomy><scientific_name>Cyanobacteria</scientific_name><common_name>Acaryochloris MBIC 11017</common_name><synonym>T_ccmp</synonym></taxonomy><sequence><symbol>CsomeBCy</symbol><name>Acaryochloris MBIC 11017 (Cyanobacteria) || bmcType=CsomeBCy (sat)  || 213aa || [B0C724]  ccmP || sapGreen</name><annotation><desc>ccmP || bestHMM=Tdp_sapGreen_true-ccmP</desc></annotation></sequence></clade><clade><name>C1752_00406</name><branch_length>0.12786</branch_length><color><red>92</red><green>139</green><blue>21</blue></color><taxonomy><scientific_name>Cyanobacteria</scientific_name><common_name>Acaryochloris RCC1774</common_name><synonym>T_ccmp</synonym></taxonomy><sequence><symbol>CsomeBCy</symbol><name>Acaryochloris RCC1774 (Cyanobacteria) || bmcType=CsomeBCy (sat)  || 213aa || [A0A2W1JYH6]  ccmP || sapGreen</name><annotation><desc>ccmP || bestHMM=Tdp_sapGreen_true-ccmP</desc></annotation></sequence></clade></clade><clade><branch_length>0.045421</branch_length><color><red>92</red><green>139</green><blue>21</blue></color><clade><branch_length>0.025811</branch_length><color><red>92</red><green>139</green><blue>21</blue></color><clade><name>QP59_27720</name><branch_length>0.147846</branch_length><color><red>92</red><green>139</green><blue>21</blue></color><taxonomy><scientific_name>Cyanobacteria</scientific_name><common_name>Aphanocapsa BDHKU210001</common_name><synonym>T_ccmp</synonym></taxonomy><sequence><symbol>CsomeBCy</symbol><name>Aphanocapsa BDHKU210001 (Cyanobacteria) || bmcType=CsomeBCy (sat)  || 212aa || [A0A0C1W2G2]  ccmP || sapGreen</name><annotation><desc>3seqs_id98 || 3seqs_id80 || ccmP || bestHMM=Tdp_sapGreen_true-ccmP</desc></annotation></sequence></clade><clade><branch_length>0.020151</branch_length><color><red>92</red><green>139</green><blue>21</blue></color><clade><name>C8B47_24925</name><branch_length>0.052829</branch_length><color><red>92</red><green>139</green><blue>21</blue></color><taxonomy><scientific_name>Cyanobacteria</scientific_name><common_name>unclassified-Cyanobacteria CCP4</common_name><synonym>T_ccmp</synonym></taxonomy><sequence><symbol>CsomeBCy</symbol><name>unclassified-Cyanobacteria CCP4 (Cyanobacteria) || bmcType=CsomeBCy (sat)  || 214aa || [A0A2P8ZT99]  ccmP || sapGreen</name><annotation><desc>3seqs_id98 || 10seqs_id80 || ccmP || bestHMM=Tdp_sapGreen_true-ccmP</desc></annotation></sequence></clade><clade><name>XM38_00450</name><branch_length>0.047022</branch_length><color><red>92</red><green>139</green><blue>21</blue></color><taxonomy><scientific_name>Cyanobacteria</scientific_name><common_name>Halomicronema C2206</common_name><synonym>T_ccmp</synonym></taxonomy><sequence><symbol>CsomeBCy</symbol><name>Halomicronema C2206 (Cyanobacteria) || bmcType=CsomeBCy (sat)  || 213aa || [A0A1V8NQY2]  ccmP || sapGreen</name><annotation><desc>2seqs_id98 || 10seqs_id80 || ccmP || bestHMM=Tdp_sapGreen_true-ccmP</desc></annotation></sequence></clade></clade></clade><clade><branch_length>0.087437</branch_length><color><red>92</red><green>139</green><blue>21</blue></color><clade><name>Lepto7375DRAFT_5477</name><branch_length>0.043422</branch_length><color><red>92</red><green>139</green><blue>21</blue></color><taxonomy><scientific_name>Cyanobacteria</scientific_name><common_name>Leptolyngbya PCC 7375</common_name><synonym>T_ccmp</synonym></taxonomy><sequence><symbol>CsomeBCy</symbol><name>Leptolyngbya PCC 7375 (Cyanobacteria) || bmcType=CsomeBCy (sat)  || 212aa || [K9F1G8]  ccmP || sapGreen</name><annotation><desc>6seqs_id80 || ccmP || bestHMM=Tdp_sapGreen_true-ccmP</desc></annotation></sequence></clade><clade><branch_length>0.125143</branch_length><color><red>92</red><green>139</green><blue>21</blue></color><clade><name>S7335_2671</name><branch_length>0.032894</branch_length><color><red>92</red><green>139</green><blue>21</blue></color><taxonomy><scientific_name>Cyanobacteria</scientific_name><common_name>Synechococcus PCC 7335</common_name><synonym>T_ccmp</synonym></taxonomy><sequence><symbol>fragmented</symbol><name>Synechococcus PCC 7335 (Cyanobacteria) || bmcType=fragmented (sat) (omitted) || 212aa || [B4WGP7]  ccmP || sapGreen</name><annotation><desc>6seqs_id80 || ccmP || bestHMM=Tdp_sapGreen_true-ccmP</desc></annotation></sequence></clade><clade><branch_length>0.03474</branch_length><color><red>92</red><green>139</green><blue>21</blue></color><clade><name>DCF15_02360</name><branch_length>0.062993</branch_length><color><red>92</red><green>139</green><blue>21</blue></color><taxonomy><scientific_name>Cyanobacteria</scientific_name><common_name>Phormidesmis priestleyi</common_name><synonym>T_ccmp</synonym></taxonomy><sequence><symbol>CsomeBCy</symbol><name>Phormidesmis priestleyi (Cyanobacteria) || bmcType=CsomeBCy (sat)  || 212aa || [A0A2W4ZPW5]  ccmP || sapGreen</name><annotation><desc>6seqs_id80 || ccmP || bestHMM=Tdp_sapGreen_true-ccmP</desc></annotation></sequence></clade><clade><name>DCF25_08410</name><branch_length>0.041711</branch_length><color><red>92</red><green>139</green><blue>21</blue></color><taxonomy><scientific_name>Cyanobacteria</scientific_name><common_name>Leptolyngbya foveolarum</common_name><synonym>T_ccmp</synonym></taxonomy><sequence><symbol>CsomeBCy</symbol><name>Leptolyngbya foveolarum (Cyanobacteria) || bmcType=CsomeBCy (sat)  || 212aa || [A0A2W4UR31]  ccmP || sapGreen</name><annotation><desc>6seqs_id80 || ccmP || bestHMM=Tdp_sapGreen_true-ccmP</desc></annotation></sequence></clade></clade></clade></clade></clade></clade></clade></clade></clade></clade></clade><clade><branch_length>0.012683</branch_length><color><red>0</red><green>147</green><blue>55</blue></color><clade><branch_length>0.027592</branch_length><color><red>0</red><green>147</green><blue>55</blue></color><clade><branch_length>0.016903</branch_length><color><red>0</red><green>147</green><blue>55</blue></color><clade><name>MicvaDRAFT_0344</name><branch_length>0.087703</branch_length><color><red>0</red><green>147</green><blue>55</blue></color><taxonomy><scientific_name>Cyanobacteria</scientific_name><common_name>Microcoleus FGP-2</common_name><synonym>T_ccmp</synonym></taxonomy><sequence><symbol>CsomeBCy</symbol><name>Microcoleus FGP-2 (Cyanobacteria) || bmcType=CsomeBCy (sat)  || 225aa || [F5UNH0]  ccmP || kelleyGreen</name><annotation><desc>25seqs_id80 || ccmP || bestHMM=Tdp_turquoise_true-ccmP</desc></annotation></sequence></clade><clade><name>OSCI_3800065</name><branch_length>0.041442</branch_length><color><red>0</red><green>147</green><blue>55</blue></color><taxonomy><scientific_name>Cyanobacteria</scientific_name><common_name>Kamptonema PCC 6506</common_name><synonym>T_ccmp</synonym></taxonomy><sequence><symbol>CsomeBCy</symbol><name>Kamptonema PCC 6506 (Cyanobacteria) || bmcType=CsomeBCy (sat)  || 213aa || [D8G7E5]  ccmP || kelleyGreen</name><annotation><desc>25seqs_id80 || ccmP || bestHMM=Tdp_turquoise_true-ccmP</desc></annotation></sequence></clade></clade><clade><branch_length>0.035246</branch_length><color><red>0</red><green>147</green><blue>55</blue></color><clade><name>Cri9333_4351</name><branch_length>0.060558</branch_length><color><red>0</red><green>147</green><blue>55</blue></color><taxonomy><scientific_name>Cyanobacteria</scientific_name><common_name>Crinalium PCC 9333</common_name><synonym>T_ccmp</synonym></taxonomy><sequence><symbol>CsomeBCy</symbol><name>Crinalium PCC 9333 (Cyanobacteria) || bmcType=CsomeBCy (sat)  || 212aa || [K9W5W7]  ccmP || kelleyGreen</name><annotation><desc>25seqs_id80 || ccmP || bestHMM=Tdp_kelleyGreen_true-ccmP</desc></annotation></sequence></clade><clade><name>NIES2119_24460</name><branch_length>0.098863</branch_length><color><red>0</red><green>147</green><blue>55</blue></color><taxonomy><scientific_name>Cyanobacteria</scientific_name><common_name>Phormidium IAM M-71</common_name><synonym>T_ccmp</synonym></taxonomy><sequence><symbol>CsomeBCy</symbol><name>Phormidium IAM M-71 (Cyanobacteria) || bmcType=CsomeBCy (sat)  || 212aa || [A0A1U7I9C6]  ccmP || kelleyGreen</name><annotation><desc>25seqs_id80 || ccmP || bestHMM=Tdp_turquoise_true-ccmP</desc></annotation></sequence></clade></clade></clade><clade><branch_length>1.0E-6</branch_length><color><red>0</red><green>147</green><blue>55</blue></color><clade><branch_length>0.022235</branch_length><color><red>0</red><green>147</green><blue>55</blue></color><clade><name>BJP34_33865</name><branch_length>0.064143</branch_length><color><red>0</red><green>147</green><blue>55</blue></color><taxonomy><scientific_name>Cyanobacteria</scientific_name><common_name>Moorea PAL-8-15-08-1</common_name><synonym>T_ccmp</synonym></taxonomy><sequence><symbol>CsomeBCy</symbol><name>Moorea PAL-8-15-08-1 (Cyanobacteria) || bmcType=CsomeBCy (sat)  || 213aa || [A0A1D8U1H7]  ccmP || kelleyGreen</name><annotation><desc>4seqs_id98 || 17seqs_id80 || ccmP || bestHMM=Tdp_kelleyGreen_true-ccmP</desc></annotation></sequence></clade><clade><branch_length>0.021443</branch_length><color><red>0</red><green>147</green><blue>55</blue></color><clade><name>BST81_17085</name><branch_length>0.138527</branch_length><color><red>0</red><green>147</green><blue>55</blue></color><taxonomy><scientific_name>Cyanobacteria</scientific_name><common_name>Leptolyngbya hensonii</common_name><synonym>T_ccmp</synonym></taxonomy><sequence><symbol>CsomeBCy</symbol><name>Leptolyngbya hensonii (Cyanobacteria) || bmcType=CsomeBCy (sat)  || 212aa || [A0A1Q8Z9Y5]  ccmP || kelleyGreen</name><annotation><desc>ccmP || 2loci_inTaxon || bestHMM=Tdp_kelleyGreen_true-ccmP</desc></annotation></sequence></clade><clade><branch_length>0.015863</branch_length><color><red>0</red><green>147</green><blue>55</blue></color><clade><name>DDW51_28500</name><branch_length>0.070521</branch_length><color><red>0</red><green>147</green><blue>55</blue></color><taxonomy><scientific_name>Cyanobacteria</scientific_name><common_name>unclassified-Cyanobacteria UBA11367</common_name><synonym>T_ccmp</synonym></taxonomy><sequence><symbol>CsomeBCy</symbol><name>unclassified-Cyanobacteria UBA11367 (Cyanobacteria) || bmcType=CsomeBCy (sat)  || 213aa || [A0A352XHC8]  ccmP || kelleyGreen</name><annotation><desc>6seqs_id98 || 17seqs_id80 || ccmP || bestHMM=Tdp_kelleyGreen_true-ccmP</desc></annotation></sequence></clade><clade><branch_length>0.011784</branch_length><color><red>0</red><green>147</green><blue>55</blue></color><clade><name>DC064_05265</name><branch_length>0.040108</branch_length><color><red>0</red><green>147</green><blue>55</blue></color><taxonomy><scientific_name>Cyanobacteria</scientific_name><common_name>unclassified-Cyanobacteria UBA9273</common_name><synonym>T_ccmp</synonym></taxonomy><sequence><symbol>CsomeBCy</symbol><name>unclassified-Cyanobacteria UBA9273 (Cyanobacteria) || bmcType=CsomeBCy (sat)  || 213aa || [A0A352ACM5]  ccmP || kelleyGreen</name><annotation><desc>2seqs_id98 || 17seqs_id80 || ccmP || bestHMM=Tdp_kelleyGreen_true-ccmP</desc></annotation></sequence></clade><clade><branch_length>0.020554</branch_length><color><red>0</red><green>147</green><blue>55</blue></color><clade><name>DEG47_02145</name><branch_length>0.046002</branch_length><color><red>0</red><green>147</green><blue>55</blue></color><taxonomy><scientific_name>Cyanobacteria</scientific_name><common_name>unclassified-Cyanobacteria UBA11148</common_name><synonym>T_ccmp</synonym></taxonomy><sequence><symbol>CsomeBCy</symbol><name>unclassified-Cyanobacteria UBA11148 (Cyanobacteria) || bmcType=CsomeBCy (sat)  || 213aa || [A0A359N394]  ccmP || kelleyGreen</name><annotation><desc>17seqs_id80 || ccmP || bestHMM=Tdp_kelleyGreen_true-ccmP</desc></annotation></sequence></clade><clade><name>MC7420_7352</name><branch_length>0.065439</branch_length><color><red>0</red><green>147</green><blue>55</blue></color><taxonomy><scientific_name>Cyanobacteria</scientific_name><common_name>Coleofasciculus PCC 7420</common_name><synonym>T_ccmp</synonym></taxonomy><sequence><symbol>CsomeBCy</symbol><name>Coleofasciculus PCC 7420 (Cyanobacteria) || bmcType=CsomeBCy (sat)  || 184aa || [B4VHY2]  ccmP || kelleyGreen</name><annotation><desc>ccmP || bestHMM=Tdp_kelleyGreen_true-ccmP</desc></annotation></sequence></clade></clade></clade></clade></clade></clade><clade><branch_length>0.014116</branch_length><color><red>0</red><green>147</green><blue>55</blue></color><clade><branch_length>0.026029</branch_length><color><red>0</red><green>147</green><blue>55</blue></color><clade><name>C7Y66_05570</name><branch_length>0.099338</branch_length><color><red>0</red><green>147</green><blue>55</blue></color><taxonomy><scientific_name>Cyanobacteria</scientific_name><common_name>Chroococcidiopsis CCALA 051</common_name><synonym>T_ccmp</synonym></taxonomy><sequence><symbol>CsomeBCy</symbol><name>Chroococcidiopsis CCALA 051 (Cyanobacteria) || bmcType=CsomeBCy (sat)  || 214aa || [A0A2P8QV34]  ccmP || kelleyGreen</name><annotation><desc>7seqs_id98 || 25seqs_id80 || ccmP || bestHMM=Tdp_kelleyGreen_true-ccmP</desc></annotation></sequence></clade><clade><name>CSQ79_08720</name><branch_length>0.058225</branch_length><color><red>0</red><green>147</green><blue>55</blue></color><taxonomy><scientific_name>Cyanobacteria</scientific_name><common_name>unclassified-Chroococcales IPPAS B-1203</common_name><synonym>T_ccmp</synonym></taxonomy><sequence><symbol>CsomeBCy</symbol><name>unclassified-Chroococcales IPPAS B-1203 (Cyanobacteria) || bmcType=CsomeBCy (sat)  || 213aa || [A0A2G7GLG9]  ccmP || kelleyGreen</name><annotation><desc>17seqs_id80 || ccmP || bestHMM=Tdp_kelleyGreen_true-ccmP</desc></annotation></sequence></clade></clade><clade><branch_length>0.014695</branch_length><color><red>0</red><green>147</green><blue>55</blue></color><clade><branch_length>0.044751</branch_length><color><red>0</red><green>147</green><blue>55</blue></color><clade><name>AY600_11630</name><branch_length>0.111837</branch_length><color><red>0</red><green>147</green><blue>55</blue></color><taxonomy><scientific_name>Cyanobacteria</scientific_name><common_name>Phormidium BDU 130791</common_name><synonym>T_ccmp</synonym></taxonomy><sequence><symbol>CsomeBCy</symbol><name>Phormidium BDU 130791 (Cyanobacteria) || bmcType=CsomeBCy (sat)  || 212aa || [A0A168UN44]  ccmP || kelleyGreen</name><annotation><desc>2seqs_id98 || 4seqs_id80 || ccmP || bestHMM=Tdp_kelleyGreen_true-ccmP</desc></annotation></sequence></clade><clade><branch_length>0.023169</branch_length><color><red>0</red><green>147</green><blue>55</blue></color><clade><name>C7B70_04755</name><branch_length>0.071894</branch_length><color><red>0</red><green>147</green><blue>55</blue></color><taxonomy><scientific_name>Cyanobacteria</scientific_name><common_name>Chlorogloea CCALA 695</common_name><synonym>T_ccmp</synonym></taxonomy><sequence><symbol>CsomeBCy</symbol><name>Chlorogloea CCALA 695 (Cyanobacteria) || bmcType=CsomeBCy (sat)  || 212aa || [A0A2T1ENM2]  ccmP || kelleyGreen</name><annotation><desc>124seqs_id80 || ccmP || bestHMM=Tdp_kelleyGreen_true-ccmP</desc></annotation></sequence></clade><clade><name>UH38_22120</name><branch_length>0.045209</branch_length><color><red>0</red><green>147</green><blue>55</blue></color><taxonomy><scientific_name>Cyanobacteria</scientific_name><common_name>Aliterella CENA595</common_name><synonym>T_ccmp</synonym></taxonomy><sequence><symbol>CsomeBCy</symbol><name>Aliterella CENA595 (Cyanobacteria) || bmcType=CsomeBCy (sat)  || 212aa || [A0A0D8ZLW0]  ccmP || kelleyGreen</name><annotation><desc>4seqs_id80 || ccmP || bestHMM=Tdp_kelleyGreen_true-ccmP</desc></annotation></sequence></clade></clade></clade><clade><branch_length>0.030195</branch_length><color><red>0</red><green>147</green><blue>55</blue></color><clade><name>Oscil6304_5272</name><branch_length>0.068918</branch_length><color><red>0</red><green>147</green><blue>55</blue></color><taxonomy><scientific_name>Cyanobacteria</scientific_name><common_name>Oscillatoria PCC 6304</common_name><synonym>T_ccmp</synonym></taxonomy><sequence><symbol>CsomeBCy</symbol><name>Oscillatoria PCC 6304 (Cyanobacteria) || bmcType=CsomeBCy (sat)  || 213aa || [K9TPL4]  ccmP || kelleyGreen</name><annotation><desc>17seqs_id80 || ccmP || bestHMM=Tdp_kelleyGreen_true-ccmP</desc></annotation></sequence></clade><clade><branch_length>0.017076</branch_length><color><red>0</red><green>147</green><blue>55</blue></color><clade><branch_length>0.013</branch_length><color><red>0</red><green>147</green><blue>55</blue></color><clade><branch_length>0.005066</branch_length><color><red>0</red><green>147</green><blue>55</blue></color><clade><name>GEI7407_1631</name><branch_length>0.081011</branch_length><color><red>0</red><green>147</green><blue>55</blue></color><taxonomy><scientific_name>Cyanobacteria</scientific_name><common_name>Geitlerinema PCC 7407</common_name><synonym>T_ccmp</synonym></taxonomy><sequence><symbol>CsomeBCy</symbol><name>Geitlerinema PCC 7407 (Cyanobacteria) || bmcType=CsomeBCy (sat)  || 213aa || [K9S667]  ccmP || kelleyGreen</name><annotation><desc>5seqs_id80 || ccmP || bestHMM=Tdp_kelleyGreen_true-ccmP</desc></annotation></sequence></clade><clade><branch_length>0.01034</branch_length><color><red>0</red><green>147</green><blue>55</blue></color><clade><name>BCR12_09805</name><branch_length>0.135536</branch_length><color><red>0</red><green>147</green><blue>55</blue></color><taxonomy><scientific_name>Cyanobacteria</scientific_name><common_name>Limnothrix P13C2</common_name><synonym>T_ccmp</synonym></taxonomy><sequence><symbol>CsomeBCy</symbol><name>Limnothrix P13C2 (Cyanobacteria) || bmcType=CsomeBCy (sat)  || 239aa || [A0A1C0V7B7]  ccmP || kelleyGreen</name><annotation><desc>4seqs_id98 || 5seqs_id80 || ccmP || bestHMM=Tdp_kelleyGreen_true-ccmP</desc></annotation></sequence></clade><clade><branch_length>0.05612</branch_length><color><red>0</red><green>147</green><blue>55</blue></color><clade><name>AWQ21_08515</name><branch_length>0.066043</branch_length><color><red>0</red><green>147</green><blue>55</blue></color><taxonomy><scientific_name>Cyanobacteria</scientific_name><common_name>Synechococcus PCC 7003</common_name><synonym>T_ccmp</synonym></taxonomy><sequence><symbol>CsomeBCy</symbol><name>Synechococcus PCC 7003 (Cyanobacteria) || bmcType=CsomeBCy (sat)  || 212aa || [A0A1B1TQ02]  ccmP || kelleyGreen</name><annotation><desc>4seqs_id98 || 6seqs_id80 || ccmP || bestHMM=Tdp_kelleyGreen_true-ccmP</desc></annotation></sequence></clade><clade><name>NIES208_13645</name><branch_length>0.06321</branch_length><color><red>0</red><green>147</green><blue>55</blue></color><taxonomy><scientific_name>Cyanobacteria</scientific_name><common_name>Limnothrix IAM M-220</common_name><synonym>T_ccmp</synonym></taxonomy><sequence><symbol>CsomeBCy</symbol><name>Limnothrix IAM M-220 (Cyanobacteria) || bmcType=CsomeBCy (sat)  || 212aa || [A0A1Q4R278]  ccmP || kelleyGreen</name><annotation><desc>6seqs_id80 || ccmP || bestHMM=Tdp_kelleyGreen_true-ccmP</desc></annotation></sequence></clade></clade></clade></clade><clade><branch_length>0.023673</branch_length><color><red>0</red><green>147</green><blue>55</blue></color><clade><name>AUK43_17325</name><branch_length>0.130993</branch_length><color><red>0</red><green>147</green><blue>55</blue></color><taxonomy><scientific_name>Cyanobacteria</scientific_name><common_name>unclassified-Oscillatoriales CG2_30_40_61</common_name><synonym>T_ccmp</synonym></taxonomy><sequence><symbol>CsomeBCy</symbol><name>unclassified-Oscillatoriales CG2_30_40_61 (Cyanobacteria) || bmcType=CsomeBCy (sat)  || 213aa || [A0A1J5G7C5]  ccmP || kelleyGreen</name><annotation><desc>2seqs_id98 || 7seqs_id80 || ccmP || bestHMM=Tdp_kelleyGreen_true-ccmP</desc></annotation></sequence></clade><clade><branch_length>0.012284</branch_length><color><red>0</red><green>147</green><blue>55</blue></color><clade><name>AFK68_14500</name><branch_length>0.102085</branch_length><color><red>0</red><green>147</green><blue>55</blue></color><taxonomy><scientific_name>Cyanobacteria</scientific_name><common_name>Hydrocoleum CS-953</common_name><synonym>T_ccmp</synonym></taxonomy><sequence><symbol>CsomeBCy</symbol><name>Hydrocoleum CS-953 (Cyanobacteria) || bmcType=CsomeBCy (sat)  || 212aa || [A0A261KQQ5]  ccmP || kelleyGreen</name><annotation><desc>6seqs_id80 || ccmP || bestHMM=Tdp_kelleyGreen_true-ccmP</desc></annotation></sequence></clade><clade><branch_length>0.031286</branch_length><color><red>0</red><green>147</green><blue>55</blue></color><clade><name>AM228_13795</name><branch_length>0.061056</branch_length><color><red>0</red><green>147</green><blue>55</blue></color><taxonomy><scientific_name>Cyanobacteria</scientific_name><common_name>Planktothricoides SR001</common_name><synonym>T_ccmp</synonym></taxonomy><sequence><symbol>CsomeBCy</symbol><name>Planktothricoides SR001 (Cyanobacteria) || bmcType=CsomeBCy (sat)  || 219aa || [A0A0M1JST4]  ccmP || kelleyGreen</name><annotation><desc>17seqs_id80 || ccmP || bestHMM=Tdp_kelleyGreen_true-ccmP</desc></annotation></sequence></clade><clade><branch_length>0.05127</branch_length><color><red>0</red><green>147</green><blue>55</blue></color><clade><name>BI308_02235</name><branch_length>0.019773</branch_length><color><red>0</red><green>147</green><blue>55</blue></color><taxonomy><scientific_name>Cyanobacteria</scientific_name><common_name>Roseofilum AO1-A</common_name><synonym>T_ccmp</synonym></taxonomy><sequence><symbol>CsomeBCy</symbol><name>Roseofilum AO1-A (Cyanobacteria) || bmcType=CsomeBCy (sat)  || 226aa || [A0A1L9QXE0]  ccmP || kelleyGreen</name><annotation><desc>17seqs_id80 || ccmP || bestHMM=Tdp_kelleyGreen_true-ccmP</desc></annotation></sequence></clade><clade><name>DD761_09860</name><branch_length>0.074179</branch_length><color><red>0</red><green>147</green><blue>55</blue></color><taxonomy><scientific_name>Cyanobacteria</scientific_name><common_name>unclassified-Cyanobacteria UBA11691</common_name><synonym>T_ccmp</synonym></taxonomy><sequence><symbol>CsomeBCy</symbol><name>unclassified-Cyanobacteria UBA11691 (Cyanobacteria) || bmcType=CsomeBCy (sat)  || 212aa || [A0A357A9L5]  ccmP || kelleyGreen</name><annotation><desc>17seqs_id80 || ccmP || bestHMM=Tdp_kelleyGreen_true-ccmP</desc></annotation></sequence></clade></clade></clade></clade></clade></clade><clade><branch_length>0.007395</branch_length><color><red>0</red><green>147</green><blue>55</blue></color><clade><branch_length>0.036043</branch_length><color><red>0</red><green>147</green><blue>55</blue></color><clade><name>L8106_11522</name><branch_length>0.048505</branch_length><color><red>0</red><green>147</green><blue>55</blue></color><taxonomy><scientific_name>Cyanobacteria</scientific_name><common_name>Lyngbya PCC8106</common_name><synonym>T_ccmp</synonym></taxonomy><sequence><symbol>CsomeBCy</symbol><name>Lyngbya PCC8106 (Cyanobacteria) || bmcType=CsomeBCy (sat)  || 213aa || [A0YQZ7]  ccmP || kelleyGreen</name><annotation><desc>2seqs_id98 || 17seqs_id80 || ccmP || bestHMM=Tdp_kelleyGreen_true-ccmP</desc></annotation></sequence></clade><clade><name>SPLC1_S410880</name><branch_length>0.064312</branch_length><color><red>0</red><green>147</green><blue>55</blue></color><taxonomy><scientific_name>Cyanobacteria</scientific_name><common_name>Arthrospira C1</common_name><synonym>T_ccmp</synonym></taxonomy><sequence><symbol>CsomeBCy</symbol><name>Arthrospira C1 (Cyanobacteria) || bmcType=CsomeBCy (sat)  || 239aa || [K1W364]  ccmP || kelleyGreen</name><annotation><desc>5seqs_id98 || 17seqs_id80 || ccmP || bestHMM=Tdp_kelleyGreen_true-ccmP</desc></annotation></sequence></clade></clade><clade><branch_length>0.013348</branch_length><color><red>0</red><green>147</green><blue>55</blue></color><clade><branch_length>0.039408</branch_length><color><red>0</red><green>147</green><blue>55</blue></color><clade><name>GLO73106DRAFT_00018020</name><branch_length>0.095998</branch_length><color><red>0</red><green>147</green><blue>55</blue></color><taxonomy><scientific_name>Cyanobacteria</scientific_name><common_name>Gloeocapsa PCC 73106</common_name><synonym>T_ccmp</synonym></taxonomy><sequence><symbol>CsomeBCy</symbol><name>Gloeocapsa PCC 73106 (Cyanobacteria) || bmcType=CsomeBCy (sat)  || 206aa || [L8LKE4]  ccmP || kelleyGreen</name><annotation><desc>30seqs_id80 || ccmP || bestHMM=Tdp_kelleyGreen_true-ccmP</desc></annotation></sequence></clade><clade><name>PROH_11595</name><branch_length>0.165139</branch_length><color><red>0</red><green>147</green><blue>55</blue></color><taxonomy><scientific_name>Cyanobacteria</scientific_name><common_name>Prochlorothrix PCC 9006</common_name><synonym>T_ccmp</synonym></taxonomy><sequence><symbol>CsomeBCy</symbol><name>Prochlorothrix PCC 9006 (Cyanobacteria) || bmcType=CsomeBCy (sat)  || 212aa || [A0A0M2PUZ3]  ccmP || kelleyGreen</name><annotation><desc>ccmP || bestHMM=Tdp_kelleyGreen_true-ccmP</desc></annotation></sequence></clade></clade><clade><branch_length>0.012827</branch_length><color><red>0</red><green>147</green><blue>55</blue></color><clade><name>BH720_25360</name><branch_length>0.049631</branch_length><color><red>0</red><green>147</green><blue>55</blue></color><taxonomy><scientific_name>Cyanobacteria</scientific_name><common_name>Desertifilum IPPAS B-1220</common_name><synonym>T_ccmp</synonym></taxonomy><sequence><symbol>CsomeBCy</symbol><name>Desertifilum IPPAS B-1220 (Cyanobacteria) || bmcType=CsomeBCy (sat)  || 213aa || [A0A1E5QCP7]  ccmP || kelleyGreen</name><annotation><desc>17seqs_id80 || ccmP || bestHMM=Tdp_kelleyGreen_true-ccmP</desc></annotation></sequence></clade><clade><branch_length>0.025373</branch_length><color><red>0</red><green>147</green><blue>55</blue></color><clade><name>STA3757_07500</name><branch_length>0.038996</branch_length><color><red>0</red><green>147</green><blue>55</blue></color><taxonomy><scientific_name>Cyanobacteria</scientific_name><common_name>Stanieria NIES-3757</common_name><synonym>T_ccmp</synonym></taxonomy><sequence><symbol>CsomeBCy</symbol><name>Stanieria NIES-3757 (Cyanobacteria) || bmcType=CsomeBCy (sat)  || 213aa || [A0A140K209]  ccmP || kelleyGreen</name><annotation><desc>2seqs_id98 || 30seqs_id80 || ccmP || bestHMM=Tdp_kelleyGreen_true-ccmP</desc></annotation></sequence></clade><clade><branch_length>0.003609</branch_length><color><red>0</red><green>147</green><blue>55</blue></color><clade><branch_length>0.056274</branch_length><color><red>0</red><green>147</green><blue>55</blue></color><clade><name>AA637_10040</name><branch_length>0.033845</branch_length><color><red>0</red><green>147</green><blue>55</blue></color><taxonomy><scientific_name>Cyanobacteria</scientific_name><common_name>Cyanobacterium HL-69</common_name><synonym>T_ccmp</synonym></taxonomy><sequence><symbol>CsomeBCy</symbol><name>Cyanobacterium HL-69 (Cyanobacteria) || bmcType=CsomeBCy (sat)  || 212aa || [A0A2K8WQV4]  ccmP || kelleyGreen</name><annotation><desc>30seqs_id80 || ccmP || bestHMM=Tdp_kelleyGreen_true-ccmP</desc></annotation></sequence></clade><clade><name>GM3709_2898</name><branch_length>0.062463</branch_length><color><red>0</red><green>147</green><blue>55</blue></color><taxonomy><scientific_name>Cyanobacteria</scientific_name><common_name>Geminocystis NIES-3709</common_name><synonym>T_ccmp</synonym></taxonomy><sequence><symbol>CsomeBCy</symbol><name>Geminocystis NIES-3709 (Cyanobacteria) || bmcType=CsomeBCy (sat)  || 212aa || [A0A0D6ATA2]  ccmP || kelleyGreen</name><annotation><desc>17seqs_id80 || ccmP || bestHMM=Tdp_kelleyGreen_true-ccmP</desc></annotation></sequence></clade></clade><clade><branch_length>0.028129</branch_length><color><red>0</red><green>147</green><blue>55</blue></color><clade><branch_length>0.036084</branch_length><color><red>0</red><green>147</green><blue>55</blue></color><clade><name>CY0110_28539</name><branch_length>0.040506</branch_length><color><red>0</red><green>147</green><blue>55</blue></color><taxonomy><scientific_name>Cyanobacteria</scientific_name><common_name>Cyanothece CCY0110</common_name><synonym>T_ccmp</synonym></taxonomy><sequence><symbol>CsomeBCy</symbol><name>Cyanothece CCY0110 (Cyanobacteria) || bmcType=CsomeBCy (sat)  || 212aa || [A3IML6]  ccmP || kelleyGreen</name><annotation><desc>2seqs_id98 || 30seqs_id80 || ccmP || bestHMM=Tdp_kelleyGreen_true-ccmP</desc></annotation></sequence></clade><clade><name>PCC8801_4051</name><branch_length>0.048877</branch_length><color><red>0</red><green>147</green><blue>55</blue></color><taxonomy><scientific_name>Cyanobacteria</scientific_name><common_name>Cyanothece PCC 8801</common_name><synonym>T_ccmp</synonym></taxonomy><sequence><symbol>CsomeBCy</symbol><name>Cyanothece PCC 8801 (Cyanobacteria) || bmcType=CsomeBCy (sat)  || 213aa || [B7K5T5]  ccmP || kelleyGreen</name><annotation><desc>30seqs_id80 || ccmP || bestHMM=Tdp_kelleyGreen_true-ccmP</desc></annotation></sequence></clade></clade><clade><branch_length>0.01583</branch_length><color><red>0</red><green>147</green><blue>55</blue></color><clade><name>PCC7424_3094</name><branch_length>0.04151</branch_length><color><red>0</red><green>147</green><blue>55</blue></color><taxonomy><scientific_name>Cyanobacteria</scientific_name><common_name>Cyanothece PCC 7424</common_name><synonym>T_ccmp</synonym></taxonomy><sequence><symbol>CsomeBCy</symbol><name>Cyanothece PCC 7424 (Cyanobacteria) || bmcType=CsomeBCy (sat)  || 213aa || [B7KBE0]  ccmP || kelleyGreen</name><annotation><desc>30seqs_id80 || ccmP || bestHMM=Tdp_kelleyGreen_true-ccmP</desc></annotation></sequence></clade><clade><branch_length>0.009535</branch_length><color><red>0</red><green>147</green><blue>55</blue></color><clade><name>O77CONTIG1_02269</name><branch_length>0.155484</branch_length><color><red>0</red><green>147</green><blue>55</blue></color><taxonomy><scientific_name>Cyanobacteria</scientific_name><common_name>Leptolyngbya O-77</common_name><synonym>T_ccmp</synonym></taxonomy><sequence><symbol>CsomeBCy</symbol><name>Leptolyngbya O-77 (Cyanobacteria) || bmcType=CsomeBCy (sat)  || 192aa || [A0A0X8WUJ6]  ccmP || kelleyGreen</name><annotation><desc>ccmP || bestHMM=Tdp_kelleyGreen_true-ccmP</desc></annotation></sequence></clade><clade><branch_length>0.025473</branch_length><color><red>0</red><green>147</green><blue>55</blue></color><clade><name>NIES593_09470</name><branch_length>0.057459</branch_length><color><red>0</red><green>147</green><blue>55</blue></color><taxonomy><scientific_name>Cyanobacteria</scientific_name><common_name>Hydrococcus NIES-593</common_name><synonym>T_ccmp</synonym></taxonomy><sequence><symbol>CsomeBCy</symbol><name>Hydrococcus NIES-593 (Cyanobacteria) || bmcType=CsomeBCy (sat)  || 213aa || [A0A1U7HIR8]  ccmP || kelleyGreen</name><annotation><desc>2seqs_id98 || 67seqs_id80 || ccmP || bestHMM=Tdp_kelleyGreen_true-ccmP</desc></annotation></sequence></clade><clade><branch_length>0.025153</branch_length><color><red>0</red><green>147</green><blue>55</blue></color><clade><branch_length>1.0E-6</branch_length><color><red>0</red><green>147</green><blue>55</blue></color><clade><name>C7H19_22115</name><branch_length>0.062895</branch_length><color><red>0</red><green>147</green><blue>55</blue></color><taxonomy><scientific_name>Cyanobacteria</scientific_name><common_name>Aphanothece CCALA 016</common_name><synonym>T_ccmp</synonym></taxonomy><sequence><symbol>CsomeBCy</symbol><name>Aphanothece CCALA 016 (Cyanobacteria) || bmcType=CsomeBCy (sat)  || 213aa || [A0A2T1LRW8]  ccmP || kelleyGreen</name><annotation><desc>67seqs_id80 || ccmP || bestHMM=Tdp_kelleyGreen_true-ccmP</desc></annotation></sequence></clade><clade><name>DCF12_06735</name><branch_length>0.097319</branch_length><color><red>0</red><green>147</green><blue>55</blue></color><taxonomy><scientific_name>Cyanobacteria</scientific_name><common_name>Snowella (DCF12)</common_name><synonym>T_ccmp</synonym></taxonomy><sequence><symbol>CsomeBCy</symbol><name>Snowella (DCF12) (Cyanobacteria) || bmcType=CsomeBCy (sat)  || 213aa || [A0A2W7B8U8]  ccmP || kelleyGreen</name><annotation><desc>ccmP || bestHMM=Tdp_kelleyGreen_true-ccmP</desc></annotation></sequence></clade></clade><clade><branch_length>0.032847</branch_length><color><red>0</red><green>147</green><blue>55</blue></color><clade><name>BEST7613_5680</name><branch_length>0.113821</branch_length><color><red>0</red><green>147</green><blue>55</blue></color><taxonomy><scientific_name>Firmicutes</scientific_name><common_name>Bacillus BEST7613</common_name><synonym>T_ccmp</synonym></taxonomy><sequence><symbol>CsomeBCy</symbol><name>Bacillus BEST7613 (Firmicutes) || bmcType=CsomeBCy (sat)  || 213aa || [L8AT35]  ccmP || kelleyGreen</name><annotation><desc>2seqs_id98 || 30seqs_id80 || ccmP || bestHMM=Tdp_kelleyGreen_true-ccmP</desc></annotation></sequence></clade><clade><branch_length>0.035864</branch_length><color><red>0</red><green>147</green><blue>55</blue></color><clade><name>NIES298_06260</name><branch_length>0.070429</branch_length><color><red>0</red><green>147</green><blue>55</blue></color><taxonomy><scientific_name>Cyanobacteria</scientific_name><common_name>Microcystis NIES-298</common_name><synonym>T_ccmp</synonym></taxonomy><sequence><symbol>CsomeBCy</symbol><name>Microcystis NIES-298 (Cyanobacteria) || bmcType=CsomeBCy (sat)  || 228aa || [A0A2I9D023]  ccmP || kelleyGreen</name><annotation><desc>62seqs_id98 || 67seqs_id80 || ccmP || bestHMM=Tdp_kelleyGreen_true-ccmP</desc></annotation></sequence></clade><clade><branch_length>0.025852</branch_length><color><red>0</red><green>147</green><blue>55</blue></color><clade><name>C7B62_13765</name><branch_length>0.085849</branch_length><color><red>0</red><green>147</green><blue>55</blue></color><taxonomy><scientific_name>Cyanobacteria</scientific_name><common_name>Pleurocapsa CCALA 161</common_name><synonym>T_ccmp</synonym></taxonomy><sequence><symbol>CsomeBCy</symbol><name>Pleurocapsa CCALA 161 (Cyanobacteria) || bmcType=CsomeBCy (sat)  || 212aa || [A0A2T1CLY9]  ccmP || kelleyGreen</name><annotation><desc>30seqs_id80 || ccmP || bestHMM=Tdp_kelleyGreen_true-ccmP</desc></annotation></sequence></clade><clade><name>Synpcc7942_0520</name><branch_length>0.138067</branch_length><color><red>0</red><green>147</green><blue>55</blue></color><taxonomy><scientific_name>Cyanobacteria</scientific_name><common_name>Synechococcus PCC 7942</common_name><synonym>T_ccmp</synonym></taxonomy><sequence><symbol>CsomeBCy</symbol><name>Synechococcus PCC 7942 (Cyanobacteria) || bmcType=CsomeBCy (sat)  || 213aa || [Q31QW7] 5LSR ccmP || kelleyGreen</name><annotation><desc>2seqs_id98 || 2seqs_id80 || ccmP || bestHMM=Tdp_kelleyGreen_true-ccmP</desc></annotation></sequence></clade></clade></clade></clade></clade></clade></clade></clade></clade></clade></clade></clade></clade></clade></clade></clade></clade></clade></clade></clade></clade></clade></clade></clade></clade></clade></clade></clade></clade></clade></clade></clade></clade></clade></clade></clade></clade></clade></clade></clade></clade></clade></clade></clade></clade></clade></clade></phylogeny></phyloxml>
