# Supplementary material for: A catalog of the diversity and ubiquity of bacterial microcompartments
Source: Nat Commun. 2021 Jun 21;12:3809. doi: 10.1038/s41467-021-24126-4 (PMC8217296; doi:10.1038/s41467-021-24126-4)
Supplement: Supplementary file 6 — Supplementary Data 4 [file 41467_2021_24126_MOESM6_ESM.zip › Supplementary_Data_Shell_protein_tree_xml_files/BMC_Ts_MM49.phyloxml]

<phyloxml xmlns:xsi="http://www.w3.org/2001/XMLSchema-instance" xmlns="http://www.phyloxml.org" xsi:schemaLocation="http://www.phyloxml.org http://www.phyloxml.org/1.20/phyloxml.xsd"><phylogeny rooted="true" rerootable="true"><clade><clade><branch_length>0.516504</branch_length><color><red>142</red><green>118</green><blue>24</blue></color><clade><name>CME04_14205</name><branch_length>0.264328</branch_length><color><red>142</red><green>118</green><blue>24</blue></color><taxonomy><scientific_name>Gemmatimonadetes</scientific_name><common_name>unclassified-Gemmatimonadaceae (CME04)</common_name><synonym>T_test7</synonym></taxonomy><sequence><symbol>MUF2</symbol><name>unclassified-Gemmatimonadaceae (CME04) (Gemmatimonadetes) || bmcType=MUF2 (main)  || 194aa || [A0A2E8H4Z3]   || hazel</name><annotation><desc> || bestHMM=Ts_hazel</desc></annotation></sequence></clade><clade><branch_length>0.061206</branch_length><color><red>142</red><green>118</green><blue>24</blue></color><clade><name>CME13_09850</name><branch_length>0.303645</branch_length><color><red>142</red><green>118</green><blue>24</blue></color><taxonomy><scientific_name>Gemmatimonadetes</scientific_name><common_name>unclassified-Gemmatimonadetes (CME13)</common_name><synonym>T_test7</synonym></taxonomy><sequence><symbol>MUF2</symbol><name>unclassified-Gemmatimonadetes (CME13) (Gemmatimonadetes) || bmcType=MUF2 (main)  || 194aa || [A0A2E9MEX1]   || hazel</name><annotation><desc>3seqs_id98 || 3seqs_id80 ||  || bestHMM=Ts_hazel</desc></annotation></sequence></clade><clade><branch_length>0.153333</branch_length><color><red>142</red><green>118</green><blue>24</blue></color><clade><name>CME25_02550</name><branch_length>0.296171</branch_length><color><red>142</red><green>118</green><blue>24</blue></color><taxonomy><scientific_name>Gemmatimonadetes</scientific_name><common_name>unclassified-Gemmatimonadetes (CME25)</common_name><synonym>T_test7</synonym></taxonomy><sequence><symbol>MUF2</symbol><name>unclassified-Gemmatimonadetes (CME25) (Gemmatimonadetes) || bmcType=MUF2 (sat)  || 187aa || [A0A2E3IX57]   || hazel</name><annotation><desc> || bestHMM=Ts_hazel</desc></annotation></sequence></clade><clade><branch_length>0.030147</branch_length><color><red>142</red><green>118</green><blue>24</blue></color><clade><name>CME20_01425</name><branch_length>0.192348</branch_length><color><red>142</red><green>118</green><blue>24</blue></color><taxonomy><scientific_name>Gemmatimonadetes</scientific_name><common_name>unclassified-Gemmatimonadetes (CME20)</common_name><synonym>T_test7</synonym></taxonomy><sequence><symbol>MUF2</symbol><name>unclassified-Gemmatimonadetes (CME20) (Gemmatimonadetes) || bmcType=MUF2 (main)  || 192aa || [A0A2E7JHL9]   || hazel</name><annotation><desc> || bestHMM=Ts_hazel</desc></annotation></sequence></clade><clade><branch_length>0.117337</branch_length><color><red>142</red><green>118</green><blue>24</blue></color><clade><name>CME28_01115</name><branch_length>0.127664</branch_length><color><red>142</red><green>118</green><blue>24</blue></color><taxonomy><scientific_name>Gemmatimonadetes</scientific_name><common_name>unclassified-Gemmatimonadetes (CME28)</common_name><synonym>T_test7</synonym></taxonomy><sequence><symbol>MUF2</symbol><name>unclassified-Gemmatimonadetes (CME28) (Gemmatimonadetes) || bmcType=MUF2 (sat)  || 193aa || [A0A2E6CDL2]   || hazel</name><annotation><desc> || bestHMM=Ts_hazel</desc></annotation></sequence></clade><clade><name>CME10_03335</name><branch_length>0.326758</branch_length><color><red>142</red><green>118</green><blue>24</blue></color><taxonomy><scientific_name>Gemmatimonadetes</scientific_name><common_name>unclassified-Gemmatimonadetes (CME10)</common_name><synonym>T_test7</synonym></taxonomy><sequence><symbol>MUF2</symbol><name>unclassified-Gemmatimonadetes (CME10) (Gemmatimonadetes) || bmcType=MUF2 (main)  || 193aa || [A0A2D8U933]   || hazel</name><annotation><desc> || bestHMM=Ts_hazel</desc></annotation></sequence></clade></clade></clade></clade></clade></clade><clade><branch_length>0.516504</branch_length><color><red>142</red><green>118</green><blue>24</blue></color><clade><branch_length>0.134335</branch_length><color><red>142</red><green>118</green><blue>24</blue></color><clade><branch_length>0.114072</branch_length><color><red>178</red><green>153</green><blue>110</blue></color><clade><branch_length>0.149801</branch_length><color><red>115</red><green>92</green><blue>18</blue></color><clade><name>C8C78_13227</name><branch_length>2.365975</branch_length><color><red>115</red><green>92</green><blue>18</blue></color><taxonomy><scientific_name>Firmicutes</scientific_name><common_name>Halanaerobium WG6 (C8C78)</common_name><synonym>T_pvm</synonym></taxonomy><sequence><symbol>GRM5like</symbol><name>Halanaerobium WG6 (C8C78) (Firmicutes) || bmcType=GRM5like (main)  || 206aa || [A0A1G6KHF1]   || mud</name><annotation><desc>2seqs_id98 || 2seqs_id80 ||  || bestHMM=Ts_mud</desc></annotation></sequence></clade><clade><branch_length>0.246356</branch_length><color><red>115</red><green>92</green><blue>18</blue></color><clade><branch_length>0.101955</branch_length><color><red>115</red><green>92</green><blue>18</blue></color><clade><name>CMJ20_08860</name><branch_length>0.515096</branch_length><color><red>115</red><green>92</green><blue>18</blue></color><taxonomy><scientific_name>Planctomycetes</scientific_name><common_name>unclassified-Phycisphaeraceae (CMJ20)</common_name><synonym>T_pvm</synonym></taxonomy><sequence><symbol>PVM</symbol><name>unclassified-Phycisphaeraceae (CMJ20) (Planctomycetes) || bmcType=PVM (main)  || 207aa || [A0A2E5G5H6]   || mud</name><annotation><desc> || bestHMM=Ts_mud</desc></annotation></sequence></clade><clade><branch_length>0.330539</branch_length><color><red>115</red><green>92</green><blue>18</blue></color><clade><name>CMJ78_27085</name><branch_length>0.119626</branch_length><color><red>115</red><green>92</green><blue>18</blue></color><taxonomy><scientific_name>Planctomycetes</scientific_name><common_name>unclassified-Planctomycetaceae (CMJ78)</common_name><synonym>T_pvm</synonym></taxonomy><sequence><symbol>PVM</symbol><name>unclassified-Planctomycetaceae (CMJ78) (Planctomycetes) || bmcType=PVM (sat)  || 202aa || [A0A2E7DB83]   || mud</name><annotation><desc> || bestHMM=Ts_mud</desc></annotation></sequence></clade><clade><name>DDY91_20905</name><branch_length>0.23672</branch_length><color><red>115</red><green>92</green><blue>18</blue></color><taxonomy><scientific_name>Planctomycetes</scientific_name><common_name>unclassified-Planctomycetaceae (DDY91)</common_name><synonym>T_pvm</synonym></taxonomy><sequence><symbol>PVM</symbol><name>unclassified-Planctomycetaceae (DDY91) (Planctomycetes) || bmcType=PVM (sat)  || 210aa || [A0A353ZGG5]   || mud</name><annotation><desc> || bestHMM=Ts_mud</desc></annotation></sequence></clade></clade></clade><clade><branch_length>0.355763</branch_length><color><red>115</red><green>92</green><blue>18</blue></color><clade><branch_length>0.268393</branch_length><color><red>115</red><green>92</green><blue>18</blue></color><clade><name>Acid_2257</name><branch_length>0.025545</branch_length><color><red>115</red><green>92</green><blue>18</blue></color><taxonomy><scientific_name>Acidobacteria</scientific_name><common_name>Ca.Solibacter Ellin6076</common_name><synonym>T_pvm</synonym></taxonomy><sequence><symbol>ACI</symbol><name>Ca.Solibacter Ellin6076 (Acidobacteria) || bmcType=ACI (sat)  || 204aa || [Q025S2]   || mud</name><annotation><desc> || bestHMM=Ts_mud</desc></annotation></sequence></clade><clade><name>SBA3_2560013</name><branch_length>0.175727</branch_length><color><red>115</red><green>92</green><blue>18</blue></color><taxonomy><scientific_name>Acidobacteria</scientific_name><common_name>Ca.Sulfopaludibacter SbA3</common_name><synonym>T_pvm</synonym></taxonomy><sequence><symbol>ACI</symbol><name>Ca.Sulfopaludibacter SbA3 (Acidobacteria) || bmcType=ACI (sat)  || 185aa || [A0A2N9MNN7]   || mud</name><annotation><desc> || bestHMM=Ts_mud</desc></annotation></sequence></clade></clade><clade><branch_length>0.140353</branch_length><color><red>115</red><green>92</green><blue>18</blue></color><clade><name>VN12_25785</name><branch_length>0.318939</branch_length><color><red>115</red><green>92</green><blue>18</blue></color><taxonomy><scientific_name>Planctomycetes</scientific_name><common_name>Pirellula SH-Sr6A</common_name><synonym>T_pvm</synonym></taxonomy><sequence><symbol>PVM</symbol><name>Pirellula SH-Sr6A (Planctomycetes) || bmcType=PVM (sat)  || 233aa || [A0A142Y8H6]   || mud</name><annotation><desc> || bestHMM=Ts_mud</desc></annotation></sequence></clade><clade><branch_length>0.071545</branch_length><color><red>115</red><green>92</green><blue>18</blue></color><clade><branch_length>0.049943</branch_length><color><red>115</red><green>92</green><blue>18</blue></color><clade><name>DD670_06905</name><branch_length>0.255573</branch_length><color><red>115</red><green>92</green><blue>18</blue></color><taxonomy><scientific_name>Planctomycetes</scientific_name><common_name>unclassified-Planctomycetaceae (DD670)</common_name><synonym>T_pvm</synonym></taxonomy><sequence><symbol>PVM</symbol><name>unclassified-Planctomycetaceae (DD670) (Planctomycetes) || bmcType=PVM (sat)  || 208aa || [A0A356EN36]   || mud</name><annotation><desc> || bestHMM=Ts_mud</desc></annotation></sequence></clade><clade><name>Psta_3171</name><branch_length>0.289069</branch_length><color><red>115</red><green>92</green><blue>18</blue></color><taxonomy><scientific_name>Planctomycetes</scientific_name><common_name>Pirellula ATCC 27377</common_name><synonym>T_pvm</synonym></taxonomy><sequence><symbol>PVM</symbol><name>Pirellula ATCC 27377 (Planctomycetes) || bmcType=PVM (sat)  || 211aa || [D2QWN2]   || mud</name><annotation><desc> || bestHMM=Ts_mud</desc></annotation></sequence></clade></clade><clade><branch_length>0.038103</branch_length><color><red>115</red><green>92</green><blue>18</blue></color><clade><branch_length>0.199493</branch_length><color><red>115</red><green>92</green><blue>18</blue></color><clade><name>CMJ59_16380</name><branch_length>0.048748</branch_length><color><red>115</red><green>92</green><blue>18</blue></color><taxonomy><scientific_name>Planctomycetes</scientific_name><common_name>unclassified-Planctomycetaceae (CMJ59)</common_name><synonym>T_pvm</synonym></taxonomy><sequence><symbol>PVM</symbol><name>unclassified-Planctomycetaceae (CMJ59) (Planctomycetes) || bmcType=PVM (sat)  || 210aa || [A0A2E1KPE0]   || mud</name><annotation><desc>3seqs_id80 ||  || bestHMM=Ts_mud</desc></annotation></sequence></clade><clade><branch_length>0.056563</branch_length><color><red>115</red><green>92</green><blue>18</blue></color><clade><name>CMJ75_04540</name><branch_length>0.038317</branch_length><color><red>115</red><green>92</green><blue>18</blue></color><taxonomy><scientific_name>Planctomycetes</scientific_name><common_name>unclassified-Planctomycetaceae (CMJ75)</common_name><synonym>T_pvm</synonym></taxonomy><sequence><symbol>incomplete</symbol><name>unclassified-Planctomycetaceae (CMJ75) (Planctomycetes) || bmcType=incomplete (sat) (omitted) || 242aa || [A0A2E3MNM7]   || mud</name><annotation><desc>3seqs_id80 ||  || bestHMM=Ts_mud</desc></annotation></sequence></clade><clade><name>CMJ70_11855</name><branch_length>0.064724</branch_length><color><red>115</red><green>92</green><blue>18</blue></color><taxonomy><scientific_name>Planctomycetes</scientific_name><common_name>unclassified-Planctomycetaceae (CMJ70)</common_name><synonym>T_pvm</synonym></taxonomy><sequence><symbol>PVM</symbol><name>unclassified-Planctomycetaceae (CMJ70) (Planctomycetes) || bmcType=PVM (sat)  || 173aa || [A0A2E7L7B2]   || mud</name><annotation><desc>3seqs_id80 ||  || bestHMM=Ts_mud</desc></annotation></sequence></clade></clade></clade><clade><branch_length>0.062528</branch_length><color><red>115</red><green>92</green><blue>18</blue></color><clade><name>CMJ64_20045</name><branch_length>0.080468</branch_length><color><red>115</red><green>92</green><blue>18</blue></color><taxonomy><scientific_name>Planctomycetes</scientific_name><common_name>unclassified-Planctomycetaceae (CMJ64)</common_name><synonym>T_pvm</synonym></taxonomy><sequence><symbol>PVM</symbol><name>unclassified-Planctomycetaceae (CMJ64) (Planctomycetes) || bmcType=PVM (sat)  || 212aa || [A0A2E8D6H7]   || mud</name><annotation><desc> || bestHMM=Ts_mud</desc></annotation></sequence></clade><clade><branch_length>0.152959</branch_length><color><red>115</red><green>92</green><blue>18</blue></color><clade><name>CMM04_13485</name><branch_length>0.241834</branch_length><color><red>115</red><green>92</green><blue>18</blue></color><taxonomy><scientific_name>Planctomycetes</scientific_name><common_name>Rhodopirellula (CMM04)</common_name><synonym>T_pvm</synonym></taxonomy><sequence><symbol>PVM</symbol><name>Rhodopirellula (CMM04) (Planctomycetes) || bmcType=PVM (sat)  || 223aa || [A0A2E4MA25]   || mud</name><annotation><desc>3seqs_id98 || 3seqs_id80 ||  || bestHMM=Ts_mud</desc></annotation></sequence></clade><clade><branch_length>0.169216</branch_length><color><red>115</red><green>92</green><blue>18</blue></color><clade><name>CMJ82_09615</name><branch_length>0.026696</branch_length><color><red>115</red><green>92</green><blue>18</blue></color><taxonomy><scientific_name>Planctomycetes</scientific_name><common_name>unclassified-Planctomycetaceae (CMJ82)</common_name><synonym>T_pvm</synonym></taxonomy><sequence><symbol>PVM</symbol><name>unclassified-Planctomycetaceae (CMJ82) (Planctomycetes) || bmcType=PVM (sat)  || 208aa || [A0A2E5KB65]   || mud</name><annotation><desc>7seqs_id80 ||  || bestHMM=Ts_mud</desc></annotation></sequence></clade><clade><branch_length>0.030779</branch_length><color><red>115</red><green>92</green><blue>18</blue></color><clade><branch_length>0.057811</branch_length><color><red>115</red><green>92</green><blue>18</blue></color><clade><name>CMJ79_00405</name><branch_length>0.046817</branch_length><color><red>115</red><green>92</green><blue>18</blue></color><taxonomy><scientific_name>Planctomycetes</scientific_name><common_name>unclassified-Planctomycetaceae (CMJ79)</common_name><synonym>T_pvm</synonym></taxonomy><sequence><symbol>PVM</symbol><name>unclassified-Planctomycetaceae (CMJ79) (Planctomycetes) || bmcType=PVM (sat)  || 208aa || [A0A2E6MT44]   || mud</name><annotation><desc>7seqs_id80 ||  || bestHMM=Ts_mud</desc></annotation></sequence></clade><clade><name>CMM03_05365</name><branch_length>0.05797</branch_length><color><red>115</red><green>92</green><blue>18</blue></color><taxonomy><scientific_name>Planctomycetes</scientific_name><common_name>Rhodopirellula (CMM03)</common_name><synonym>T_pvm</synonym></taxonomy><sequence><symbol>PVM</symbol><name>Rhodopirellula (CMM03) (Planctomycetes) || bmcType=PVM (sat)  || 208aa || [A0A2D9Z4S3]   || mud</name><annotation><desc>2seqs_id98 || 7seqs_id80 ||  || bestHMM=Ts_mud</desc></annotation></sequence></clade></clade><clade><branch_length>0.025784</branch_length><color><red>115</red><green>92</green><blue>18</blue></color><clade><name>CMM02_11455</name><branch_length>0.036706</branch_length><color><red>115</red><green>92</green><blue>18</blue></color><taxonomy><scientific_name>Planctomycetes</scientific_name><common_name>Rhodopirellula (CMM02)</common_name><synonym>T_pvm</synonym></taxonomy><sequence><symbol>PVM</symbol><name>Rhodopirellula (CMM02) (Planctomycetes) || bmcType=PVM (sat)  || 208aa || [A0A2E0SA80]   || mud</name><annotation><desc>7seqs_id80 ||  || bestHMM=Ts_mud</desc></annotation></sequence></clade><clade><branch_length>0.027573</branch_length><color><red>115</red><green>92</green><blue>18</blue></color><clade><name>CMJ60_04725</name><branch_length>0.022182</branch_length><color><red>115</red><green>92</green><blue>18</blue></color><taxonomy><scientific_name>Planctomycetes</scientific_name><common_name>unclassified-Planctomycetaceae (CMJ60)</common_name><synonym>T_pvm</synonym></taxonomy><sequence><symbol>incomplete</symbol><name>unclassified-Planctomycetaceae (CMJ60) (Planctomycetes) || bmcType=incomplete (sat) (omitted) || 208aa || [A0A2E2AR21]   || mud</name><annotation><desc>7seqs_id80 ||  || bestHMM=Ts_mud</desc></annotation></sequence></clade><clade><name>CMJ76_16120</name><branch_length>0.034336</branch_length><color><red>115</red><green>92</green><blue>18</blue></color><taxonomy><scientific_name>Planctomycetes</scientific_name><common_name>unclassified-Planctomycetaceae (CMJ76)</common_name><synonym>T_pvm</synonym></taxonomy><sequence><symbol>PVM</symbol><name>unclassified-Planctomycetaceae (CMJ76) (Planctomycetes) || bmcType=PVM (sat)  || 208aa || [A0A2E3DPF8]   || mud</name><annotation><desc>7seqs_id80 ||  || bestHMM=Ts_mud</desc></annotation></sequence></clade></clade></clade></clade></clade></clade></clade></clade></clade></clade></clade></clade></clade><clade><branch_length>0.457221</branch_length><color><red>178</red><green>153</green><blue>110</blue></color><clade><name>BIV18_06880</name><branch_length>0.169134</branch_length><color><red>178</red><green>153</green><blue>110</blue></color><taxonomy><scientific_name>Firmicutes</scientific_name><common_name>Peptoniphilus 12936</common_name><synonym>T_grm</synonym></taxonomy><sequence><symbol>GRM1A</symbol><name>Peptoniphilus 12936 (Firmicutes) || bmcType=GRM1A (main)  || 201aa || [A0A1U7M0R2]   || dust</name><annotation><desc> || 2loci_inTaxon || bestHMM=Ts_dust</desc></annotation></sequence></clade><clade><branch_length>0.051728</branch_length><color><red>178</red><green>153</green><blue>110</blue></color><clade><name>SAMEA3545284_01688</name><branch_length>0.274161</branch_length><color><red>178</red><green>153</green><blue>110</blue></color><taxonomy><scientific_name>Firmicutes</scientific_name><common_name>Eubacterium (SAMEA3545284)</common_name><synonym>T_grm</synonym></taxonomy><sequence><symbol>GRM1A</symbol><name>Eubacterium (SAMEA3545284) (Firmicutes) || bmcType=GRM1A (main)  || 213aa || [A0A1C5SQA5]   || dust</name><annotation><desc> || bestHMM=Ts_dust</desc></annotation></sequence></clade><clade><branch_length>0.057703</branch_length><color><red>178</red><green>153</green><blue>110</blue></color><clade><branch_length>0.03533</branch_length><color><red>178</red><green>153</green><blue>110</blue></color><clade><name>DBY37_06230</name><branch_length>0.065044</branch_length><color><red>178</red><green>153</green><blue>110</blue></color><taxonomy><scientific_name>Proteobacteria</scientific_name><common_name>unclassified-Desulfovibrionaceae (DBY37)</common_name><synonym>T_grm</synonym></taxonomy><sequence><symbol>GRM1B</symbol><name>unclassified-Desulfovibrionaceae (DBY37) (Proteobacteria) || bmcType=GRM1B (main)  || 201aa || [A0A316MUP4]   || dust</name><annotation><desc> || bestHMM=Ts_dust</desc></annotation></sequence></clade><clade><branch_length>0.063596</branch_length><color><red>178</red><green>153</green><blue>110</blue></color><clade><name>SAMN02910291_02006</name><branch_length>0.038887</branch_length><color><red>178</red><green>153</green><blue>110</blue></color><taxonomy><scientific_name>Proteobacteria</scientific_name><common_name>Desulfovibrio DSM 7057 (SAMN02910291)</common_name><synonym>T_grm</synonym></taxonomy><sequence><symbol>GRM1B</symbol><name>Desulfovibrio DSM 7057 (SAMN02910291) (Proteobacteria) || bmcType=GRM1B (main)  || 198aa || [A0A1K1QI73]   || dust</name><annotation><desc>2seqs_id98 || 4seqs_id80 ||  || bestHMM=Ts_dust</desc></annotation></sequence></clade><clade><branch_length>0.042773</branch_length><color><red>178</red><green>153</green><blue>110</blue></color><clade><name>SAMN05192586_103101</name><branch_length>0.061774</branch_length><color><red>178</red><green>153</green><blue>110</blue></color><taxonomy><scientific_name>Proteobacteria</scientific_name><common_name>Desulfovibrio KHC7</common_name><synonym>T_grm</synonym></taxonomy><sequence><symbol>GRM1B</symbol><name>Desulfovibrio KHC7 (Proteobacteria) || bmcType=GRM1B (main)  || 198aa || [A0A1G7JQ92]   || dust</name><annotation><desc>4seqs_id80 ||  || bestHMM=Ts_dust</desc></annotation></sequence></clade><clade><name>KM92DES2_10363</name><branch_length>0.084911</branch_length><color><red>178</red><green>153</green><blue>110</blue></color><taxonomy><scientific_name>Proteobacteria</scientific_name><common_name>Desulfovibrio (KM92DES2)</common_name><synonym>T_grm</synonym></taxonomy><sequence><symbol>GRM1B</symbol><name>Desulfovibrio (KM92DES2) (Proteobacteria) || bmcType=GRM1B (main)  || 198aa || [A0A212J133]   || dust</name><annotation><desc>2seqs_id80 ||  || bestHMM=Ts_dust</desc></annotation></sequence></clade></clade></clade></clade><clade><branch_length>0.035048</branch_length><color><red>178</red><green>153</green><blue>110</blue></color><clade><name>Dde_3284</name><branch_length>0.060933</branch_length><color><red>178</red><green>153</green><blue>110</blue></color><taxonomy><scientific_name>Proteobacteria</scientific_name><common_name>Desulfovibrio G20</common_name><synonym>T_grm</synonym></taxonomy><sequence><symbol>GRM1B</symbol><name>Desulfovibrio G20 (Proteobacteria) || bmcType=GRM1B (main)  || 208aa || [Q30W68]   || dust</name><annotation><desc> || bestHMM=Ts_dust</desc></annotation></sequence></clade><clade><branch_length>0.024653</branch_length><color><red>178</red><green>153</green><blue>110</blue></color><clade><name>MORIYA_2263</name><branch_length>0.168281</branch_length><color><red>178</red><green>153</green><blue>110</blue></color><taxonomy><scientific_name>Proteobacteria</scientific_name><common_name>Moritella DB21MT 5</common_name><synonym>T_grm</synonym></taxonomy><sequence><symbol>GRM1B</symbol><name>Moritella DB21MT 5 (Proteobacteria) || bmcType=GRM1B (main)  || 209aa || [A0A330LRY8]   || dust</name><annotation><desc>2seqs_id80 ||  || bestHMM=Ts_dust</desc></annotation></sequence></clade><clade><branch_length>0.01186</branch_length><color><red>178</red><green>153</green><blue>110</blue></color><clade><branch_length>0.062355</branch_length><color><red>178</red><green>153</green><blue>110</blue></color><clade><name>BA874_13540</name><branch_length>0.056514</branch_length><color><red>178</red><green>153</green><blue>110</blue></color><taxonomy><scientific_name>Proteobacteria</scientific_name><common_name>unclassified-Desulfuromonadales C00003068</common_name><synonym>T_grm</synonym></taxonomy><sequence><symbol>incomplete</symbol><name>unclassified-Desulfuromonadales C00003068 (Proteobacteria) || bmcType=incomplete (sat) (omitted) || 207aa || [A0A1E7IA92]   || dust</name><annotation><desc> || bestHMM=Ts_dust</desc></annotation></sequence></clade><clade><name>SAMN05216233_13411</name><branch_length>0.111946</branch_length><color><red>178</red><green>153</green><blue>110</blue></color><taxonomy><scientific_name>Proteobacteria</scientific_name><common_name>Desulfoluna AA1</common_name><synonym>T_grm</synonym></taxonomy><sequence><symbol>GRM1B</symbol><name>Desulfoluna AA1 (Proteobacteria) || bmcType=GRM1B (sat)  || 205aa || [A0A1G5JMU5]   || dust</name><annotation><desc>22seqs_id80 || 3loci_inTaxon || bestHMM=Ts_dust</desc></annotation></sequence></clade></clade><clade><branch_length>0.039023</branch_length><color><red>178</red><green>153</green><blue>110</blue></color><clade><name>SAMN02745702_01623</name><branch_length>0.031183</branch_length><color><red>178</red><green>153</green><blue>110</blue></color><taxonomy><scientific_name>Proteobacteria</scientific_name><common_name>Desulfovibrio DSM 18034</common_name><synonym>T_grm</synonym></taxonomy><sequence><symbol>GRM1B</symbol><name>Desulfovibrio DSM 18034 (Proteobacteria) || bmcType=GRM1B (main)  || 205aa || [A0A1T4W4Z8]   || dust</name><annotation><desc>3seqs_id80 ||  || bestHMM=Ts_dust</desc></annotation></sequence></clade><clade><branch_length>0.027871</branch_length><color><red>178</red><green>153</green><blue>110</blue></color><clade><branch_length>0.007439</branch_length><color><red>178</red><green>153</green><blue>110</blue></color><clade><name>SAMN06295933_2784</name><branch_length>0.056433</branch_length><color><red>178</red><green>153</green><blue>110</blue></color><taxonomy><scientific_name>Proteobacteria</scientific_name><common_name>Desulfovibrio K3S</common_name><synonym>T_grm</synonym></taxonomy><sequence><symbol>GRM1B</symbol><name>Desulfovibrio K3S (Proteobacteria) || bmcType=GRM1B (main)  || 205aa || [A0A1X7E8H6]   || dust</name><annotation><desc>3seqs_id80 ||  || bestHMM=Ts_dust</desc></annotation></sequence></clade><clade><name>Desal_0466</name><branch_length>0.061025</branch_length><color><red>178</red><green>153</green><blue>110</blue></color><taxonomy><scientific_name>Proteobacteria</scientific_name><common_name>Desulfovibrio DSM 2638</common_name><synonym>T_grm</synonym></taxonomy><sequence><symbol>GRM1B</symbol><name>Desulfovibrio DSM 2638 (Proteobacteria) || bmcType=GRM1B (main)  || 204aa || [C6BX53]   || dust</name><annotation><desc>3seqs_id80 ||  || bestHMM=Ts_dust</desc></annotation></sequence></clade></clade><clade><branch_length>0.012648</branch_length><color><red>178</red><green>153</green><blue>110</blue></color><clade><name>DESAM_21352</name><branch_length>0.04679</branch_length><color><red>178</red><green>153</green><blue>110</blue></color><taxonomy><scientific_name>Proteobacteria</scientific_name><common_name>Desulfovibrio DSM 14728</common_name><synonym>T_grm</synonym></taxonomy><sequence><symbol>GRM1B</symbol><name>Desulfovibrio DSM 14728 (Proteobacteria) || bmcType=GRM1B (main)  || 205aa || [L0RA46]   || dust</name><annotation><desc>3seqs_id80 ||  || bestHMM=Ts_dust</desc></annotation></sequence></clade><clade><name>COA36_05845</name><branch_length>0.098187</branch_length><color><red>178</red><green>153</green><blue>110</blue></color><taxonomy><scientific_name>Proteobacteria</scientific_name><common_name>Desulfotalea (COA36)</common_name><synonym>T_grm</synonym></taxonomy><sequence><symbol>GRM1B</symbol><name>Desulfotalea (COA36) (Proteobacteria) || bmcType=GRM1B (main)  || 204aa || [A0A2G2DVN1]   || dust</name><annotation><desc>4seqs_id80 ||  || bestHMM=Ts_dust</desc></annotation></sequence></clade></clade></clade></clade></clade></clade></clade></clade></clade></clade></clade><clade><branch_length>0.544653</branch_length><color><red>64</red><green>253</green><blue>20</blue></color><clade><name>BRC41_06805</name><branch_length>0.147426</branch_length><color><red>64</red><green>253</green><blue>20</blue></color><taxonomy><scientific_name>Cyanobacteria</scientific_name><common_name>unclassified-Cyanobacteria QH_9_48_43</common_name><synonym>T_ccmo</synonym></taxonomy><sequence><symbol>CsomeBCy</symbol><name>unclassified-Cyanobacteria QH_9_48_43 (Cyanobacteria) || bmcType=CsomeBCy (main)  || 258aa || [A0A2T2RSU1]  ccmO || poisonGreen</name><annotation><desc>ccmO || bestHMM=Ts_poisonGreen_true-ccmO</desc></annotation></sequence></clade><clade><branch_length>0.057229</branch_length><color><red>64</red><green>253</green><blue>20</blue></color><clade><branch_length>0.03116</branch_length><color><red>64</red><green>253</green><blue>20</blue></color><clade><branch_length>0.011913</branch_length><color><red>64</red><green>253</green><blue>20</blue></color><clade><name>GlitD10_2237</name><branch_length>0.20342</branch_length><color><red>64</red><green>253</green><blue>20</blue></color><taxonomy><scientific_name>Cyanobacteria</scientific_name><common_name>Gloeomargarita D10</common_name><synonym>T_ccmo</synonym></taxonomy><sequence><symbol>CsomeBCy</symbol><name>Gloeomargarita D10 (Cyanobacteria) || bmcType=CsomeBCy (sat)  || 252aa || [A0A1J0AF53]  ccmO || poisonGreen</name><annotation><desc>ccmO || bestHMM=Ts_poisonGreen_true-ccmO</desc></annotation></sequence></clade><clade><branch_length>0.026484</branch_length><color><red>64</red><green>253</green><blue>20</blue></color><clade><name>Oscil6304_2007</name><branch_length>0.142433</branch_length><color><red>64</red><green>253</green><blue>20</blue></color><taxonomy><scientific_name>Cyanobacteria</scientific_name><common_name>Oscillatoria PCC 6304</common_name><synonym>T_ccmo</synonym></taxonomy><sequence><symbol>CsomeBCy</symbol><name>Oscillatoria PCC 6304 (Cyanobacteria) || bmcType=CsomeBCy (main)  || 285aa || [K9THR7]  ccmO || poisonGreen</name><annotation><desc>ccmO || bestHMM=Ts_poisonGreen_true-ccmO</desc></annotation></sequence></clade><clade><branch_length>0.030345</branch_length><color><red>64</red><green>253</green><blue>20</blue></color><clade><name>DO97_20935</name><branch_length>0.058929</branch_length><color><red>64</red><green>253</green><blue>20</blue></color><taxonomy><scientific_name>Cyanobacteria</scientific_name><common_name>Neosynechococcus CAUP A 1101</common_name><synonym>T_ccmo</synonym></taxonomy><sequence><symbol>CsomeBCy</symbol><name>Neosynechococcus CAUP A 1101 (Cyanobacteria) || bmcType=CsomeBCy (main)  || 248aa || [A0A098TM07]  ccmO || poisonGreen</name><annotation><desc>ccmO || bestHMM=Ts_poisonGreen_true-ccmO</desc></annotation></sequence></clade><clade><name>C7B76_17495</name><branch_length>0.110135</branch_length><color><red>64</red><green>253</green><blue>20</blue></color><taxonomy><scientific_name>Cyanobacteria</scientific_name><common_name>unclassified-Cyanobacteria CCP2</common_name><synonym>T_ccmo</synonym></taxonomy><sequence><symbol>CsomeBCy</symbol><name>unclassified-Cyanobacteria CCP2 (Cyanobacteria) || bmcType=CsomeBCy (main)  || 257aa || [A0A2T1D0N7]  ccmO || poisonGreen</name><annotation><desc>ccmO || bestHMM=Ts_poisonGreen_true-ccmO</desc></annotation></sequence></clade></clade></clade></clade><clade><branch_length>0.029674</branch_length><color><red>64</red><green>253</green><blue>20</blue></color><clade><name>C1752_02053</name><branch_length>0.112327</branch_length><color><red>64</red><green>253</green><blue>20</blue></color><taxonomy><scientific_name>Cyanobacteria</scientific_name><common_name>Acaryochloris RCC1774</common_name><synonym>T_ccmo</synonym></taxonomy><sequence><symbol>CsomeBCy</symbol><name>Acaryochloris RCC1774 (Cyanobacteria) || bmcType=CsomeBCy (main)  || 246aa || [A0A2W1JJZ9]  ccmO || poisonGreen</name><annotation><desc>ccmO || bestHMM=Ts_poisonGreen_true-ccmO</desc></annotation></sequence></clade><clade><branch_length>0.044975</branch_length><color><red>64</red><green>253</green><blue>20</blue></color><clade><branch_length>0.051007</branch_length><color><red>64</red><green>253</green><blue>20</blue></color><clade><name>C7B65_18065</name><branch_length>0.065162</branch_length><color><red>64</red><green>253</green><blue>20</blue></color><taxonomy><scientific_name>Cyanobacteria</scientific_name><common_name>Phormidesmis ULC007</common_name><synonym>T_ccmo</synonym></taxonomy><sequence><symbol>CsomeBCy</symbol><name>Phormidesmis ULC007 (Cyanobacteria) || bmcType=CsomeBCy (main)  || 288aa || [A0A2T1DAW4]  ccmO || poisonGreen</name><annotation><desc>ccmO || bestHMM=Ts_poisonGreen_true-ccmO</desc></annotation></sequence></clade><clade><branch_length>0.035372</branch_length><color><red>64</red><green>253</green><blue>20</blue></color><clade><name>B0A82_03250</name><branch_length>0.233252</branch_length><color><red>64</red><green>253</green><blue>20</blue></color><taxonomy><scientific_name>Cyanobacteria</scientific_name><common_name>Alkalinema CACIAM 70d</common_name><synonym>T_ccmo</synonym></taxonomy><sequence><symbol>CsomeBCy</symbol><name>Alkalinema CACIAM 70d (Cyanobacteria) || bmcType=CsomeBCy (sat)  || 569aa || [A0A251WKV6]  ccmO || poisonGreen</name><annotation><desc>ccmO || bestHMM=Ts_poisonGreen_true-ccmO</desc></annotation></sequence></clade><clade><branch_length>0.041273</branch_length><color><red>64</red><green>253</green><blue>20</blue></color><clade><name>NIES2135_24630</name><branch_length>0.011149</branch_length><color><red>64</red><green>253</green><blue>20</blue></color><taxonomy><scientific_name>Cyanobacteria</scientific_name><common_name>Leptolyngbya NIES-2135</common_name><synonym>T_ccmo</synonym></taxonomy><sequence><symbol>CsomeBCy</symbol><name>Leptolyngbya NIES-2135 (Cyanobacteria) || bmcType=CsomeBCy (sat)  || 292aa || [A0A1Z4JFV2]  ccmO || poisonGreen</name><annotation><desc>ccmO || bestHMM=Ts_poisonGreen_true-ccmO</desc></annotation></sequence></clade><clade><name>NIES2104_16250</name><branch_length>0.044403</branch_length><color><red>64</red><green>253</green><blue>20</blue></color><taxonomy><scientific_name>Cyanobacteria</scientific_name><common_name>Leptolyngbya NIES-2104</common_name><synonym>T_ccmo</synonym></taxonomy><sequence><symbol>CsomeBCy</symbol><name>Leptolyngbya NIES-2104 (Cyanobacteria) || bmcType=CsomeBCy (sat)  || 305aa || [A0A0N7Z448]  ccmO || poisonGreen</name><annotation><desc>2seqs_id80 || ccmO || bestHMM=Ts_poisonGreen_true-ccmO</desc></annotation></sequence></clade></clade></clade></clade><clade><branch_length>0.06143</branch_length><color><red>64</red><green>253</green><blue>20</blue></color><clade><name>OsccyDRAFT_3150</name><branch_length>0.037078</branch_length><color><red>64</red><green>253</green><blue>20</blue></color><taxonomy><scientific_name>Cyanobacteria</scientific_name><common_name>unclassified-Oscillatoriales JSC-12</common_name><synonym>T_ccmo</synonym></taxonomy><sequence><symbol>CsomeBCy</symbol><name>unclassified-Oscillatoriales JSC-12 (Cyanobacteria) || bmcType=CsomeBCy (main)  || 309aa || [K8GI23]  ccmO || poisonGreen</name><annotation><desc>ccmO || bestHMM=Ts_poisonGreen_true-ccmO</desc></annotation></sequence></clade><clade><branch_length>0.031002</branch_length><color><red>64</red><green>253</green><blue>20</blue></color><clade><name>BST81_19270</name><branch_length>0.09271</branch_length><color><red>64</red><green>253</green><blue>20</blue></color><taxonomy><scientific_name>Cyanobacteria</scientific_name><common_name>Leptolyngbya hensonii</common_name><synonym>T_ccmo</synonym></taxonomy><sequence><symbol>CsomeBCy</symbol><name>Leptolyngbya hensonii (Cyanobacteria) || bmcType=CsomeBCy (main)  || 245aa || [A0A1Q8Z9I8]  ccmO || poisonGreen</name><annotation><desc>ccmO || 2loci_inTaxon || bestHMM=Ts_poisonGreen_true-ccmO</desc></annotation></sequence></clade><clade><branch_length>0.040465</branch_length><color><red>64</red><green>253</green><blue>20</blue></color><clade><name>Cyan7425_1613</name><branch_length>0.087677</branch_length><color><red>64</red><green>253</green><blue>20</blue></color><taxonomy><scientific_name>Cyanobacteria</scientific_name><common_name>Cyanothece PCC 7425</common_name><synonym>T_ccmo</synonym></taxonomy><sequence><symbol>CsomeBCy</symbol><name>Cyanothece PCC 7425 (Cyanobacteria) || bmcType=CsomeBCy (main)  || 256aa || [B8HQJ3]  ccmO || poisonGreen</name><annotation><desc>ccmO || bestHMM=Ts_poisonGreen_true-ccmO</desc></annotation></sequence></clade><clade><branch_length>0.041819</branch_length><color><red>64</red><green>253</green><blue>20</blue></color><clade><name>Syn6312_2018</name><branch_length>0.087269</branch_length><color><red>64</red><green>253</green><blue>20</blue></color><taxonomy><scientific_name>Cyanobacteria</scientific_name><common_name>Synechococcus PCC 6312</common_name><synonym>T_ccmo</synonym></taxonomy><sequence><symbol>CsomeBCy</symbol><name>Synechococcus PCC 6312 (Cyanobacteria) || bmcType=CsomeBCy (sat)  || 271aa || [K9RT81]  ccmO || poisonGreen</name><annotation><desc>ccmO || bestHMM=Ts_poisonGreen_true-ccmO</desc></annotation></sequence></clade><clade><branch_length>0.045288</branch_length><color><red>64</red><green>253</green><blue>20</blue></color><clade><name>tll1148</name><branch_length>1.0E-6</branch_length><color><red>64</red><green>253</green><blue>20</blue></color><taxonomy><scientific_name>Cyanobacteria</scientific_name><common_name>Thermosynechococcus BP-1</common_name><synonym>T_ccmo</synonym></taxonomy><sequence><symbol>incomplete</symbol><name>Thermosynechococcus BP-1 (Cyanobacteria) || bmcType=incomplete (sat) (omitted) || 253aa || [Q8DJS4]  ccmO || poisonGreen</name><annotation><desc>4seqs_id80 || ccmO || bestHMM=Ts_poisonGreen_true-ccmO</desc></annotation></sequence></clade><clade><name>BRW62_06270</name><branch_length>0.022725</branch_length><color><red>64</red><green>253</green><blue>20</blue></color><taxonomy><scientific_name>Cyanobacteria</scientific_name><common_name>Synechococcus PCC 6715</common_name><synonym>T_ccmo</synonym></taxonomy><sequence><symbol>CsomeBCy</symbol><name>Synechococcus PCC 6715 (Cyanobacteria) || bmcType=CsomeBCy (sat)  || 252aa || [A0A2D2Q1N3]  ccmO || poisonGreen</name><annotation><desc>4seqs_id80 || ccmO || bestHMM=Ts_poisonGreen_true-ccmO</desc></annotation></sequence></clade></clade></clade></clade></clade></clade></clade></clade></clade><clade><branch_length>0.004326</branch_length><color><red>64</red><green>253</green><blue>20</blue></color><clade><branch_length>0.027695</branch_length><color><red>64</red><green>253</green><blue>20</blue></color><clade><name>C7B82_11825</name><branch_length>0.063177</branch_length><color><red>64</red><green>253</green><blue>20</blue></color><taxonomy><scientific_name>Cyanobacteria</scientific_name><common_name>Leptolyngbya ULC18</common_name><synonym>T_ccmo</synonym></taxonomy><sequence><symbol>CsomeBCy</symbol><name>Leptolyngbya ULC18 (Cyanobacteria) || bmcType=CsomeBCy (main)  || 268aa || [A0A2T1E997]  ccmO || poisonGreen</name><annotation><desc>ccmO || bestHMM=Ts_poisonGreen_true-ccmO</desc></annotation></sequence></clade><clade><branch_length>0.067965</branch_length><color><red>64</red><green>253</green><blue>20</blue></color><clade><name>UH38_01365</name><branch_length>0.05388</branch_length><color><red>64</red><green>253</green><blue>20</blue></color><taxonomy><scientific_name>Cyanobacteria</scientific_name><common_name>Aliterella CENA595</common_name><synonym>T_ccmo</synonym></taxonomy><sequence><symbol>CsomeBCy</symbol><name>Aliterella CENA595 (Cyanobacteria) || bmcType=CsomeBCy (main)  || 252aa || [A0A0D8ZYG9]  ccmO || poisonGreen</name><annotation><desc>ccmO || bestHMM=Ts_poisonGreen_true-ccmO</desc></annotation></sequence></clade><clade><name>C7B70_09015</name><branch_length>0.057925</branch_length><color><red>64</red><green>253</green><blue>20</blue></color><taxonomy><scientific_name>Cyanobacteria</scientific_name><common_name>Chlorogloea CCALA 695</common_name><synonym>T_ccmo</synonym></taxonomy><sequence><symbol>CsomeBCy</symbol><name>Chlorogloea CCALA 695 (Cyanobacteria) || bmcType=CsomeBCy (main)  || 250aa || [A0A2T1EJG4]  ccmO || poisonGreen</name><annotation><desc>ccmO || bestHMM=Ts_poisonGreen_true-ccmO</desc></annotation></sequence></clade></clade></clade><clade><branch_length>0.00591</branch_length><color><red>64</red><green>253</green><blue>20</blue></color><clade><branch_length>0.029727</branch_length><color><red>64</red><green>253</green><blue>20</blue></color><clade><branch_length>0.023237</branch_length><color><red>64</red><green>253</green><blue>20</blue></color><clade><name>Pse7367_1594</name><branch_length>0.113394</branch_length><color><red>64</red><green>253</green><blue>20</blue></color><taxonomy><scientific_name>Cyanobacteria</scientific_name><common_name>Pseudanabaena PCC 7367</common_name><synonym>T_ccmo</synonym></taxonomy><sequence><symbol>CsomeBCy</symbol><name>Pseudanabaena PCC 7367 (Cyanobacteria) || bmcType=CsomeBCy (main)  || 304aa || [K9SI58]  ccmO || poisonGreen</name><annotation><desc>ccmO || bestHMM=Ts_poisonGreen_true-ccmO</desc></annotation></sequence></clade><clade><branch_length>0.037802</branch_length><color><red>64</red><green>253</green><blue>20</blue></color><clade><branch_length>0.064923</branch_length><color><red>64</red><green>253</green><blue>20</blue></color><clade><name>AFK68_30220</name><branch_length>0.008398</branch_length><color><red>64</red><green>253</green><blue>20</blue></color><taxonomy><scientific_name>Cyanobacteria</scientific_name><common_name>Hydrocoleum CS-953</common_name><synonym>T_ccmo</synonym></taxonomy><sequence><symbol>CsomeBCy</symbol><name>Hydrocoleum CS-953 (Cyanobacteria) || bmcType=CsomeBCy (main)  || 260aa || [A0A261KLC7]  ccmO || poisonGreen</name><annotation><desc>3seqs_id80 || ccmO || bestHMM=Ts_poisonGreen_true-ccmO</desc></annotation></sequence></clade><clade><name>Tery_3846</name><branch_length>0.048395</branch_length><color><red>64</red><green>253</green><blue>20</blue></color><taxonomy><scientific_name>Cyanobacteria</scientific_name><common_name>Trichodesmium IMS101</common_name><synonym>T_ccmo</synonym></taxonomy><sequence><symbol>CsomeBCy</symbol><name>Trichodesmium IMS101 (Cyanobacteria) || bmcType=CsomeBCy (main)  || 258aa || [Q10XY6]  ccmO || poisonGreen</name><annotation><desc>3seqs_id80 || ccmO || bestHMM=Ts_poisonGreen_true-ccmO</desc></annotation></sequence></clade></clade><clade><branch_length>0.037121</branch_length><color><red>64</red><green>253</green><blue>20</blue></color><clade><branch_length>0.101419</branch_length><color><red>64</red><green>253</green><blue>20</blue></color><clade><name>PROH_02080</name><branch_length>0.133103</branch_length><color><red>64</red><green>253</green><blue>20</blue></color><taxonomy><scientific_name>Cyanobacteria</scientific_name><common_name>Prochlorothrix PCC 9006</common_name><synonym>T_ccmo</synonym></taxonomy><sequence><symbol>CsomeBCy</symbol><name>Prochlorothrix PCC 9006 (Cyanobacteria) || bmcType=CsomeBCy (main)  || 264aa || [A0A0M2Q311]  ccmO || poisonGreen</name><annotation><desc>ccmO || bestHMM=Ts_poisonGreen_true-ccmO</desc></annotation></sequence></clade><clade><name>Synpcc7942_1425</name><branch_length>0.181267</branch_length><color><red>64</red><green>253</green><blue>20</blue></color><taxonomy><scientific_name>Cyanobacteria</scientific_name><common_name>Synechococcus PCC 7942</common_name><synonym>T_ccmo</synonym></taxonomy><sequence><symbol>CsomeBCy</symbol><name>Synechococcus PCC 7942 (Cyanobacteria) || bmcType=CsomeBCy (main)  || 276aa || [P46205]  ccmO || poisonGreen</name><annotation><desc>2seqs_id80 || ccmO || bestHMM=Ts_poisonGreen_true-ccmO</desc></annotation></sequence></clade></clade><clade><branch_length>0.082133</branch_length><color><red>64</red><green>253</green><blue>20</blue></color><clade><name>Cha6605_4359</name><branch_length>0.188701</branch_length><color><red>64</red><green>253</green><blue>20</blue></color><taxonomy><scientific_name>Cyanobacteria</scientific_name><common_name>Chamaesiphon PCC 6605</common_name><synonym>T_ccmo</synonym></taxonomy><sequence><symbol>CsomeBCy</symbol><name>Chamaesiphon PCC 6605 (Cyanobacteria) || bmcType=CsomeBCy (main)  || 255aa || [K9UKH1]  ccmO || poisonGreen</name><annotation><desc>2seqs_id98 || 2seqs_id80 || ccmO || bestHMM=Ts_poisonGreen_true-ccmO</desc></annotation></sequence></clade><clade><name>GKIL_0660</name><branch_length>0.23045</branch_length><color><red>64</red><green>253</green><blue>20</blue></color><taxonomy><scientific_name>Cyanobacteria</scientific_name><common_name>Gloeobacter JS1</common_name><synonym>T_ccmo</synonym></taxonomy><sequence><symbol>CsomeBCy</symbol><name>Gloeobacter JS1 (Cyanobacteria) || bmcType=CsomeBCy (main)  || 240aa || [U5QDE5]  ccmO || poisonGreen</name><annotation><desc>ccmO || bestHMM=Ts_poisonGreen_true-ccmO</desc></annotation></sequence></clade></clade></clade></clade></clade><clade><branch_length>0.009447</branch_length><color><red>64</red><green>253</green><blue>20</blue></color><clade><branch_length>0.162649</branch_length><color><red>64</red><green>253</green><blue>20</blue></color><clade><name>BJP36_25500</name><branch_length>0.083156</branch_length><color><red>64</red><green>253</green><blue>20</blue></color><taxonomy><scientific_name>Cyanobacteria</scientific_name><common_name>Moorea JHB</common_name><synonym>T_ccmo</synonym></taxonomy><sequence><symbol>CsomeBCy</symbol><name>Moorea JHB (Cyanobacteria) || bmcType=CsomeBCy (sat)  || 255aa || [A0A1D9G551]  ccmO || poisonGreen</name><annotation><desc>4seqs_id98 || 4seqs_id80 || ccmO || bestHMM=Ts_poisonGreen_true-ccmO</desc></annotation></sequence></clade><clade><branch_length>0.101494</branch_length><color><red>64</red><green>253</green><blue>20</blue></color><clade><name>Mic7113_4198</name><branch_length>0.032145</branch_length><color><red>64</red><green>253</green><blue>20</blue></color><taxonomy><scientific_name>Cyanobacteria</scientific_name><common_name>Microcoleus PCC 7113</common_name><synonym>T_ccmo</synonym></taxonomy><sequence><symbol>CsomeBCy</symbol><name>Microcoleus PCC 7113 (Cyanobacteria) || bmcType=CsomeBCy (main)  || 261aa || [K9WJE7]  ccmO || poisonGreen</name><annotation><desc>12seqs_id80 || ccmO || bestHMM=Ts_poisonGreen_true-ccmO</desc></annotation></sequence></clade><clade><branch_length>0.011251</branch_length><color><red>64</red><green>253</green><blue>20</blue></color><clade><name>DDW51_19575</name><branch_length>0.044933</branch_length><color><red>64</red><green>253</green><blue>20</blue></color><taxonomy><scientific_name>Cyanobacteria</scientific_name><common_name>unclassified-Cyanobacteria UBA11367</common_name><synonym>T_ccmo</synonym></taxonomy><sequence><symbol>CsomeBCy</symbol><name>unclassified-Cyanobacteria UBA11367 (Cyanobacteria) || bmcType=CsomeBCy (sat)  || 255aa || [A0A352XCJ9]  ccmO || poisonGreen</name><annotation><desc>6seqs_id98 || 12seqs_id80 || ccmO || bestHMM=Ts_poisonGreen_true-ccmO</desc></annotation></sequence></clade><clade><branch_length>0.008131</branch_length><color><red>64</red><green>253</green><blue>20</blue></color><clade><name>DCY91_15905</name><branch_length>0.021895</branch_length><color><red>64</red><green>253</green><blue>20</blue></color><taxonomy><scientific_name>Cyanobacteria</scientific_name><common_name>unclassified-Cyanobacteria UBA11370</common_name><synonym>T_ccmo</synonym></taxonomy><sequence><symbol>CsomeBCy</symbol><name>unclassified-Cyanobacteria UBA11370 (Cyanobacteria) || bmcType=CsomeBCy (main)  || 264aa || [A0A350Y833]  ccmO || poisonGreen</name><annotation><desc>3seqs_id98 || 12seqs_id80 || ccmO || bestHMM=Ts_poisonGreen_true-ccmO</desc></annotation></sequence></clade><clade><branch_length>0.006762</branch_length><color><red>64</red><green>253</green><blue>20</blue></color><clade><name>DC064_29160</name><branch_length>0.020267</branch_length><color><red>64</red><green>253</green><blue>20</blue></color><taxonomy><scientific_name>Cyanobacteria</scientific_name><common_name>unclassified-Cyanobacteria UBA9273</common_name><synonym>T_ccmo</synonym></taxonomy><sequence><symbol>CsomeBCy</symbol><name>unclassified-Cyanobacteria UBA9273 (Cyanobacteria) || bmcType=CsomeBCy (main)  || 267aa || [A0A352AQK6]  ccmO || poisonGreen</name><annotation><desc>2seqs_id98 || 12seqs_id80 || ccmO || bestHMM=Ts_poisonGreen_true-ccmO</desc></annotation></sequence></clade><clade><name>MC7420_6952</name><branch_length>0.029725</branch_length><color><red>64</red><green>253</green><blue>20</blue></color><taxonomy><scientific_name>Cyanobacteria</scientific_name><common_name>Coleofasciculus PCC 7420</common_name><synonym>T_ccmo</synonym></taxonomy><sequence><symbol>CsomeBCy</symbol><name>Coleofasciculus PCC 7420 (Cyanobacteria) || bmcType=CsomeBCy (main)  || 259aa || [B4W1V3]  ccmO || poisonGreen</name><annotation><desc>ccmO || bestHMM=Ts_poisonGreen_true-ccmO</desc></annotation></sequence></clade></clade></clade></clade></clade></clade><clade><branch_length>0.009474</branch_length><color><red>64</red><green>253</green><blue>20</blue></color><clade><branch_length>0.024238</branch_length><color><red>64</red><green>253</green><blue>20</blue></color><clade><name>BJG00_06370</name><branch_length>0.106359</branch_length><color><red>64</red><green>253</green><blue>20</blue></color><taxonomy><scientific_name>Cyanobacteria</scientific_name><common_name>Limnothrix CACIAM 69d</common_name><synonym>T_ccmo</synonym></taxonomy><sequence><symbol>CsomeBCy</symbol><name>Limnothrix CACIAM 69d (Cyanobacteria) || bmcType=CsomeBCy (main) (omitted) || 258aa || [A0A1Q6DD84]  ccmO || poisonGreen</name><annotation><desc>4seqs_id98 || 4seqs_id80 || ccmO || 2loci_inTaxon || bestHMM=Ts_poisonGreen_true-ccmO</desc></annotation></sequence></clade><clade><name>O77CONTIG1_00495</name><branch_length>0.114887</branch_length><color><red>64</red><green>253</green><blue>20</blue></color><taxonomy><scientific_name>Cyanobacteria</scientific_name><common_name>Leptolyngbya O-77</common_name><synonym>T_ccmo</synonym></taxonomy><sequence><symbol>CsomeBCy</symbol><name>Leptolyngbya O-77 (Cyanobacteria) || bmcType=CsomeBCy (main)  || 303aa || [A0A0X8WQ91]  ccmO || poisonGreen</name><annotation><desc>2seqs_id80 || ccmO || bestHMM=Ts_poisonGreen_true-ccmO</desc></annotation></sequence></clade></clade><clade><branch_length>0.019988</branch_length><color><red>64</red><green>253</green><blue>20</blue></color><clade><branch_length>0.14796</branch_length><color><red>64</red><green>253</green><blue>20</blue></color><clade><name>DCZ88_11800</name><branch_length>0.012233</branch_length><color><red>64</red><green>253</green><blue>20</blue></color><taxonomy><scientific_name>Cyanobacteria</scientific_name><common_name>Pseudanabaena (DCZ88)</common_name><synonym>T_ccmo</synonym></taxonomy><sequence><symbol>CsomeBCy</symbol><name>Pseudanabaena (DCZ88) (Cyanobacteria) || bmcType=CsomeBCy (main)  || 248aa || [A0A352JFR2]  ccmO || poisonGreen</name><annotation><desc>7seqs_id80 || ccmO || bestHMM=Ts_poisonGreen_true-ccmO</desc></annotation></sequence></clade><clade><branch_length>0.01633</branch_length><color><red>64</red><green>253</green><blue>20</blue></color><clade><name>DCE90_12015</name><branch_length>1.0E-6</branch_length><color><red>64</red><green>253</green><blue>20</blue></color><taxonomy><scientific_name>Cyanobacteria</scientific_name><common_name>Pseudanabaena (DCE90)</common_name><synonym>T_ccmo</synonym></taxonomy><sequence><symbol>CsomeBCy</symbol><name>Pseudanabaena (DCE90) (Cyanobacteria) || bmcType=CsomeBCy (main)  || 247aa || [A0A2W6YXM6]  ccmO || poisonGreen</name><annotation><desc>7seqs_id80 || ccmO || bestHMM=Ts_poisonGreen_true-ccmO</desc></annotation></sequence></clade><clade><name>AUK48_05695</name><branch_length>0.010788</branch_length><color><red>64</red><green>253</green><blue>20</blue></color><taxonomy><scientific_name>Cyanobacteria</scientific_name><common_name>unclassified-Oscillatoriales CG2_30_44_21</common_name><synonym>T_ccmo</synonym></taxonomy><sequence><symbol>CsomeBCy</symbol><name>unclassified-Oscillatoriales CG2_30_44_21 (Cyanobacteria) || bmcType=CsomeBCy (main)  || 253aa || [A0A1J5GUG0]  ccmO || poisonGreen</name><annotation><desc>7seqs_id80 || ccmO || bestHMM=Ts_poisonGreen_true-ccmO</desc></annotation></sequence></clade></clade></clade><clade><branch_length>0.10339</branch_length><color><red>64</red><green>253</green><blue>20</blue></color><clade><branch_length>0.039149</branch_length><color><red>64</red><green>253</green><blue>20</blue></color><clade><name>NIES30_11170</name><branch_length>0.015328</branch_length><color><red>64</red><green>253</green><blue>20</blue></color><taxonomy><scientific_name>Cyanobacteria</scientific_name><common_name>Phormidium NIES-30</common_name><synonym>T_ccmo</synonym></taxonomy><sequence><symbol>CsomeBCy</symbol><name>Phormidium NIES-30 (Cyanobacteria) || bmcType=CsomeBCy (main)  || 291aa || [A0A1U7J5I3]  ccmO || poisonGreen</name><annotation><desc>2seqs_id98 || 5seqs_id80 || ccmO || bestHMM=Ts_poisonGreen_true-ccmO</desc></annotation></sequence></clade><clade><branch_length>0.006983</branch_length><color><red>64</red><green>253</green><blue>20</blue></color><clade><name>C7293_14310</name><branch_length>0.010897</branch_length><color><red>64</red><green>253</green><blue>20</blue></color><taxonomy><scientific_name>Cyanobacteria</scientific_name><common_name>unclassified-Cyanobacteria CCT1</common_name><synonym>T_ccmo</synonym></taxonomy><sequence><symbol>CsomeBCy</symbol><name>unclassified-Cyanobacteria CCT1 (Cyanobacteria) || bmcType=CsomeBCy (main)  || 289aa || [A0A2P8W203]  ccmO || poisonGreen</name><annotation><desc>2seqs_id98 || 5seqs_id80 || ccmO || bestHMM=Ts_poisonGreen_true-ccmO</desc></annotation></sequence></clade><clade><name>DCF21_06070</name><branch_length>0.016806</branch_length><color><red>64</red><green>253</green><blue>20</blue></color><taxonomy><scientific_name>Cyanobacteria</scientific_name><common_name>Leptolyngbya 14 (DCF21)</common_name><synonym>T_ccmo</synonym></taxonomy><sequence><symbol>CsomeBCy</symbol><name>Leptolyngbya 14 (DCF21) (Cyanobacteria) || bmcType=CsomeBCy (main)  || 293aa || [A0A2W7AWI9]  ccmO || poisonGreen</name><annotation><desc>2seqs_id98 || 2seqs_id80 || ccmO || bestHMM=Ts_poisonGreen_true-ccmO</desc></annotation></sequence></clade></clade></clade><clade><branch_length>0.04258</branch_length><color><red>64</red><green>253</green><blue>20</blue></color><clade><name>XM38_03865</name><branch_length>0.060721</branch_length><color><red>64</red><green>253</green><blue>20</blue></color><taxonomy><scientific_name>Cyanobacteria</scientific_name><common_name>Halomicronema C2206</common_name><synonym>T_ccmo</synonym></taxonomy><sequence><symbol>CsomeBCy</symbol><name>Halomicronema C2206 (Cyanobacteria) || bmcType=CsomeBCy (sat)  || 288aa || [A0A1V8NPE1]  ccmO || poisonGreen</name><annotation><desc>2seqs_id98 || 2seqs_id80 || ccmO || bestHMM=Ts_poisonGreen_true-ccmO</desc></annotation></sequence></clade><clade><branch_length>0.093752</branch_length><color><red>64</red><green>253</green><blue>20</blue></color><clade><branch_length>0.083444</branch_length><color><red>64</red><green>253</green><blue>20</blue></color><clade><name>Lepto7375DRAFT_6156</name><branch_length>0.005064</branch_length><color><red>64</red><green>253</green><blue>20</blue></color><taxonomy><scientific_name>Cyanobacteria</scientific_name><common_name>Leptolyngbya PCC 7375</common_name><synonym>T_ccmo</synonym></taxonomy><sequence><symbol>CsomeBCy</symbol><name>Leptolyngbya PCC 7375 (Cyanobacteria) || bmcType=CsomeBCy (main)  || 283aa || [K9F3K2]  ccmO || poisonGreen</name><annotation><desc>2seqs_id80 || ccmO || bestHMM=Ts_poisonGreen_true-ccmO</desc></annotation></sequence></clade><clade><name>N836_06170</name><branch_length>0.011027</branch_length><color><red>64</red><green>253</green><blue>20</blue></color><taxonomy><scientific_name>Cyanobacteria</scientific_name><common_name>Leptolyngbya Heron Island J</common_name><synonym>T_ccmo</synonym></taxonomy><sequence><symbol>CsomeBCy</symbol><name>Leptolyngbya Heron Island J (Cyanobacteria) || bmcType=CsomeBCy (main)  || 262aa || [U9W1B2]  ccmO || poisonGreen</name><annotation><desc>2seqs_id80 || ccmO || bestHMM=Ts_poisonGreen_true-ccmO</desc></annotation></sequence></clade></clade><clade><branch_length>0.037176</branch_length><color><red>64</red><green>253</green><blue>20</blue></color><clade><name>DCF25_00500</name><branch_length>0.028089</branch_length><color><red>64</red><green>253</green><blue>20</blue></color><taxonomy><scientific_name>Cyanobacteria</scientific_name><common_name>Leptolyngbya foveolarum</common_name><synonym>T_ccmo</synonym></taxonomy><sequence><symbol>CsomeBCy</symbol><name>Leptolyngbya foveolarum (Cyanobacteria) || bmcType=CsomeBCy (main)  || 252aa || [A0A2W4V2N9]  ccmO || poisonGreen</name><annotation><desc>3seqs_id80 || ccmO || bestHMM=Ts_poisonGreen_true-ccmO</desc></annotation></sequence></clade><clade><branch_length>0.00626</branch_length><color><red>64</red><green>253</green><blue>20</blue></color><clade><name>HLUCCA11_16410</name><branch_length>0.02543</branch_length><color><red>64</red><green>253</green><blue>20</blue></color><taxonomy><scientific_name>Cyanobacteria</scientific_name><common_name>Phormidesmis Ana</common_name><synonym>T_ccmo</synonym></taxonomy><sequence><symbol>CsomeBCy</symbol><name>Phormidesmis Ana (Cyanobacteria) || bmcType=CsomeBCy (main)  || 277aa || [A0A0P8BJZ2]  ccmO || poisonGreen</name><annotation><desc>3seqs_id80 || ccmO || bestHMM=Ts_poisonGreen_true-ccmO</desc></annotation></sequence></clade><clade><name>S7335_5148</name><branch_length>0.070181</branch_length><color><red>64</red><green>253</green><blue>20</blue></color><taxonomy><scientific_name>Cyanobacteria</scientific_name><common_name>Synechococcus PCC 7335</common_name><synonym>T_ccmo</synonym></taxonomy><sequence><symbol>fragmented</symbol><name>Synechococcus PCC 7335 (Cyanobacteria) || bmcType=fragmented (sat) (omitted) || 271aa || [B4WNX3]  ccmO || poisonGreen</name><annotation><desc>ccmO || bestHMM=Ts_poisonGreen_true-ccmO</desc></annotation></sequence></clade></clade></clade></clade></clade></clade></clade></clade></clade></clade><clade><branch_length>0.001917</branch_length><color><red>64</red><green>253</green><blue>20</blue></color><clade><name>Syn7502_02958</name><branch_length>0.129385</branch_length><color><red>64</red><green>253</green><blue>20</blue></color><taxonomy><scientific_name>Cyanobacteria</scientific_name><common_name>Synechococcus PCC 7502</common_name><synonym>T_ccmo</synonym></taxonomy><sequence><symbol>CsomeBCy</symbol><name>Synechococcus PCC 7502 (Cyanobacteria) || bmcType=CsomeBCy (sat)  || 241aa || [K9SW84]  ccmO || poisonGreen</name><annotation><desc>ccmO || bestHMM=Ts_poisonGreen_true-ccmO</desc></annotation></sequence></clade><clade><branch_length>0.018148</branch_length><color><red>64</red><green>253</green><blue>20</blue></color><clade><branch_length>0.004949</branch_length><color><red>64</red><green>253</green><blue>20</blue></color><clade><name>C7B64_05915</name><branch_length>0.155257</branch_length><color><red>64</red><green>253</green><blue>20</blue></color><taxonomy><scientific_name>Cyanobacteria</scientific_name><common_name>Merismopedia CCAP 1448/3</common_name><synonym>T_ccmo</synonym></taxonomy><sequence><symbol>CsomeBCy</symbol><name>Merismopedia CCAP 1448/3 (Cyanobacteria) || bmcType=CsomeBCy (main)  || 256aa || [A0A2T1C759]  ccmO || poisonGreen</name><annotation><desc>ccmO || bestHMM=Ts_poisonGreen_true-ccmO</desc></annotation></sequence></clade><clade><branch_length>0.012161</branch_length><color><red>64</red><green>253</green><blue>20</blue></color><clade><branch_length>0.017058</branch_length><color><red>64</red><green>253</green><blue>20</blue></color><clade><name>SYN60AY4M2_00255</name><branch_length>0.187561</branch_length><color><red>64</red><green>253</green><blue>20</blue></color><taxonomy><scientific_name>Cyanobacteria</scientific_name><common_name>Synechococcus 60AY4M2</common_name><synonym>T_ccmo</synonym></taxonomy><sequence><symbol>CsomeBCy</symbol><name>Synechococcus 60AY4M2 (Cyanobacteria) || bmcType=CsomeBCy (main)  || 238aa || [A0A2G8PAF0]  ccmO || poisonGreen</name><annotation><desc>2seqs_id98 || 3seqs_id80 || ccmO || bestHMM=Ts_poisonGreen_true-ccmO</desc></annotation></sequence></clade><clade><branch_length>0.017795</branch_length><color><red>64</red><green>253</green><blue>20</blue></color><clade><name>DD990_27955</name><branch_length>0.177699</branch_length><color><red>64</red><green>253</green><blue>20</blue></color><taxonomy><scientific_name>Cyanobacteria</scientific_name><common_name>unclassified-Cyanobacteria UBA11368</common_name><synonym>T_ccmo</synonym></taxonomy><sequence><symbol>CsomeBCy</symbol><name>unclassified-Cyanobacteria UBA11368 (Cyanobacteria) || bmcType=CsomeBCy (main)  || 227aa || [A0A352YL82]  ccmO || poisonGreen</name><annotation><desc>2seqs_id98 || 2seqs_id80 || ccmO || bestHMM=Ts_poisonGreen_true-ccmO</desc></annotation></sequence></clade><clade><branch_length>0.064237</branch_length><color><red>64</red><green>253</green><blue>20</blue></color><clade><name>Cri9333_1592</name><branch_length>0.077863</branch_length><color><red>64</red><green>253</green><blue>20</blue></color><taxonomy><scientific_name>Cyanobacteria</scientific_name><common_name>Crinalium PCC 9333</common_name><synonym>T_ccmo</synonym></taxonomy><sequence><symbol>CsomeBCy</symbol><name>Crinalium PCC 9333 (Cyanobacteria) || bmcType=CsomeBCy (main)  || 270aa || [K9VY89]  ccmO || poisonGreen</name><annotation><desc>ccmO || bestHMM=Ts_poisonGreen_true-ccmO</desc></annotation></sequence></clade><clade><name>GEI7407_0415</name><branch_length>0.122836</branch_length><color><red>64</red><green>253</green><blue>20</blue></color><taxonomy><scientific_name>Cyanobacteria</scientific_name><common_name>Geitlerinema PCC 7407</common_name><synonym>T_ccmo</synonym></taxonomy><sequence><symbol>CsomeBCy</symbol><name>Geitlerinema PCC 7407 (Cyanobacteria) || bmcType=CsomeBCy (main)  || 272aa || [K9S4P3]  ccmO || poisonGreen</name><annotation><desc>ccmO || bestHMM=Ts_poisonGreen_true-ccmO</desc></annotation></sequence></clade></clade></clade></clade><clade><branch_length>0.030837</branch_length><color><red>64</red><green>253</green><blue>20</blue></color><clade><branch_length>0.008543</branch_length><color><red>64</red><green>253</green><blue>20</blue></color><clade><branch_length>0.032995</branch_length><color><red>64</red><green>253</green><blue>20</blue></color><clade><name>SD81_28085</name><branch_length>0.038883</branch_length><color><red>64</red><green>253</green><blue>20</blue></color><taxonomy><scientific_name>Cyanobacteria</scientific_name><common_name>Tolypothrix VB511288</common_name><synonym>T_ccmo</synonym></taxonomy><sequence><symbol>CsomeBCy</symbol><name>Tolypothrix VB511288 (Cyanobacteria) || bmcType=CsomeBCy (main)  || 255aa || [A0A0C2PZ74]  ccmO || poisonGreen</name><annotation><desc>27seqs_id80 || ccmO || bestHMM=Ts_poisonGreen_true-ccmO</desc></annotation></sequence></clade><clade><branch_length>0.012075</branch_length><color><red>64</red><green>253</green><blue>20</blue></color><clade><name>SD80_18340</name><branch_length>0.010999</branch_length><color><red>64</red><green>253</green><blue>20</blue></color><taxonomy><scientific_name>Cyanobacteria</scientific_name><common_name>Scytonema VB-61278</common_name><synonym>T_ccmo</synonym></taxonomy><sequence><symbol>CsomeBCy</symbol><name>Scytonema VB-61278 (Cyanobacteria) || bmcType=CsomeBCy (main)  || 256aa || [A0A0C2QEU3]  ccmO || poisonGreen</name><annotation><desc>27seqs_id80 || ccmO || bestHMM=Ts_poisonGreen_true-ccmO</desc></annotation></sequence></clade><clade><name>BZZ01_20645</name><branch_length>0.03391</branch_length><color><red>64</red><green>253</green><blue>20</blue></color><taxonomy><scientific_name>Cyanobacteria</scientific_name><common_name>unclassified-Nostocales HT-58-2</common_name><synonym>T_ccmo</synonym></taxonomy><sequence><symbol>CsomeBCy</symbol><name>unclassified-Nostocales HT-58-2 (Cyanobacteria) || bmcType=CsomeBCy (main)  || 257aa || [A0A1Y0RKW5]  ccmO || poisonGreen</name><annotation><desc>27seqs_id80 || ccmO || bestHMM=Ts_poisonGreen_true-ccmO</desc></annotation></sequence></clade></clade></clade><clade><branch_length>0.013655</branch_length><color><red>64</red><green>253</green><blue>20</blue></color><clade><name>BC008_27725</name><branch_length>0.055645</branch_length><color><red>64</red><green>253</green><blue>20</blue></color><taxonomy><scientific_name>Cyanobacteria</scientific_name><common_name>Mastigocoleus BC008</common_name><synonym>T_ccmo</synonym></taxonomy><sequence><symbol>CsomeBCy</symbol><name>Mastigocoleus BC008 (Cyanobacteria) || bmcType=CsomeBCy (main)  || 254aa || [A0A0V7ZS03]  ccmO || poisonGreen</name><annotation><desc>ccmO || bestHMM=Ts_poisonGreen_true-ccmO</desc></annotation></sequence></clade><clade><branch_length>0.020148</branch_length><color><red>64</red><green>253</green><blue>20</blue></color><clade><name>Cal6303_0690</name><branch_length>0.065877</branch_length><color><red>64</red><green>253</green><blue>20</blue></color><taxonomy><scientific_name>Cyanobacteria</scientific_name><common_name>Calothrix PCC 6303</common_name><synonym>T_ccmo</synonym></taxonomy><sequence><symbol>CsomeBCy</symbol><name>Calothrix PCC 6303 (Cyanobacteria) || bmcType=CsomeBCy (main)  || 269aa || [K9UX67]  ccmO || poisonGreen</name><annotation><desc>ccmO || bestHMM=Ts_poisonGreen_true-ccmO</desc></annotation></sequence></clade><clade><branch_length>0.026421</branch_length><color><red>64</red><green>253</green><blue>20</blue></color><clade><name>NIES4105_72830</name><branch_length>0.045471</branch_length><color><red>64</red><green>253</green><blue>20</blue></color><taxonomy><scientific_name>Cyanobacteria</scientific_name><common_name>Calothrix NIES-4105</common_name><synonym>T_ccmo</synonym></taxonomy><sequence><symbol>CsomeBCy</symbol><name>Calothrix NIES-4105 (Cyanobacteria) || bmcType=CsomeBCy (main)  || 255aa || [A0A1Z4T3L8]  ccmO || poisonGreen</name><annotation><desc>2seqs_id98 || 4seqs_id80 || ccmO || bestHMM=Ts_poisonGreen_true-ccmO</desc></annotation></sequence></clade><clade><branch_length>0.016079</branch_length><color><red>64</red><green>253</green><blue>20</blue></color><clade><name>NIES4101_18730</name><branch_length>1.0E-6</branch_length><color><red>64</red><green>253</green><blue>20</blue></color><taxonomy><scientific_name>Cyanobacteria</scientific_name><common_name>Calothrix NIES-4101</common_name><synonym>T_ccmo</synonym></taxonomy><sequence><symbol>CsomeBCy</symbol><name>Calothrix NIES-4101 (Cyanobacteria) || bmcType=CsomeBCy (main)  || 266aa || [A0A1Z4R0J1]  ccmO || poisonGreen</name><annotation><desc>4seqs_id80 || ccmO || bestHMM=Ts_poisonGreen_true-ccmO</desc></annotation></sequence></clade><clade><name>CK510_15640</name><branch_length>0.005435</branch_length><color><red>64</red><green>253</green><blue>20</blue></color><taxonomy><scientific_name>Cyanobacteria</scientific_name><common_name>Calothrix CCALA 953</common_name><synonym>T_ccmo</synonym></taxonomy><sequence><symbol>CsomeBCy</symbol><name>Calothrix CCALA 953 (Cyanobacteria) || bmcType=CsomeBCy (main)  || 254aa || [A0A2A2THG6]  ccmO || poisonGreen</name><annotation><desc>4seqs_id80 || ccmO || bestHMM=Ts_poisonGreen_true-ccmO</desc></annotation></sequence></clade></clade></clade></clade></clade></clade><clade><branch_length>0.008818</branch_length><color><red>64</red><green>253</green><blue>20</blue></color><clade><branch_length>0.010385</branch_length><color><red>64</red><green>253</green><blue>20</blue></color><clade><branch_length>0.005482</branch_length><color><red>64</red><green>253</green><blue>20</blue></color><clade><name>NIES4075_04230</name><branch_length>0.039944</branch_length><color><red>64</red><green>253</green><blue>20</blue></color><taxonomy><scientific_name>Cyanobacteria</scientific_name><common_name>Tolypothrix NIES-4075</common_name><synonym>T_ccmo</synonym></taxonomy><sequence><symbol>CsomeBCy</symbol><name>Tolypothrix NIES-4075 (Cyanobacteria) || bmcType=CsomeBCy (main)  || 256aa || [A0A218QCL1]  ccmO || poisonGreen</name><annotation><desc>42seqs_id80 || ccmO || bestHMM=Ts_poisonGreen_true-ccmO</desc></annotation></sequence></clade><clade><name>WA1_32515</name><branch_length>0.076282</branch_length><color><red>64</red><green>253</green><blue>20</blue></color><taxonomy><scientific_name>Cyanobacteria</scientific_name><common_name>Scytonema PCC 7110</common_name><synonym>T_ccmo</synonym></taxonomy><sequence><symbol>CsomeBCy</symbol><name>Scytonema PCC 7110 (Cyanobacteria) || bmcType=CsomeBCy (main)  || 246aa || [A0A139X429]  ccmO || poisonGreen</name><annotation><desc>ccmO || bestHMM=Ts_poisonGreen_true-ccmO</desc></annotation></sequence></clade></clade><clade><branch_length>0.005627</branch_length><color><red>64</red><green>253</green><blue>20</blue></color><clade><branch_length>0.01479</branch_length><color><red>64</red><green>253</green><blue>20</blue></color><clade><name>AMR41_13135</name><branch_length>0.028759</branch_length><color><red>64</red><green>253</green><blue>20</blue></color><taxonomy><scientific_name>Cyanobacteria</scientific_name><common_name>Hapalosiphon MRB220</common_name><synonym>T_ccmo</synonym></taxonomy><sequence><symbol>CsomeBCy</symbol><name>Hapalosiphon MRB220 (Cyanobacteria) || bmcType=CsomeBCy (main)  || 251aa || [A0A0M0SNM7]  ccmO || poisonGreen</name><annotation><desc>6seqs_id98 || 27seqs_id80 || ccmO || bestHMM=Ts_poisonGreen_true-ccmO</desc></annotation></sequence></clade><clade><branch_length>0.023777</branch_length><color><red>64</red><green>253</green><blue>20</blue></color><clade><name>RintRC_2097</name><branch_length>0.044635</branch_length><color><red>64</red><green>253</green><blue>20</blue></color><taxonomy><scientific_name>Cyanobacteria</scientific_name><common_name>Richelia RC01</common_name><synonym>T_ccmo</synonym></taxonomy><sequence><symbol>CsomeBCy</symbol><name>Richelia RC01 (Cyanobacteria) || bmcType=CsomeBCy (main)  || 256aa || [X5JRS2]  ccmO || poisonGreen</name><annotation><desc>4seqs_id80 || ccmO || bestHMM=Ts_poisonGreen_true-ccmO</desc></annotation></sequence></clade><clade><name>RINTHM_10930</name><branch_length>0.049433</branch_length><color><red>64</red><green>253</green><blue>20</blue></color><taxonomy><scientific_name>Cyanobacteria</scientific_name><common_name>Richelia HM01</common_name><synonym>T_ccmo</synonym></taxonomy><sequence><symbol>CsomeBCy</symbol><name>Richelia HM01 (Cyanobacteria) || bmcType=CsomeBCy (sat)  || 252aa || [M1WXN1]  ccmO || poisonGreen</name><annotation><desc>3seqs_id98 || 4seqs_id80 || ccmO || bestHMM=Ts_poisonGreen_true-ccmO</desc></annotation></sequence></clade></clade></clade><clade><branch_length>0.011334</branch_length><color><red>64</red><green>253</green><blue>20</blue></color><clade><name>IJ00_15070</name><branch_length>0.01145</branch_length><color><red>64</red><green>253</green><blue>20</blue></color><taxonomy><scientific_name>Cyanobacteria</scientific_name><common_name>Calothrix 336/3</common_name><synonym>T_ccmo</synonym></taxonomy><sequence><symbol>CsomeBCy</symbol><name>Calothrix 336/3 (Cyanobacteria) || bmcType=CsomeBCy (main)  || 271aa || [A0A0T7BTP6]  ccmO || poisonGreen</name><annotation><desc>ccmO || bestHMM=Ts_poisonGreen_true-ccmO</desc></annotation></sequence></clade><clade><branch_length>0.010299</branch_length><color><red>64</red><green>253</green><blue>20</blue></color><clade><name>NIES3974_13040</name><branch_length>0.040414</branch_length><color><red>64</red><green>253</green><blue>20</blue></color><taxonomy><scientific_name>Cyanobacteria</scientific_name><common_name>Calothrix NIES-3974</common_name><synonym>T_ccmo</synonym></taxonomy><sequence><symbol>CsomeBCy</symbol><name>Calothrix NIES-3974 (Cyanobacteria) || bmcType=CsomeBCy (main)  || 260aa || [A0A1Z4NG21]  ccmO || poisonGreen</name><annotation><desc>ccmO || bestHMM=Ts_poisonGreen_true-ccmO</desc></annotation></sequence></clade><clade><name>NIES267_36850</name><branch_length>0.063777</branch_length><color><red>64</red><green>253</green><blue>20</blue></color><taxonomy><scientific_name>Cyanobacteria</scientific_name><common_name>Calothrix NIES-267</common_name><synonym>T_ccmo</synonym></taxonomy><sequence><symbol>CsomeBCy</symbol><name>Calothrix NIES-267 (Cyanobacteria) || bmcType=CsomeBCy (main)  || 265aa || [A0A1Z4LSG8]  ccmO || poisonGreen</name><annotation><desc>2seqs_id80 || ccmO || bestHMM=Ts_poisonGreen_true-ccmO</desc></annotation></sequence></clade></clade></clade></clade></clade><clade><branch_length>0.011599</branch_length><color><red>64</red><green>253</green><blue>20</blue></color><clade><branch_length>0.005343</branch_length><color><red>64</red><green>253</green><blue>20</blue></color><clade><name>NIES2100_59130</name><branch_length>0.005585</branch_length><color><red>64</red><green>253</green><blue>20</blue></color><taxonomy><scientific_name>Cyanobacteria</scientific_name><common_name>Calothrix NIES-2100</common_name><synonym>T_ccmo</synonym></taxonomy><sequence><symbol>CsomeBCy</symbol><name>Calothrix NIES-2100 (Cyanobacteria) || bmcType=CsomeBCy (main)  || 262aa || [A0A1Z4H8H1]  ccmO || poisonGreen</name><annotation><desc>11seqs_id80 || ccmO || bestHMM=Ts_poisonGreen_true-ccmO</desc></annotation></sequence></clade><clade><branch_length>0.010832</branch_length><color><red>64</red><green>253</green><blue>20</blue></color><clade><name>BV378_04590</name><branch_length>1.0E-6</branch_length><color><red>64</red><green>253</green><blue>20</blue></color><taxonomy><scientific_name>Cyanobacteria</scientific_name><common_name>Nostoc RF31Y</common_name><synonym>T_ccmo</synonym></taxonomy><sequence><symbol>CsomeBCy</symbol><name>Nostoc RF31Y (Cyanobacteria) || bmcType=CsomeBCy (main)  || 259aa || [A0A252DRS7]  ccmO || poisonGreen</name><annotation><desc>3seqs_id98 || 26seqs_id80 || ccmO || bestHMM=Ts_poisonGreen_true-ccmO</desc></annotation></sequence></clade><clade><name>NIES4074_07010</name><branch_length>0.022063</branch_length><color><red>64</red><green>253</green><blue>20</blue></color><taxonomy><scientific_name>Cyanobacteria</scientific_name><common_name>Cylindrospermum NIES-4074</common_name><synonym>T_ccmo</synonym></taxonomy><sequence><symbol>CsomeBCy</symbol><name>Cylindrospermum NIES-4074 (Cyanobacteria) || bmcType=CsomeBCy (main)  || 264aa || [A0A1Z4QDI8]  ccmO || poisonGreen</name><annotation><desc>11seqs_id80 || ccmO || bestHMM=Ts_poisonGreen_true-ccmO</desc></annotation></sequence></clade></clade></clade><clade><branch_length>0.011027</branch_length><color><red>64</red><green>253</green><blue>20</blue></color><clade><branch_length>0.005284</branch_length><color><red>64</red><green>253</green><blue>20</blue></color><clade><name>Cal7507_0755</name><branch_length>0.028006</branch_length><color><red>64</red><green>253</green><blue>20</blue></color><taxonomy><scientific_name>Cyanobacteria</scientific_name><common_name>Calothrix PCC 7507</common_name><synonym>T_ccmo</synonym></taxonomy><sequence><symbol>CsomeBCy</symbol><name>Calothrix PCC 7507 (Cyanobacteria) || bmcType=CsomeBCy (main)  || 261aa || [K9PE50]  ccmO || poisonGreen</name><annotation><desc>26seqs_id80 || ccmO || bestHMM=Ts_poisonGreen_true-ccmO</desc></annotation></sequence></clade><clade><branch_length>0.016109</branch_length><color><red>64</red><green>253</green><blue>20</blue></color><clade><name>A6770_22615</name><branch_length>0.022788</branch_length><color><red>64</red><green>253</green><blue>20</blue></color><taxonomy><scientific_name>Cyanobacteria</scientific_name><common_name>Nostoc NIES-26</common_name><synonym>T_ccmo</synonym></taxonomy><sequence><symbol>CsomeBCy</symbol><name>Nostoc NIES-26 (Cyanobacteria) || bmcType=CsomeBCy (main)  || 262aa || [A0A367QYF7]  ccmO || poisonGreen</name><annotation><desc>42seqs_id80 || ccmO || bestHMM=Ts_poisonGreen_true-ccmO</desc></annotation></sequence></clade><clade><branch_length>0.011551</branch_length><color><red>64</red><green>253</green><blue>20</blue></color><clade><name>BCD64_21415</name><branch_length>0.006396</branch_length><color><red>64</red><green>253</green><blue>20</blue></color><taxonomy><scientific_name>Cyanobacteria</scientific_name><common_name>Nostoc MBR 210</common_name><synonym>T_ccmo</synonym></taxonomy><sequence><symbol>CsomeBCy</symbol><name>Nostoc MBR 210 (Cyanobacteria) || bmcType=CsomeBCy (main)  || 265aa || [A0A1C0VHX5]  ccmO || poisonGreen</name><annotation><desc>11seqs_id80 || ccmO || bestHMM=Ts_poisonGreen_true-ccmO</desc></annotation></sequence></clade><clade><name>CLI64_23295</name><branch_length>0.01537</branch_length><color><red>64</red><green>253</green><blue>20</blue></color><taxonomy><scientific_name>Cyanobacteria</scientific_name><common_name>Nostoc CENA543</common_name><synonym>T_ccmo</synonym></taxonomy><sequence><symbol>CsomeBCy</symbol><name>Nostoc CENA543 (Cyanobacteria) || bmcType=CsomeBCy (main)  || 262aa || [A0A2I8ACI5]  ccmO || poisonGreen</name><annotation><desc>42seqs_id80 || ccmO || bestHMM=Ts_poisonGreen_true-ccmO</desc></annotation></sequence></clade></clade></clade></clade><clade><branch_length>1.0E-6</branch_length><color><red>64</red><green>253</green><blue>20</blue></color><clade><branch_length>0.008683</branch_length><color><red>64</red><green>253</green><blue>20</blue></color><clade><name>ANA_C12562</name><branch_length>0.029666</branch_length><color><red>64</red><green>253</green><blue>20</blue></color><taxonomy><scientific_name>Cyanobacteria</scientific_name><common_name>Anabaena 90</common_name><synonym>T_ccmo</synonym></taxonomy><sequence><symbol>CsomeBCy</symbol><name>Anabaena 90 (Cyanobacteria) || bmcType=CsomeBCy (main)  || 263aa || [K7WIA8]  ccmO || poisonGreen</name><annotation><desc>6seqs_id98 || 42seqs_id80 || ccmO || bestHMM=Ts_poisonGreen_true-ccmO</desc></annotation></sequence></clade><clade><branch_length>0.016364</branch_length><color><red>64</red><green>253</green><blue>20</blue></color><clade><name>NIES73_36160</name><branch_length>0.007587</branch_length><color><red>64</red><green>253</green><blue>20</blue></color><taxonomy><scientific_name>Cyanobacteria</scientific_name><common_name>Sphaerospermopsis NIES-73</common_name><synonym>T_ccmo</synonym></taxonomy><sequence><symbol>CsomeBCy</symbol><name>Sphaerospermopsis NIES-73 (Cyanobacteria) || bmcType=CsomeBCy (main)  || 275aa || [A0A1Z4USY7]  ccmO || poisonGreen</name><annotation><desc>2seqs_id98 || 42seqs_id80 || ccmO || bestHMM=Ts_poisonGreen_true-ccmO</desc></annotation></sequence></clade><clade><name>B7O87_09740</name><branch_length>0.008528</branch_length><color><red>64</red><green>253</green><blue>20</blue></color><taxonomy><scientific_name>Cyanobacteria</scientific_name><common_name>Cylindrospermopsis CENA303</common_name><synonym>T_ccmo</synonym></taxonomy><sequence><symbol>CsomeBCy</symbol><name>Cylindrospermopsis CENA303 (Cyanobacteria) || bmcType=CsomeBCy (main)  || 261aa || [A0A1X4G5Q8]  ccmO || poisonGreen</name><annotation><desc>3seqs_id98 || 42seqs_id80 || ccmO || bestHMM=Ts_poisonGreen_true-ccmO</desc></annotation></sequence></clade></clade></clade><clade><branch_length>0.005439</branch_length><color><red>64</red><green>253</green><blue>20</blue></color><clade><branch_length>0.012223</branch_length><color><red>64</red><green>253</green><blue>20</blue></color><clade><name>Anacy_0480</name><branch_length>0.009631</branch_length><color><red>64</red><green>253</green><blue>20</blue></color><taxonomy><scientific_name>Cyanobacteria</scientific_name><common_name>Anabaena PCC 7122 (Anacy)</common_name><synonym>T_ccmo</synonym></taxonomy><sequence><symbol>CsomeBCy</symbol><name>Anabaena PCC 7122 (Anacy) (Cyanobacteria) || bmcType=CsomeBCy (main)  || 264aa || [K9ZBG7]  ccmO || poisonGreen</name><annotation><desc>2seqs_id98 || 42seqs_id80 || ccmO || bestHMM=Ts_poisonGreen_true-ccmO</desc></annotation></sequence></clade><clade><name>apha_00084</name><branch_length>0.045524</branch_length><color><red>64</red><green>253</green><blue>20</blue></color><taxonomy><scientific_name>Cyanobacteria</scientific_name><common_name>Chrysosporum UAM-MAO</common_name><synonym>T_ccmo</synonym></taxonomy><sequence><symbol>CsomeBCy</symbol><name>Chrysosporum UAM-MAO (Cyanobacteria) || bmcType=CsomeBCy (main)  || 266aa || [A0A0P1BU96]  ccmO || poisonGreen</name><annotation><desc>11seqs_id80 || ccmO || bestHMM=Ts_poisonGreen_true-ccmO</desc></annotation></sequence></clade></clade><clade><branch_length>0.005372</branch_length><color><red>64</red><green>253</green><blue>20</blue></color><clade><name>NIES25_59880</name><branch_length>1.0E-6</branch_length><color><red>64</red><green>253</green><blue>20</blue></color><taxonomy><scientific_name>Cyanobacteria</scientific_name><common_name>Nostoc NIES-25</common_name><synonym>T_ccmo</synonym></taxonomy><sequence><symbol>CsomeBCy</symbol><name>Nostoc NIES-25 (Cyanobacteria) || bmcType=CsomeBCy (main)  || 264aa || [A0A1Z4LE72]  ccmO || poisonGreen</name><annotation><desc>42seqs_id80 || ccmO || bestHMM=Ts_poisonGreen_true-ccmO</desc></annotation></sequence></clade><clade><branch_length>0.010764</branch_length><color><red>64</red><green>253</green><blue>20</blue></color><clade><name>A4S05_17555</name><branch_length>0.016422</branch_length><color><red>64</red><green>253</green><blue>20</blue></color><taxonomy><scientific_name>Cyanobacteria</scientific_name><common_name>Nostoc KVJ20</common_name><synonym>T_ccmo</synonym></taxonomy><sequence><symbol>CsomeBCy</symbol><name>Nostoc KVJ20 (Cyanobacteria) || bmcType=CsomeBCy (main)  || 262aa || [A0A1E2WEE2]  ccmO || poisonGreen</name><annotation><desc>2seqs_id98 || 26seqs_id80 || ccmO || bestHMM=Ts_poisonGreen_true-ccmO</desc></annotation></sequence></clade><clade><name>A6V25_03185</name><branch_length>0.016435</branch_length><color><red>64</red><green>253</green><blue>20</blue></color><taxonomy><scientific_name>Cyanobacteria</scientific_name><common_name>Nostoc ATCC 53789</common_name><synonym>T_ccmo</synonym></taxonomy><sequence><symbol>CsomeBCy</symbol><name>Nostoc ATCC 53789 (Cyanobacteria) || bmcType=CsomeBCy (main)  || 265aa || [A0A367QQ11]  ccmO || poisonGreen</name><annotation><desc>2seqs_id98 || 11seqs_id80 || ccmO || bestHMM=Ts_poisonGreen_true-ccmO</desc></annotation></sequence></clade></clade></clade></clade></clade></clade></clade></clade></clade></clade></clade><clade><branch_length>0.017303</branch_length><color><red>64</red><green>253</green><blue>20</blue></color><clade><branch_length>0.011757</branch_length><color><red>64</red><green>253</green><blue>20</blue></color><clade><branch_length>0.054132</branch_length><color><red>64</red><green>253</green><blue>20</blue></color><clade><name>WN50_10980</name><branch_length>0.052018</branch_length><color><red>64</red><green>253</green><blue>20</blue></color><taxonomy><scientific_name>Cyanobacteria</scientific_name><common_name>Limnoraphis CS-951</common_name><synonym>T_ccmo</synonym></taxonomy><sequence><symbol>CsomeBCy</symbol><name>Limnoraphis CS-951 (Cyanobacteria) || bmcType=CsomeBCy (main)  || 258aa || [A0A0F5YH36]  ccmO || poisonGreen</name><annotation><desc>3seqs_id80 || ccmO || bestHMM=Ts_poisonGreen_true-ccmO</desc></annotation></sequence></clade><clade><name>AmaxDRAFT_2660</name><branch_length>0.054149</branch_length><color><red>64</red><green>253</green><blue>20</blue></color><taxonomy><scientific_name>Cyanobacteria</scientific_name><common_name>Arthrospira CS-328</common_name><synonym>T_ccmo</synonym></taxonomy><sequence><symbol>CsomeBCy</symbol><name>Arthrospira CS-328 (Cyanobacteria) || bmcType=CsomeBCy (main)  || 266aa || [B5W1L4]  ccmO || poisonGreen</name><annotation><desc>5seqs_id98 || 5seqs_id80 || ccmO || bestHMM=Ts_poisonGreen_true-ccmO</desc></annotation></sequence></clade></clade><clade><branch_length>0.023652</branch_length><color><red>64</red><green>253</green><blue>20</blue></color><clade><name>NIES2119_01015</name><branch_length>0.050698</branch_length><color><red>64</red><green>253</green><blue>20</blue></color><taxonomy><scientific_name>Cyanobacteria</scientific_name><common_name>Phormidium IAM M-71</common_name><synonym>T_ccmo</synonym></taxonomy><sequence><symbol>CsomeBCy</symbol><name>Phormidium IAM M-71 (Cyanobacteria) || bmcType=CsomeBCy (main)  || 248aa || [A0A1U7ITR9]  ccmO || poisonGreen</name><annotation><desc>ccmO || bestHMM=Ts_poisonGreen_true-ccmO</desc></annotation></sequence></clade><clade><branch_length>0.023977</branch_length><color><red>64</red><green>253</green><blue>20</blue></color><clade><name>C7B67_07080</name><branch_length>0.019167</branch_length><color><red>64</red><green>253</green><blue>20</blue></color><taxonomy><scientific_name>Cyanobacteria</scientific_name><common_name>unclassified-Cyanobacteria Phorm 6</common_name><synonym>T_ccmo</synonym></taxonomy><sequence><symbol>CsomeBCy</symbol><name>unclassified-Cyanobacteria Phorm 6 (Cyanobacteria) || bmcType=CsomeBCy (main)  || 257aa || [A0A2T1G5A0]  ccmO || poisonGreen</name><annotation><desc>2seqs_id98 || 7seqs_id80 || ccmO || bestHMM=Ts_poisonGreen_true-ccmO</desc></annotation></sequence></clade><clade><name>OSCI_3850041</name><branch_length>0.031856</branch_length><color><red>64</red><green>253</green><blue>20</blue></color><taxonomy><scientific_name>Cyanobacteria</scientific_name><common_name>Kamptonema PCC 6506</common_name><synonym>T_ccmo</synonym></taxonomy><sequence><symbol>CsomeBCy</symbol><name>Kamptonema PCC 6506 (Cyanobacteria) || bmcType=CsomeBCy (main)  || 259aa || [D8G7P9]  ccmO || poisonGreen</name><annotation><desc>2seqs_id80 || ccmO || bestHMM=Ts_poisonGreen_true-ccmO</desc></annotation></sequence></clade></clade></clade></clade><clade><branch_length>1.0E-6</branch_length><color><red>64</red><green>253</green><blue>20</blue></color><clade><branch_length>0.024858</branch_length><color><red>64</red><green>253</green><blue>20</blue></color><clade><name>C7B80_18685</name><branch_length>0.052526</branch_length><color><red>64</red><green>253</green><blue>20</blue></color><taxonomy><scientific_name>Cyanobacteria</scientific_name><common_name>Cyanosarcina CCALA 770</common_name><synonym>T_ccmo</synonym></taxonomy><sequence><symbol>CsomeBCy</symbol><name>Cyanosarcina CCALA 770 (Cyanobacteria) || bmcType=CsomeBCy (main)  || 262aa || [A0A2T1FJ47]  ccmO || poisonGreen</name><annotation><desc>7seqs_id98 || 7seqs_id80 || ccmO || bestHMM=Ts_poisonGreen_true-ccmO</desc></annotation></sequence></clade><clade><branch_length>0.095301</branch_length><color><red>64</red><green>253</green><blue>20</blue></color><clade><name>PL9214_40008</name><branch_length>0.008393</branch_length><color><red>64</red><green>253</green><blue>20</blue></color><taxonomy><scientific_name>Cyanobacteria</scientific_name><common_name>Planktothrix PCC 9214</common_name><synonym>T_ccmo</synonym></taxonomy><sequence><symbol>CsomeBCy</symbol><name>Planktothrix PCC 9214 (Cyanobacteria) || bmcType=CsomeBCy (main)  || 255aa || [A0A1J1LIE2]  ccmO || poisonGreen</name><annotation><desc>12seqs_id80 || ccmO || bestHMM=Ts_poisonGreen_true-ccmO</desc></annotation></sequence></clade><clade><name>AUK43_17505</name><branch_length>0.014409</branch_length><color><red>64</red><green>253</green><blue>20</blue></color><taxonomy><scientific_name>Cyanobacteria</scientific_name><common_name>unclassified-Oscillatoriales CG2_30_40_61</common_name><synonym>T_ccmo</synonym></taxonomy><sequence><symbol>CsomeBCy</symbol><name>unclassified-Oscillatoriales CG2_30_40_61 (Cyanobacteria) || bmcType=CsomeBCy (sat)  || 255aa || [A0A1J5G5S4]  ccmO || poisonGreen</name><annotation><desc>12seqs_id80 || ccmO || bestHMM=Ts_poisonGreen_true-ccmO</desc></annotation></sequence></clade></clade></clade><clade><branch_length>0.014532</branch_length><color><red>64</red><green>253</green><blue>20</blue></color><clade><branch_length>0.029701</branch_length><color><red>64</red><green>253</green><blue>20</blue></color><clade><name>CSQ79_10690</name><branch_length>0.108986</branch_length><color><red>64</red><green>253</green><blue>20</blue></color><taxonomy><scientific_name>Cyanobacteria</scientific_name><common_name>unclassified-Chroococcales IPPAS B-1203</common_name><synonym>T_ccmo</synonym></taxonomy><sequence><symbol>CsomeBCy</symbol><name>unclassified-Chroococcales IPPAS B-1203 (Cyanobacteria) || bmcType=CsomeBCy (main)  || 265aa || [A0A2G7GKU1]  ccmO || poisonGreen</name><annotation><desc>4seqs_id80 || ccmO || bestHMM=Ts_poisonGreen_true-ccmO</desc></annotation></sequence></clade><clade><branch_length>0.100537</branch_length><color><red>64</red><green>253</green><blue>20</blue></color><clade><name>DD761_07550</name><branch_length>0.134915</branch_length><color><red>64</red><green>253</green><blue>20</blue></color><taxonomy><scientific_name>Cyanobacteria</scientific_name><common_name>unclassified-Cyanobacteria UBA11691</common_name><synonym>T_ccmo</synonym></taxonomy><sequence><symbol>CsomeBCy</symbol><name>unclassified-Cyanobacteria UBA11691 (Cyanobacteria) || bmcType=CsomeBCy (main)  || 246aa || [A0A357A8E4]  ccmO || poisonGreen</name><annotation><desc>2seqs_id80 || ccmO || bestHMM=Ts_poisonGreen_true-ccmO</desc></annotation></sequence></clade><clade><name>BH720_00120</name><branch_length>0.137123</branch_length><color><red>64</red><green>253</green><blue>20</blue></color><taxonomy><scientific_name>Cyanobacteria</scientific_name><common_name>Desertifilum IPPAS B-1220</common_name><synonym>T_ccmo</synonym></taxonomy><sequence><symbol>CsomeBCy</symbol><name>Desertifilum IPPAS B-1220 (Cyanobacteria) || bmcType=CsomeBCy (main)  || 250aa || [A0A1E5QRG3]  ccmO || poisonGreen</name><annotation><desc>ccmO || bestHMM=Ts_poisonGreen_true-ccmO</desc></annotation></sequence></clade></clade></clade><clade><branch_length>0.037313</branch_length><color><red>64</red><green>253</green><blue>20</blue></color><clade><name>AM228_27335</name><branch_length>0.078448</branch_length><color><red>64</red><green>253</green><blue>20</blue></color><taxonomy><scientific_name>Cyanobacteria</scientific_name><common_name>Planktothricoides SR001</common_name><synonym>T_ccmo</synonym></taxonomy><sequence><symbol>CsomeBCy</symbol><name>Planktothricoides SR001 (Cyanobacteria) || bmcType=CsomeBCy (sat)  || 275aa || [A0A0M1JKT4]  ccmO || poisonGreen</name><annotation><desc>ccmO || bestHMM=Ts_poisonGreen_true-ccmO</desc></annotation></sequence></clade><clade><branch_length>0.041104</branch_length><color><red>64</red><green>253</green><blue>20</blue></color><clade><name>GLO73106DRAFT_00006940</name><branch_length>0.076533</branch_length><color><red>64</red><green>253</green><blue>20</blue></color><taxonomy><scientific_name>Cyanobacteria</scientific_name><common_name>Gloeocapsa PCC 73106</common_name><synonym>T_ccmo</synonym></taxonomy><sequence><symbol>CsomeBCy</symbol><name>Gloeocapsa PCC 73106 (Cyanobacteria) || bmcType=CsomeBCy (sat)  || 252aa || [L8LH76]  ccmO || poisonGreen</name><annotation><desc>ccmO || bestHMM=Ts_poisonGreen_true-ccmO</desc></annotation></sequence></clade><clade><branch_length>0.02908</branch_length><color><red>64</red><green>253</green><blue>20</blue></color><clade><name>NIES593_12280</name><branch_length>0.033101</branch_length><color><red>64</red><green>253</green><blue>20</blue></color><taxonomy><scientific_name>Cyanobacteria</scientific_name><common_name>Hydrococcus NIES-593</common_name><synonym>T_ccmo</synonym></taxonomy><sequence><symbol>CsomeBCy</symbol><name>Hydrococcus NIES-593 (Cyanobacteria) || bmcType=CsomeBCy (sat)  || 269aa || [A0A1U7HG84]  ccmO || poisonGreen</name><annotation><desc>2seqs_id98 || 2seqs_id80 || ccmO || bestHMM=Ts_poisonGreen_true-ccmO</desc></annotation></sequence></clade><clade><branch_length>0.012129</branch_length><color><red>64</red><green>253</green><blue>20</blue></color><clade><branch_length>0.028283</branch_length><color><red>64</red><green>253</green><blue>20</blue></color><clade><name>CY0110_12592</name><branch_length>0.028005</branch_length><color><red>64</red><green>253</green><blue>20</blue></color><taxonomy><scientific_name>Cyanobacteria</scientific_name><common_name>Cyanothece CCY0110</common_name><synonym>T_ccmo</synonym></taxonomy><sequence><symbol>CsomeBCy</symbol><name>Cyanothece CCY0110 (Cyanobacteria) || bmcType=CsomeBCy (sat)  || 274aa || [A3IQP9]  ccmO || poisonGreen</name><annotation><desc>11seqs_id80 || ccmO || bestHMM=Ts_poisonGreen_true-ccmO</desc></annotation></sequence></clade><clade><name>PCC8801_0785</name><branch_length>0.032821</branch_length><color><red>64</red><green>253</green><blue>20</blue></color><taxonomy><scientific_name>Cyanobacteria</scientific_name><common_name>Cyanothece PCC 8801</common_name><synonym>T_ccmo</synonym></taxonomy><sequence><symbol>CsomeBCy</symbol><name>Cyanothece PCC 8801 (Cyanobacteria) || bmcType=CsomeBCy (sat)  || 270aa || [B7JYJ7]  ccmO || poisonGreen</name><annotation><desc>11seqs_id80 || ccmO || bestHMM=Ts_poisonGreen_true-ccmO</desc></annotation></sequence></clade></clade><clade><branch_length>1.0E-6</branch_length><color><red>64</red><green>253</green><blue>20</blue></color><clade><branch_length>0.01469</branch_length><color><red>64</red><green>253</green><blue>20</blue></color><clade><name>PCC7424_2748</name><branch_length>0.027843</branch_length><color><red>64</red><green>253</green><blue>20</blue></color><taxonomy><scientific_name>Cyanobacteria</scientific_name><common_name>Cyanothece PCC 7424</common_name><synonym>T_ccmo</synonym></taxonomy><sequence><symbol>CsomeBCy</symbol><name>Cyanothece PCC 7424 (Cyanobacteria) || bmcType=CsomeBCy (sat)  || 271aa || [B7K7W4]  ccmO || poisonGreen</name><annotation><desc>ccmO || bestHMM=Ts_poisonGreen_true-ccmO</desc></annotation></sequence></clade><clade><branch_length>0.050242</branch_length><color><red>64</red><green>253</green><blue>20</blue></color><clade><name>KR51_00019840</name><branch_length>0.079136</branch_length><color><red>64</red><green>253</green><blue>20</blue></color><taxonomy><scientific_name>Cyanobacteria</scientific_name><common_name>Rubidibacter KORDI 51-2</common_name><synonym>T_ccmo</synonym></taxonomy><sequence><symbol>CsomeBCy</symbol><name>Rubidibacter KORDI 51-2 (Cyanobacteria) || bmcType=CsomeBCy (main)  || 269aa || [U5DNY0]  ccmO || poisonGreen</name><annotation><desc>ccmO || 2loci_inTaxon || bestHMM=Ts_poisonGreen_true-ccmO</desc></annotation></sequence></clade><clade><branch_length>0.020807</branch_length><color><red>64</red><green>253</green><blue>20</blue></color><clade><name>AY599_12360</name><branch_length>0.013993</branch_length><color><red>64</red><green>253</green><blue>20</blue></color><taxonomy><scientific_name>Cyanobacteria</scientific_name><common_name>Leptolyngbya BDU 20041</common_name><synonym>T_ccmo</synonym></taxonomy><sequence><symbol>incomplete-CsomeBCy</symbol><name>Leptolyngbya BDU 20041 (Cyanobacteria) || bmcType=incomplete-CsomeBCy (sat) (omitted) || 293aa || [A0A166TS80]  ccmO || poisonGreen</name><annotation><desc>ccmO || bestHMM=Ts_poisonGreen_true-ccmO</desc></annotation></sequence></clade><clade><name>AY600_00645</name><branch_length>0.047953</branch_length><color><red>64</red><green>253</green><blue>20</blue></color><taxonomy><scientific_name>Cyanobacteria</scientific_name><common_name>Phormidium BDU 130791</common_name><synonym>T_ccmo</synonym></taxonomy><sequence><symbol>CsomeBCy</symbol><name>Phormidium BDU 130791 (Cyanobacteria) || bmcType=CsomeBCy (sat)  || 299aa || [A0A168V060]  ccmO || poisonGreen</name><annotation><desc>3seqs_id80 || ccmO || bestHMM=Ts_poisonGreen_true-ccmO</desc></annotation></sequence></clade></clade></clade></clade><clade><branch_length>0.010701</branch_length><color><red>64</red><green>253</green><blue>20</blue></color><clade><branch_length>0.012274</branch_length><color><red>64</red><green>253</green><blue>20</blue></color><clade><branch_length>0.049518</branch_length><color><red>64</red><green>253</green><blue>20</blue></color><clade><name>PCC7418_1661</name><branch_length>0.005392</branch_length><color><red>64</red><green>253</green><blue>20</blue></color><taxonomy><scientific_name>Cyanobacteria</scientific_name><common_name>Halothece PCC 7418 (PCC7418)</common_name><synonym>T_ccmo</synonym></taxonomy><sequence><symbol>CsomeBCy</symbol><name>Halothece PCC 7418 (PCC7418) (Cyanobacteria) || bmcType=CsomeBCy (sat)  || 318aa || [K9YBS5]  ccmO || poisonGreen</name><annotation><desc>3seqs_id80 || ccmO || bestHMM=Ts_poisonGreen_true-ccmO</desc></annotation></sequence></clade><clade><name>BEN50_10495</name><branch_length>0.010911</branch_length><color><red>64</red><green>253</green><blue>20</blue></color><taxonomy><scientific_name>Cyanobacteria</scientific_name><common_name>Halothece PCC 7418 (BEN50)</common_name><synonym>T_ccmo</synonym></taxonomy><sequence><symbol>CsomeBCy</symbol><name>Halothece PCC 7418 (BEN50) (Cyanobacteria) || bmcType=CsomeBCy (sat)  || 327aa || [A0A2K3B812]  ccmO || poisonGreen</name><annotation><desc>3seqs_id80 || ccmO || bestHMM=Ts_poisonGreen_true-ccmO</desc></annotation></sequence></clade></clade><clade><branch_length>0.011072</branch_length><color><red>64</red><green>253</green><blue>20</blue></color><clade><name>DCF12_20620</name><branch_length>0.027155</branch_length><color><red>64</red><green>253</green><blue>20</blue></color><taxonomy><scientific_name>Cyanobacteria</scientific_name><common_name>Snowella (DCF12)</common_name><synonym>T_ccmo</synonym></taxonomy><sequence><symbol>CsomeBCy</symbol><name>Snowella (DCF12) (Cyanobacteria) || bmcType=CsomeBCy (sat)  || 277aa || [A0A2W7B0V9]  ccmO || poisonGreen</name><annotation><desc>ccmO || bestHMM=Ts_poisonGreen_true-ccmO</desc></annotation></sequence></clade><clade><branch_length>0.014058</branch_length><color><red>64</red><green>253</green><blue>20</blue></color><clade><name>D082_10990</name><branch_length>0.043295</branch_length><color><red>64</red><green>253</green><blue>20</blue></color><taxonomy><scientific_name>Cyanobacteria</scientific_name><common_name>Synechocystis PCC 6714</common_name><synonym>T_ccmo</synonym></taxonomy><sequence><symbol>CsomeBCy</symbol><name>Synechocystis PCC 6714 (Cyanobacteria) || bmcType=CsomeBCy (sat)  || 314aa || [A0A068N0T6]  ccmO || poisonGreen</name><annotation><desc>3seqs_id80 || ccmO || bestHMM=Ts_poisonGreen_true-ccmO</desc></annotation></sequence></clade><clade><branch_length>0.045811</branch_length><color><red>64</red><green>253</green><blue>20</blue></color><clade><name>NIES208_16115</name><branch_length>0.014745</branch_length><color><red>64</red><green>253</green><blue>20</blue></color><taxonomy><scientific_name>Cyanobacteria</scientific_name><common_name>Limnothrix IAM M-220</common_name><synonym>T_ccmo</synonym></taxonomy><sequence><symbol>CsomeBCy</symbol><name>Limnothrix IAM M-220 (Cyanobacteria) || bmcType=CsomeBCy (sat)  || 296aa || [A0A1Q4R114]  ccmO || poisonGreen</name><annotation><desc>7seqs_id80 || ccmO || bestHMM=Ts_poisonGreen_true-ccmO</desc></annotation></sequence></clade><clade><name>NIES970_24780</name><branch_length>0.018369</branch_length><color><red>64</red><green>253</green><blue>20</blue></color><taxonomy><scientific_name>Cyanobacteria</scientific_name><common_name>Synechococcus NIES-970</common_name><synonym>T_ccmo</synonym></taxonomy><sequence><symbol>CsomeBCy</symbol><name>Synechococcus NIES-970 (Cyanobacteria) || bmcType=CsomeBCy (sat)  || 276aa || [A0A1Q2U0M7]  ccmO || poisonGreen</name><annotation><desc>7seqs_id80 || ccmO || bestHMM=Ts_poisonGreen_true-ccmO</desc></annotation></sequence></clade></clade></clade></clade></clade><clade><branch_length>0.00601</branch_length><color><red>64</red><green>253</green><blue>20</blue></color><clade><name>VL20_1055</name><branch_length>0.039658</branch_length><color><red>64</red><green>253</green><blue>20</blue></color><taxonomy><scientific_name>Cyanobacteria</scientific_name><common_name>Microcystis FACHB-1757</common_name><synonym>T_ccmo</synonym></taxonomy><sequence><symbol>CsomeBCy</symbol><name>Microcystis FACHB-1757 (Cyanobacteria) || bmcType=CsomeBCy (sat)  || 288aa || [A0A0K1RWF8]  ccmO || poisonGreen</name><annotation><desc>63seqs_id98 || 63seqs_id80 || ccmO || bestHMM=Ts_poisonGreen_true-ccmO</desc></annotation></sequence></clade><clade><branch_length>0.005916</branch_length><color><red>64</red><green>253</green><blue>20</blue></color><clade><branch_length>0.012289</branch_length><color><red>64</red><green>253</green><blue>20</blue></color><clade><name>Sta7437_1447</name><branch_length>0.055488</branch_length><color><red>64</red><green>253</green><blue>20</blue></color><taxonomy><scientific_name>Cyanobacteria</scientific_name><common_name>Stanieria PCC 7437</common_name><synonym>T_ccmo</synonym></taxonomy><sequence><symbol>CsomeBCy</symbol><name>Stanieria PCC 7437 (Cyanobacteria) || bmcType=CsomeBCy (sat)  || 266aa || [K9XSF0]  ccmO || poisonGreen</name><annotation><desc>2seqs_id98 || 2seqs_id80 || ccmO || bestHMM=Ts_poisonGreen_true-ccmO</desc></annotation></sequence></clade><clade><branch_length>0.017074</branch_length><color><red>64</red><green>253</green><blue>20</blue></color><clade><name>C7B62_13950</name><branch_length>0.016573</branch_length><color><red>64</red><green>253</green><blue>20</blue></color><taxonomy><scientific_name>Cyanobacteria</scientific_name><common_name>Pleurocapsa CCALA 161</common_name><synonym>T_ccmo</synonym></taxonomy><sequence><symbol>CsomeBCy</symbol><name>Pleurocapsa CCALA 161 (Cyanobacteria) || bmcType=CsomeBCy (sat)  || 278aa || [A0A2T1CLX1]  ccmO || poisonGreen</name><annotation><desc>3seqs_id80 || ccmO || bestHMM=Ts_poisonGreen_true-ccmO</desc></annotation></sequence></clade><clade><branch_length>0.020618</branch_length><color><red>64</red><green>253</green><blue>20</blue></color><clade><name>NIES4102_06350</name><branch_length>0.013072</branch_length><color><red>64</red><green>253</green><blue>20</blue></color><taxonomy><scientific_name>Cyanobacteria</scientific_name><common_name>Chondrocystis NIES-4102</common_name><synonym>T_ccmo</synonym></taxonomy><sequence><symbol>CsomeBCy</symbol><name>Chondrocystis NIES-4102 (Cyanobacteria) || bmcType=CsomeBCy (sat)  || 276aa || [A0A1Z4RMD3]  ccmO || poisonGreen</name><annotation><desc>3seqs_id80 || ccmO || bestHMM=Ts_poisonGreen_true-ccmO</desc></annotation></sequence></clade><clade><name>Xen7305DRAFT_00028310</name><branch_length>0.047942</branch_length><color><red>64</red><green>253</green><blue>20</blue></color><taxonomy><scientific_name>Cyanobacteria</scientific_name><common_name>Xenococcus PCC 7305</common_name><synonym>T_ccmo</synonym></taxonomy><sequence><symbol>CsomeBCy</symbol><name>Xenococcus PCC 7305 (Cyanobacteria) || bmcType=CsomeBCy (sat)  || 266aa || [L8M437]  ccmO || poisonGreen</name><annotation><desc>ccmO || bestHMM=Ts_poisonGreen_true-ccmO</desc></annotation></sequence></clade></clade></clade></clade><clade><branch_length>0.019865</branch_length><color><red>64</red><green>253</green><blue>20</blue></color><clade><name>C7H19_03835</name><branch_length>0.019061</branch_length><color><red>64</red><green>253</green><blue>20</blue></color><taxonomy><scientific_name>Cyanobacteria</scientific_name><common_name>Aphanothece CCALA 016</common_name><synonym>T_ccmo</synonym></taxonomy><sequence><symbol>CsomeBCy</symbol><name>Aphanothece CCALA 016 (Cyanobacteria) || bmcType=CsomeBCy (sat)  || 271aa || [A0A2T1M1S1]  ccmO || poisonGreen</name><annotation><desc>ccmO || bestHMM=Ts_poisonGreen_true-ccmO</desc></annotation></sequence></clade><clade><branch_length>0.020084</branch_length><color><red>64</red><green>253</green><blue>20</blue></color><clade><name>AM1_5385</name><branch_length>0.134563</branch_length><color><red>64</red><green>253</green><blue>20</blue></color><taxonomy><scientific_name>Cyanobacteria</scientific_name><common_name>Acaryochloris MBIC 11017</common_name><synonym>T_ccmo</synonym></taxonomy><sequence><symbol>CsomeBCy</symbol><name>Acaryochloris MBIC 11017 (Cyanobacteria) || bmcType=CsomeBCy (main)  || 250aa || [B0CBU1]  ccmO || poisonGreen</name><annotation><desc>ccmO || bestHMM=Ts_poisonGreen_true-ccmO</desc></annotation></sequence></clade><clade><branch_length>0.018109</branch_length><color><red>64</red><green>253</green><blue>20</blue></color><clade><name>A5482_07220</name><branch_length>0.023382</branch_length><color><red>64</red><green>253</green><blue>20</blue></color><taxonomy><scientific_name>Cyanobacteria</scientific_name><common_name>Cyanobacterium IPPAS B-1200</common_name><synonym>T_ccmo</synonym></taxonomy><sequence><symbol>CsomeBCy</symbol><name>Cyanobacterium IPPAS B-1200 (Cyanobacteria) || bmcType=CsomeBCy (sat)  || 278aa || [A0A1E5QZK1]  ccmO || poisonGreen</name><annotation><desc>2seqs_id98 || 3seqs_id80 || ccmO || bestHMM=Ts_poisonGreen_true-ccmO</desc></annotation></sequence></clade><clade><branch_length>0.025257</branch_length><color><red>64</red><green>253</green><blue>20</blue></color><clade><name>GM3708_2273</name><branch_length>0.011022</branch_length><color><red>64</red><green>253</green><blue>20</blue></color><taxonomy><scientific_name>Cyanobacteria</scientific_name><common_name>Geminocystis NIES-3708</common_name><synonym>T_ccmo</synonym></taxonomy><sequence><symbol>CsomeBCy</symbol><name>Geminocystis NIES-3708 (Cyanobacteria) || bmcType=CsomeBCy (sat)  || 243aa || [A0A0D6AGD9]  ccmO || poisonGreen</name><annotation><desc>5seqs_id80 || ccmO || bestHMM=Ts_poisonGreen_true-ccmO</desc></annotation></sequence></clade><clade><name>CSQ80_00585</name><branch_length>0.045136</branch_length><color><red>64</red><green>253</green><blue>20</blue></color><taxonomy><scientific_name>Cyanobacteria</scientific_name><common_name>Cyanobacterium B-1201</common_name><synonym>T_ccmo</synonym></taxonomy><sequence><symbol>CsomeBCy</symbol><name>Cyanobacterium B-1201 (Cyanobacteria) || bmcType=CsomeBCy (sat)  || 277aa || [A0A2G3PEW4]  ccmO || poisonGreen</name><annotation><desc>2seqs_id98 || 5seqs_id80 || ccmO || bestHMM=Ts_poisonGreen_true-ccmO</desc></annotation></sequence></clade></clade></clade></clade></clade></clade></clade></clade></clade></clade></clade></clade></clade></clade></clade></clade></clade></clade></clade></clade></clade></clade></clade><clade><branch_length>0.553274</branch_length><color><red>142</red><green>118</green><blue>24</blue></color><clade><branch_length>0.045108</branch_length><color><red>217</red><green>155</green><blue>130</blue></color><clade><branch_length>0.594412</branch_length><color><red>255</red><green>121</green><blue>108</blue></color><clade><name>SAMN03080599_01203</name><branch_length>0.277289</branch_length><color><red>255</red><green>121</green><blue>108</blue></color><taxonomy><scientific_name>Firmicutes</scientific_name><common_name>Acidaminobacter DSM 2784</common_name><synonym>T_pdut</synonym></taxonomy><sequence><symbol>BUF1</symbol><name>Acidaminobacter DSM 2784 (Firmicutes) || bmcType=BUF1 (sat)  || 182aa || [A0A1G5RX36]   || salmon</name><annotation><desc> || bestHMM=Ts_salmon</desc></annotation></sequence></clade><clade><branch_length>0.501183</branch_length><color><red>255</red><green>121</green><blue>108</blue></color><clade><name>EUAN_22090</name><branch_length>0.26753</branch_length><color><red>255</red><green>121</green><blue>108</blue></color><taxonomy><scientific_name>Firmicutes</scientific_name><common_name>Andreesenia DSM 1989</common_name><synonym>T_pdut</synonym></taxonomy><sequence><symbol>BUF1</symbol><name>Andreesenia DSM 1989 (Firmicutes) || bmcType=BUF1 (sat)  || 183aa || [A0A1S1V6P9]   || salmon</name><annotation><desc> || bestHMM=Ts_salmon</desc></annotation></sequence></clade><clade><name>Curi_c26670</name><branch_length>0.282922</branch_length><color><red>255</red><green>121</green><blue>108</blue></color><taxonomy><scientific_name>Firmicutes</scientific_name><common_name>Gottschalkia ATCC 7906</common_name><synonym>T_pdut</synonym></taxonomy><sequence><symbol>BUF1</symbol><name>Gottschalkia ATCC 7906 (Firmicutes) || bmcType=BUF1 (sat)  || 183aa || [K0B408]   || salmon</name><annotation><desc> || bestHMM=Ts_salmon</desc></annotation></sequence></clade></clade></clade><clade><branch_length>0.500732</branch_length><color><red>217</red><green>155</green><blue>130</blue></color><clade><branch_length>0.190402</branch_length><color><red>217</red><green>155</green><blue>130</blue></color><clade><name>KM92DES2_10374</name><branch_length>0.122501</branch_length><color><red>217</red><green>155</green><blue>130</blue></color><taxonomy><scientific_name>Proteobacteria</scientific_name><common_name>Desulfovibrio (KM92DES2)</common_name><synonym>T_pdut</synonym></taxonomy><sequence><symbol>GRM1B</symbol><name>Desulfovibrio (KM92DES2) (Proteobacteria) || bmcType=GRM1B (main)  || 190aa || [A0A212J190]   || pinkishTan</name><annotation><desc> || bestHMM=Ts_pinkishTan</desc></annotation></sequence></clade><clade><branch_length>0.05372</branch_length><color><red>217</red><green>155</green><blue>130</blue></color><clade><name>SAMN05192586_103112</name><branch_length>0.196943</branch_length><color><red>217</red><green>155</green><blue>130</blue></color><taxonomy><scientific_name>Proteobacteria</scientific_name><common_name>Desulfovibrio KHC7</common_name><synonym>T_pdut</synonym></taxonomy><sequence><symbol>GRM1B</symbol><name>Desulfovibrio KHC7 (Proteobacteria) || bmcType=GRM1B (main)  || 183aa || [A0A1G7JR06]   || pinkishTan</name><annotation><desc>2seqs_id80 ||  || bestHMM=Ts_pinkishTan</desc></annotation></sequence></clade><clade><branch_length>0.115021</branch_length><color><red>217</red><green>155</green><blue>130</blue></color><clade><name>SAMN02910291_02017</name><branch_length>0.039056</branch_length><color><red>217</red><green>155</green><blue>130</blue></color><taxonomy><scientific_name>Proteobacteria</scientific_name><common_name>Desulfovibrio DSM 7057 (SAMN02910291)</common_name><synonym>T_pdut</synonym></taxonomy><sequence><symbol>GRM1B</symbol><name>Desulfovibrio DSM 7057 (SAMN02910291) (Proteobacteria) || bmcType=GRM1B (main)  || 182aa || [A0A1K1QIR3]   || pinkishTan</name><annotation><desc>2seqs_id98 || 3seqs_id80 ||  || bestHMM=Ts_pinkishTan</desc></annotation></sequence></clade><clade><name>BCS36_13415</name><branch_length>0.056755</branch_length><color><red>217</red><green>155</green><blue>130</blue></color><taxonomy><scientific_name>Proteobacteria</scientific_name><common_name>Desulfovibrio MES5</common_name><synonym>T_pdut</synonym></taxonomy><sequence><symbol>GRM1B</symbol><name>Desulfovibrio MES5 (Proteobacteria) || bmcType=GRM1B (main)  || 182aa || [A0A231NZB2]   || pinkishTan</name><annotation><desc>3seqs_id80 ||  || bestHMM=Ts_pinkishTan</desc></annotation></sequence></clade></clade></clade></clade><clade><branch_length>0.071307</branch_length><color><red>217</red><green>155</green><blue>130</blue></color><clade><name>COA36_05790</name><branch_length>0.16347</branch_length><color><red>217</red><green>155</green><blue>130</blue></color><taxonomy><scientific_name>Proteobacteria</scientific_name><common_name>Desulfotalea (COA36)</common_name><synonym>T_pdut</synonym></taxonomy><sequence><symbol>GRM1B</symbol><name>Desulfotalea (COA36) (Proteobacteria) || bmcType=GRM1B (main)  || 182aa || [A0A2G2DVT2]   || pinkishTan</name><annotation><desc> || bestHMM=Ts_pinkishTan</desc></annotation></sequence></clade><clade><branch_length>0.014897</branch_length><color><red>217</red><green>155</green><blue>130</blue></color><clade><branch_length>0.0512</branch_length><color><red>217</red><green>155</green><blue>130</blue></color><clade><name>SAMN06295933_2795</name><branch_length>0.077702</branch_length><color><red>217</red><green>155</green><blue>130</blue></color><taxonomy><scientific_name>Proteobacteria</scientific_name><common_name>Desulfovibrio K3S</common_name><synonym>T_pdut</synonym></taxonomy><sequence><symbol>GRM1B</symbol><name>Desulfovibrio K3S (Proteobacteria) || bmcType=GRM1B (main)  || 182aa || [A0A1X7E9N1]   || pinkishTan</name><annotation><desc> || bestHMM=Ts_pinkishTan</desc></annotation></sequence></clade><clade><branch_length>0.024275</branch_length><color><red>217</red><green>155</green><blue>130</blue></color><clade><name>DESAM_21363</name><branch_length>0.116986</branch_length><color><red>217</red><green>155</green><blue>130</blue></color><taxonomy><scientific_name>Proteobacteria</scientific_name><common_name>Desulfovibrio DSM 14728</common_name><synonym>T_pdut</synonym></taxonomy><sequence><symbol>GRM1B</symbol><name>Desulfovibrio DSM 14728 (Proteobacteria) || bmcType=GRM1B (main)  || 184aa || [L0RBS7]   || pinkishTan</name><annotation><desc> || bestHMM=Ts_pinkishTan</desc></annotation></sequence></clade><clade><branch_length>0.145293</branch_length><color><red>217</red><green>155</green><blue>130</blue></color><clade><name>Desal_0477</name><branch_length>0.094072</branch_length><color><red>217</red><green>155</green><blue>130</blue></color><taxonomy><scientific_name>Proteobacteria</scientific_name><common_name>Desulfovibrio DSM 2638</common_name><synonym>T_pdut</synonym></taxonomy><sequence><symbol>GRM1B</symbol><name>Desulfovibrio DSM 2638 (Proteobacteria) || bmcType=GRM1B (main)  || 182aa || [C6BX64]   || pinkishTan</name><annotation><desc>2seqs_id80 ||  || bestHMM=Ts_pinkishTan</desc></annotation></sequence></clade><clade><name>DCS48_05005</name><branch_length>0.09833</branch_length><color><red>217</red><green>155</green><blue>130</blue></color><taxonomy><scientific_name>Proteobacteria</scientific_name><common_name>Desulfovibrio (DCS48)</common_name><synonym>T_pdut</synonym></taxonomy><sequence><symbol>GRM1B</symbol><name>Desulfovibrio (DCS48) (Proteobacteria) || bmcType=GRM1B (main)  || 182aa || [A0A349HH84]   || pinkishTan</name><annotation><desc> || bestHMM=Ts_pinkishTan</desc></annotation></sequence></clade></clade></clade></clade><clade><branch_length>0.028282</branch_length><color><red>217</red><green>155</green><blue>130</blue></color><clade><branch_length>0.103467</branch_length><color><red>217</red><green>155</green><blue>130</blue></color><clade><branch_length>0.082276</branch_length><color><red>217</red><green>155</green><blue>130</blue></color><clade><name>SAMN05660420_01712</name><branch_length>0.28897</branch_length><color><red>217</red><green>155</green><blue>130</blue></color><taxonomy><scientific_name>Proteobacteria</scientific_name><common_name>Desulfuromusa DSM 7343</common_name><synonym>T_pdut</synonym></taxonomy><sequence><symbol>EUT2B</symbol><name>Desulfuromusa DSM 7343 (Proteobacteria) || bmcType=EUT2B (main)  || 184aa || [A0A1H3ZX78]   || pinkishTan</name><annotation><desc> || bestHMM=Ts_pinkishTan</desc></annotation></sequence></clade><clade><name>B6I31_05155</name><branch_length>0.336887</branch_length><color><red>217</red><green>155</green><blue>130</blue></color><taxonomy><scientific_name>Proteobacteria</scientific_name><common_name>unclassified-Desulfobacteraceae 4572_19</common_name><synonym>T_pdut</synonym></taxonomy><sequence><symbol>fragmented</symbol><name>unclassified-Desulfobacteraceae 4572_19 (Proteobacteria) || bmcType=fragmented (sat) (omitted) || 184aa || [A0A1W9TQB0]   || pinkishTan</name><annotation><desc> || bestHMM=Ts_pinkishTan</desc></annotation></sequence></clade></clade><clade><branch_length>0.142764</branch_length><color><red>217</red><green>155</green><blue>130</blue></color><clade><name>SAMN05216233_13424</name><branch_length>0.03811</branch_length><color><red>217</red><green>155</green><blue>130</blue></color><taxonomy><scientific_name>Proteobacteria</scientific_name><common_name>Desulfoluna AA1</common_name><synonym>T_pdut</synonym></taxonomy><sequence><symbol>GRM1B</symbol><name>Desulfoluna AA1 (Proteobacteria) || bmcType=GRM1B (main)  || 181aa || [A0A1G5JLU7]   || pinkishTan</name><annotation><desc>4seqs_id80 || 3loci_inTaxon || bestHMM=Ts_pinkishTan</desc></annotation></sequence></clade><clade><name>SAMN05216233_105269</name><branch_length>0.104594</branch_length><color><red>217</red><green>155</green><blue>130</blue></color><taxonomy><scientific_name>Proteobacteria</scientific_name><common_name>Desulfoluna AA1</common_name><synonym>T_pdut</synonym></taxonomy><sequence><symbol>EUT2_GRM1</symbol><name>Desulfoluna AA1 (Proteobacteria) || bmcType=EUT2_GRM1 (main) (omitted) || 181aa || [A0A1G5EAQ5]   || pinkishTan</name><annotation><desc>4seqs_id80 || 3loci_inTaxon || bestHMM=Ts_pinkishTan</desc></annotation></sequence></clade></clade></clade><clade><branch_length>0.022111</branch_length><color><red>217</red><green>155</green><blue>130</blue></color><clade><branch_length>0.081511</branch_length><color><red>217</red><green>155</green><blue>130</blue></color><clade><name>SAMN02745702_01611</name><branch_length>0.1282</branch_length><color><red>217</red><green>155</green><blue>130</blue></color><taxonomy><scientific_name>Proteobacteria</scientific_name><common_name>Desulfovibrio DSM 18034</common_name><synonym>T_pdut</synonym></taxonomy><sequence><symbol>GRM1B</symbol><name>Desulfovibrio DSM 18034 (Proteobacteria) || bmcType=GRM1B (main)  || 182aa || [A0A1T4W4K2]   || pinkishTan</name><annotation><desc> || bestHMM=Ts_pinkishTan</desc></annotation></sequence></clade><clade><name>DBY37_06285</name><branch_length>0.307924</branch_length><color><red>217</red><green>155</green><blue>130</blue></color><taxonomy><scientific_name>Proteobacteria</scientific_name><common_name>unclassified-Desulfovibrionaceae (DBY37)</common_name><synonym>T_pdut</synonym></taxonomy><sequence><symbol>GRM1B</symbol><name>unclassified-Desulfovibrionaceae (DBY37) (Proteobacteria) || bmcType=GRM1B (main)  || 182aa || [A0A316MU13]   || pinkishTan</name><annotation><desc> || bestHMM=Ts_pinkishTan</desc></annotation></sequence></clade></clade><clade><branch_length>0.071498</branch_length><color><red>217</red><green>155</green><blue>130</blue></color><clade><name>Dde_3272</name><branch_length>0.093922</branch_length><color><red>217</red><green>155</green><blue>130</blue></color><taxonomy><scientific_name>Proteobacteria</scientific_name><common_name>Desulfovibrio G20</common_name><synonym>T_pdut</synonym></taxonomy><sequence><symbol>GRM1B</symbol><name>Desulfovibrio G20 (Proteobacteria) || bmcType=GRM1B (main)  || 182aa || [Q30W80]   || pinkishTan</name><annotation><desc> || bestHMM=Ts_pinkishTan</desc></annotation></sequence></clade><clade><branch_length>0.435881</branch_length><color><red>217</red><green>155</green><blue>130</blue></color><clade><name>MORIYA_2251</name><branch_length>0.033989</branch_length><color><red>217</red><green>155</green><blue>130</blue></color><taxonomy><scientific_name>Proteobacteria</scientific_name><common_name>Moritella DB21MT 5</common_name><synonym>T_pdut</synonym></taxonomy><sequence><symbol>GRM1B</symbol><name>Moritella DB21MT 5 (Proteobacteria) || bmcType=GRM1B (main)  || 180aa || [A0A330LQ10]   || pinkishTan</name><annotation><desc>2seqs_id80 ||  || bestHMM=Ts_pinkishTan</desc></annotation></sequence></clade><clade><name>BIT28_13655</name><branch_length>0.05813</branch_length><color><red>217</red><green>155</green><blue>130</blue></color><taxonomy><scientific_name>Proteobacteria</scientific_name><common_name>Photobacterium 44178</common_name><synonym>T_pdut</synonym></taxonomy><sequence><symbol>GRM1B</symbol><name>Photobacterium 44178 (Proteobacteria) || bmcType=GRM1B (main)  || 180aa || [A0A1Q9GJ28]   || pinkishTan</name><annotation><desc>2seqs_id80 || 2loci_inTaxon || bestHMM=Ts_pinkishTan</desc></annotation></sequence></clade></clade></clade></clade></clade></clade></clade></clade></clade><clade><branch_length>0.070354</branch_length><clade><branch_length>0.068621</branch_length><color><red>251</red><green>41</green><blue>67</blue></color><clade><branch_length>0.058267</branch_length><color><red>251</red><green>41</green><blue>67</blue></color><clade><name>DBX46_00405</name><branch_length>0.099343</branch_length><color><red>251</red><green>41</green><blue>67</blue></color><taxonomy><scientific_name>Firmicutes</scientific_name><common_name>unclassified-Clostridiales R-7 (DBX46)</common_name><synonym>T_pdut</synonym></taxonomy><sequence><symbol>SPU4</symbol><name>unclassified-Clostridiales R-7 (DBX46) (Firmicutes) || bmcType=SPU4 (main)  || 181aa || [A0A2V2DVF0]   || strawberry</name><annotation><desc> || bestHMM=Ts_strawberry</desc></annotation></sequence></clade><clade><name>CVV04_00770</name><branch_length>0.337138</branch_length><color><red>251</red><green>41</green><blue>67</blue></color><taxonomy><scientific_name>Firmicutes</scientific_name><common_name>unclassified-Firmicutes HGW-Firmicutes-9</common_name><synonym>T_pdut</synonym></taxonomy><sequence><symbol>SPU4</symbol><name>unclassified-Firmicutes HGW-Firmicutes-9 (Firmicutes) || bmcType=SPU4 (main)  || 181aa || [A0A2N2A5M2]   || strawberry</name><annotation><desc>2seqs_id80 || 2loci_inTaxon || bestHMM=Ts_strawberry</desc></annotation></sequence></clade></clade><clade><branch_length>0.045286</branch_length><color><red>251</red><green>41</green><blue>67</blue></color><clade><branch_length>0.045704</branch_length><color><red>251</red><green>41</green><blue>67</blue></color><clade><name>CVV04_01500</name><branch_length>0.174152</branch_length><color><red>251</red><green>41</green><blue>67</blue></color><taxonomy><scientific_name>Firmicutes</scientific_name><common_name>unclassified-Firmicutes HGW-Firmicutes-9</common_name><synonym>T_pdut</synonym></taxonomy><sequence><symbol>SPU4</symbol><name>unclassified-Firmicutes HGW-Firmicutes-9 (Firmicutes) || bmcType=SPU4 (main)  || 181aa || [A0A2N2A617]   || strawberry</name><annotation><desc> || 2loci_inTaxon || bestHMM=Ts_strawberry</desc></annotation></sequence></clade><clade><name>DEB31_06355</name><branch_length>0.273247</branch_length><color><red>251</red><green>41</green><blue>67</blue></color><taxonomy><scientific_name>Firmicutes</scientific_name><common_name>unclassified-Clostridiales R-7 (DEB31)</common_name><synonym>T_pdut</synonym></taxonomy><sequence><symbol>SPU4</symbol><name>unclassified-Clostridiales R-7 (DEB31) (Firmicutes) || bmcType=SPU4 (main)  || 182aa || [A0A358AS80]   || strawberry</name><annotation><desc> || bestHMM=Ts_strawberry</desc></annotation></sequence></clade></clade><clade><branch_length>0.112462</branch_length><color><red>251</red><green>41</green><blue>67</blue></color><clade><name>CHK_3035</name><branch_length>0.117233</branch_length><color><red>251</red><green>41</green><blue>67</blue></color><taxonomy><scientific_name>Firmicutes</scientific_name><common_name>Catabacter ABBA15k</common_name><synonym>T_pdut</synonym></taxonomy><sequence><symbol>SPU4</symbol><name>Catabacter ABBA15k (Firmicutes) || bmcType=SPU4 (main)  || 181aa || [A0A0M2NG92]   || strawberry</name><annotation><desc> || bestHMM=Ts_strawberry</desc></annotation></sequence></clade><clade><name>ERS852551_00049</name><branch_length>0.236869</branch_length><color><red>251</red><green>41</green><blue>67</blue></color><taxonomy><scientific_name>Firmicutes</scientific_name><common_name>Anaerotruncus An174 (ERS852551)</common_name><synonym>T_pdut</synonym></taxonomy><sequence><symbol>SPU4</symbol><name>Anaerotruncus An174 (ERS852551) (Firmicutes) || bmcType=SPU4 (main)  || 181aa || [A0A174LBQ1]   || strawberry</name><annotation><desc>3seqs_id98 || 3seqs_id80 ||  || bestHMM=Ts_strawberry</desc></annotation></sequence></clade></clade></clade></clade><clade><branch_length>0.042627</branch_length><clade><branch_length>0.204464</branch_length><color><red>207</red><green>2</green><blue>52</blue></color><clade><name>OBV_17490</name><branch_length>0.294464</branch_length><color><red>207</red><green>2</green><blue>52</blue></color><taxonomy><scientific_name>Firmicutes</scientific_name><common_name>Oscillibacter DSM 18026</common_name><synonym>T_pdut</synonym></taxonomy><sequence><symbol>GRM3A</symbol><name>Oscillibacter DSM 18026 (Firmicutes) || bmcType=GRM3A (main)  || 182aa || [G4KZW4]   || cherry</name><annotation><desc> || bestHMM=Ts_cherry</desc></annotation></sequence></clade><clade><branch_length>0.105887</branch_length><color><red>207</red><green>2</green><blue>52</blue></color><clade><name>SAMN02745120_1213</name><branch_length>0.133818</branch_length><color><red>207</red><green>2</green><blue>52</blue></color><taxonomy><scientific_name>Firmicutes</scientific_name><common_name>Acetoanaerobium ATCC 35199</common_name><synonym>T_pdut</synonym></taxonomy><sequence><symbol>EUT2B</symbol><name>Acetoanaerobium ATCC 35199 (Firmicutes) || bmcType=EUT2B (main)  || 182aa || [A0A1T5AW39]   || cherry</name><annotation><desc>2seqs_id98 || 2seqs_id80 || 2loci_inTaxon || bestHMM=Ts_cherry</desc></annotation></sequence></clade><clade><branch_length>0.042528</branch_length><color><red>207</red><green>2</green><blue>52</blue></color><clade><branch_length>0.0291</branch_length><color><red>207</red><green>2</green><blue>52</blue></color><clade><name>Dred_3269</name><branch_length>0.042887</branch_length><color><red>207</red><green>2</green><blue>52</blue></color><taxonomy><scientific_name>Firmicutes</scientific_name><common_name>Desulfotomaculum MI-1</common_name><synonym>T_pdut</synonym></taxonomy><sequence><symbol>GRM1A</symbol><name>Desulfotomaculum MI-1 (Firmicutes) || bmcType=GRM1A (main)  || 182aa || [A4J9L6]   || cherry</name><annotation><desc>30seqs_id80 || 2loci_inTaxon || bestHMM=Ts_cherry</desc></annotation></sequence></clade><clade><branch_length>0.14777</branch_length><color><red>207</red><green>2</green><blue>52</blue></color><clade><name>AT798_04360</name><branch_length>0.068236</branch_length><color><red>207</red><green>2</green><blue>52</blue></color><taxonomy><scientific_name>Firmicutes</scientific_name><common_name>Megasphaera DJF_B143</common_name><synonym>T_pdut</synonym></taxonomy><sequence><symbol>GRM1A</symbol><name>Megasphaera DJF_B143 (Firmicutes) || bmcType=GRM1A (main)  || 182aa || [A0A117J2Q8]   || cherry</name><annotation><desc>4seqs_id98 || 5seqs_id80 ||  || bestHMM=Ts_cherry</desc></annotation></sequence></clade><clade><name>AB840_05585</name><branch_length>0.114227</branch_length><color><red>207</red><green>2</green><blue>52</blue></color><taxonomy><scientific_name>Firmicutes</scientific_name><common_name>Megasphaera DSM 20462 (AB840)</common_name><synonym>T_pdut</synonym></taxonomy><sequence><symbol>GRM1A</symbol><name>Megasphaera DSM 20462 (AB840) (Firmicutes) || bmcType=GRM1A (main)  || 182aa || [A0A0J6WWC3]   || cherry</name><annotation><desc>5seqs_id80 || 3loci_inTaxon || bestHMM=Ts_cherry</desc></annotation></sequence></clade></clade></clade><clade><branch_length>0.014017</branch_length><color><red>207</red><green>2</green><blue>52</blue></color><clade><name>Desru_2079</name><branch_length>0.040529</branch_length><color><red>207</red><green>2</green><blue>52</blue></color><taxonomy><scientific_name>Firmicutes</scientific_name><common_name>Desulfotomaculum DSM 2154</common_name><synonym>T_pdut</synonym></taxonomy><sequence><symbol>GRM1A</symbol><name>Desulfotomaculum DSM 2154 (Firmicutes) || bmcType=GRM1A (main)  || 182aa || [F6DK17]   || cherry</name><annotation><desc>30seqs_id80 ||  || bestHMM=Ts_cherry</desc></annotation></sequence></clade><clade><branch_length>0.013848</branch_length><color><red>207</red><green>2</green><blue>52</blue></color><clade><name>SAMN04488500_10757</name><branch_length>0.052765</branch_length><color><red>207</red><green>2</green><blue>52</blue></color><taxonomy><scientific_name>Firmicutes</scientific_name><common_name>Sporomusa DSM 5090</common_name><synonym>T_pdut</synonym></taxonomy><sequence><symbol>GRM1A</symbol><name>Sporomusa DSM 5090 (Firmicutes) || bmcType=GRM1A (main)  || 182aa || [A0A1W2BCC0]   || cherry</name><annotation><desc>30seqs_id80 || 4loci_inTaxon || bestHMM=Ts_cherry</desc></annotation></sequence></clade><clade><branch_length>0.026414</branch_length><color><red>207</red><green>2</green><blue>52</blue></color><clade><name>SAMN02745123_03554</name><branch_length>0.06282</branch_length><color><red>207</red><green>2</green><blue>52</blue></color><taxonomy><scientific_name>Firmicutes</scientific_name><common_name>Desulfotomaculum DSM 10349</common_name><synonym>T_pdut</synonym></taxonomy><sequence><symbol>GRM1A</symbol><name>Desulfotomaculum DSM 10349 (Firmicutes) || bmcType=GRM1A (main)  || 182aa || [A0A1M6WAR1]   || cherry</name><annotation><desc>30seqs_id80 ||  || bestHMM=Ts_cherry</desc></annotation></sequence></clade><clade><branch_length>0.015715</branch_length><color><red>207</red><green>2</green><blue>52</blue></color><clade><branch_length>0.008599</branch_length><color><red>207</red><green>2</green><blue>52</blue></color><clade><branch_length>0.029177</branch_length><color><red>207</red><green>2</green><blue>52</blue></color><clade><name>Desor_5412</name><branch_length>0.037006</branch_length><color><red>207</red><green>2</green><blue>52</blue></color><taxonomy><scientific_name>Firmicutes</scientific_name><common_name>Desulfosporosinus DSM 765</common_name><synonym>T_pdut</synonym></taxonomy><sequence><symbol>GRM1A</symbol><name>Desulfosporosinus DSM 765 (Firmicutes) || bmcType=GRM1A (main)  || 182aa || [G7WEH5]   || cherry</name><annotation><desc>30seqs_id80 || 3loci_inTaxon || bestHMM=Ts_cherry</desc></annotation></sequence></clade><clade><name>SAMN02746098_00571</name><branch_length>0.067933</branch_length><color><red>207</red><green>2</green><blue>52</blue></color><taxonomy><scientific_name>Firmicutes</scientific_name><common_name>Desulfosporosinus DSM 15449</common_name><synonym>T_pdut</synonym></taxonomy><sequence><symbol>GRM1A</symbol><name>Desulfosporosinus DSM 15449 (Firmicutes) || bmcType=GRM1A (main)  || 182aa || [A0A1M5RID2]   || cherry</name><annotation><desc>30seqs_id80 || 2loci_inTaxon || bestHMM=Ts_cherry</desc></annotation></sequence></clade></clade><clade><branch_length>0.04396</branch_length><color><red>207</red><green>2</green><blue>52</blue></color><clade><name>SAMN02745215_01898</name><branch_length>0.045573</branch_length><color><red>207</red><green>2</green><blue>52</blue></color><taxonomy><scientific_name>Firmicutes</scientific_name><common_name>Desulfitobacterium DSM 11544</common_name><synonym>T_pdut</synonym></taxonomy><sequence><symbol>GRM1A</symbol><name>Desulfitobacterium DSM 11544 (Firmicutes) || bmcType=GRM1A (main)  || 182aa || [A0A1M7TED4]   || cherry</name><annotation><desc>7seqs_id98 || 30seqs_id80 || 2loci_inTaxon || bestHMM=Ts_cherry</desc></annotation></sequence></clade><clade><name>Desaci_1579</name><branch_length>0.073989</branch_length><color><red>207</red><green>2</green><blue>52</blue></color><taxonomy><scientific_name>Firmicutes</scientific_name><common_name>Desulfosporosinus DSM 22704</common_name><synonym>T_pdut</synonym></taxonomy><sequence><symbol>GRM1A</symbol><name>Desulfosporosinus DSM 22704 (Firmicutes) || bmcType=GRM1A (main)  || 182aa || [I4D459]   || cherry</name><annotation><desc>30seqs_id80 ||  || bestHMM=Ts_cherry</desc></annotation></sequence></clade></clade></clade><clade><branch_length>0.017499</branch_length><color><red>207</red><green>2</green><blue>52</blue></color><clade><name>DESHY_120090</name><branch_length>0.025525</branch_length><color><red>207</red><green>2</green><blue>52</blue></color><taxonomy><scientific_name>Firmicutes</scientific_name><common_name>Desulfotomaculum DSM 18033</common_name><synonym>T_pdut</synonym></taxonomy><sequence><symbol>GRM1A</symbol><name>Desulfotomaculum DSM 18033 (Firmicutes) || bmcType=GRM1A (main)  || 182aa || [K8EGC7]   || cherry</name><annotation><desc>30seqs_id80 ||  || bestHMM=Ts_cherry</desc></annotation></sequence></clade><clade><branch_length>0.070431</branch_length><color><red>207</red><green>2</green><blue>52</blue></color><clade><branch_length>0.297596</branch_length><color><red>239</red><green>64</green><blue>38</blue></color><clade><name>SAMN05660299_00750</name><branch_length>0.081617</branch_length><color><red>239</red><green>64</green><blue>38</blue></color><taxonomy><scientific_name>Firmicutes</scientific_name><common_name>Megasphaera DSM 16981</common_name><synonym>T_pdut</synonym></taxonomy><sequence><symbol>GRM3A</symbol><name>Megasphaera DSM 16981 (Firmicutes) || bmcType=GRM3A (main)  || 182aa || [A0A1G9SLS9]   || tomato</name><annotation><desc>3seqs_id80 ||  || bestHMM=Ts_tomato</desc></annotation></sequence></clade><clade><name>AB840_04705</name><branch_length>0.108435</branch_length><color><red>239</red><green>64</green><blue>38</blue></color><taxonomy><scientific_name>Firmicutes</scientific_name><common_name>Megasphaera DSM 20462 (AB840)</common_name><synonym>T_pdut</synonym></taxonomy><sequence><symbol>GRM3A</symbol><name>Megasphaera DSM 20462 (AB840) (Firmicutes) || bmcType=GRM3A (main)  || 182aa || [A0A0J6WWV2]   || tomato</name><annotation><desc>2seqs_id98 || 3seqs_id80 || 3loci_inTaxon || bestHMM=Ts_tomato</desc></annotation></sequence></clade></clade><clade><branch_length>0.126425</branch_length><color><red>97</red><green>0</green><blue>35</blue></color><clade><branch_length>0.048752</branch_length><color><red>97</red><green>0</green><blue>35</blue></color><clade><name>SAMEA3545284_01699</name><branch_length>0.09197</branch_length><color><red>97</red><green>0</green><blue>35</blue></color><taxonomy><scientific_name>Firmicutes</scientific_name><common_name>Eubacterium (SAMEA3545284)</common_name><synonym>T_pdut</synonym></taxonomy><sequence><symbol>GRM1A</symbol><name>Eubacterium (SAMEA3545284) (Firmicutes) || bmcType=GRM1A (main)  || 182aa || [A0A1C5SRE7]   || burgundy</name><annotation><desc> || bestHMM=Ts_burgundy</desc></annotation></sequence></clade><clade><branch_length>0.049778</branch_length><color><red>97</red><green>0</green><blue>35</blue></color><clade><name>SAMN04489866_103128</name><branch_length>0.348508</branch_length><color><red>97</red><green>0</green><blue>35</blue></color><taxonomy><scientific_name>Firmicutes</scientific_name><common_name>Peptococcus DSM 20475</common_name><synonym>T_pdut</synonym></taxonomy><sequence><symbol>GRM1A</symbol><name>Peptococcus DSM 20475 (Firmicutes) || bmcType=GRM1A (main)  || 182aa || [A0A1G6UTT4]   || burgundy</name><annotation><desc> || bestHMM=Ts_burgundy</desc></annotation></sequence></clade><clade><branch_length>0.069248</branch_length><color><red>97</red><green>0</green><blue>35</blue></color><clade><name>SAMN02745115_02054</name><branch_length>0.080801</branch_length><color><red>97</red><green>0</green><blue>35</blue></color><taxonomy><scientific_name>Firmicutes</scientific_name><common_name>Peptoanaerobacter ATCC 43714</common_name><synonym>T_pdut</synonym></taxonomy><sequence><symbol>GRM1A</symbol><name>Peptoanaerobacter ATCC 43714 (Firmicutes) || bmcType=GRM1A (main)  || 182aa || [A0A1T5KRE2]   || burgundy</name><annotation><desc>2seqs_id98 || 2seqs_id80 || 2loci_inTaxon || bestHMM=Ts_burgundy</desc></annotation></sequence></clade><clade><name>HMPREF0379_0295</name><branch_length>0.179397</branch_length><color><red>97</red><green>0</green><blue>35</blue></color><taxonomy><scientific_name>Firmicutes</scientific_name><common_name>Peptoanaerobacter ATCC 43715</common_name><synonym>T_pdut</synonym></taxonomy><sequence><symbol>GRM3A</symbol><name>Peptoanaerobacter ATCC 43715 (Firmicutes) || bmcType=GRM3A (main)  || 182aa || [E0QGZ7]   || burgundy</name><annotation><desc>3seqs_id98 || 3seqs_id80 ||  || bestHMM=Ts_burgundy</desc></annotation></sequence></clade></clade></clade></clade><clade><branch_length>0.02297</branch_length><color><red>97</red><green>0</green><blue>35</blue></color><clade><branch_length>0.058664</branch_length><color><red>97</red><green>0</green><blue>35</blue></color><clade><name>BN000_01728</name><branch_length>0.086275</branch_length><color><red>97</red><green>0</green><blue>35</blue></color><taxonomy><scientific_name>Firmicutes</scientific_name><common_name>Bacillus LF1</common_name><synonym>T_pdut</synonym></taxonomy><sequence><symbol>GRM1A</symbol><name>Bacillus LF1 (Firmicutes) || bmcType=GRM1A (main)  || 182aa || [A0A0U1NUW2]   || burgundy</name><annotation><desc>2seqs_id80 || 3loci_inTaxon || bestHMM=Ts_burgundy</desc></annotation></sequence></clade><clade><name>M670_03928</name><branch_length>0.14068</branch_length><color><red>97</red><green>0</green><blue>35</blue></color><taxonomy><scientific_name>Firmicutes</scientific_name><common_name>Bacillus MEV2011</common_name><synonym>T_pdut</synonym></taxonomy><sequence><symbol>PDU1D</symbol><name>Bacillus MEV2011 (Firmicutes) || bmcType=PDU1D (main)  || 182aa || [A0A072NH39]   || burgundy</name><annotation><desc>2seqs_id80 || 2loci_inTaxon || bestHMM=Ts_burgundy</desc></annotation></sequence></clade></clade><clade><branch_length>0.017099</branch_length><color><red>97</red><green>0</green><blue>35</blue></color><clade><branch_length>0.008942</branch_length><color><red>97</red><green>0</green><blue>35</blue></color><clade><branch_length>0.029048</branch_length><color><red>97</red><green>0</green><blue>35</blue></color><clade><name>SAMN05443428_101119</name><branch_length>0.07679</branch_length><color><red>97</red><green>0</green><blue>35</blue></color><taxonomy><scientific_name>Firmicutes</scientific_name><common_name>Caloramator USBA 833</common_name><synonym>T_pdut</synonym></taxonomy><sequence><symbol>GRM1A</symbol><name>Caloramator USBA 833 (Firmicutes) || bmcType=GRM1A (main)  || 182aa || [A0A1T4WG82]   || burgundy</name><annotation><desc>15seqs_id80 ||  || bestHMM=Ts_burgundy</desc></annotation></sequence></clade><clade><name>CSCA_4492</name><branch_length>0.100004</branch_length><color><red>97</red><green>0</green><blue>35</blue></color><taxonomy><scientific_name>Firmicutes</scientific_name><common_name>Clostridium ATCC 25775</common_name><synonym>T_pdut</synonym></taxonomy><sequence><symbol>GRM1A</symbol><name>Clostridium ATCC 25775 (Firmicutes) || bmcType=GRM1A (main)  || 182aa || [A0A0E3JRC8]   || burgundy</name><annotation><desc>3seqs_id98 || 15seqs_id80 || 3loci_inTaxon || bestHMM=Ts_burgundy</desc></annotation></sequence></clade></clade><clade><branch_length>0.033289</branch_length><color><red>97</red><green>0</green><blue>35</blue></color><clade><name>CLJU_c39760</name><branch_length>0.061739</branch_length><color><red>97</red><green>0</green><blue>35</blue></color><taxonomy><scientific_name>Firmicutes</scientific_name><common_name>Clostridium ATCC 55383</common_name><synonym>T_pdut</synonym></taxonomy><sequence><symbol>GRM1A</symbol><name>Clostridium ATCC 55383 (Firmicutes) || bmcType=GRM1A (main)  || 182aa || [D8GIC6]   || burgundy</name><annotation><desc>8seqs_id98 || 15seqs_id80 || 3loci_inTaxon || bestHMM=Ts_burgundy</desc></annotation></sequence></clade><clade><name>BHK98_03035</name><branch_length>0.160803</branch_length><color><red>97</red><green>0</green><blue>35</blue></color><taxonomy><scientific_name>Firmicutes</scientific_name><common_name>Eubacterium 24907</common_name><synonym>T_pdut</synonym></taxonomy><sequence><symbol>GRM1A</symbol><name>Eubacterium 24907 (Firmicutes) || bmcType=GRM1A (main)  || 182aa || [A0A1Q9JG07]   || burgundy</name><annotation><desc> || bestHMM=Ts_burgundy</desc></annotation></sequence></clade></clade></clade><clade><branch_length>0.018813</branch_length><color><red>97</red><green>0</green><blue>35</blue></color><clade><branch_length>0.053305</branch_length><color><red>97</red><green>0</green><blue>35</blue></color><clade><name>Amet_3827</name><branch_length>0.231481</branch_length><color><red>97</red><green>0</green><blue>35</blue></color><taxonomy><scientific_name>Firmicutes</scientific_name><common_name>Alkaliphilus QYMF</common_name><synonym>T_pdut</synonym></taxonomy><sequence><symbol>GRM1A</symbol><name>Alkaliphilus QYMF (Firmicutes) || bmcType=GRM1A (main)  || 182aa || [A6TUS6]   || burgundy</name><annotation><desc> || 3loci_inTaxon || bestHMM=Ts_burgundy</desc></annotation></sequence></clade><clade><branch_length>0.047029</branch_length><color><red>97</red><green>0</green><blue>35</blue></color><clade><name>Clos_2390</name><branch_length>0.086312</branch_length><color><red>97</red><green>0</green><blue>35</blue></color><taxonomy><scientific_name>Firmicutes</scientific_name><common_name>Alkaliphilus OhILAs</common_name><synonym>T_pdut</synonym></taxonomy><sequence><symbol>GRM1A</symbol><name>Alkaliphilus OhILAs (Firmicutes) || bmcType=GRM1A (main)  || 180aa || [A8MJE0]   || burgundy</name><annotation><desc>4seqs_id80 || 3loci_inTaxon || bestHMM=Ts_burgundy</desc></annotation></sequence></clade><clade><name>BJL90_00665</name><branch_length>0.093848</branch_length><color><red>97</red><green>0</green><blue>35</blue></color><taxonomy><scientific_name>Firmicutes</scientific_name><common_name>Clostridium ATCC 27076 (BJL90)</common_name><synonym>T_pdut</synonym></taxonomy><sequence><symbol>GRM1A</symbol><name>Clostridium ATCC 27076 (BJL90) (Firmicutes) || bmcType=GRM1A (main)  || 182aa || [A0A1D9FHC1]   || burgundy</name><annotation><desc>4seqs_id80 || 3loci_inTaxon || bestHMM=Ts_burgundy</desc></annotation></sequence></clade></clade></clade><clade><branch_length>0.029745</branch_length><color><red>97</red><green>0</green><blue>35</blue></color><clade><name>SAMN05660830_01910</name><branch_length>0.292203</branch_length><color><red>97</red><green>0</green><blue>35</blue></color><taxonomy><scientific_name>Proteobacteria</scientific_name><common_name>Desulfovibrio DSM 7057 (SAMN05660830)</common_name><synonym>T_pdut</synonym></taxonomy><sequence><symbol>GRM1A</symbol><name>Desulfovibrio DSM 7057 (SAMN05660830) (Proteobacteria) || bmcType=GRM1A (main)  || 182aa || [A0A1M6HQG1]   || burgundy</name><annotation><desc> || 2loci_inTaxon || bestHMM=Ts_burgundy</desc></annotation></sequence></clade><clade><branch_length>0.053165</branch_length><color><red>97</red><green>0</green><blue>35</blue></color><clade><name>ACP50_10855</name><branch_length>0.049249</branch_length><color><red>97</red><green>0</green><blue>35</blue></color><taxonomy><scientific_name>Firmicutes</scientific_name><common_name>Clostridium ATCC 25763 (ACP50)</common_name><synonym>T_pdut</synonym></taxonomy><sequence><symbol>GRM1A</symbol><name>Clostridium ATCC 25763 (ACP50) (Firmicutes) || bmcType=GRM1A (main)  || 182aa || [A0A093VPU0]   || burgundy</name><annotation><desc>5seqs_id98 || 9seqs_id80 || 2loci_inTaxon || bestHMM=Ts_burgundy</desc></annotation></sequence></clade><clade><branch_length>0.023466</branch_length><color><red>97</red><green>0</green><blue>35</blue></color><clade><name>CCH01_017490</name><branch_length>0.052886</branch_length><color><red>97</red><green>0</green><blue>35</blue></color><taxonomy><scientific_name>Firmicutes</scientific_name><common_name>Clostridium JF4335</common_name><synonym>T_pdut</synonym></taxonomy><sequence><symbol>GRM1</symbol><name>Clostridium JF4335 (Firmicutes) || bmcType=GRM1 (main) (omitted) || 182aa || [S6ETB5]   || burgundy</name><annotation><desc>2seqs_id98 || 9seqs_id80 || 2loci_inTaxon || bestHMM=Ts_burgundy</desc></annotation></sequence></clade><clade><name>CINTURNW_0800</name><branch_length>0.160914</branch_length><color><red>97</red><green>0</green><blue>35</blue></color><taxonomy><scientific_name>Firmicutes</scientific_name><common_name>Clostridium URNW</common_name><synonym>T_pdut</synonym></taxonomy><sequence><symbol>GRM3A</symbol><name>Clostridium URNW (Firmicutes) || bmcType=GRM3A (main)  || 182aa || [U2PZ39]   || burgundy</name><annotation><desc>2seqs_id98 || 2seqs_id80 ||  || bestHMM=Ts_burgundy</desc></annotation></sequence></clade></clade></clade></clade></clade></clade></clade></clade></clade></clade></clade></clade></clade></clade></clade></clade></clade><clade><branch_length>0.02746</branch_length><clade><branch_length>0.121533</branch_length><color><red>162</red><green>72</green><blue>87</blue></color><clade><name>HMPREF0980_02488</name><branch_length>0.44742</branch_length><color><red>162</red><green>72</green><blue>87</blue></color><taxonomy><scientific_name>Firmicutes</scientific_name><common_name>Dorea D27</common_name><synonym>T_pdut</synonym></taxonomy><sequence><symbol>SPU4</symbol><name>Dorea D27 (Firmicutes) || bmcType=SPU4 (main)  || 182aa || [A0A0K9NA27]   || lightMaroon</name><annotation><desc>2seqs_id80 || 2loci_inTaxon || bestHMM=Ts_lightMaroon</desc></annotation></sequence></clade><clade><name>KQ78_01061</name><branch_length>0.394333</branch_length><color><red>162</red><green>72</green><blue>87</blue></color><taxonomy><scientific_name>Tenericutes</scientific_name><common_name>Ca.Izimaplasma HR2</common_name><synonym>T_pdut</synonym></taxonomy><sequence><symbol>SPU4</symbol><name>Ca.Izimaplasma HR2 (Tenericutes) || bmcType=SPU4 (main)  || 181aa || [A0A094KWY4]   || lightMaroon</name><annotation><desc> || bestHMM=Ts_lightMaroon</desc></annotation></sequence></clade></clade><clade><branch_length>0.022966</branch_length><clade><branch_length>0.100144</branch_length><color><red>140</red><green>0</green><blue>15</blue></color><clade><branch_length>0.095735</branch_length><color><red>140</red><green>0</green><blue>15</blue></color><clade><name>CVU65_04415</name><branch_length>0.316846</branch_length><color><red>140</red><green>0</green><blue>15</blue></color><taxonomy><scientific_name>Proteobacteria</scientific_name><common_name>unclassified-Deltaproteobacteria HGW-Deltaproteobacteria-22</common_name><synonym>T_pdut</synonym></taxonomy><sequence><symbol>SPU4</symbol><name>unclassified-Deltaproteobacteria HGW-Deltaproteobacteria-22 (Proteobacteria) || bmcType=SPU4 (main)  || 198aa || [A0A2N2H2C3]   || crimson</name><annotation><desc> || bestHMM=Ts_crimson</desc></annotation></sequence></clade><clade><name>CEE45_05330</name><branch_length>0.362145</branch_length><color><red>140</red><green>0</green><blue>15</blue></color><taxonomy><scientific_name>Candidatus Heimdallarchaeota</scientific_name><common_name>Ca.Heimdallarchaeota B3-JM-08</common_name><synonym>T_pdut</synonym></taxonomy><sequence><symbol>SPUx</symbol><name>Ca.Heimdallarchaeota B3-JM-08 (Candidatus Heimdallarchaeota) || bmcType=SPUx (main) (omitted) || 181aa || [A0A2U3CHY1]   || crimson</name><annotation><desc> || bestHMM=Ts_crimson</desc></annotation></sequence></clade></clade><clade><branch_length>0.319966</branch_length><color><red>140</red><green>0</green><blue>15</blue></color><clade><branch_length>1.0E-6</branch_length><color><red>140</red><green>0</green><blue>15</blue></color><clade><name>Apau_0029</name><branch_length>0.351687</branch_length><color><red>140</red><green>0</green><blue>15</blue></color><taxonomy><scientific_name>Synergistetes</scientific_name><common_name>Aminomonas DSM 12260</common_name><synonym>T_pdut</synonym></taxonomy><sequence><symbol>PDU1D</symbol><name>Aminomonas DSM 12260 (Synergistetes) || bmcType=PDU1D (main)  || 182aa || [E3CVB3]  pduT || crimson</name><annotation><desc>pduT || bestHMM=Ts_crimson</desc></annotation></sequence></clade><clade><name>HMPREF1705_02703</name><branch_length>0.293559</branch_length><color><red>140</red><green>0</green><blue>15</blue></color><taxonomy><scientific_name>Synergistetes</scientific_name><common_name>Acetomicrobium ATCC BAA-1850</common_name><synonym>T_pdut</synonym></taxonomy><sequence><symbol>PDU1D</symbol><name>Acetomicrobium ATCC BAA-1850 (Synergistetes) || bmcType=PDU1D (main)  || 185aa || [A0A0T5XB32]  pduT || crimson</name><annotation><desc>3seqs_id98 || 3seqs_id80 || pduT || bestHMM=Ts_crimson</desc></annotation></sequence></clade></clade><clade><branch_length>0.11705</branch_length><color><red>140</red><green>0</green><blue>15</blue></color><clade><name>Dpep_1753</name><branch_length>0.335988</branch_length><color><red>140</red><green>0</green><blue>15</blue></color><taxonomy><scientific_name>Synergistetes</scientific_name><common_name>Dethiosulfovibrio DSM 11002</common_name><synonym>T_pdut</synonym></taxonomy><sequence><symbol>PDU1D</symbol><name>Dethiosulfovibrio DSM 11002 (Synergistetes) || bmcType=PDU1D (main)  || 185aa || [D2Z8I0]  pduT || crimson</name><annotation><desc>pduT || bestHMM=Ts_crimson</desc></annotation></sequence></clade><clade><branch_length>0.18237</branch_length><color><red>140</red><green>0</green><blue>15</blue></color><clade><name>Tlie_0211</name><branch_length>0.133548</branch_length><color><red>140</red><green>0</green><blue>15</blue></color><taxonomy><scientific_name>Synergistetes</scientific_name><common_name>Thermovirga DSM 17291</common_name><synonym>T_pdut</synonym></taxonomy><sequence><symbol>PDU1D</symbol><name>Thermovirga DSM 17291 (Synergistetes) || bmcType=PDU1D (main)  || 182aa || [G7V6C6]  pduT || crimson</name><annotation><desc>pduT || bestHMM=Ts_crimson</desc></annotation></sequence></clade><clade><name>XD52_0684</name><branch_length>0.19798</branch_length><color><red>140</red><green>0</green><blue>15</blue></color><taxonomy><scientific_name>unclassified Bacteria</scientific_name><common_name>unclassified-bacterium 42_11</common_name><synonym>T_pdut</synonym></taxonomy><sequence><symbol>PDU1D</symbol><name>unclassified-bacterium 42_11 (unclassified Bacteria) || bmcType=PDU1D (main)  || 181aa || [A0A101EF79]   || crimson</name><annotation><desc> || bestHMM=Ts_crimson</desc></annotation></sequence></clade></clade></clade></clade></clade><clade><branch_length>0.03021</branch_length><clade><branch_length>0.007224</branch_length><clade><branch_length>0.067536</branch_length><color><red>160</red><green>38</green><blue>35</blue></color><clade><branch_length>0.088974</branch_length><color><red>160</red><green>38</green><blue>35</blue></color><clade><name>CVV64_17990</name><branch_length>0.413553</branch_length><color><red>160</red><green>38</green><blue>35</blue></color><taxonomy><scientific_name>Candidatus Wallbacteria</scientific_name><common_name>Ca.Wallbacteria HGW-Wallbacteria-1</common_name><synonym>T_pdut</synonym></taxonomy><sequence><symbol>SPU7</symbol><name>Ca.Wallbacteria HGW-Wallbacteria-1 (Candidatus Wallbacteria) || bmcType=SPU7 (main)  || 188aa || [A0A2N1PJY6]   || brick</name><annotation><desc> || 2loci_inTaxon || bestHMM=Ts_brick</desc></annotation></sequence></clade><clade><name>C0601_11720</name><branch_length>0.448064</branch_length><color><red>160</red><green>38</green><blue>35</blue></color><taxonomy><scientific_name>unclassified Bacteria</scientific_name><common_name>unclassified-bacterium BM706</common_name><synonym>T_pdut</synonym></taxonomy><sequence><symbol>SPU1</symbol><name>unclassified-bacterium BM706 (unclassified Bacteria) || bmcType=SPU1 (main)  || 181aa || [A0A2N5ZBG8]   || brick</name><annotation><desc> || bestHMM=Ts_brick</desc></annotation></sequence></clade></clade><clade><branch_length>0.048793</branch_length><color><red>160</red><green>38</green><blue>35</blue></color><clade><name>BWY64_00982</name><branch_length>0.325037</branch_length><color><red>160</red><green>38</green><blue>35</blue></color><taxonomy><scientific_name>unclassified Bacteria</scientific_name><common_name>unclassified-bacterium ADurb.Bin363</common_name><synonym>T_pdut</synonym></taxonomy><sequence><symbol>fragmented</symbol><name>unclassified-bacterium ADurb.Bin363 (unclassified Bacteria) || bmcType=fragmented (sat) (omitted) || 181aa || [A0A1V5PNX7]   || brick</name><annotation><desc> || bestHMM=Ts_brick</desc></annotation></sequence></clade><clade><branch_length>0.280713</branch_length><color><red>160</red><green>38</green><blue>35</blue></color><clade><name>BJL90_15470</name><branch_length>0.158966</branch_length><color><red>160</red><green>38</green><blue>35</blue></color><taxonomy><scientific_name>Firmicutes</scientific_name><common_name>Clostridium ATCC 27076 (BJL90)</common_name><synonym>T_pdut</synonym></taxonomy><sequence><symbol>GRM6</symbol><name>Clostridium ATCC 27076 (BJL90) (Firmicutes) || bmcType=GRM6 (main)  || 182aa || [A0A1D9FSP2]   || brick</name><annotation><desc> || 3loci_inTaxon || bestHMM=Ts_brick</desc></annotation></sequence></clade><clade><branch_length>0.120826</branch_length><color><red>160</red><green>38</green><blue>35</blue></color><clade><name>DOZ58_03865</name><branch_length>0.034967</branch_length><color><red>160</red><green>38</green><blue>35</blue></color><taxonomy><scientific_name>Firmicutes</scientific_name><common_name>Acetobacterium KB-1</common_name><synonym>T_pdut</synonym></taxonomy><sequence><symbol>EUT2B</symbol><name>Acetobacterium KB-1 (Firmicutes) || bmcType=EUT2B (main)  || 182aa || [A0A2Z4I4T6]   || brick</name><annotation><desc>4seqs_id80 || 3loci_inTaxon || bestHMM=Ts_brick</desc></annotation></sequence></clade><clade><branch_length>0.034732</branch_length><color><red>160</red><green>38</green><blue>35</blue></color><clade><name>CVU99_05870</name><branch_length>0.022676</branch_length><color><red>160</red><green>38</green><blue>35</blue></color><taxonomy><scientific_name>Firmicutes</scientific_name><common_name>unclassified-Firmicutes HGW-Firmicutes-4</common_name><synonym>T_pdut</synonym></taxonomy><sequence><symbol>EUT2B</symbol><name>unclassified-Firmicutes HGW-Firmicutes-4 (Firmicutes) || bmcType=EUT2B (main)  || 182aa || [A0A2N2BSD0]   || brick</name><annotation><desc>4seqs_id80 || 2loci_inTaxon || bestHMM=Ts_brick</desc></annotation></sequence></clade><clade><name>CVU92_00515</name><branch_length>0.082136</branch_length><color><red>160</red><green>38</green><blue>35</blue></color><taxonomy><scientific_name>Firmicutes</scientific_name><common_name>unclassified-Firmicutes HGW-Firmicutes-17</common_name><synonym>T_pdut</synonym></taxonomy><sequence><symbol>EUT2B</symbol><name>unclassified-Firmicutes HGW-Firmicutes-17 (Firmicutes) || bmcType=EUT2B (main)  || 181aa || [A0A2N2CZE8]   || brick</name><annotation><desc>4seqs_id80 ||  || bestHMM=Ts_brick</desc></annotation></sequence></clade></clade></clade></clade></clade></clade><clade><branch_length>0.037962</branch_length><clade><branch_length>0.023109</branch_length><color><red>90</red><green>125</green><blue>154</blue></color><clade><branch_length>0.068045</branch_length><color><red>80</red><green>123</green><blue>156</blue></color><clade><branch_length>0.091101</branch_length><color><red>80</red><green>123</green><blue>156</blue></color><clade><name>Dred_1303</name><branch_length>0.183034</branch_length><color><red>80</red><green>123</green><blue>156</blue></color><taxonomy><scientific_name>Firmicutes</scientific_name><common_name>Desulfotomaculum MI-1</common_name><synonym>T_pdut</synonym></taxonomy><sequence><symbol>EUT2D</symbol><name>Desulfotomaculum MI-1 (Firmicutes) || bmcType=EUT2D (main)  || 181aa || [A4J434]   || stormyBlue</name><annotation><desc> || 2loci_inTaxon || bestHMM=Ts_stormyBlue</desc></annotation></sequence></clade><clade><branch_length>0.046305</branch_length><color><red>80</red><green>123</green><blue>156</blue></color><clade><name>Tfer_2645</name><branch_length>0.091907</branch_length><color><red>80</red><green>123</green><blue>156</blue></color><taxonomy><scientific_name>Firmicutes</scientific_name><common_name>Thermincola Z-0001</common_name><synonym>T_pdut</synonym></taxonomy><sequence><symbol>EUT2D</symbol><name>Thermincola Z-0001 (Firmicutes) || bmcType=EUT2D (main)  || 182aa || [A0A0L6VZY3]   || stormyBlue</name><annotation><desc>2seqs_id98 || 2seqs_id80 || 2loci_inTaxon || bestHMM=Ts_stormyBlue</desc></annotation></sequence></clade><clade><name>CVU89_07500</name><branch_length>0.225848</branch_length><color><red>80</red><green>123</green><blue>156</blue></color><taxonomy><scientific_name>Firmicutes</scientific_name><common_name>unclassified-Firmicutes HGW-Firmicutes-14</common_name><synonym>T_pdut</synonym></taxonomy><sequence><symbol>EUT2D</symbol><name>unclassified-Firmicutes HGW-Firmicutes-14 (Firmicutes) || bmcType=EUT2D (main)  || 182aa || [A0A2N2DHG3]   || stormyBlue</name><annotation><desc> || bestHMM=Ts_stormyBlue</desc></annotation></sequence></clade></clade></clade><clade><branch_length>0.102901</branch_length><color><red>80</red><green>123</green><blue>156</blue></color><clade><name>APF76_15290</name><branch_length>0.162666</branch_length><color><red>80</red><green>123</green><blue>156</blue></color><taxonomy><scientific_name>Firmicutes</scientific_name><common_name>Desulfitibacter BRH_c19</common_name><synonym>T_pdut</synonym></taxonomy><sequence><symbol>UA</symbol><name>Desulfitibacter BRH_c19 (Firmicutes) || bmcType=UA (main) (omitted) || 182aa || [A0A101VBL2]   || stormyBlue</name><annotation><desc> || bestHMM=Ts_stormyBlue</desc></annotation></sequence></clade><clade><branch_length>0.097602</branch_length><color><red>80</red><green>123</green><blue>156</blue></color><clade><name>DEF42_04285</name><branch_length>0.044123</branch_length><color><red>80</red><green>123</green><blue>156</blue></color><taxonomy><scientific_name>Firmicutes</scientific_name><common_name>Desulfosporosinus (DEF42)</common_name><synonym>T_pdut</synonym></taxonomy><sequence><symbol>GRMguf</symbol><name>Desulfosporosinus (DEF42) (Firmicutes) || bmcType=GRMguf (main)  || 181aa || [A0A358PXS9]   || stormyBlue</name><annotation><desc>2seqs_id80 || 4loci_inTaxon || bestHMM=Ts_stormyBlue</desc></annotation></sequence></clade><clade><branch_length>0.054199</branch_length><color><red>80</red><green>123</green><blue>156</blue></color><clade><name>Desde_0358</name><branch_length>0.031478</branch_length><color><red>80</red><green>123</green><blue>156</blue></color><taxonomy><scientific_name>Firmicutes</scientific_name><common_name>Desulfitobacterium ATCC 51507</common_name><synonym>T_pdut</synonym></taxonomy><sequence><symbol>GRMguf</symbol><name>Desulfitobacterium ATCC 51507 (Firmicutes) || bmcType=GRMguf (main)  || 181aa || [I4A4E2]   || stormyBlue</name><annotation><desc>6seqs_id80 || 2loci_inTaxon || bestHMM=Ts_stormyBlue</desc></annotation></sequence></clade><clade><name>Dhaf_0360</name><branch_length>0.064828</branch_length><color><red>80</red><green>123</green><blue>156</blue></color><taxonomy><scientific_name>Firmicutes</scientific_name><common_name>Desulfitobacterium DSM 10664</common_name><synonym>T_pdut</synonym></taxonomy><sequence><symbol>GRMguf</symbol><name>Desulfitobacterium DSM 10664 (Firmicutes) || bmcType=GRMguf (main)  || 181aa || [B8G1Q4] 3NWG pduT-like || stormyBlue</name><annotation><desc>5seqs_id98 || 6seqs_id80 || pduT-like || 3loci_inTaxon || bestHMM=Ts_stormyBlue</desc></annotation></sequence></clade></clade></clade></clade></clade><clade><branch_length>0.056415</branch_length><color><red>90</red><green>125</green><blue>154</blue></color><clade><branch_length>0.038352</branch_length><color><red>62</red><green>130</green><blue>252</blue></color><clade><name>Tph_c07040</name><branch_length>0.354136</branch_length><color><red>62</red><green>130</green><blue>252</blue></color><taxonomy><scientific_name>Firmicutes</scientific_name><common_name>Thermacetogenium DSM 12270</common_name><synonym>T_pdut</synonym></taxonomy><sequence><symbol>EUT2B</symbol><name>Thermacetogenium DSM 12270 (Firmicutes) || bmcType=EUT2B (main)  || 182aa || [K4LD95]  pduT || dodgerBlue</name><annotation><desc>2seqs_id98 || 3seqs_id80 || pduT || bestHMM=Ts_dodgerBlue_pduT-canonical</desc></annotation></sequence></clade><clade><branch_length>0.160358</branch_length><color><red>62</red><green>130</green><blue>252</blue></color><clade><branch_length>0.129576</branch_length><color><red>62</red><green>130</green><blue>252</blue></color><clade><name>SAMN02746098_02471</name><branch_length>0.024414</branch_length><color><red>62</red><green>130</green><blue>252</blue></color><taxonomy><scientific_name>Firmicutes</scientific_name><common_name>Desulfosporosinus DSM 15449</common_name><synonym>T_pdut</synonym></taxonomy><sequence><symbol>EUT2D</symbol><name>Desulfosporosinus DSM 15449 (Firmicutes) || bmcType=EUT2D (sat)  || 182aa || [A0A1M5YKR2]  pduT || dodgerBlue</name><annotation><desc>29seqs_id80 || pduT || 2loci_inTaxon || bestHMM=Ts_dodgerBlue_pduT-canonical</desc></annotation></sequence></clade><clade><branch_length>0.017919</branch_length><color><red>62</red><green>130</green><blue>252</blue></color><clade><name>SBF1_1270019</name><branch_length>0.032791</branch_length><color><red>62</red><green>130</green><blue>252</blue></color><taxonomy><scientific_name>Firmicutes</scientific_name><common_name>Desulfosporosinus Peat soil MAG SbF1</common_name><synonym>T_pdut</synonym></taxonomy><sequence><symbol>EUT2D</symbol><name>Desulfosporosinus Peat soil MAG SbF1 (Firmicutes) || bmcType=EUT2D (main)  || 182aa || [A0A2U3K2V9]  pduT || dodgerBlue</name><annotation><desc>29seqs_id80 || pduT || bestHMM=Ts_dodgerBlue_pduT-canonical</desc></annotation></sequence></clade><clade><name>DD730_06590</name><branch_length>0.038624</branch_length><color><red>62</red><green>130</green><blue>252</blue></color><taxonomy><scientific_name>Firmicutes</scientific_name><common_name>Desulfosporosinus (DD730)</common_name><synonym>T_pdut</synonym></taxonomy><sequence><symbol>incomplete</symbol><name>Desulfosporosinus (DD730) (Firmicutes) || bmcType=incomplete (sat) (omitted) || 182aa || [A0A356P898]  pduT || dodgerBlue</name><annotation><desc>29seqs_id80 || pduT || bestHMM=Ts_dodgerBlue_pduT-canonical</desc></annotation></sequence></clade></clade></clade><clade><branch_length>0.035845</branch_length><color><red>62</red><green>130</green><blue>252</blue></color><clade><branch_length>0.167423</branch_length><color><red>62</red><green>130</green><blue>252</blue></color><clade><name>SAMN04488499_101844</name><branch_length>0.034922</branch_length><color><red>62</red><green>130</green><blue>252</blue></color><taxonomy><scientific_name>Firmicutes</scientific_name><common_name>Sporomusa Mol</common_name><synonym>T_pdut</synonym></taxonomy><sequence><symbol>EUT2D</symbol><name>Sporomusa Mol (Firmicutes) || bmcType=EUT2D (main)  || 182aa || [A0A1G7EP36]  pduT || dodgerBlue</name><annotation><desc>2seqs_id98 || 6seqs_id80 || pduT || 5loci_inTaxon || bestHMM=Ts_dodgerBlue_pduT-canonical</desc></annotation></sequence></clade><clade><branch_length>0.019436</branch_length><color><red>62</red><green>130</green><blue>252</blue></color><clade><name>SAMN04488499_103222</name><branch_length>0.035456</branch_length><color><red>62</red><green>130</green><blue>252</blue></color><taxonomy><scientific_name>Firmicutes</scientific_name><common_name>Sporomusa Mol</common_name><synonym>T_pdut</synonym></taxonomy><sequence><symbol>EUT2D</symbol><name>Sporomusa Mol (Firmicutes) || bmcType=EUT2D (main)  || 182aa || [A0A1G7I653]  pduT || dodgerBlue</name><annotation><desc>2seqs_id98 || 6seqs_id80 || pduT || 5loci_inTaxon || bestHMM=Ts_dodgerBlue_pduT-canonical</desc></annotation></sequence></clade><clade><name>SAMN04488500_1322</name><branch_length>0.101217</branch_length><color><red>62</red><green>130</green><blue>252</blue></color><taxonomy><scientific_name>Firmicutes</scientific_name><common_name>Sporomusa DSM 5090</common_name><synonym>T_pdut</synonym></taxonomy><sequence><symbol>UA</symbol><name>Sporomusa DSM 5090 (Firmicutes) || bmcType=UA (sat) (omitted) || 182aa || [A0A1W2EVM3]  pduT || dodgerBlue</name><annotation><desc>6seqs_id80 || pduT || 4loci_inTaxon || bestHMM=Ts_dodgerBlue_pduT-canonical</desc></annotation></sequence></clade></clade></clade><clade><branch_length>0.045626</branch_length><color><red>62</red><green>130</green><blue>252</blue></color><clade><branch_length>0.121554</branch_length><color><red>62</red><green>130</green><blue>252</blue></color><clade><name>A2503_16685</name><branch_length>0.044362</branch_length><color><red>62</red><green>130</green><blue>252</blue></color><taxonomy><scientific_name>Proteobacteria</scientific_name><common_name>unclassified-Burkholderiales RIFOXYD12_FULL_59_19</common_name><synonym>T_pdut</synonym></taxonomy><sequence><symbol>EUT1</symbol><name>unclassified-Burkholderiales RIFOXYD12_FULL_59_19 (Proteobacteria) || bmcType=EUT1 (main)  || 183aa || [A0A1F4M4Q4]  pduT || dodgerBlue</name><annotation><desc>3seqs_id80 || pduT || bestHMM=Ts_dodgerBlue_pduT-canonical</desc></annotation></sequence></clade><clade><name>A3F78_08880</name><branch_length>0.097172</branch_length><color><red>62</red><green>130</green><blue>252</blue></color><taxonomy><scientific_name>Proteobacteria</scientific_name><common_name>unclassified-Burkholderiales RIFCSPLOWO2_12_FULL_61_40</common_name><synonym>T_pdut</synonym></taxonomy><sequence><symbol>EUT1</symbol><name>unclassified-Burkholderiales RIFCSPLOWO2_12_FULL_61_40 (Proteobacteria) || bmcType=EUT1 (sat)  || 183aa || [A0A1F4K8N3]  pduT || dodgerBlue</name><annotation><desc>3seqs_id80 || pduT || bestHMM=Ts_dodgerBlue_pduT-canonical</desc></annotation></sequence></clade></clade><clade><branch_length>0.152774</branch_length><color><red>62</red><green>130</green><blue>252</blue></color><clade><name>C666_15170</name><branch_length>0.189069</branch_length><color><red>62</red><green>130</green><blue>252</blue></color><taxonomy><scientific_name>Proteobacteria</scientific_name><common_name>Thauera DSM 12138</common_name><synonym>T_pdut</synonym></taxonomy><sequence><symbol>EUT1</symbol><name>Thauera DSM 12138 (Proteobacteria) || bmcType=EUT1 (sat)  || 182aa || [N6XUV5]  pduT || dodgerBlue</name><annotation><desc>2seqs_id80 || pduT || bestHMM=Ts_dodgerBlue_pduT-canonical</desc></annotation></sequence></clade><clade><branch_length>0.031054</branch_length><color><red>62</red><green>130</green><blue>252</blue></color><clade><branch_length>0.178942</branch_length><color><red>62</red><green>130</green><blue>252</blue></color><clade><name>CEK28_06060</name><branch_length>0.068709</branch_length><color><red>62</red><green>130</green><blue>252</blue></color><taxonomy><scientific_name>Proteobacteria</scientific_name><common_name>Xenophilus AP218F</common_name><synonym>T_pdut</synonym></taxonomy><sequence><symbol>EUT1</symbol><name>Xenophilus AP218F (Proteobacteria) || bmcType=EUT1 (main)  || 182aa || [A0A254VML1]  pduT || dodgerBlue</name><annotation><desc>pduT || bestHMM=Ts_dodgerBlue_pduT-canonical</desc></annotation></sequence></clade><clade><name>VI26_12225</name><branch_length>0.184527</branch_length><color><red>62</red><green>130</green><blue>252</blue></color><taxonomy><scientific_name>Proteobacteria</scientific_name><common_name>Chromobacterium LK1</common_name><synonym>T_pdut</synonym></taxonomy><sequence><symbol>EUT1</symbol><name>Chromobacterium LK1 (Proteobacteria) || bmcType=EUT1 (main)  || 182aa || [A0A0J6KEG2]  pduT || dodgerBlue</name><annotation><desc>4seqs_id80 || pduT || bestHMM=Ts_dodgerBlue_pduT-canonical</desc></annotation></sequence></clade></clade><clade><branch_length>0.120159</branch_length><color><red>62</red><green>130</green><blue>252</blue></color><clade><name>DC083_08495</name><branch_length>0.068386</branch_length><color><red>62</red><green>130</green><blue>252</blue></color><taxonomy><scientific_name>Proteobacteria</scientific_name><common_name>Ignatzschineria KCTC 22644</common_name><synonym>T_pdut</synonym></taxonomy><sequence><symbol>EUT1</symbol><name>Ignatzschineria KCTC 22644 (Proteobacteria) || bmcType=EUT1 (main)  || 182aa || [A0A2U2ACG6]  pduT || dodgerBlue</name><annotation><desc>pduT || bestHMM=Ts_dodgerBlue_pduT-canonical</desc></annotation></sequence></clade><clade><branch_length>0.026736</branch_length><color><red>62</red><green>130</green><blue>252</blue></color><clade><branch_length>0.031019</branch_length><color><red>62</red><green>130</green><blue>252</blue></color><clade><name>DKL61_02040</name><branch_length>0.089497</branch_length><color><red>62</red><green>130</green><blue>252</blue></color><taxonomy><scientific_name>Proteobacteria</scientific_name><common_name>unclassified-Gammaproteobacteria ESL0073</common_name><synonym>T_pdut</synonym></taxonomy><sequence><symbol>EUT1</symbol><name>unclassified-Gammaproteobacteria ESL0073 (Proteobacteria) || bmcType=EUT1 (main)  || 183aa || [A0A2Z3HSN5]  pduT || dodgerBlue</name><annotation><desc>2seqs_id98 || 2seqs_id80 || pduT || 2loci_inTaxon || bestHMM=Ts_dodgerBlue_pduT-canonical</desc></annotation></sequence></clade><clade><name>DK254_12250</name><branch_length>0.217753</branch_length><color><red>62</red><green>130</green><blue>252</blue></color><taxonomy><scientific_name>Proteobacteria</scientific_name><common_name>Pseudomonas RW407</common_name><synonym>T_pdut</synonym></taxonomy><sequence><symbol>EUT1</symbol><name>Pseudomonas RW407 (Proteobacteria) || bmcType=EUT1 (sat)  || 182aa || [A0A2V2T0F6]  pduT || dodgerBlue</name><annotation><desc>2seqs_id98 || 11seqs_id80 || pduT || bestHMM=Ts_dodgerBlue_pduT-canonical</desc></annotation></sequence></clade></clade><clade><branch_length>0.04293</branch_length><color><red>62</red><green>130</green><blue>252</blue></color><clade><branch_length>0.176336</branch_length><color><red>62</red><green>130</green><blue>252</blue></color><clade><name>M993_00297</name><branch_length>0.069812</branch_length><color><red>62</red><green>130</green><blue>252</blue></color><taxonomy><scientific_name>Proteobacteria</scientific_name><common_name>Obesumbacterium ATCC 12841</common_name><synonym>T_pdut</synonym></taxonomy><sequence><symbol>EUT1</symbol><name>Obesumbacterium ATCC 12841 (Proteobacteria) || bmcType=EUT1 (main)  || 195aa || [A0A1B7KL20]  pduT || dodgerBlue</name><annotation><desc>3seqs_id98 || 11seqs_id80 || pduT || bestHMM=Ts_dodgerBlue_pduT-canonical</desc></annotation></sequence></clade><clade><branch_length>0.130387</branch_length><color><red>62</red><green>130</green><blue>252</blue></color><clade><name>AYY16_12525</name><branch_length>1.0E-6</branch_length><color><red>62</red><green>130</green><blue>252</blue></color><taxonomy><scientific_name>Proteobacteria</scientific_name><common_name>Morganella GCSL-Mp20 (AYY16)</common_name><synonym>T_pdut</synonym></taxonomy><sequence><symbol>EUT1</symbol><name>Morganella GCSL-Mp20 (AYY16) (Proteobacteria) || bmcType=EUT1 (main)  || 184aa || [A0A1B8H9W1]  pduT || dodgerBlue</name><annotation><desc>4seqs_id98 || 29seqs_id80 || pduT || bestHMM=Ts_dodgerBlue_pduT-canonical</desc></annotation></sequence></clade><clade><name>B5M10_12185</name><branch_length>0.08127</branch_length><color><red>62</red><green>130</green><blue>252</blue></color><taxonomy><scientific_name>Proteobacteria</scientific_name><common_name>Pluralibacter SF84F43 (B5M10)</common_name><synonym>T_pdut</synonym></taxonomy><sequence><symbol>EUT1</symbol><name>Pluralibacter SF84F43 (B5M10) (Proteobacteria) || bmcType=EUT1 (main)  || 184aa || [A0A1Y4XZT9]  pduT || dodgerBlue</name><annotation><desc>6seqs_id98 || 29seqs_id80 || pduT || bestHMM=Ts_dodgerBlue_pduT-canonical</desc></annotation></sequence></clade></clade></clade><clade><branch_length>0.047825</branch_length><color><red>62</red><green>130</green><blue>252</blue></color><clade><branch_length>0.037712</branch_length><color><red>62</red><green>130</green><blue>252</blue></color><clade><branch_length>0.013365</branch_length><color><red>62</red><green>130</green><blue>252</blue></color><clade><name>Tola_1700</name><branch_length>0.075337</branch_length><color><red>62</red><green>130</green><blue>252</blue></color><taxonomy><scientific_name>Proteobacteria</scientific_name><common_name>Tolumonas DSM 9187</common_name><synonym>T_pdut</synonym></taxonomy><sequence><symbol>PDU1AB</symbol><name>Tolumonas DSM 9187 (Proteobacteria) || bmcType=PDU1AB (main)  || 182aa || [C4LFE3]  pduT || dodgerBlue</name><annotation><desc>2seqs_id80 || pduT || bestHMM=Ts_dodgerBlue_pduT-canonical</desc></annotation></sequence></clade><clade><name>VEJY3_08455</name><branch_length>0.27671</branch_length><color><red>62</red><green>130</green><blue>252</blue></color><taxonomy><scientific_name>Proteobacteria</scientific_name><common_name>Vibrio EJY3</common_name><synonym>T_pdut</synonym></taxonomy><sequence><symbol>GRM3B</symbol><name>Vibrio EJY3 (Proteobacteria) || bmcType=GRM3B (main)  || 182aa || [H2IE52]  pduT || dodgerBlue</name><annotation><desc>2seqs_id98 || 3seqs_id80 || pduT || bestHMM=Ts_dodgerBlue_pduT-canonical</desc></annotation></sequence></clade></clade><clade><branch_length>0.071232</branch_length><color><red>62</red><green>130</green><blue>252</blue></color><clade><name>SAMN04488136_13840</name><branch_length>0.049556</branch_length><color><red>62</red><green>130</green><blue>252</blue></color><taxonomy><scientific_name>Proteobacteria</scientific_name><common_name>Vibrio CGMCC 1.10228</common_name><synonym>T_pdut</synonym></taxonomy><sequence><symbol>PDU1AB</symbol><name>Vibrio CGMCC 1.10228 (Proteobacteria) || bmcType=PDU1AB (main)  || 182aa || [A0A1G8GKP5]  pduT || dodgerBlue</name><annotation><desc>4seqs_id80 || pduT || bestHMM=Ts_dodgerBlue_pduT-canonical</desc></annotation></sequence></clade><clade><branch_length>0.048635</branch_length><color><red>62</red><green>130</green><blue>252</blue></color><clade><name>VIM7927_03953</name><branch_length>0.063908</branch_length><color><red>62</red><green>130</green><blue>252</blue></color><taxonomy><scientific_name>Proteobacteria</scientific_name><common_name>Vibrio CECT 7927</common_name><synonym>T_pdut</synonym></taxonomy><sequence><symbol>PDU1AB</symbol><name>Vibrio CECT 7927 (Proteobacteria) || bmcType=PDU1AB (main)  || 182aa || [A0A1Y6IY78]  pduT || dodgerBlue</name><annotation><desc>4seqs_id80 || pduT || bestHMM=Ts_dodgerBlue_pduT-canonical</desc></annotation></sequence></clade><clade><name>C1M56_13795</name><branch_length>0.090567</branch_length><color><red>62</red><green>130</green><blue>252</blue></color><taxonomy><scientific_name>Proteobacteria</scientific_name><common_name>Vibrio 60.6F (C1M56)</common_name><synonym>T_pdut</synonym></taxonomy><sequence><symbol>PDU1AB</symbol><name>Vibrio 60.6F (C1M56) (Proteobacteria) || bmcType=PDU1AB (main)  || 182aa || [A0A2J8GMK6]  pduT || dodgerBlue</name><annotation><desc>2seqs_id98 || 4seqs_id80 || pduT || bestHMM=Ts_dodgerBlue_pduT-canonical</desc></annotation></sequence></clade></clade></clade></clade><clade><branch_length>0.049293</branch_length><color><red>62</red><green>130</green><blue>252</blue></color><clade><name>SAMN05880558_101431</name><branch_length>0.067242</branch_length><color><red>62</red><green>130</green><blue>252</blue></color><taxonomy><scientific_name>Proteobacteria</scientific_name><common_name>Aeromonas RU39B</common_name><synonym>T_pdut</synonym></taxonomy><sequence><symbol>PDU1AB</symbol><name>Aeromonas RU39B (Proteobacteria) || bmcType=PDU1AB (main)  || 182aa || [A0A1N6P422]  pduT || dodgerBlue</name><annotation><desc>2seqs_id80 || pduT || bestHMM=Ts_dodgerBlue_pduT-canonical</desc></annotation></sequence></clade><clade><branch_length>0.109314</branch_length><color><red>62</red><green>130</green><blue>252</blue></color><clade><name>AW19_705</name><branch_length>0.119233</branch_length><color><red>62</red><green>130</green><blue>252</blue></color><taxonomy><scientific_name>Proteobacteria</scientific_name><common_name>Yersinia Y225</common_name><synonym>T_pdut</synonym></taxonomy><sequence><symbol>PDU1AB</symbol><name>Yersinia Y225 (Proteobacteria) || bmcType=PDU1AB (main)  || 185aa || [A0A0B6FSH4]  pduT || dodgerBlue</name><annotation><desc>16seqs_id98 || 52seqs_id80 || pduT || bestHMM=Ts_dodgerBlue_pduT-canonical</desc></annotation></sequence></clade><clade><branch_length>0.059082</branch_length><color><red>62</red><green>130</green><blue>252</blue></color><clade><name>DT73_23040</name><branch_length>0.136546</branch_length><color><red>62</red><green>130</green><blue>252</blue></color><taxonomy><scientific_name>Proteobacteria</scientific_name><common_name>Mangrovibacter MFB070</common_name><synonym>T_pdut</synonym></taxonomy><sequence><symbol>PDU1AB</symbol><name>Mangrovibacter MFB070 (Proteobacteria) || bmcType=PDU1AB (main)  || 185aa || [A0A071LPW5]  pduT || dodgerBlue</name><annotation><desc>2seqs_id98 || 2seqs_id80 || pduT || bestHMM=Ts_dodgerBlue_pduT-canonical</desc></annotation></sequence></clade><clade><branch_length>0.092653</branch_length><color><red>62</red><green>130</green><blue>252</blue></color><clade><name>DXF93_07190</name><branch_length>0.032813</branch_length><color><red>62</red><green>130</green><blue>252</blue></color><taxonomy><scientific_name>Proteobacteria</scientific_name><common_name>Escherichia GN05128 (DXF93)</common_name><synonym>T_pdut</synonym></taxonomy><sequence><symbol>PDU1AB</symbol><name>Escherichia GN05128 (DXF93) (Proteobacteria) || bmcType=PDU1AB (main)  || 184aa || [A0A370YQI5]  pduT || dodgerBlue</name><annotation><desc>11seqs_id98 || 149seqs_id80 || pduT || bestHMM=Ts_dodgerBlue_pduT-canonical</desc></annotation></sequence></clade><clade><branch_length>0.026568</branch_length><color><red>62</red><green>130</green><blue>252</blue></color><clade><branch_length>0.027249</branch_length><color><red>62</red><green>130</green><blue>252</blue></color><clade><name>CWS02_09700</name><branch_length>0.0226</branch_length><color><red>62</red><green>130</green><blue>252</blue></color><taxonomy><scientific_name>Proteobacteria</scientific_name><common_name>Enterobacter EA-1</common_name><synonym>T_pdut</synonym></taxonomy><sequence><symbol>incomplete</symbol><name>Enterobacter EA-1 (Proteobacteria) || bmcType=incomplete (sat) (omitted) || 168aa || [A0A2I7CC69]  pduT || dodgerBlue</name><annotation><desc>157seqs_id80 || pduT || bestHMM=Ts_dodgerBlue_pduT-canonical</desc></annotation></sequence></clade><clade><name>CI741_18325</name><branch_length>0.114084</branch_length><color><red>62</red><green>130</green><blue>252</blue></color><taxonomy><scientific_name>Proteobacteria</scientific_name><common_name>Klebsiella ST101:950171785 (CI741)</common_name><synonym>T_pdut</synonym></taxonomy><sequence><symbol>PDU1AB</symbol><name>Klebsiella ST101:950171785 (CI741) (Proteobacteria) || bmcType=PDU1AB (main)  || 185aa || [A0A236R2E4]  pduT || dodgerBlue</name><annotation><desc>6seqs_id98 || 157seqs_id80 || pduT || bestHMM=Ts_dodgerBlue_pduT-canonical</desc></annotation></sequence></clade></clade><clade><branch_length>0.031752</branch_length><color><red>62</red><green>130</green><blue>252</blue></color><clade><branch_length>0.097075</branch_length><color><red>62</red><green>130</green><blue>252</blue></color><clade><name>SAMEA3485113_02966</name><branch_length>1.0E-6</branch_length><color><red>62</red><green>130</green><blue>252</blue></color><taxonomy><scientific_name>Proteobacteria</scientific_name><common_name>Escherichia GN05128 (SAMEA3485113)</common_name><synonym>T_pdut</synonym></taxonomy><sequence><symbol>PDU1AB</symbol><name>Escherichia GN05128 (SAMEA3485113) (Proteobacteria) || bmcType=PDU1AB (main)  || 184aa || [A0A2Y0XU98]  pduT || dodgerBlue</name><annotation><desc>4seqs_id98 || 149seqs_id80 || pduT || bestHMM=Ts_dodgerBlue_pduT-canonical</desc></annotation></sequence></clade><clade><name>AC26_1913</name><branch_length>0.790949</branch_length><color><red>62</red><green>130</green><blue>252</blue></color><taxonomy><scientific_name>Proteobacteria</scientific_name><common_name>Escherichia 1-176-05_S3_C2</common_name><synonym>T_pdut</synonym></taxonomy><sequence><symbol>PDU1AB</symbol><name>Escherichia 1-176-05_S3_C2 (Proteobacteria) || bmcType=PDU1AB (main)  || 227aa || [A0A017IFR7]  pduT || dodgerBlue</name><annotation><desc>pduT || 2loci_inTaxon || bestHMM=Ts_dodgerBlue_pduT-canonical</desc></annotation></sequence></clade></clade><clade><branch_length>0.005335</branch_length><color><red>62</red><green>130</green><blue>252</blue></color><clade><branch_length>0.012986</branch_length><color><red>62</red><green>130</green><blue>252</blue></color><clade><name>Entcl_1743</name><branch_length>0.043106</branch_length><color><red>62</red><green>130</green><blue>252</blue></color><taxonomy><scientific_name>Proteobacteria</scientific_name><common_name>Pluralibacter SCF1</common_name><synonym>T_pdut</synonym></taxonomy><sequence><symbol>PDU1AB</symbol><name>Pluralibacter SCF1 (Proteobacteria) || bmcType=PDU1AB (main)  || 184aa || [E3G1V7]  pduT || dodgerBlue</name><annotation><desc>149seqs_id80 || pduT || 2loci_inTaxon || bestHMM=Ts_dodgerBlue_pduT-canonical</desc></annotation></sequence></clade><clade><name>ECD227_1841</name><branch_length>0.056015</branch_length><color><red>62</red><green>130</green><blue>252</blue></color><taxonomy><scientific_name>Proteobacteria</scientific_name><common_name>Escherichia ECD227</common_name><synonym>T_pdut</synonym></taxonomy><sequence><symbol>PDU1AB</symbol><name>Escherichia ECD227 (Proteobacteria) || bmcType=PDU1AB (main)  || 177aa || [F0JUK2]  pduT || dodgerBlue</name><annotation><desc>4seqs_id98 || 149seqs_id80 || pduT || 2loci_inTaxon || bestHMM=Ts_dodgerBlue_pduT-canonical</desc></annotation></sequence></clade></clade><clade><branch_length>0.011632</branch_length><color><red>62</red><green>130</green><blue>252</blue></color><clade><name>LFZ51_08315</name><branch_length>0.045533</branch_length><color><red>62</red><green>130</green><blue>252</blue></color><taxonomy><scientific_name>Proteobacteria</scientific_name><common_name>Salmonella So 20/20</common_name><synonym>T_pdut</synonym></taxonomy><sequence><symbol>PDU1AB</symbol><name>Salmonella So 20/20 (Proteobacteria) || bmcType=PDU1AB (main)  || 184aa || [A0A0V2EEE2]  pduT || dodgerBlue</name><annotation><desc>6seqs_id98 || 928seqs_id80 || pduT || 2loci_inTaxon || bestHMM=Ts_dodgerBlue_pduT-canonical</desc></annotation></sequence></clade><clade><branch_length>0.005413</branch_length><color><red>62</red><green>130</green><blue>252</blue></color><clade><name>JD73_07865</name><branch_length>0.080053</branch_length><color><red>62</red><green>130</green><blue>252</blue></color><taxonomy><scientific_name>Proteobacteria</scientific_name><common_name>Escherichia GN05128 (JD73)</common_name><synonym>T_pdut</synonym></taxonomy><sequence><symbol>PDU1AB</symbol><name>Escherichia GN05128 (JD73) (Proteobacteria) || bmcType=PDU1AB (main)  || 184aa || [A0A085PBB5]  pduT || dodgerBlue</name><annotation><desc>2seqs_id98 || 149seqs_id80 || pduT || bestHMM=Ts_dodgerBlue_pduT-canonical</desc></annotation></sequence></clade><clade><branch_length>0.012335</branch_length><color><red>62</red><green>130</green><blue>252</blue></color><clade><name>CD006_09560</name><branch_length>0.052249</branch_length><color><red>62</red><green>130</green><blue>252</blue></color><taxonomy><scientific_name>Proteobacteria</scientific_name><common_name>Enterobacter 44105</common_name><synonym>T_pdut</synonym></taxonomy><sequence><symbol>PDU1AB</symbol><name>Enterobacter 44105 (Proteobacteria) || bmcType=PDU1AB (main)  || 184aa || [A0A267RVC0]  pduT || dodgerBlue</name><annotation><desc>928seqs_id80 || pduT || 2loci_inTaxon || bestHMM=Ts_dodgerBlue_pduT-canonical</desc></annotation></sequence></clade><clade><branch_length>0.035434</branch_length><color><red>62</red><green>130</green><blue>252</blue></color><clade><name>PK83_15300</name><branch_length>0.016651</branch_length><color><red>62</red><green>130</green><blue>252</blue></color><taxonomy><scientific_name>Proteobacteria</scientific_name><common_name>Salmonella CFSAN024758 (PK83)</common_name><synonym>T_pdut</synonym></taxonomy><sequence><symbol>PDU1AB</symbol><name>Salmonella CFSAN024758 (PK83) (Proteobacteria) || bmcType=PDU1AB (main)  || 184aa || [A0A229Q970] 3N79' pduT || dodgerBlue</name><annotation><desc>746seqs_id98 || 928seqs_id80 || pduT || bestHMM=Ts_dodgerBlue_pduT-canonical</desc></annotation></sequence></clade><clade><name>NCTC11685_05559</name><branch_length>0.108916</branch_length><color><red>62</red><green>130</green><blue>252</blue></color><taxonomy><scientific_name>Proteobacteria</scientific_name><common_name>Klebsiella PB39 (NCTC11685)</common_name><synonym>T_pdut</synonym></taxonomy><sequence><symbol>PDU1AB</symbol><name>Klebsiella PB39 (NCTC11685) (Proteobacteria) || bmcType=PDU1AB (main)  || 590aa || [A0A378G9C3]   || dodgerBlue</name><annotation><desc>2seqs_id98 || 928seqs_id80 || 3loci_inTaxon || bestHMM=Ts_dodgerBlue_pduT-canonical</desc></annotation></sequence></clade></clade></clade></clade></clade></clade></clade></clade></clade></clade></clade></clade></clade></clade></clade></clade></clade></clade></clade></clade></clade></clade><clade><branch_length>0.10435</branch_length><color><red>8</red><green>4</green><blue>249</blue></color><clade><branch_length>0.121426</branch_length><color><red>8</red><green>4</green><blue>249</blue></color><clade><branch_length>0.148042</branch_length><color><red>8</red><green>4</green><blue>249</blue></color><clade><name>A2X36_03025</name><branch_length>0.125422</branch_length><color><red>8</red><green>4</green><blue>249</blue></color><taxonomy><scientific_name>Elusimicrobia</scientific_name><common_name>unclassified-Elusimicrobia GWA2_69_24</common_name><synonym>T_pdut</synonym></taxonomy><sequence><symbol>SPU1</symbol><name>unclassified-Elusimicrobia GWA2_69_24 (Elusimicrobia) || bmcType=SPU1 (sat)  || 182aa || [A0A1F9RSS4]   || primaryBlue</name><annotation><desc>2seqs_id98 || 2seqs_id80 ||  || bestHMM=Ts_primaryBlue</desc></annotation></sequence></clade><clade><name>COR54_00505</name><branch_length>0.237346</branch_length><color><red>8</red><green>4</green><blue>249</blue></color><taxonomy><scientific_name>Elusimicrobia</scientific_name><common_name>unclassified-Elusimicrobia CG22_combo_CG10-13_8_21_14_all_63_91</common_name><synonym>T_pdut</synonym></taxonomy><sequence><symbol>SPU1</symbol><name>unclassified-Elusimicrobia CG22_combo_CG10-13_8_21_14_all_63_91 (Elusimicrobia) || bmcType=SPU1 (sat)  || 182aa || [A0A2H0DSR0]   || primaryBlue</name><annotation><desc> || bestHMM=Ts_primaryBlue</desc></annotation></sequence></clade></clade><clade><branch_length>0.071362</branch_length><color><red>8</red><green>4</green><blue>249</blue></color><clade><branch_length>0.017801</branch_length><color><red>8</red><green>4</green><blue>249</blue></color><clade><name>DDW67_04515</name><branch_length>0.085394</branch_length><color><red>8</red><green>4</green><blue>249</blue></color><taxonomy><scientific_name>Elusimicrobia</scientific_name><common_name>unclassified-Elusimicrobia (DDW67)</common_name><synonym>T_pdut</synonym></taxonomy><sequence><symbol>SPU1</symbol><name>unclassified-Elusimicrobia (DDW67) (Elusimicrobia) || bmcType=SPU1 (sat)  || 152aa || [A0A353CRK2]   || primaryBlue</name><annotation><desc> || bestHMM=Ts_primaryBlue</desc></annotation></sequence></clade><clade><branch_length>0.015853</branch_length><color><red>8</red><green>4</green><blue>249</blue></color><clade><name>A2X33_08560</name><branch_length>0.125161</branch_length><color><red>8</red><green>4</green><blue>249</blue></color><taxonomy><scientific_name>Elusimicrobia</scientific_name><common_name>unclassified-Elusimicrobia GWA2_51_34</common_name><synonym>T_pdut</synonym></taxonomy><sequence><symbol>SPU1</symbol><name>unclassified-Elusimicrobia GWA2_51_34 (Elusimicrobia) || bmcType=SPU1 (main)  || 182aa || [A0A1F9QXV3]   || primaryBlue</name><annotation><desc>2seqs_id98 || 3seqs_id80 ||  || bestHMM=Ts_primaryBlue</desc></annotation></sequence></clade><clade><name>A3J79_01105</name><branch_length>0.060517</branch_length><color><red>8</red><green>4</green><blue>249</blue></color><taxonomy><scientific_name>Elusimicrobia</scientific_name><common_name>unclassified-Elusimicrobia RIFOXYB2_FULL_62_6</common_name><synonym>T_pdut</synonym></taxonomy><sequence><symbol>SPU1</symbol><name>unclassified-Elusimicrobia RIFOXYB2_FULL_62_6 (Elusimicrobia) || bmcType=SPU1 (main)  || 182aa || [A0A1F9ZFC2]   || primaryBlue</name><annotation><desc>23seqs_id80 || 2loci_inTaxon || bestHMM=Ts_primaryBlue</desc></annotation></sequence></clade></clade></clade><clade><branch_length>0.035701</branch_length><color><red>8</red><green>4</green><blue>249</blue></color><clade><name>A2X28_06565</name><branch_length>0.059484</branch_length><color><red>8</red><green>4</green><blue>249</blue></color><taxonomy><scientific_name>Elusimicrobia</scientific_name><common_name>unclassified-Elusimicrobia GWA2_56_46</common_name><synonym>T_pdut</synonym></taxonomy><sequence><symbol>SPU1</symbol><name>unclassified-Elusimicrobia GWA2_56_46 (Elusimicrobia) || bmcType=SPU1 (main)  || 182aa || [A0A1F9QH77]   || primaryBlue</name><annotation><desc>3seqs_id98 || 23seqs_id80 ||  || bestHMM=Ts_primaryBlue</desc></annotation></sequence></clade><clade><branch_length>0.013088</branch_length><color><red>8</red><green>4</green><blue>249</blue></color><clade><name>A2218_08355</name><branch_length>0.054788</branch_length><color><red>8</red><green>4</green><blue>249</blue></color><taxonomy><scientific_name>Elusimicrobia</scientific_name><common_name>unclassified-Elusimicrobia RIFOXYA2_FULL_53_38</common_name><synonym>T_pdut</synonym></taxonomy><sequence><symbol>SPU1</symbol><name>unclassified-Elusimicrobia RIFOXYA2_FULL_53_38 (Elusimicrobia) || bmcType=SPU1 (main)  || 182aa || [A0A1F9XTV2]   || primaryBlue</name><annotation><desc>23seqs_id80 ||  || bestHMM=Ts_primaryBlue</desc></annotation></sequence></clade><clade><branch_length>0.048871</branch_length><color><red>8</red><green>4</green><blue>249</blue></color><clade><name>DCS63_09385</name><branch_length>0.064306</branch_length><color><red>8</red><green>4</green><blue>249</blue></color><taxonomy><scientific_name>Elusimicrobia</scientific_name><common_name>unclassified-Elusimicrobia (DCS63)</common_name><synonym>T_pdut</synonym></taxonomy><sequence><symbol>SPU1</symbol><name>unclassified-Elusimicrobia (DCS63) (Elusimicrobia) || bmcType=SPU1 (main)  || 182aa || [A0A349PD99]   || primaryBlue</name><annotation><desc>23seqs_id80 ||  || bestHMM=Ts_primaryBlue</desc></annotation></sequence></clade><clade><branch_length>0.025855</branch_length><color><red>8</red><green>4</green><blue>249</blue></color><clade><name>A2X29_05490</name><branch_length>0.028258</branch_length><color><red>8</red><green>4</green><blue>249</blue></color><taxonomy><scientific_name>Elusimicrobia</scientific_name><common_name>unclassified-Elusimicrobia GWA2_64_40</common_name><synonym>T_pdut</synonym></taxonomy><sequence><symbol>SPU1</symbol><name>unclassified-Elusimicrobia GWA2_64_40 (Elusimicrobia) || bmcType=SPU1 (main)  || 182aa || [A0A1F9Q6C1]   || primaryBlue</name><annotation><desc>4seqs_id98 || 23seqs_id80 ||  || bestHMM=Ts_primaryBlue</desc></annotation></sequence></clade><clade><name>A2X32_02775</name><branch_length>0.067174</branch_length><color><red>8</red><green>4</green><blue>249</blue></color><taxonomy><scientific_name>Elusimicrobia</scientific_name><common_name>unclassified-Elusimicrobia GWC2_64_44</common_name><synonym>T_pdut</synonym></taxonomy><sequence><symbol>SPU1</symbol><name>unclassified-Elusimicrobia GWC2_64_44 (Elusimicrobia) || bmcType=SPU1 (main)  || 182aa || [A0A1F9TCQ9]   || primaryBlue</name><annotation><desc>23seqs_id80 ||  || bestHMM=Ts_primaryBlue</desc></annotation></sequence></clade></clade></clade></clade></clade></clade></clade><clade><branch_length>0.022661</branch_length><color><red>8</red><green>4</green><blue>249</blue></color><clade><branch_length>0.036113</branch_length><color><red>75</red><green>87</green><blue>219</blue></color><clade><branch_length>0.083188</branch_length><color><red>0</red><green>3</green><blue>91</blue></color><clade><branch_length>0.548892</branch_length><color><red>0</red><green>3</green><blue>91</blue></color><clade><name>A2X66_04850</name><branch_length>0.192794</branch_length><color><red>0</red><green>3</green><blue>91</blue></color><taxonomy><scientific_name>Ignavibacteriae</scientific_name><common_name>unclassified-Ignavibacteriae GWA2_54_16</common_name><synonym>T_pdut</synonym></taxonomy><sequence><symbol>MIC4</symbol><name>unclassified-Ignavibacteriae GWA2_54_16 (Ignavibacteriae) || bmcType=MIC4 (sat) (omitted) || 189aa || [A0A1G0NS19]   || darkBlue</name><annotation><desc>2seqs_id98 || 2seqs_id80 ||  || bestHMM=Ts_darkBlue</desc></annotation></sequence></clade><clade><name>B6D60_04885</name><branch_length>0.288944</branch_length><color><red>0</red><green>3</green><blue>91</blue></color><taxonomy><scientific_name>candidate division KSB1</scientific_name><common_name>Ca.KSB1 4484_87</common_name><synonym>T_pdut</synonym></taxonomy><sequence><symbol>MIC4</symbol><name>Ca.KSB1 4484_87 (candidate division KSB1) || bmcType=MIC4 (main)  || 186aa || [A0A1W9RR95]   || darkBlue</name><annotation><desc> || bestHMM=Ts_darkBlue</desc></annotation></sequence></clade></clade><clade><branch_length>0.085491</branch_length><color><red>0</red><green>3</green><blue>91</blue></color><clade><branch_length>0.042303</branch_length><color><red>0</red><green>3</green><blue>91</blue></color><clade><name>BRCON_0077</name><branch_length>0.203974</branch_length><color><red>0</red><green>3</green><blue>91</blue></color><taxonomy><scientific_name>Candidatus Sumerlaeota</scientific_name><common_name>Ca.Sumerlaea BY40</common_name><synonym>T_pdut</synonym></taxonomy><sequence><symbol>FRAG6</symbol><name>Ca.Sumerlaea BY40 (Candidatus Sumerlaeota) || bmcType=FRAG6 (sat)  || 184aa || [A0A2Z4Y1E7]   || darkBlue</name><annotation><desc>2seqs_id98 || 2seqs_id80 ||  || bestHMM=Ts_darkBlue</desc></annotation></sequence></clade><clade><name>COB02_08405</name><branch_length>0.351723</branch_length><color><red>0</red><green>3</green><blue>91</blue></color><taxonomy><scientific_name>Candidatus Cloacimonetes</scientific_name><common_name>Ca.Cloacimonetes (COB02)</common_name><synonym>T_pdut</synonym></taxonomy><sequence><symbol>SPU7</symbol><name>Ca.Cloacimonetes (COB02) (Candidatus Cloacimonetes) || bmcType=SPU7 (sat)  || 185aa || [A0A2A5AIB7]   || darkBlue</name><annotation><desc> || bestHMM=Ts_darkBlue</desc></annotation></sequence></clade></clade><clade><branch_length>0.017816</branch_length><color><red>0</red><green>3</green><blue>91</blue></color><clade><branch_length>0.098339</branch_length><color><red>0</red><green>3</green><blue>91</blue></color><clade><name>CMJ49_09740</name><branch_length>0.281533</branch_length><color><red>0</red><green>3</green><blue>91</blue></color><taxonomy><scientific_name>Planctomycetes</scientific_name><common_name>unclassified-Planctomycetaceae (CMJ49)</common_name><synonym>T_pdut</synonym></taxonomy><sequence><symbol>PVM</symbol><name>unclassified-Planctomycetaceae (CMJ49) (Planctomycetes) || bmcType=PVM (sat)  || 190aa || [A0A2D5YXK6]   || darkBlue</name><annotation><desc> || bestHMM=Ts_darkBlue</desc></annotation></sequence></clade><clade><branch_length>0.149226</branch_length><color><red>0</red><green>3</green><blue>91</blue></color><clade><name>BWX88_03939</name><branch_length>0.141372</branch_length><color><red>0</red><green>3</green><blue>91</blue></color><taxonomy><scientific_name>Planctomycetes</scientific_name><common_name>unclassified-Planctomycetes ADurb.Bin126</common_name><synonym>T_pdut</synonym></taxonomy><sequence><symbol>PVM</symbol><name>unclassified-Planctomycetes ADurb.Bin126 (Planctomycetes) || bmcType=PVM (sat)  || 186aa || [A0A1V6CZY6]   || darkBlue</name><annotation><desc> || bestHMM=Ts_darkBlue</desc></annotation></sequence></clade><clade><name>THTE_3178</name><branch_length>0.194517</branch_length><color><red>0</red><green>3</green><blue>91</blue></color><taxonomy><scientific_name>Planctomycetes</scientific_name><common_name>Thermogutta terrifontis</common_name><synonym>T_pdut</synonym></taxonomy><sequence><symbol>PVM</symbol><name>Thermogutta terrifontis (Planctomycetes) || bmcType=PVM (sat)  || 190aa || [A0A286RIJ3]   || darkBlue</name><annotation><desc>2seqs_id80 ||  || bestHMM=Ts_darkBlue</desc></annotation></sequence></clade></clade></clade><clade><branch_length>0.046755</branch_length><color><red>0</red><green>3</green><blue>91</blue></color><clade><branch_length>0.093409</branch_length><color><red>0</red><green>3</green><blue>91</blue></color><clade><name>CME06_04670</name><branch_length>0.192012</branch_length><color><red>0</red><green>3</green><blue>91</blue></color><taxonomy><scientific_name>Gemmatimonadetes</scientific_name><common_name>unclassified-Gemmatimonadetes (CME06)</common_name><synonym>T_pdut</synonym></taxonomy><sequence><symbol>FRAG8</symbol><name>unclassified-Gemmatimonadetes (CME06) (Gemmatimonadetes) || bmcType=FRAG8 (sat)  || 183aa || [A0A2D5ZKP8]   || darkBlue</name><annotation><desc> || bestHMM=Ts_darkBlue</desc></annotation></sequence></clade><clade><name>SBA5_100014</name><branch_length>0.325096</branch_length><color><red>0</red><green>3</green><blue>91</blue></color><taxonomy><scientific_name>Acidobacteria</scientific_name><common_name>Ca.Sulfotelmatomonas gaucii</common_name><synonym>T_pdut</synonym></taxonomy><sequence><symbol>PVM</symbol><name>Ca.Sulfotelmatomonas gaucii (Acidobacteria) || bmcType=PVM (main)  || 187aa || [A0A2N9L261]   || darkBlue</name><annotation><desc> || bestHMM=Ts_darkBlue</desc></annotation></sequence></clade></clade><clade><branch_length>0.107386</branch_length><color><red>0</red><green>3</green><blue>91</blue></color><clade><name>SAMN04488056_11389</name><branch_length>0.294128</branch_length><color><red>0</red><green>3</green><blue>91</blue></color><taxonomy><scientific_name>Proteobacteria</scientific_name><common_name>Cohaesibacter CGMCC 1.9157</common_name><synonym>T_pdut</synonym></taxonomy><sequence><symbol>GRM3C</symbol><name>Cohaesibacter CGMCC 1.9157 (Proteobacteria) || bmcType=GRM3C (sat)  || 184aa || [A0A1I5K8X5]   || darkBlue</name><annotation><desc> || bestHMM=Ts_darkBlue</desc></annotation></sequence></clade><clade><branch_length>0.092325</branch_length><color><red>0</red><green>3</green><blue>91</blue></color><clade><name>CR997_14485</name><branch_length>0.17849</branch_length><color><red>0</red><green>3</green><blue>91</blue></color><taxonomy><scientific_name>Acidobacteria</scientific_name><common_name>unclassified-Acidobacteria (CR997)</common_name><synonym>T_pdut</synonym></taxonomy><sequence><symbol>incomplete</symbol><name>unclassified-Acidobacteria (CR997) (Acidobacteria) || bmcType=incomplete (sat) (omitted) || 184aa || [A0A2G6PW70]   || darkBlue</name><annotation><desc> || bestHMM=Ts_darkBlue</desc></annotation></sequence></clade><clade><name>SAMN02745220_04762</name><branch_length>0.208754</branch_length><color><red>0</red><green>3</green><blue>91</blue></color><taxonomy><scientific_name>Proteobacteria</scientific_name><common_name>Desulfopila DSM 18488</common_name><synonym>T_pdut</synonym></taxonomy><sequence><symbol>GRM1B</symbol><name>Desulfopila DSM 18488 (Proteobacteria) || bmcType=GRM1B (main)  || 187aa || [A0A1M7YJK7]   || darkBlue</name><annotation><desc>2seqs_id80 ||  || bestHMM=Ts_darkBlue</desc></annotation></sequence></clade></clade></clade></clade></clade></clade></clade><clade><branch_length>0.022713</branch_length><color><red>75</red><green>87</green><blue>219</blue></color><clade><branch_length>0.112548</branch_length><color><red>75</red><green>87</green><blue>219</blue></color><clade><name>BWY38_02228</name><branch_length>0.137443</branch_length><color><red>75</red><green>87</green><blue>219</blue></color><taxonomy><scientific_name>Ignavibacteriae</scientific_name><common_name>unclassified-Ignavibacteriae ADurb.Bin266</common_name><synonym>T_pdut</synonym></taxonomy><sequence><symbol>UA</symbol><name>unclassified-Ignavibacteriae ADurb.Bin266 (Ignavibacteriae) || bmcType=UA (main) (omitted) || 182aa || [A0A1V5TGQ5]   || warmBlue</name><annotation><desc> || bestHMM=Ts_warmBlue</desc></annotation></sequence></clade><clade><branch_length>0.079056</branch_length><color><red>75</red><green>87</green><blue>219</blue></color><clade><name>Cabys_349</name><branch_length>0.09117</branch_length><color><red>75</red><green>87</green><blue>219</blue></color><taxonomy><scientific_name>Calditrichaeota</scientific_name><common_name>Caldithrix LF13</common_name><synonym>T_pdut</synonym></taxonomy><sequence><symbol>fragmented</symbol><name>Caldithrix LF13 (Calditrichaeota) || bmcType=fragmented (sat) (omitted) || 183aa || [H1XR96]   || warmBlue</name><annotation><desc> || bestHMM=Ts_warmBlue</desc></annotation></sequence></clade><clade><name>CMJ78_05205</name><branch_length>0.218016</branch_length><color><red>75</red><green>87</green><blue>219</blue></color><taxonomy><scientific_name>Planctomycetes</scientific_name><common_name>unclassified-Planctomycetaceae (CMJ78)</common_name><synonym>T_pdut</synonym></taxonomy><sequence><symbol>PVM</symbol><name>unclassified-Planctomycetaceae (CMJ78) (Planctomycetes) || bmcType=PVM (sat)  || 184aa || [A0A2E7CZ41]   || warmBlue</name><annotation><desc>4seqs_id80 ||  || bestHMM=Ts_warmBlue</desc></annotation></sequence></clade></clade></clade><clade><branch_length>0.073674</branch_length><color><red>75</red><green>87</green><blue>219</blue></color><clade><name>AUJ47_03630</name><branch_length>0.329</branch_length><color><red>75</red><green>87</green><blue>219</blue></color><taxonomy><scientific_name>Candidatus Marinimicrobia</scientific_name><common_name>Ca.Marinimicrobia CG1_02_48_14</common_name><synonym>T_pdut</synonym></taxonomy><sequence><symbol>FRAG4</symbol><name>Ca.Marinimicrobia CG1_02_48_14 (Candidatus Marinimicrobia) || bmcType=FRAG4 (sat)  || 183aa || [A0A1J4Y242]   || warmBlue</name><annotation><desc> || bestHMM=Ts_warmBlue</desc></annotation></sequence></clade><clade><branch_length>0.077701</branch_length><color><red>75</red><green>87</green><blue>219</blue></color><clade><branch_length>0.102145</branch_length><color><red>75</red><green>87</green><blue>219</blue></color><clade><name>Maqu_1244</name><branch_length>0.046102</branch_length><color><red>75</red><green>87</green><blue>219</blue></color><taxonomy><scientific_name>Proteobacteria</scientific_name><common_name>Marinobacter ATCC 700491</common_name><synonym>T_pdut</synonym></taxonomy><sequence><symbol>EUT1</symbol><name>Marinobacter ATCC 700491 (Proteobacteria) || bmcType=EUT1 (main)  || 184aa || [A1U015]   || warmBlue</name><annotation><desc>2seqs_id98 || 14seqs_id80 ||  || bestHMM=Ts_warmBlue</desc></annotation></sequence></clade><clade><branch_length>0.021566</branch_length><color><red>75</red><green>87</green><blue>219</blue></color><clade><name>AAY24_03120</name><branch_length>0.030846</branch_length><color><red>75</red><green>87</green><blue>219</blue></color><taxonomy><scientific_name>Proteobacteria</scientific_name><common_name>Sedimenticola SIP-G1</common_name><synonym>T_pdut</synonym></taxonomy><sequence><symbol>EUT1</symbol><name>Sedimenticola SIP-G1 (Proteobacteria) || bmcType=EUT1 (main)  || 184aa || [A0A0F7JXW0]   || warmBlue</name><annotation><desc>14seqs_id80 ||  || bestHMM=Ts_warmBlue</desc></annotation></sequence></clade><clade><branch_length>0.013095</branch_length><color><red>75</red><green>87</green><blue>219</blue></color><clade><name>CSB48_00400</name><branch_length>0.055277</branch_length><color><red>75</red><green>87</green><blue>219</blue></color><taxonomy><scientific_name>Proteobacteria</scientific_name><common_name>unclassified-Proteobacteria (CSB48)</common_name><synonym>T_pdut</synonym></taxonomy><sequence><symbol>EUT1</symbol><name>unclassified-Proteobacteria (CSB48) (Proteobacteria) || bmcType=EUT1 (main)  || 184aa || [A0A2G6D5R6]   || warmBlue</name><annotation><desc>2seqs_id98 || 14seqs_id80 ||  || bestHMM=Ts_warmBlue</desc></annotation></sequence></clade><clade><branch_length>0.033341</branch_length><color><red>75</red><green>87</green><blue>219</blue></color><clade><name>GARC_5324</name><branch_length>0.056035</branch_length><color><red>75</red><green>87</green><blue>219</blue></color><taxonomy><scientific_name>Proteobacteria</scientific_name><common_name>Paraglaciecola BSs20135</common_name><synonym>T_pdut</synonym></taxonomy><sequence><symbol>EUT1</symbol><name>Paraglaciecola BSs20135 (Proteobacteria) || bmcType=EUT1 (main)  || 184aa || [K6XNN6]   || warmBlue</name><annotation><desc>14seqs_id80 ||  || bestHMM=Ts_warmBlue</desc></annotation></sequence></clade><clade><name>OLEAN_C11430</name><branch_length>0.064568</branch_length><color><red>75</red><green>87</green><blue>219</blue></color><taxonomy><scientific_name>Proteobacteria</scientific_name><common_name>Oleispira RB-8</common_name><synonym>T_pdut</synonym></taxonomy><sequence><symbol>EUT1</symbol><name>Oleispira RB-8 (Proteobacteria) || bmcType=EUT1 (main)  || 184aa || [R4YSW7]  pduT || warmBlue</name><annotation><desc>14seqs_id80 || pduT || bestHMM=Ts_warmBlue</desc></annotation></sequence></clade></clade></clade></clade></clade><clade><branch_length>0.074108</branch_length><color><red>75</red><green>87</green><blue>219</blue></color><clade><name>RJ45_06715</name><branch_length>0.334568</branch_length><color><red>75</red><green>87</green><blue>219</blue></color><taxonomy><scientific_name>Proteobacteria</scientific_name><common_name>Photobacterium AD005a</common_name><synonym>T_pdut</synonym></taxonomy><sequence><symbol>UA</symbol><name>Photobacterium AD005a (Proteobacteria) || bmcType=UA (main) (omitted) || 182aa || [A0A0B9H099]   || warmBlue</name><annotation><desc> || 2loci_inTaxon || bestHMM=Ts_warmBlue</desc></annotation></sequence></clade><clade><branch_length>0.026041</branch_length><color><red>75</red><green>87</green><blue>219</blue></color><clade><name>ABT56_06015</name><branch_length>0.054971</branch_length><color><red>75</red><green>87</green><blue>219</blue></color><taxonomy><scientific_name>Proteobacteria</scientific_name><common_name>Photobacterium CGMCC 1.12159</common_name><synonym>T_pdut</synonym></taxonomy><sequence><symbol>EUT1</symbol><name>Photobacterium CGMCC 1.12159 (Proteobacteria) || bmcType=EUT1 (main)  || 182aa || [A0A0J1H5T2]   || warmBlue</name><annotation><desc>9seqs_id80 ||  || bestHMM=Ts_warmBlue</desc></annotation></sequence></clade><clade><branch_length>0.054429</branch_length><color><red>75</red><green>87</green><blue>219</blue></color><clade><name>KT99_16289</name><branch_length>0.099172</branch_length><color><red>75</red><green>87</green><blue>219</blue></color><taxonomy><scientific_name>Proteobacteria</scientific_name><common_name>Shewanella KT99</common_name><synonym>T_pdut</synonym></taxonomy><sequence><symbol>EUT1</symbol><name>Shewanella KT99 (Proteobacteria) || bmcType=EUT1 (main)  || 182aa || [A9D3A1]   || warmBlue</name><annotation><desc>9seqs_id80 ||  || bestHMM=Ts_warmBlue</desc></annotation></sequence></clade><clade><branch_length>0.021898</branch_length><color><red>75</red><green>87</green><blue>219</blue></color><clade><name>C9I99_10020</name><branch_length>0.015051</branch_length><color><red>75</red><green>87</green><blue>219</blue></color><taxonomy><scientific_name>Proteobacteria</scientific_name><common_name>Photobacterium JCM 13586</common_name><synonym>T_pdut</synonym></taxonomy><sequence><symbol>EUT1</symbol><name>Photobacterium JCM 13586 (Proteobacteria) || bmcType=EUT1 (main)  || 182aa || [A0A2T3J056]   || warmBlue</name><annotation><desc>9seqs_id80 ||  || bestHMM=Ts_warmBlue</desc></annotation></sequence></clade><clade><name>C9I89_06325</name><branch_length>0.083784</branch_length><color><red>75</red><green>87</green><blue>219</blue></color><taxonomy><scientific_name>Proteobacteria</scientific_name><common_name>Photobacterium DSM 16190</common_name><synonym>T_pdut</synonym></taxonomy><sequence><symbol>EUT1</symbol><name>Photobacterium DSM 16190 (Proteobacteria) || bmcType=EUT1 (main)  || 182aa || [A0A2T3N1E7]   || warmBlue</name><annotation><desc>9seqs_id80 || 2loci_inTaxon || bestHMM=Ts_warmBlue</desc></annotation></sequence></clade></clade></clade></clade></clade></clade></clade></clade></clade><clade><branch_length>0.012893</branch_length><color><red>8</red><green>4</green><blue>249</blue></color><clade><branch_length>0.327836</branch_length><color><red>41</red><green>70</green><blue>91</blue></color><clade><name>OZSIB_0719</name><branch_length>0.049478</branch_length><color><red>41</red><green>70</green><blue>91</blue></color><taxonomy><scientific_name>Candidatus Riflebacteria</scientific_name><common_name>Ca.Ozemobacter sibiricus</common_name><synonym>T_pdut</synonym></taxonomy><sequence><symbol>SPU7</symbol><name>Ca.Ozemobacter sibiricus (Candidatus Riflebacteria) || bmcType=SPU7 (main)  || 186aa || [A0A367ZTW1]   || darkGreyBlue</name><annotation><desc>2seqs_id80 ||  || bestHMM=Ts_darkGreyBlue</desc></annotation></sequence></clade><clade><branch_length>0.052093</branch_length><color><red>41</red><green>70</green><blue>91</blue></color><clade><name>AUK22_04385</name><branch_length>0.049249</branch_length><color><red>41</red><green>70</green><blue>91</blue></color><taxonomy><scientific_name>unclassified Bacteria</scientific_name><common_name>unclassified-bacterium CG2_30_54_10</common_name><synonym>T_pdut</synonym></taxonomy><sequence><symbol>SPU7</symbol><name>unclassified-bacterium CG2_30_54_10 (unclassified Bacteria) || bmcType=SPU7 (main)  || 185aa || [A0A1J5DD11]   || darkGreyBlue</name><annotation><desc>2seqs_id80 ||  || bestHMM=Ts_darkGreyBlue</desc></annotation></sequence></clade><clade><branch_length>0.114584</branch_length><color><red>41</red><green>70</green><blue>91</blue></color><clade><name>CVV41_04970</name><branch_length>0.046209</branch_length><color><red>41</red><green>70</green><blue>91</blue></color><taxonomy><scientific_name>Candidatus Riflebacteria</scientific_name><common_name>Ca.Riflebacteria HGW-Riflebacteria-1</common_name><synonym>T_pdut</synonym></taxonomy><sequence><symbol>SPU7</symbol><name>Ca.Riflebacteria HGW-Riflebacteria-1 (Candidatus Riflebacteria) || bmcType=SPU7 (main)  || 185aa || [A0A2N1TZX5]   || darkGreyBlue</name><annotation><desc>2seqs_id98 || 4seqs_id80 ||  || bestHMM=Ts_darkGreyBlue</desc></annotation></sequence></clade><clade><name>BWY02_00378</name><branch_length>0.085459</branch_length><color><red>41</red><green>70</green><blue>91</blue></color><taxonomy><scientific_name>unclassified Bacteria</scientific_name><common_name>unclassified-bacterium ADurb.Bin157</common_name><synonym>T_pdut</synonym></taxonomy><sequence><symbol>SPU7</symbol><name>unclassified-bacterium ADurb.Bin157 (unclassified Bacteria) || bmcType=SPU7 (main)  || 185aa || [A0A1V6AE17]   || darkGreyBlue</name><annotation><desc>4seqs_id80 ||  || bestHMM=Ts_darkGreyBlue</desc></annotation></sequence></clade></clade></clade></clade><clade><branch_length>0.045587</branch_length><color><red>8</red><green>4</green><blue>249</blue></color><clade><branch_length>0.069107</branch_length><color><red>90</red><green>125</green><blue>154</blue></color><clade><name>BWY83_02845</name><branch_length>0.251849</branch_length><color><red>90</red><green>125</green><blue>154</blue></color><taxonomy><scientific_name>unclassified Bacteria</scientific_name><common_name>unclassified-bacterium ADurb.Bin478</common_name><synonym>T_pdut</synonym></taxonomy><sequence><symbol>fragmented</symbol><name>unclassified-bacterium ADurb.Bin478 (unclassified Bacteria) || bmcType=fragmented (sat) (omitted) || 181aa || [A0A1V5KD91]   || steelBlue</name><annotation><desc> || bestHMM=Ts_steelBlue</desc></annotation></sequence></clade><clade><branch_length>0.026095</branch_length><color><red>90</red><green>125</green><blue>154</blue></color><clade><name>A2W25_06495</name><branch_length>0.296337</branch_length><color><red>90</red><green>125</green><blue>154</blue></color><taxonomy><scientific_name>candidate division Zixibacteria</scientific_name><common_name>Ca.Zixibacteria RBG_16_53_22</common_name><synonym>T_pdut</synonym></taxonomy><sequence><symbol>fragmented</symbol><name>Ca.Zixibacteria RBG_16_53_22 (candidate division Zixibacteria) || bmcType=fragmented (sat) (omitted) || 183aa || [A0A1F4YIG4]   || steelBlue</name><annotation><desc> || bestHMM=Ts_steelBlue</desc></annotation></sequence></clade><clade><branch_length>0.329284</branch_length><color><red>90</red><green>125</green><blue>154</blue></color><clade><name>CVU56_13750</name><branch_length>0.040797</branch_length><color><red>90</red><green>125</green><blue>154</blue></color><taxonomy><scientific_name>Proteobacteria</scientific_name><common_name>unclassified-Deltaproteobacteria HGW-Deltaproteobacteria-14</common_name><synonym>T_pdut</synonym></taxonomy><sequence><symbol>SPU3</symbol><name>unclassified-Deltaproteobacteria HGW-Deltaproteobacteria-14 (Proteobacteria) || bmcType=SPU3 (main)  || 191aa || [A0A2N2JI90]   || steelBlue</name><annotation><desc>2seqs_id80 ||  || bestHMM=Ts_steelBlue</desc></annotation></sequence></clade><clade><name>CSA66_00985</name><branch_length>0.123356</branch_length><color><red>90</red><green>125</green><blue>154</blue></color><taxonomy><scientific_name>Proteobacteria</scientific_name><common_name>unclassified-Proteobacteria (CSA66)</common_name><synonym>T_pdut</synonym></taxonomy><sequence><symbol>SPU3</symbol><name>unclassified-Proteobacteria (CSA66) (Proteobacteria) || bmcType=SPU3 (main)  || 192aa || [A0A2G6J9X6]   || steelBlue</name><annotation><desc>2seqs_id80 ||  || bestHMM=Ts_steelBlue</desc></annotation></sequence></clade></clade></clade></clade><clade><branch_length>0.012274</branch_length><color><red>8</red><green>4</green><blue>249</blue></color><clade><branch_length>0.092582</branch_length><color><red>90</red><green>125</green><blue>154</blue></color><clade><name>CMP31_00775</name><branch_length>0.151703</branch_length><color><red>90</red><green>125</green><blue>154</blue></color><taxonomy><scientific_name>Verrucomicrobia</scientific_name><common_name>Roseibacillus (CMP31)</common_name><synonym>T_pdut</synonym></taxonomy><sequence><symbol>incomplete</symbol><name>Roseibacillus (CMP31) (Verrucomicrobia) || bmcType=incomplete (sat) (omitted) || 183aa || [A0A2E7YPY5]   || steelBlue</name><annotation><desc>3seqs_id80 ||  || bestHMM=Ts_steelBlue</desc></annotation></sequence></clade><clade><name>COZ57_16275</name><branch_length>0.257305</branch_length><color><red>90</red><green>125</green><blue>154</blue></color><taxonomy><scientific_name>Armatimonadetes</scientific_name><common_name>unclassified-Armatimonadetes CG_4_8_14_3_um_filter_66_20</common_name><synonym>T_pdut</synonym></taxonomy><sequence><symbol>MUF2</symbol><name>unclassified-Armatimonadetes CG_4_8_14_3_um_filter_66_20 (Armatimonadetes) || bmcType=MUF2 (sat)  || 183aa || [A0A2M7KS29]   || steelBlue</name><annotation><desc> || bestHMM=Ts_steelBlue</desc></annotation></sequence></clade></clade><clade><branch_length>0.031714</branch_length><color><red>168</red><green>125</green><blue>194</blue></color><clade><branch_length>0.036848</branch_length><color><red>78</red><green>84</green><blue>129</blue></color><clade><name>CL946_05095</name><branch_length>0.130197</branch_length><color><red>78</red><green>84</green><blue>129</blue></color><taxonomy><scientific_name>Proteobacteria</scientific_name><common_name>unclassified-Ectothiorhodospiraceae (CL946)</common_name><synonym>T_pdut</synonym></taxonomy><sequence><symbol>FRAG1</symbol><name>unclassified-Ectothiorhodospiraceae (CL946) (Proteobacteria) || bmcType=FRAG1 (sat)  || 183aa || [A0A2E0UIH3]   || dusk</name><annotation><desc> || bestHMM=Ts_dusk</desc></annotation></sequence></clade><clade><branch_length>0.036237</branch_length><color><red>78</red><green>84</green><blue>129</blue></color><clade><name>A3G34_14855</name><branch_length>0.255307</branch_length><color><red>78</red><green>84</green><blue>129</blue></color><taxonomy><scientific_name>Candidatus Lindowbacteria</scientific_name><common_name>Ca.Lindowbacteria RIFCSPLOWO2_12_FULL_62_27</common_name><synonym>T_pdut</synonym></taxonomy><sequence><symbol>fragmented</symbol><name>Ca.Lindowbacteria RIFCSPLOWO2_12_FULL_62_27 (Candidatus Lindowbacteria) || bmcType=fragmented (sat) (omitted) || 182aa || [A0A1F6LUZ2]   || dusk</name><annotation><desc> || bestHMM=Ts_dusk</desc></annotation></sequence></clade><clade><branch_length>0.031057</branch_length><color><red>78</red><green>84</green><blue>129</blue></color><clade><name>A2008_13280</name><branch_length>0.246268</branch_length><color><red>78</red><green>84</green><blue>129</blue></color><taxonomy><scientific_name>Candidatus Wallbacteria</scientific_name><common_name>Ca.Wallbacteria GWC2_49_35</common_name><synonym>T_pdut</synonym></taxonomy><sequence><symbol>SPUx</symbol><name>Ca.Wallbacteria GWC2_49_35 (Candidatus Wallbacteria) || bmcType=SPUx (sat) (omitted) || 183aa || [A0A1F7WXA0]   || dusk</name><annotation><desc>2seqs_id98 || 3seqs_id80 ||  || bestHMM=Ts_dusk</desc></annotation></sequence></clade><clade><branch_length>0.081796</branch_length><color><red>78</red><green>84</green><blue>129</blue></color><clade><name>BWY06_00608</name><branch_length>0.122691</branch_length><color><red>78</red><green>84</green><blue>129</blue></color><taxonomy><scientific_name>Candidatus Latescibacteria</scientific_name><common_name>Ca.Latescibacteria ADurb.Bin168</common_name><synonym>T_pdut</synonym></taxonomy><sequence><symbol>fragmented</symbol><name>Ca.Latescibacteria ADurb.Bin168 (Candidatus Latescibacteria) || bmcType=fragmented (sat) (omitted) || 183aa || [A0A1V5ZRB8]   || dusk</name><annotation><desc> || bestHMM=Ts_dusk</desc></annotation></sequence></clade><clade><branch_length>0.056151</branch_length><color><red>78</red><green>84</green><blue>129</blue></color><clade><name>A2X96_10270</name><branch_length>0.134001</branch_length><color><red>78</red><green>84</green><blue>129</blue></color><taxonomy><scientific_name>Proteobacteria</scientific_name><common_name>unclassified-Syntrophobacterales GWC2_56_13</common_name><synonym>T_pdut</synonym></taxonomy><sequence><symbol>PDU1D</symbol><name>unclassified-Syntrophobacterales GWC2_56_13 (Proteobacteria) || bmcType=PDU1D (main)  || 183aa || [A0A1G3USU1]  pduT || dusk</name><annotation><desc>2seqs_id80 || pduT || bestHMM=Ts_dusk</desc></annotation></sequence></clade><clade><branch_length>0.101466</branch_length><color><red>78</red><green>84</green><blue>129</blue></color><clade><branch_length>0.029931</branch_length><color><red>78</red><green>84</green><blue>129</blue></color><clade><name>BWX48_02196</name><branch_length>0.056569</branch_length><color><red>78</red><green>84</green><blue>129</blue></color><taxonomy><scientific_name>Verrucomicrobia</scientific_name><common_name>unclassified-Verrucomicrobia ADurb.Bin006</common_name><synonym>T_pdut</synonym></taxonomy><sequence><symbol>PVM</symbol><name>unclassified-Verrucomicrobia ADurb.Bin006 (Verrucomicrobia) || bmcType=PVM (sat)  || 183aa || [A0A1V6JSZ6]   || dusk</name><annotation><desc>3seqs_id80 ||  || bestHMM=Ts_dusk</desc></annotation></sequence></clade><clade><name>BWX84_02597</name><branch_length>0.108087</branch_length><color><red>78</red><green>84</green><blue>129</blue></color><taxonomy><scientific_name>Verrucomicrobia</scientific_name><common_name>unclassified-Verrucomicrobia ADurb.Bin118</common_name><synonym>T_pdut</synonym></taxonomy><sequence><symbol>PVM</symbol><name>unclassified-Verrucomicrobia ADurb.Bin118 (Verrucomicrobia) || bmcType=PVM (sat)  || 184aa || [A0A1V6DIU8]   || dusk</name><annotation><desc>3seqs_id80 ||  || bestHMM=Ts_dusk</desc></annotation></sequence></clade></clade><clade><branch_length>0.120904</branch_length><color><red>78</red><green>84</green><blue>129</blue></color><clade><name>Oter_2056</name><branch_length>0.097247</branch_length><color><red>78</red><green>84</green><blue>129</blue></color><taxonomy><scientific_name>Verrucomicrobia</scientific_name><common_name>Opitutus DSM 11246</common_name><synonym>T_pdut</synonym></taxonomy><sequence><symbol>PVM</symbol><name>Opitutus DSM 11246 (Verrucomicrobia) || bmcType=PVM (sat)  || 184aa || [B1ZMR1]   || dusk</name><annotation><desc> || bestHMM=Ts_dusk</desc></annotation></sequence></clade><clade><name>DB354_06940</name><branch_length>0.111702</branch_length><color><red>78</red><green>84</green><blue>129</blue></color><taxonomy><scientific_name>Verrucomicrobia</scientific_name><common_name>Opitutus ER46</common_name><synonym>T_pdut</synonym></taxonomy><sequence><symbol>PVM</symbol><name>Opitutus ER46 (Verrucomicrobia) || bmcType=PVM (sat)  || 183aa || [A0A2T6D1U8]   || dusk</name><annotation><desc> || bestHMM=Ts_dusk</desc></annotation></sequence></clade></clade></clade></clade></clade></clade></clade></clade><clade><branch_length>0.038428</branch_length><color><red>168</red><green>125</green><blue>194</blue></color><clade><branch_length>0.028926</branch_length><color><red>1</red><green>136</green><blue>159</blue></color><clade><name>DEH78_05880</name><branch_length>0.111643</branch_length><color><red>1</red><green>136</green><blue>159</blue></color><taxonomy><scientific_name>Acidobacteria</scientific_name><common_name>unclassified-Solibacterales (DEH78)</common_name><synonym>T_pdut</synonym></taxonomy><sequence><symbol>ACI</symbol><name>unclassified-Solibacterales (DEH78) (Acidobacteria) || bmcType=ACI (sat)  || 184aa || [A0A359LSJ3]   || tealBlue</name><annotation><desc> || bestHMM=Ts_tealBlue</desc></annotation></sequence></clade><clade><branch_length>0.040932</branch_length><color><red>1</red><green>136</green><blue>159</blue></color><clade><name>C5B51_15680</name><branch_length>0.088324</branch_length><color><red>1</red><green>136</green><blue>159</blue></color><taxonomy><scientific_name>Acidobacteria</scientific_name><common_name>unclassified-Solibacteres (C5B51)</common_name><synonym>T_pdut</synonym></taxonomy><sequence><symbol>ACI</symbol><name>unclassified-Solibacteres (C5B51) (Acidobacteria) || bmcType=ACI (sat)  || 183aa || [A0A317J250]   || tealBlue</name><annotation><desc>2seqs_id80 ||  || bestHMM=Ts_tealBlue</desc></annotation></sequence></clade><clade><branch_length>0.014559</branch_length><color><red>1</red><green>136</green><blue>159</blue></color><clade><name>SBA4_1010065</name><branch_length>0.010533</branch_length><color><red>1</red><green>136</green><blue>159</blue></color><taxonomy><scientific_name>Acidobacteria</scientific_name><common_name>Ca.Sulfopaludibacter SbA4</common_name><synonym>T_pdut</synonym></taxonomy><sequence><symbol>ACI</symbol><name>Ca.Sulfopaludibacter SbA4 (Acidobacteria) || bmcType=ACI (sat)  || 169aa || [A0A2U3JWP4]   || tealBlue</name><annotation><desc> || bestHMM=Ts_tealBlue</desc></annotation></sequence></clade><clade><name>Acid_0708</name><branch_length>0.067429</branch_length><color><red>1</red><green>136</green><blue>159</blue></color><taxonomy><scientific_name>Acidobacteria</scientific_name><common_name>Ca.Solibacter Ellin6076</common_name><synonym>T_pdut</synonym></taxonomy><sequence><symbol>ACI</symbol><name>Ca.Solibacter Ellin6076 (Acidobacteria) || bmcType=ACI (sat)  || 183aa || [Q02B57]   || tealBlue</name><annotation><desc>2seqs_id80 ||  || bestHMM=Ts_tealBlue</desc></annotation></sequence></clade></clade></clade></clade><clade><branch_length>0.132376</branch_length><color><red>168</red><green>125</green><blue>194</blue></color><clade><name>CVV23_09625</name><branch_length>0.073999</branch_length><color><red>168</red><green>125</green><blue>194</blue></color><taxonomy><scientific_name>Ignavibacteriae</scientific_name><common_name>unclassified-Ignavibacteriae HGW-Ignavibacteriae-2</common_name><synonym>T_pdut</synonym></taxonomy><sequence><symbol>UA</symbol><name>unclassified-Ignavibacteriae HGW-Ignavibacteriae-2 (Ignavibacteriae) || bmcType=UA (sat) (omitted) || 181aa || [A0A2N1VVU7]   || wisteria</name><annotation><desc>3seqs_id80 ||  || bestHMM=Ts_wisteria</desc></annotation></sequence></clade><clade><branch_length>0.034303</branch_length><color><red>168</red><green>125</green><blue>194</blue></color><clade><name>SAMN05660420_01713</name><branch_length>0.194841</branch_length><color><red>168</red><green>125</green><blue>194</blue></color><taxonomy><scientific_name>Proteobacteria</scientific_name><common_name>Desulfuromusa DSM 7343</common_name><synonym>T_pdut</synonym></taxonomy><sequence><symbol>EUT2B</symbol><name>Desulfuromusa DSM 7343 (Proteobacteria) || bmcType=EUT2B (main)  || 181aa || [A0A1H3ZX73]   || wisteria</name><annotation><desc> || bestHMM=Ts_wisteria</desc></annotation></sequence></clade><clade><branch_length>0.007591</branch_length><color><red>168</red><green>125</green><blue>194</blue></color><clade><name>A2299_07450</name><branch_length>0.036216</branch_length><color><red>168</red><green>125</green><blue>194</blue></color><taxonomy><scientific_name>Ignavibacteriae</scientific_name><common_name>unclassified-Ignavibacteria RIFOXYB2_FULL_37_11</common_name><synonym>T_pdut</synonym></taxonomy><sequence><symbol>FRAG1</symbol><name>unclassified-Ignavibacteria RIFOXYB2_FULL_37_11 (Ignavibacteriae) || bmcType=FRAG1 (sat)  || 181aa || [A0A1G0VAP7]   || wisteria</name><annotation><desc>3seqs_id98 || 13seqs_id80 ||  || bestHMM=Ts_wisteria</desc></annotation></sequence></clade><clade><branch_length>0.016806</branch_length><color><red>168</red><green>125</green><blue>194</blue></color><clade><name>BMS3Abin04_02073</name><branch_length>0.099948</branch_length><color><red>168</red><green>125</green><blue>194</blue></color><taxonomy><scientific_name>unclassified Bacteria</scientific_name><common_name>unclassified-bacterium BMS3Abin04</common_name><synonym>T_pdut</synonym></taxonomy><sequence><symbol>FRAG1</symbol><name>unclassified-bacterium BMS3Abin04 (unclassified Bacteria) || bmcType=FRAG1 (sat)  || 183aa || [A0A2H6EPD2]   || wisteria</name><annotation><desc>13seqs_id80 ||  || bestHMM=Ts_wisteria</desc></annotation></sequence></clade><clade><branch_length>0.001798</branch_length><color><red>168</red><green>125</green><blue>194</blue></color><clade><branch_length>0.014347</branch_length><color><red>168</red><green>125</green><blue>194</blue></color><clade><name>A2V66_12875</name><branch_length>0.051439</branch_length><color><red>168</red><green>125</green><blue>194</blue></color><taxonomy><scientific_name>Ignavibacteriae</scientific_name><common_name>unclassified-Ignavibacteria RBG_13_36_8</common_name><synonym>T_pdut</synonym></taxonomy><sequence><symbol>FRAG1</symbol><name>unclassified-Ignavibacteria RBG_13_36_8 (Ignavibacteriae) || bmcType=FRAG1 (sat)  || 183aa || [A0A1G0RNT7]   || wisteria</name><annotation><desc>13seqs_id80 ||  || bestHMM=Ts_wisteria</desc></annotation></sequence></clade><clade><branch_length>0.018644</branch_length><color><red>168</red><green>125</green><blue>194</blue></color><clade><name>CO128_10830</name><branch_length>0.115982</branch_length><color><red>168</red><green>125</green><blue>194</blue></color><taxonomy><scientific_name>Ignavibacteriae</scientific_name><common_name>unclassified-Ignavibacteriales CG_4_9_14_3_um_filter_30_11</common_name><synonym>T_pdut</synonym></taxonomy><sequence><symbol>FRAG1</symbol><name>unclassified-Ignavibacteriales CG_4_9_14_3_um_filter_30_11 (Ignavibacteriae) || bmcType=FRAG1 (sat)  || 181aa || [A0A2M7ZH64]   || wisteria</name><annotation><desc>3seqs_id80 ||  || bestHMM=Ts_wisteria</desc></annotation></sequence></clade><clade><branch_length>0.063355</branch_length><color><red>168</red><green>125</green><blue>194</blue></color><clade><name>AUJ54_10795</name><branch_length>0.057728</branch_length><color><red>168</red><green>125</green><blue>194</blue></color><taxonomy><scientific_name>Ignavibacteriae</scientific_name><common_name>unclassified-Ignavibacteria CG1_02_37_35</common_name><synonym>T_pdut</synonym></taxonomy><sequence><symbol>FRAG1</symbol><name>unclassified-Ignavibacteria CG1_02_37_35 (Ignavibacteriae) || bmcType=FRAG1 (sat)  || 181aa || [A0A1J4TWX0]   || wisteria</name><annotation><desc>5seqs_id98 || 5seqs_id80 ||  || bestHMM=Ts_wisteria</desc></annotation></sequence></clade><clade><name>BMS3Abin03_00538</name><branch_length>0.13533</branch_length><color><red>168</red><green>125</green><blue>194</blue></color><taxonomy><scientific_name>unclassified Bacteria</scientific_name><common_name>unclassified-bacterium BMS3Abin03</common_name><synonym>T_pdut</synonym></taxonomy><sequence><symbol>FRAG1</symbol><name>unclassified-bacterium BMS3Abin03 (unclassified Bacteria) || bmcType=FRAG1 (sat)  || 184aa || [A0A2H6EAZ8]   || wisteria</name><annotation><desc> || bestHMM=Ts_wisteria</desc></annotation></sequence></clade></clade></clade></clade><clade><branch_length>1.0E-6</branch_length><color><red>168</red><green>125</green><blue>194</blue></color><clade><branch_length>0.026306</branch_length><color><red>168</red><green>125</green><blue>194</blue></color><clade><name>MROS_2475</name><branch_length>0.034902</branch_length><color><red>168</red><green>125</green><blue>194</blue></color><taxonomy><scientific_name>Ignavibacteriae</scientific_name><common_name>Melioribacter JCM 17771</common_name><synonym>T_pdut</synonym></taxonomy><sequence><symbol>FRAG1</symbol><name>Melioribacter JCM 17771 (Ignavibacteriae) || bmcType=FRAG1 (sat)  || 181aa || [I6Z985]   || wisteria</name><annotation><desc>13seqs_id80 || 2loci_inTaxon || bestHMM=Ts_wisteria</desc></annotation></sequence></clade><clade><name>CR986_05340</name><branch_length>0.06573</branch_length><color><red>168</red><green>125</green><blue>194</blue></color><taxonomy><scientific_name>Ignavibacteriae</scientific_name><common_name>unclassified-Ignavibacteriae (CR986)</common_name><synonym>T_pdut</synonym></taxonomy><sequence><symbol>FRAG1</symbol><name>unclassified-Ignavibacteriae (CR986) (Ignavibacteriae) || bmcType=FRAG1 (sat)  || 181aa || [A0A2G6ECA1]   || wisteria</name><annotation><desc>13seqs_id80 ||  || bestHMM=Ts_wisteria</desc></annotation></sequence></clade></clade><clade><branch_length>0.006195</branch_length><color><red>168</red><green>125</green><blue>194</blue></color><clade><name>ASZ90_005026</name><branch_length>0.070487</branch_length><color><red>168</red><green>125</green><blue>194</blue></color><taxonomy><scientific_name>unclassified_metagenomic</scientific_name><common_name>unclassified-metagenomic (ASZ90)</common_name><synonym>T_pdut</synonym></taxonomy><sequence><symbol>FRAG1</symbol><name>unclassified-metagenomic (ASZ90) (unclassified_metagenomic) || bmcType=FRAG1 (sat)  || 183aa || [A0A0W8FW71]   || wisteria</name><annotation><desc>13seqs_id80 || 2loci_inTaxon || bestHMM=Ts_wisteria</desc></annotation></sequence></clade><clade><branch_length>0.011256</branch_length><color><red>168</red><green>125</green><blue>194</blue></color><clade><branch_length>0.020158</branch_length><color><red>168</red><green>125</green><blue>194</blue></color><clade><name>CMF23_09225</name><branch_length>0.016118</branch_length><color><red>168</red><green>125</green><blue>194</blue></color><taxonomy><scientific_name>Ignavibacteriae</scientific_name><common_name>unclassified-Ignavibacteriae (CMF23)</common_name><synonym>T_pdut</synonym></taxonomy><sequence><symbol>FRAG1</symbol><name>unclassified-Ignavibacteriae (CMF23) (Ignavibacteriae) || bmcType=FRAG1 (sat)  || 181aa || [A0A2E0W317]   || wisteria</name><annotation><desc>13seqs_id80 ||  || bestHMM=Ts_wisteria</desc></annotation></sequence></clade><clade><name>A2068_01120</name><branch_length>0.056228</branch_length><color><red>168</red><green>125</green><blue>194</blue></color><taxonomy><scientific_name>Ignavibacteriae</scientific_name><common_name>unclassified-Ignavibacteria GWB2_35_6b</common_name><synonym>T_pdut</synonym></taxonomy><sequence><symbol>FRAG1</symbol><name>unclassified-Ignavibacteria GWB2_35_6b (Ignavibacteriae) || bmcType=FRAG1 (sat)  || 181aa || [A0A1G0PKD9]   || wisteria</name><annotation><desc>2seqs_id80 ||  || bestHMM=Ts_wisteria</desc></annotation></sequence></clade></clade><clade><branch_length>0.027776</branch_length><color><red>168</red><green>125</green><blue>194</blue></color><clade><name>CVV24_07465</name><branch_length>0.051059</branch_length><color><red>168</red><green>125</green><blue>194</blue></color><taxonomy><scientific_name>Ignavibacteriae</scientific_name><common_name>unclassified-Ignavibacteriae HGW-Ignavibacteriae-3</common_name><synonym>T_pdut</synonym></taxonomy><sequence><symbol>FRAG1</symbol><name>unclassified-Ignavibacteriae HGW-Ignavibacteriae-3 (Ignavibacteriae) || bmcType=FRAG1 (sat)  || 181aa || [A0A2N1VEU7]   || wisteria</name><annotation><desc>13seqs_id80 ||  || bestHMM=Ts_wisteria</desc></annotation></sequence></clade><clade><name>CO129_04540</name><branch_length>0.062347</branch_length><color><red>168</red><green>125</green><blue>194</blue></color><taxonomy><scientific_name>Ignavibacteriae</scientific_name><common_name>unclassified-Ignavibacteriales CG_4_9_14_3_um_filter_34_10</common_name><synonym>T_pdut</synonym></taxonomy><sequence><symbol>FRAG1</symbol><name>unclassified-Ignavibacteriales CG_4_9_14_3_um_filter_34_10 (Ignavibacteriae) || bmcType=FRAG1 (sat)  || 181aa || [A0A2M7ZEJ1]   || wisteria</name><annotation><desc>13seqs_id80 ||  || bestHMM=Ts_wisteria</desc></annotation></sequence></clade></clade></clade></clade></clade></clade></clade></clade></clade></clade></clade></clade></clade></clade></clade></clade></clade></clade></clade><clade><branch_length>0.018522</branch_length><clade><branch_length>0.171385</branch_length><color><red>4</red><green>116</green><blue>149</blue></color><clade><name>DCS48_07285</name><branch_length>0.361425</branch_length><color><red>4</red><green>116</green><blue>149</blue></color><taxonomy><scientific_name>Proteobacteria</scientific_name><common_name>Desulfovibrio (DCS48)</common_name><synonym>T_pdut</synonym></taxonomy><sequence><symbol>GRM1B</symbol><name>Desulfovibrio (DCS48) (Proteobacteria) || bmcType=GRM1B (sat)  || 185aa || [A0A349HII1]   || seaBlue</name><annotation><desc> || bestHMM=Ts_seaBlue</desc></annotation></sequence></clade><clade><branch_length>0.117979</branch_length><color><red>4</red><green>116</green><blue>149</blue></color><clade><branch_length>0.185548</branch_length><color><red>4</red><green>116</green><blue>149</blue></color><clade><name>HMPREF0179_00647</name><branch_length>0.071827</branch_length><color><red>4</red><green>116</green><blue>149</blue></color><taxonomy><scientific_name>Proteobacteria</scientific_name><common_name>Bilophila 3_1_6</common_name><synonym>T_pdut</synonym></taxonomy><sequence><symbol>GRMguf</symbol><name>Bilophila 3_1_6 (Proteobacteria) || bmcType=GRMguf (main)  || 185aa || [E5Y386]   || seaBlue</name><annotation><desc>2seqs_id98 || 2seqs_id80 ||  || bestHMM=Ts_seaBlue</desc></annotation></sequence></clade><clade><name>CWS72_13425</name><branch_length>0.239879</branch_length><color><red>4</red><green>116</green><blue>149</blue></color><taxonomy><scientific_name>Proteobacteria</scientific_name><common_name>Telmatospirillum 26-4b1</common_name><synonym>T_pdut</synonym></taxonomy><sequence><symbol>PDU1D</symbol><name>Telmatospirillum 26-4b1 (Proteobacteria) || bmcType=PDU1D (main)  || 185aa || [A0A2N3PUR5]   || seaBlue</name><annotation><desc> || bestHMM=Ts_seaBlue</desc></annotation></sequence></clade></clade><clade><branch_length>0.03605</branch_length><color><red>4</red><green>116</green><blue>149</blue></color><clade><name>SAMN02746041_01356</name><branch_length>0.2005</branch_length><color><red>4</red><green>116</green><blue>149</blue></color><taxonomy><scientific_name>Proteobacteria</scientific_name><common_name>Desulfacinum DSM 13146</common_name><synonym>T_pdut</synonym></taxonomy><sequence><symbol>GRMguf</symbol><name>Desulfacinum DSM 13146 (Proteobacteria) || bmcType=GRMguf (main)  || 186aa || [A0A1W1XDD3]   || seaBlue</name><annotation><desc>2seqs_id80 ||  || bestHMM=Ts_seaBlue</desc></annotation></sequence></clade><clade><branch_length>0.042813</branch_length><color><red>4</red><green>116</green><blue>149</blue></color><clade><name>CVU73_12640</name><branch_length>0.352905</branch_length><color><red>4</red><green>116</green><blue>149</blue></color><taxonomy><scientific_name>Proteobacteria</scientific_name><common_name>unclassified-Deltaproteobacteria HGW-Deltaproteobacteria-8</common_name><synonym>T_pdut</synonym></taxonomy><sequence><symbol>GRMguf</symbol><name>unclassified-Deltaproteobacteria HGW-Deltaproteobacteria-8 (Proteobacteria) || bmcType=GRMguf (main)  || 206aa || [A0A2N2FHH3]   || seaBlue</name><annotation><desc> || bestHMM=Ts_seaBlue</desc></annotation></sequence></clade><clade><branch_length>0.089354</branch_length><color><red>4</red><green>116</green><blue>149</blue></color><clade><name>CVU64_00870</name><branch_length>0.156374</branch_length><color><red>4</red><green>116</green><blue>149</blue></color><taxonomy><scientific_name>Proteobacteria</scientific_name><common_name>unclassified-Deltaproteobacteria HGW-Deltaproteobacteria-21</common_name><synonym>T_pdut</synonym></taxonomy><sequence><symbol>GRMguf</symbol><name>unclassified-Deltaproteobacteria HGW-Deltaproteobacteria-21 (Proteobacteria) || bmcType=GRMguf (main)  || 185aa || [A0A2N2HDZ9]   || seaBlue</name><annotation><desc> || bestHMM=Ts_seaBlue</desc></annotation></sequence></clade><clade><branch_length>0.095768</branch_length><color><red>4</red><green>116</green><blue>149</blue></color><clade><name>SAMN02745161_2003</name><branch_length>0.093558</branch_length><color><red>4</red><green>116</green><blue>149</blue></color><taxonomy><scientific_name>Proteobacteria</scientific_name><common_name>Halodesulfovibrio DSM 17456</common_name><synonym>T_pdut</synonym></taxonomy><sequence><symbol>UA</symbol><name>Halodesulfovibrio DSM 17456 (Proteobacteria) || bmcType=UA (main) (omitted) || 185aa || [A0A1N6H4Q3]   || seaBlue</name><annotation><desc>3seqs_id80 ||  || bestHMM=Ts_seaBlue</desc></annotation></sequence></clade><clade><name>DP3043</name><branch_length>0.140735</branch_length><color><red>4</red><green>116</green><blue>149</blue></color><taxonomy><scientific_name>Proteobacteria</scientific_name><common_name>Desulfotalea DSM 12343</common_name><synonym>T_pdut</synonym></taxonomy><sequence><symbol>GRMguf</symbol><name>Desulfotalea DSM 12343 (Proteobacteria) || bmcType=GRMguf (main)  || 185aa || [Q6AIQ8]   || seaBlue</name><annotation><desc>2seqs_id80 ||  || bestHMM=Ts_seaBlue</desc></annotation></sequence></clade></clade></clade></clade></clade></clade></clade><clade><branch_length>0.044193</branch_length><clade><branch_length>0.035831</branch_length><color><red>44</red><green>111</green><blue>187</blue></color><clade><branch_length>0.093122</branch_length><color><red>44</red><green>111</green><blue>187</blue></color><clade><name>Sterm_1916</name><branch_length>0.302119</branch_length><color><red>44</red><green>111</green><blue>187</blue></color><taxonomy><scientific_name>Fusobacteria</scientific_name><common_name>Sebaldella ATCC 33386</common_name><synonym>T_pdut</synonym></taxonomy><sequence><symbol>PDU_EUT</symbol><name>Sebaldella ATCC 33386 (Fusobacteria) || bmcType=PDU_EUT (sat) (omitted) || 181aa || [D1AJ85]   || mediumBlue</name><annotation><desc> || bestHMM=Ts_mediumBlue</desc></annotation></sequence></clade><clade><branch_length>0.071741</branch_length><color><red>44</red><green>111</green><blue>187</blue></color><clade><name>HMPREF1633_15255</name><branch_length>0.770159</branch_length><color><red>44</red><green>111</green><blue>187</blue></color><taxonomy><scientific_name>Firmicutes</scientific_name><common_name>Tissierellia S5-A11</common_name><synonym>T_pdut</synonym></taxonomy><sequence><symbol>PDU1D</symbol><name>Tissierellia S5-A11 (Firmicutes) || bmcType=PDU1D (main)  || 182aa || [A0A095YLZ1]   || mediumBlue</name><annotation><desc>2seqs_id98 || 2seqs_id80 || 3loci_inTaxon || bestHMM=Ts_mediumBlue</desc></annotation></sequence></clade><clade><name>SAMN04488695_10136</name><branch_length>0.222099</branch_length><color><red>44</red><green>111</green><blue>187</blue></color><taxonomy><scientific_name>Firmicutes</scientific_name><common_name>Proteiniclasticum ML2 (SAMN04488695)</common_name><synonym>T_pdut</synonym></taxonomy><sequence><symbol>EUT2B</symbol><name>Proteiniclasticum ML2 (SAMN04488695) (Firmicutes) || bmcType=EUT2B (main)  || 181aa || [A0A1I4XK05]   || mediumBlue</name><annotation><desc>2seqs_id98 || 2seqs_id80 ||  || bestHMM=Ts_mediumBlue</desc></annotation></sequence></clade></clade></clade><clade><branch_length>0.200537</branch_length><color><red>44</red><green>111</green><blue>187</blue></color><clade><name>DC094_15100</name><branch_length>0.158588</branch_length><color><red>44</red><green>111</green><blue>187</blue></color><taxonomy><scientific_name>Bacteroidetes</scientific_name><common_name>unclassified-Flavobacteriaceae Hp12</common_name><synonym>T_pdut</synonym></taxonomy><sequence><symbol>incomplete</symbol><name>unclassified-Flavobacteriaceae Hp12 (Bacteroidetes) || bmcType=incomplete (main) (omitted) || 181aa || [A0A2V1H062]   || mediumBlue</name><annotation><desc> || bestHMM=Ts_mediumBlue</desc></annotation></sequence></clade><clade><branch_length>0.149108</branch_length><color><red>44</red><green>111</green><blue>187</blue></color><clade><name>GV64_00630</name><branch_length>0.092063</branch_length><color><red>44</red><green>111</green><blue>187</blue></color><taxonomy><scientific_name>Proteobacteria</scientific_name><common_name>Endozoicomonas DSM 22380</common_name><synonym>T_pdut</synonym></taxonomy><sequence><symbol>EUT2B</symbol><name>Endozoicomonas DSM 22380 (Proteobacteria) || bmcType=EUT2B (main)  || 182aa || [A0A081K5K9]   || mediumBlue</name><annotation><desc> || bestHMM=Ts_mediumBlue</desc></annotation></sequence></clade><clade><branch_length>0.072546</branch_length><color><red>44</red><green>111</green><blue>187</blue></color><clade><name>EHSB41UT_02903</name><branch_length>0.180081</branch_length><color><red>44</red><green>111</green><blue>187</blue></color><taxonomy><scientific_name>Proteobacteria</scientific_name><common_name>Parendozoicomonas haliclonae</common_name><synonym>T_pdut</synonym></taxonomy><sequence><symbol>EUT2</symbol><name>Parendozoicomonas haliclonae (Proteobacteria) || bmcType=EUT2 (main) (omitted) || 182aa || [A0A1X7AM67]   || mediumBlue</name><annotation><desc> || 2loci_inTaxon || bestHMM=Ts_mediumBlue</desc></annotation></sequence></clade><clade><name>EHSB41UT_02939</name><branch_length>0.213491</branch_length><color><red>44</red><green>111</green><blue>187</blue></color><taxonomy><scientific_name>Proteobacteria</scientific_name><common_name>Parendozoicomonas haliclonae</common_name><synonym>T_pdut</synonym></taxonomy><sequence><symbol>EUT2</symbol><name>Parendozoicomonas haliclonae (Proteobacteria) || bmcType=EUT2 (main) (omitted) || 183aa || [A0A1X7ALM5]   || mediumBlue</name><annotation><desc> || 2loci_inTaxon || bestHMM=Ts_mediumBlue</desc></annotation></sequence></clade></clade></clade></clade></clade><clade><branch_length>0.016234</branch_length><clade><branch_length>0.130129</branch_length><color><red>81</red><green>112</green><blue>215</blue></color><clade><branch_length>0.055066</branch_length><color><red>81</red><green>112</green><blue>215</blue></color><clade><name>SAMEA3545351_00086</name><branch_length>0.129691</branch_length><color><red>81</red><green>112</green><blue>215</blue></color><taxonomy><scientific_name>Firmicutes</scientific_name><common_name>Roseburia (SAMEA3545351)</common_name><synonym>T_pdut</synonym></taxonomy><sequence><symbol>EUT2B</symbol><name>Roseburia (SAMEA3545351) (Firmicutes) || bmcType=EUT2B (main)  || 181aa || [A0A1C5VGD9]   || cornflowerBlue</name><annotation><desc> || bestHMM=Ts_cornflowerBlue</desc></annotation></sequence></clade><clade><branch_length>0.10098</branch_length><color><red>81</red><green>112</green><blue>215</blue></color><clade><branch_length>0.116185</branch_length><color><red>81</red><green>112</green><blue>215</blue></color><clade><name>SAMN02910417_01723</name><branch_length>0.070055</branch_length><color><red>81</red><green>112</green><blue>215</blue></color><taxonomy><scientific_name>Firmicutes</scientific_name><common_name>Eubacterium DSM 3217</common_name><synonym>T_pdut</synonym></taxonomy><sequence><symbol>GRM3A</symbol><name>Eubacterium DSM 3217 (Firmicutes) || bmcType=GRM3A (main)  || 181aa || [A0A1G6BRK3]   || cornflowerBlue</name><annotation><desc> || bestHMM=Ts_cornflowerBlue</desc></annotation></sequence></clade><clade><branch_length>0.071779</branch_length><color><red>81</red><green>112</green><blue>215</blue></color><clade><name>SAMN02910384_02485</name><branch_length>0.04053</branch_length><color><red>81</red><green>112</green><blue>215</blue></color><taxonomy><scientific_name>Firmicutes</scientific_name><common_name>Pseudobutyrivibrio ACV-2</common_name><synonym>T_pdut</synonym></taxonomy><sequence><symbol>GRM3A</symbol><name>Pseudobutyrivibrio ACV-2 (Firmicutes) || bmcType=GRM3A (main)  || 181aa || [A0A1H4EG66]   || cornflowerBlue</name><annotation><desc>3seqs_id80 ||  || bestHMM=Ts_cornflowerBlue</desc></annotation></sequence></clade><clade><name>SAMN02910262_00040</name><branch_length>0.082561</branch_length><color><red>81</red><green>112</green><blue>215</blue></color><taxonomy><scientific_name>Firmicutes</scientific_name><common_name>Lachnoclostridium F (SAMN02910262)</common_name><synonym>T_pdut</synonym></taxonomy><sequence><symbol>GRM3A</symbol><name>Lachnoclostridium F (SAMN02910262) (Firmicutes) || bmcType=GRM3A (main)  || 181aa || [A0A1I6I8Y4]   || cornflowerBlue</name><annotation><desc>2seqs_id98 || 3seqs_id80 ||  || bestHMM=Ts_cornflowerBlue</desc></annotation></sequence></clade></clade></clade><clade><branch_length>0.124834</branch_length><color><red>81</red><green>112</green><blue>215</blue></color><clade><name>HMPREF1090_02044</name><branch_length>0.133822</branch_length><color><red>81</red><green>112</green><blue>215</blue></color><taxonomy><scientific_name>Firmicutes</scientific_name><common_name>Lachnoclostridium 90A8</common_name><synonym>T_pdut</synonym></taxonomy><sequence><symbol>GRM3A</symbol><name>Lachnoclostridium 90A8 (Firmicutes) || bmcType=GRM3A (main)  || 181aa || [A0A0E2HQJ4]   || cornflowerBlue</name><annotation><desc>2seqs_id98 || 15seqs_id80 || 2loci_inTaxon || bestHMM=Ts_cornflowerBlue</desc></annotation></sequence></clade><clade><branch_length>0.140781</branch_length><color><red>81</red><green>112</green><blue>215</blue></color><clade><name>CLS_23570</name><branch_length>0.026644</branch_length><color><red>81</red><green>112</green><blue>215</blue></color><taxonomy><scientific_name>Firmicutes</scientific_name><common_name>Lachnoclostridium K10</common_name><synonym>T_pdut</synonym></taxonomy><sequence><symbol>GRM3A</symbol><name>Lachnoclostridium K10 (Firmicutes) || bmcType=GRM3A (main)  || 181aa || [D6DJ99]   || cornflowerBlue</name><annotation><desc>2seqs_id98 || 8seqs_id80 ||  || bestHMM=Ts_cornflowerBlue</desc></annotation></sequence></clade><clade><name>DW677_10125</name><branch_length>0.083158</branch_length><color><red>81</red><green>112</green><blue>215</blue></color><taxonomy><scientific_name>Firmicutes</scientific_name><common_name>Clostridium AM25-23AC</common_name><synonym>T_pdut</synonym></taxonomy><sequence><symbol>GRM3A</symbol><name>Clostridium AM25-23AC (Firmicutes) || bmcType=GRM3A (main)  || 181aa || [A0A373BML7]   || cornflowerBlue</name><annotation><desc>6seqs_id98 || 8seqs_id80 ||  || bestHMM=Ts_cornflowerBlue</desc></annotation></sequence></clade></clade></clade></clade></clade><clade><branch_length>0.036518</branch_length><color><red>81</red><green>112</green><blue>215</blue></color><clade><branch_length>0.15003</branch_length><color><red>81</red><green>112</green><blue>215</blue></color><clade><name>BJM71_10945</name><branch_length>0.156471</branch_length><color><red>81</red><green>112</green><blue>215</blue></color><taxonomy><scientific_name>Firmicutes</scientific_name><common_name>Listeria FSIS11810476 (BJM71)</common_name><synonym>T_pdut</synonym></taxonomy><sequence><symbol>incomplete</symbol><name>Listeria FSIS11810476 (BJM71) (Firmicutes) || bmcType=incomplete (sat) (omitted) || 184aa || [A0A1E8EMW6]   || cornflowerBlue</name><annotation><desc>34seqs_id98 || 35seqs_id80 ||  || bestHMM=Ts_cornflowerBlue</desc></annotation></sequence></clade><clade><branch_length>0.105385</branch_length><color><red>81</red><green>112</green><blue>215</blue></color><clade><name>A5888_000653</name><branch_length>0.162926</branch_length><color><red>81</red><green>112</green><blue>215</blue></color><taxonomy><scientific_name>Firmicutes</scientific_name><common_name>Enterococcus 9E7_DIV0242</common_name><synonym>T_pdut</synonym></taxonomy><sequence><symbol>GRM1A</symbol><name>Enterococcus 9E7_DIV0242 (Firmicutes) || bmcType=GRM1A (sat)  || 185aa || [A0A242KCP3]   || cornflowerBlue</name><annotation><desc> || bestHMM=Ts_cornflowerBlue</desc></annotation></sequence></clade><clade><branch_length>0.022571</branch_length><color><red>81</red><green>112</green><blue>215</blue></color><clade><name>FM121_08905</name><branch_length>0.182819</branch_length><color><red>81</red><green>112</green><blue>215</blue></color><taxonomy><scientific_name>Firmicutes</scientific_name><common_name>Vagococcus bH819</common_name><synonym>T_pdut</synonym></taxonomy><sequence><symbol>EUT2A</symbol><name>Vagococcus bH819 (Firmicutes) || bmcType=EUT2A (main)  || 184aa || [A0A1X6WPH9]   || cornflowerBlue</name><annotation><desc>3seqs_id80 || 2loci_inTaxon || bestHMM=Ts_cornflowerBlue</desc></annotation></sequence></clade><clade><name>UAI_01015</name><branch_length>0.144943</branch_length><color><red>81</red><green>112</green><blue>215</blue></color><taxonomy><scientific_name>Firmicutes</scientific_name><common_name>Enterococcus ATCC 43197</common_name><synonym>T_pdut</synonym></taxonomy><sequence><symbol>PDU1E</symbol><name>Enterococcus ATCC 43197 (Firmicutes) || bmcType=PDU1E (main)  || 185aa || [R2RK25]   || cornflowerBlue</name><annotation><desc>7seqs_id80 ||  || bestHMM=Ts_cornflowerBlue</desc></annotation></sequence></clade></clade></clade></clade><clade><branch_length>0.033118</branch_length><color><red>81</red><green>112</green><blue>215</blue></color><clade><name>SAMN02745751_01000</name><branch_length>0.237959</branch_length><color><red>81</red><green>112</green><blue>215</blue></color><taxonomy><scientific_name>Firmicutes</scientific_name><common_name>Dethiosulfatibacter DSM 17477</common_name><synonym>T_pdut</synonym></taxonomy><sequence><symbol>EUT2B</symbol><name>Dethiosulfatibacter DSM 17477 (Firmicutes) || bmcType=EUT2B (main)  || 182aa || [A0A1M6DQ46]   || cornflowerBlue</name><annotation><desc> || bestHMM=Ts_cornflowerBlue</desc></annotation></sequence></clade><clade><branch_length>0.040507</branch_length><color><red>81</red><green>112</green><blue>215</blue></color><clade><name>C814_01594</name><branch_length>0.243137</branch_length><color><red>81</red><green>112</green><blue>215</blue></color><taxonomy><scientific_name>Firmicutes</scientific_name><common_name>Anaerotruncus G3(2012)</common_name><synonym>T_pdut</synonym></taxonomy><sequence><symbol>EUT2B</symbol><name>Anaerotruncus G3(2012) (Firmicutes) || bmcType=EUT2B (main)  || 181aa || [R9M1A1]   || cornflowerBlue</name><annotation><desc>2seqs_id80 ||  || bestHMM=Ts_cornflowerBlue</desc></annotation></sequence></clade><clade><branch_length>0.058026</branch_length><color><red>81</red><green>112</green><blue>215</blue></color><clade><branch_length>0.059407</branch_length><color><red>81</red><green>112</green><blue>215</blue></color><clade><name>CC1_05980</name><branch_length>0.074588</branch_length><color><red>81</red><green>112</green><blue>215</blue></color><taxonomy><scientific_name>Firmicutes</scientific_name><common_name>Coprococcus GD_7</common_name><synonym>T_pdut</synonym></taxonomy><sequence><symbol>EUT2B</symbol><name>Coprococcus GD_7 (Firmicutes) || bmcType=EUT2B (main)  || 182aa || [D4J573]   || cornflowerBlue</name><annotation><desc>3seqs_id98 || 3seqs_id80 ||  || bestHMM=Ts_cornflowerBlue</desc></annotation></sequence></clade><clade><branch_length>0.030868</branch_length><color><red>81</red><green>112</green><blue>215</blue></color><clade><name>BN138_45</name><branch_length>0.394419</branch_length><color><red>81</red><green>112</green><blue>215</blue></color><taxonomy><scientific_name>unclassified_metagenomic</scientific_name><common_name>unclassified-termite-gut (BN138)</common_name><synonym>T_pdut</synonym></taxonomy><sequence><symbol>UA</symbol><name>unclassified-termite-gut (BN138) (unclassified_metagenomic) || bmcType=UA (main) (omitted) || 175aa || [S0DDC4]   || cornflowerBlue</name><annotation><desc> || bestHMM=Ts_cornflowerBlue</desc></annotation></sequence></clade><clade><name>SAMEA3545403_03174</name><branch_length>0.212625</branch_length><color><red>81</red><green>112</green><blue>215</blue></color><taxonomy><scientific_name>Firmicutes</scientific_name><common_name>Flavonifractor (SAMEA3545403)</common_name><synonym>T_pdut</synonym></taxonomy><sequence><symbol>EUT2G</symbol><name>Flavonifractor (SAMEA3545403) (Firmicutes) || bmcType=EUT2G (sat)  || 191aa || [A0A1C6HF29]   || cornflowerBlue</name><annotation><desc>2seqs_id98 || 2seqs_id80 ||  || bestHMM=Ts_cornflowerBlue</desc></annotation></sequence></clade></clade></clade><clade><branch_length>0.075781</branch_length><color><red>81</red><green>112</green><blue>215</blue></color><clade><branch_length>0.092787</branch_length><color><red>81</red><green>112</green><blue>215</blue></color><clade><name>SAMEA3545387_00657</name><branch_length>0.070707</branch_length><color><red>81</red><green>112</green><blue>215</blue></color><taxonomy><scientific_name>Firmicutes</scientific_name><common_name>Clostridium (SAMEA3545387)</common_name><synonym>T_pdut</synonym></taxonomy><sequence><symbol>EUT2B</symbol><name>Clostridium (SAMEA3545387) (Firmicutes) || bmcType=EUT2B (main)  || 181aa || [A0A1C5ZK67]   || cornflowerBlue</name><annotation><desc>7seqs_id98 || 14seqs_id80 ||  || bestHMM=Ts_cornflowerBlue</desc></annotation></sequence></clade><clade><name>ERS852479_00477</name><branch_length>0.076085</branch_length><color><red>81</red><green>112</green><blue>215</blue></color><taxonomy><scientific_name>Firmicutes</scientific_name><common_name>Lachnoclostridium 2789STDY5834864</common_name><synonym>T_pdut</synonym></taxonomy><sequence><symbol>EUT2B</symbol><name>Lachnoclostridium 2789STDY5834864 (Firmicutes) || bmcType=EUT2B (main)  || 181aa || [A0A174BGK0]   || cornflowerBlue</name><annotation><desc>7seqs_id98 || 14seqs_id80 ||  || bestHMM=Ts_cornflowerBlue</desc></annotation></sequence></clade></clade><clade><branch_length>0.054154</branch_length><color><red>81</red><green>112</green><blue>215</blue></color><clade><name>CLOSTASPAR_00547</name><branch_length>0.156997</branch_length><color><red>81</red><green>112</green><blue>215</blue></color><taxonomy><scientific_name>Firmicutes</scientific_name><common_name>Lachnoclostridium DSM 15981</common_name><synonym>T_pdut</synonym></taxonomy><sequence><symbol>EUT2B</symbol><name>Lachnoclostridium DSM 15981 (Firmicutes) || bmcType=EUT2B (main)  || 183aa || [C0CU98]   || cornflowerBlue</name><annotation><desc>5seqs_id98 || 5seqs_id80 || 3loci_inTaxon || bestHMM=Ts_cornflowerBlue</desc></annotation></sequence></clade><clade><name>BWY11_02244</name><branch_length>0.248388</branch_length><color><red>81</red><green>112</green><blue>215</blue></color><taxonomy><scientific_name>Firmicutes</scientific_name><common_name>unclassified-Firmicutes ADurb.Bin182</common_name><synonym>T_pdut</synonym></taxonomy><sequence><symbol>EUT2B</symbol><name>unclassified-Firmicutes ADurb.Bin182 (Firmicutes) || bmcType=EUT2B (main)  || 181aa || [A0A1V5XYQ6]   || cornflowerBlue</name><annotation><desc> || bestHMM=Ts_cornflowerBlue</desc></annotation></sequence></clade></clade></clade></clade></clade></clade></clade></clade><clade><branch_length>0.055243</branch_length><clade><branch_length>0.050889</branch_length><color><red>250</red><green>194</green><blue>5</blue></color><clade><branch_length>0.020907</branch_length><color><red>250</red><green>194</green><blue>5</blue></color><clade><name>Ilyop_2343</name><branch_length>0.464706</branch_length><color><red>250</red><green>194</green><blue>5</blue></color><taxonomy><scientific_name>Fusobacteria</scientific_name><common_name>Ilyobacter DSM 2926</common_name><synonym>T_pdut</synonym></taxonomy><sequence><symbol>PDU1F</symbol><name>Ilyobacter DSM 2926 (Fusobacteria) || bmcType=PDU1F (main)  || 181aa || [E3HDA3]  pduT || goldenrod1</name><annotation><desc>pduT || bestHMM=Ts_goldenrod1</desc></annotation></sequence></clade><clade><branch_length>0.044595</branch_length><color><red>250</red><green>194</green><blue>5</blue></color><clade><name>B7C24_11680</name><branch_length>0.146824</branch_length><color><red>250</red><green>194</green><blue>5</blue></color><taxonomy><scientific_name>Bacteroidetes</scientific_name><common_name>unclassified-Bacteroidetes 4572_77</common_name><synonym>T_pdut</synonym></taxonomy><sequence><symbol>EUT2B</symbol><name>unclassified-Bacteroidetes 4572_77 (Bacteroidetes) || bmcType=EUT2B (main)  || 182aa || [A0A256WIJ5]   || goldenrod1</name><annotation><desc> || 2loci_inTaxon || bestHMM=Ts_goldenrod1</desc></annotation></sequence></clade><clade><branch_length>0.024522</branch_length><color><red>250</red><green>194</green><blue>5</blue></color><clade><name>CVV02_05975</name><branch_length>0.157379</branch_length><color><red>250</red><green>194</green><blue>5</blue></color><taxonomy><scientific_name>Firmicutes</scientific_name><common_name>unclassified-Firmicutes HGW-Firmicutes-7</common_name><synonym>T_pdut</synonym></taxonomy><sequence><symbol>EUT2B</symbol><name>unclassified-Firmicutes HGW-Firmicutes-7 (Firmicutes) || bmcType=EUT2B (main)  || 182aa || [A0A2N2B0M9]   || goldenrod1</name><annotation><desc>5seqs_id80 || 2loci_inTaxon || bestHMM=Ts_goldenrod1</desc></annotation></sequence></clade><clade><branch_length>0.022163</branch_length><color><red>250</red><green>194</green><blue>5</blue></color><clade><branch_length>0.006161</branch_length><color><red>250</red><green>194</green><blue>5</blue></color><clade><name>SAMN02194393_03634</name><branch_length>0.129093</branch_length><color><red>250</red><green>194</green><blue>5</blue></color><taxonomy><scientific_name>Firmicutes</scientific_name><common_name>Maledivibacter M1</common_name><synonym>T_pdut</synonym></taxonomy><sequence><symbol>EUT2B</symbol><name>Maledivibacter M1 (Firmicutes) || bmcType=EUT2B (main)  || 182aa || [A0A1T5M037]   || goldenrod1</name><annotation><desc> || 6loci_inTaxon || bestHMM=Ts_goldenrod1</desc></annotation></sequence></clade><clade><branch_length>0.043894</branch_length><color><red>250</red><green>194</green><blue>5</blue></color><clade><name>SAMN02194393_00337</name><branch_length>0.159141</branch_length><color><red>250</red><green>194</green><blue>5</blue></color><taxonomy><scientific_name>Firmicutes</scientific_name><common_name>Maledivibacter M1</common_name><synonym>T_pdut</synonym></taxonomy><sequence><symbol>EUT2B</symbol><name>Maledivibacter M1 (Firmicutes) || bmcType=EUT2B (main)  || 182aa || [A0A1T5IGD1]   || goldenrod1</name><annotation><desc> || 6loci_inTaxon || bestHMM=Ts_goldenrod1</desc></annotation></sequence></clade><clade><branch_length>0.031667</branch_length><color><red>250</red><green>194</green><blue>5</blue></color><clade><name>SAMN02745883_01925</name><branch_length>0.046284</branch_length><color><red>250</red><green>194</green><blue>5</blue></color><taxonomy><scientific_name>Firmicutes</scientific_name><common_name>Caminicella DSM 14501</common_name><synonym>T_pdut</synonym></taxonomy><sequence><symbol>EUT2B</symbol><name>Caminicella DSM 14501 (Firmicutes) || bmcType=EUT2B (main)  || 182aa || [A0A1M6S1L2]   || goldenrod1</name><annotation><desc>2seqs_id80 ||  || bestHMM=Ts_goldenrod1</desc></annotation></sequence></clade><clade><name>SAMN02745912_02229</name><branch_length>0.061384</branch_length><color><red>250</red><green>194</green><blue>5</blue></color><taxonomy><scientific_name>Firmicutes</scientific_name><common_name>Paramaledivibacter DSM 15212</common_name><synonym>T_pdut</synonym></taxonomy><sequence><symbol>EUT2B</symbol><name>Paramaledivibacter DSM 15212 (Firmicutes) || bmcType=EUT2B (main)  || 182aa || [A0A1M6PN60]   || goldenrod1</name><annotation><desc>2seqs_id80 || 2loci_inTaxon || bestHMM=Ts_goldenrod1</desc></annotation></sequence></clade></clade></clade></clade><clade><branch_length>0.149571</branch_length><color><red>250</red><green>194</green><blue>5</blue></color><clade><branch_length>0.008845</branch_length><color><red>250</red><green>194</green><blue>5</blue></color><clade><name>CACET_c04090</name><branch_length>0.059197</branch_length><color><red>250</red><green>194</green><blue>5</blue></color><taxonomy><scientific_name>Firmicutes</scientific_name><common_name>Clostridium DSM 1496</common_name><synonym>T_pdut</synonym></taxonomy><sequence><symbol>EUT2B</symbol><name>Clostridium DSM 1496 (Firmicutes) || bmcType=EUT2B (main)  || 182aa || [A0A0D8IHM7]  pduT || goldenrod1</name><annotation><desc>2seqs_id98 || 5seqs_id80 || pduT || 2loci_inTaxon || bestHMM=Ts_goldenrod1</desc></annotation></sequence></clade><clade><name>Amet_0267</name><branch_length>0.073678</branch_length><color><red>250</red><green>194</green><blue>5</blue></color><taxonomy><scientific_name>Firmicutes</scientific_name><common_name>Alkaliphilus QYMF</common_name><synonym>T_pdut</synonym></taxonomy><sequence><symbol>EUT2B</symbol><name>Alkaliphilus QYMF (Firmicutes) || bmcType=EUT2B (main)  || 182aa || [A6TJY2]   || goldenrod1</name><annotation><desc>5seqs_id80 || 3loci_inTaxon || bestHMM=Ts_goldenrod1</desc></annotation></sequence></clade></clade><clade><branch_length>0.02928</branch_length><color><red>250</red><green>194</green><blue>5</blue></color><clade><name>SAMN05446037_1004184</name><branch_length>0.051251</branch_length><color><red>250</red><green>194</green><blue>5</blue></color><taxonomy><scientific_name>Firmicutes</scientific_name><common_name>Anaerovirgula SCA</common_name><synonym>T_pdut</synonym></taxonomy><sequence><symbol>EUT2B</symbol><name>Anaerovirgula SCA (Firmicutes) || bmcType=EUT2B (main)  || 182aa || [A0A239BZ21]   || goldenrod1</name><annotation><desc>5seqs_id80 || 3loci_inTaxon || bestHMM=Ts_goldenrod1</desc></annotation></sequence></clade><clade><name>SAMN03080606_03795</name><branch_length>0.057232</branch_length><color><red>250</red><green>194</green><blue>5</blue></color><taxonomy><scientific_name>Firmicutes</scientific_name><common_name>Alkaliphilus DSM 18978</common_name><synonym>T_pdut</synonym></taxonomy><sequence><symbol>EUT2B</symbol><name>Alkaliphilus DSM 18978 (Firmicutes) || bmcType=EUT2B (main)  || 182aa || [A0A1G5KUZ4]   || goldenrod1</name><annotation><desc>5seqs_id80 || 3loci_inTaxon || bestHMM=Ts_goldenrod1</desc></annotation></sequence></clade></clade></clade></clade></clade></clade></clade><clade><branch_length>0.019409</branch_length><color><red>250</red><green>194</green><blue>5</blue></color><clade><branch_length>0.497817</branch_length><color><red>250</red><green>194</green><blue>5</blue></color><clade><name>A9495_08095</name><branch_length>0.00519</branch_length><color><red>250</red><green>194</green><blue>5</blue></color><taxonomy><scientific_name>Spirochaetes</scientific_name><common_name>Brachyspira NSH-16 (A9495)</common_name><synonym>T_pdut</synonym></taxonomy><sequence><symbol>PDU1D</symbol><name>Brachyspira NSH-16 (A9495) (Spirochaetes) || bmcType=PDU1D (main)  || 181aa || [A0A1E5NLW6]  pduT || goldenrod2</name><annotation><desc>3seqs_id98 || 5seqs_id80 || pduT || bestHMM=Ts_goldenrod2</desc></annotation></sequence></clade><clade><name>KQ44_02275</name><branch_length>0.104881</branch_length><color><red>250</red><green>194</green><blue>5</blue></color><taxonomy><scientific_name>Spirochaetes</scientific_name><common_name>Brachyspira G79</common_name><synonym>T_pdut</synonym></taxonomy><sequence><symbol>PDU1D</symbol><name>Brachyspira G79 (Spirochaetes) || bmcType=PDU1D (main)  || 181aa || [A0A2A4IM80]  pduT || goldenrod2</name><annotation><desc>5seqs_id80 || pduT || bestHMM=Ts_goldenrod2</desc></annotation></sequence></clade></clade><clade><branch_length>0.044229</branch_length><color><red>250</red><green>194</green><blue>5</blue></color><clade><branch_length>0.0795</branch_length><color><red>250</red><green>194</green><blue>5</blue></color><clade><name>F3D3_0478</name><branch_length>0.229958</branch_length><color><red>250</red><green>194</green><blue>5</blue></color><taxonomy><scientific_name>Firmicutes</scientific_name><common_name>Fusibacter 3D3</common_name><synonym>T_pdut</synonym></taxonomy><sequence><symbol>EUT2B</symbol><name>Fusibacter 3D3 (Firmicutes) || bmcType=EUT2B (main)  || 182aa || [A0A1B6B825]   || goldenrod2</name><annotation><desc> || bestHMM=Ts_goldenrod2</desc></annotation></sequence></clade><clade><name>SAMN05192551_10252</name><branch_length>0.277897</branch_length><color><red>250</red><green>194</green><blue>5</blue></color><taxonomy><scientific_name>Firmicutes</scientific_name><common_name>Tindallia Z-7934</common_name><synonym>T_pdut</synonym></taxonomy><sequence><symbol>EUT2B</symbol><name>Tindallia Z-7934 (Firmicutes) || bmcType=EUT2B (main)  || 186aa || [A0A1I3BWA0]   || goldenrod2</name><annotation><desc>2seqs_id80 || 2loci_inTaxon || bestHMM=Ts_goldenrod2</desc></annotation></sequence></clade></clade><clade><branch_length>0.202329</branch_length><color><red>250</red><green>238</green><blue>102</blue></color><clade><branch_length>0.165103</branch_length><color><red>250</red><green>238</green><blue>102</blue></color><clade><name>BED41_04190</name><branch_length>0.036269</branch_length><color><red>250</red><green>238</green><blue>102</blue></color><taxonomy><scientific_name>Synergistetes</scientific_name><common_name>Cloacibacillus CL-84</common_name><synonym>T_pdut</synonym></taxonomy><sequence><symbol>EUT2B</symbol><name>Cloacibacillus CL-84 (Synergistetes) || bmcType=EUT2B (main)  || 179aa || [A0A1B2I306]   || yellowish</name><annotation><desc>3seqs_id80 || 2loci_inTaxon || bestHMM=Ts_yellowish</desc></annotation></sequence></clade><clade><name>Cloev_0779</name><branch_length>0.06601</branch_length><color><red>250</red><green>238</green><blue>102</blue></color><taxonomy><scientific_name>Synergistetes</scientific_name><common_name>Cloacibacillus DSM 19522</common_name><synonym>T_pdut</synonym></taxonomy><sequence><symbol>EUT2B</symbol><name>Cloacibacillus DSM 19522 (Synergistetes) || bmcType=EUT2B (main)  || 179aa || [A0A011A9F0]   || yellowish</name><annotation><desc>2seqs_id98 || 3seqs_id80 ||  || bestHMM=Ts_yellowish</desc></annotation></sequence></clade></clade><clade><branch_length>0.064556</branch_length><color><red>250</red><green>238</green><blue>102</blue></color><clade><branch_length>0.150749</branch_length><color><red>250</red><green>238</green><blue>102</blue></color><clade><name>SAMN04488579_12026</name><branch_length>0.076753</branch_length><color><red>250</red><green>238</green><blue>102</blue></color><taxonomy><scientific_name>Firmicutes</scientific_name><common_name>Eubacterium VPI 5359</common_name><synonym>T_pdut</synonym></taxonomy><sequence><symbol>EUT2B</symbol><name>Eubacterium VPI 5359 (Firmicutes) || bmcType=EUT2B (main)  || 179aa || [A0A1H3I053]   || yellowish</name><annotation><desc>2seqs_id80 || 3loci_inTaxon || bestHMM=Ts_yellowish</desc></annotation></sequence></clade><clade><name>HMP0721_1623</name><branch_length>0.139615</branch_length><color><red>250</red><green>238</green><blue>102</blue></color><taxonomy><scientific_name>Firmicutes</scientific_name><common_name>Pseudoramibacter ATCC 23263</common_name><synonym>T_pdut</synonym></taxonomy><sequence><symbol>EUT2B</symbol><name>Pseudoramibacter ATCC 23263 (Firmicutes) || bmcType=EUT2B (main)  || 179aa || [E6MI90]   || yellowish</name><annotation><desc> || 3loci_inTaxon || bestHMM=Ts_yellowish</desc></annotation></sequence></clade></clade><clade><branch_length>0.051665</branch_length><color><red>250</red><green>238</green><blue>102</blue></color><clade><name>EH55_00745</name><branch_length>0.175435</branch_length><color><red>250</red><green>238</green><blue>102</blue></color><taxonomy><scientific_name>Synergistetes</scientific_name><common_name>Synergistes 28491</common_name><synonym>T_pdut</synonym></taxonomy><sequence><symbol>EUT2B</symbol><name>Synergistes 28491 (Synergistetes) || bmcType=EUT2B (main)  || 179aa || [A0A073J4U5]   || yellowish</name><annotation><desc> || bestHMM=Ts_yellowish</desc></annotation></sequence></clade><clade><branch_length>0.043743</branch_length><color><red>250</red><green>238</green><blue>102</blue></color><clade><branch_length>0.085419</branch_length><color><red>250</red><green>238</green><blue>102</blue></color><clade><name>SAMN05216180_0691</name><branch_length>0.022757</branch_length><color><red>250</red><green>238</green><blue>102</blue></color><taxonomy><scientific_name>Firmicutes</scientific_name><common_name>Hydrogenoanaerobacterium CGMCC 1.5070</common_name><synonym>T_pdut</synonym></taxonomy><sequence><symbol>EUT2B</symbol><name>Hydrogenoanaerobacterium CGMCC 1.5070 (Firmicutes) || bmcType=EUT2B (main)  || 179aa || [A0A1H7ZKX5]   || yellowish</name><annotation><desc> || bestHMM=Ts_yellowish</desc></annotation></sequence></clade><clade><name>HMPREF1141_2893</name><branch_length>0.318663</branch_length><color><red>250</red><green>238</green><blue>102</blue></color><taxonomy><scientific_name>Firmicutes</scientific_name><common_name>Clostridium MSTE9</common_name><synonym>T_pdut</synonym></taxonomy><sequence><symbol>GRM3A</symbol><name>Clostridium MSTE9 (Firmicutes) || bmcType=GRM3A (main)  || 179aa || [J0N6Q9]   || yellowish</name><annotation><desc> || bestHMM=Ts_yellowish</desc></annotation></sequence></clade></clade><clade><branch_length>0.029159</branch_length><color><red>250</red><green>238</green><blue>102</blue></color><clade><branch_length>0.028839</branch_length><color><red>250</red><green>238</green><blue>102</blue></color><clade><branch_length>0.058229</branch_length><color><red>250</red><green>238</green><blue>102</blue></color><clade><name>SAMEA3545396_00041</name><branch_length>0.019331</branch_length><color><red>250</red><green>238</green><blue>102</blue></color><taxonomy><scientific_name>Firmicutes</scientific_name><common_name>Flavonifractor (SAMEA3545396)</common_name><synonym>T_pdut</synonym></taxonomy><sequence><symbol>EUT2B</symbol><name>Flavonifractor (SAMEA3545396) (Firmicutes) || bmcType=EUT2B (main)  || 179aa || [A0A1C5YNT1]   || yellowish</name><annotation><desc>2seqs_id98 || 12seqs_id80 || 3loci_inTaxon || bestHMM=Ts_yellowish</desc></annotation></sequence></clade><clade><name>HMPREF0372_03181</name><branch_length>0.0542</branch_length><color><red>250</red><green>238</green><blue>102</blue></color><taxonomy><scientific_name>Firmicutes</scientific_name><common_name>Flavonifractor ATCC 29863</common_name><synonym>T_pdut</synonym></taxonomy><sequence><symbol>EUT2B</symbol><name>Flavonifractor ATCC 29863 (Firmicutes) || bmcType=EUT2B (main)  || 182aa || [G9YUG7]   || yellowish</name><annotation><desc>9seqs_id98 || 12seqs_id80 || 4loci_inTaxon || bestHMM=Ts_yellowish</desc></annotation></sequence></clade></clade><clade><branch_length>0.012342</branch_length><color><red>250</red><green>238</green><blue>102</blue></color><clade><name>BRYFOR_07164</name><branch_length>0.125706</branch_length><color><red>250</red><green>238</green><blue>102</blue></color><taxonomy><scientific_name>Firmicutes</scientific_name><common_name>Marvinbryantia DSM 14469</common_name><synonym>T_pdut</synonym></taxonomy><sequence><symbol>EUT2B</symbol><name>Marvinbryantia DSM 14469 (Firmicutes) || bmcType=EUT2B (main)  || 179aa || [C6LEW3]   || yellowish</name><annotation><desc>12seqs_id80 ||  || bestHMM=Ts_yellowish</desc></annotation></sequence></clade><clade><branch_length>0.02007</branch_length><color><red>250</red><green>238</green><blue>102</blue></color><clade><name>SAMEA3545399_03584</name><branch_length>0.007424</branch_length><color><red>250</red><green>238</green><blue>102</blue></color><taxonomy><scientific_name>Firmicutes</scientific_name><common_name>Clostridium (SAMEA3545399)</common_name><synonym>T_pdut</synonym></taxonomy><sequence><symbol>EUT2B</symbol><name>Clostridium (SAMEA3545399) (Firmicutes) || bmcType=EUT2B (main)  || 183aa || [A0A1C6JNA0]   || yellowish</name><annotation><desc>3seqs_id98 || 12seqs_id80 || 2loci_inTaxon || bestHMM=Ts_yellowish</desc></annotation></sequence></clade><clade><name>SAMEA3545390_02467</name><branch_length>0.151511</branch_length><color><red>250</red><green>238</green><blue>102</blue></color><taxonomy><scientific_name>Firmicutes</scientific_name><common_name>Butyricicoccus (SAMEA3545390)</common_name><synonym>T_pdut</synonym></taxonomy><sequence><symbol>EUT2B</symbol><name>Butyricicoccus (SAMEA3545390) (Firmicutes) || bmcType=EUT2B (main)  || 183aa || [A0A1C6G7S1]   || yellowish</name><annotation><desc>12seqs_id80 ||  || bestHMM=Ts_yellowish</desc></annotation></sequence></clade></clade></clade></clade><clade><branch_length>0.057227</branch_length><color><red>250</red><green>238</green><blue>102</blue></color><clade><branch_length>0.005776</branch_length><color><red>250</red><green>238</green><blue>102</blue></color><clade><name>SAMN02745978_00648</name><branch_length>0.068137</branch_length><color><red>250</red><green>238</green><blue>102</blue></color><taxonomy><scientific_name>Firmicutes</scientific_name><common_name>Butyricicoccus DSM 23266</common_name><synonym>T_pdut</synonym></taxonomy><sequence><symbol>EUT2B</symbol><name>Butyricicoccus DSM 23266 (Firmicutes) || bmcType=EUT2B (main)  || 179aa || [A0A1T4UPN8]   || yellowish</name><annotation><desc>3seqs_id98 || 12seqs_id80 ||  || bestHMM=Ts_yellowish</desc></annotation></sequence></clade><clade><branch_length>0.333609</branch_length><color><red>250</red><green>238</green><blue>102</blue></color><clade><name>ERS852491_03612</name><branch_length>0.032465</branch_length><color><red>250</red><green>238</green><blue>102</blue></color><taxonomy><scientific_name>Firmicutes</scientific_name><common_name>Faecalicatena NLAE-zl-C134 (ERS852491)</common_name><synonym>T_pdut</synonym></taxonomy><sequence><symbol>GRM5</symbol><name>Faecalicatena NLAE-zl-C134 (ERS852491) (Firmicutes) || bmcType=GRM5 (sat)  || 179aa || [A0A174ITG5]   || yellowish</name><annotation><desc>3seqs_id98 || 8seqs_id80 ||  || bestHMM=Ts_yellowish</desc></annotation></sequence></clade><clade><name>SAMN05216536_101250</name><branch_length>0.046814</branch_length><color><red>250</red><green>238</green><blue>102</blue></color><taxonomy><scientific_name>Firmicutes</scientific_name><common_name>Faecalicatena NLAE-zl-C242</common_name><synonym>T_pdut</synonym></taxonomy><sequence><symbol>GRM5like</symbol><name>Faecalicatena NLAE-zl-C242 (Firmicutes) || bmcType=GRM5like (sat) (omitted) || 179aa || [A0A2Y9BC29]   || yellowish</name><annotation><desc>2seqs_id98 || 8seqs_id80 ||  || bestHMM=Ts_yellowish</desc></annotation></sequence></clade></clade></clade><clade><branch_length>0.072276</branch_length><color><red>250</red><green>238</green><blue>102</blue></color><clade><name>DW644_06195</name><branch_length>0.176256</branch_length><color><red>250</red><green>238</green><blue>102</blue></color><taxonomy><scientific_name>Firmicutes</scientific_name><common_name>unclassified-Clostridiales AM23-16LB</common_name><synonym>T_pdut</synonym></taxonomy><sequence><symbol>EUT2B</symbol><name>unclassified-Clostridiales AM23-16LB (Firmicutes) || bmcType=EUT2B (main)  || 179aa || [A0A373BI21]   || yellowish</name><annotation><desc>7seqs_id98 || 7seqs_id80 ||  || bestHMM=Ts_yellowish</desc></annotation></sequence></clade><clade><branch_length>0.042477</branch_length><color><red>250</red><green>238</green><blue>102</blue></color><clade><name>SAMN05216249_11746</name><branch_length>0.107258</branch_length><color><red>250</red><green>238</green><blue>102</blue></color><taxonomy><scientific_name>Firmicutes</scientific_name><common_name>Acetitomaculum DSM 5522</common_name><synonym>T_pdut</synonym></taxonomy><sequence><symbol>EUT2B</symbol><name>Acetitomaculum DSM 5522 (Firmicutes) || bmcType=EUT2B (main)  || 179aa || [A0A1I0ZSU4]   || yellowish</name><annotation><desc> || bestHMM=Ts_yellowish</desc></annotation></sequence></clade><clade><branch_length>0.05151</branch_length><color><red>250</red><green>238</green><blue>102</blue></color><clade><name>DQQ01_02485</name><branch_length>0.032566</branch_length><color><red>250</red><green>238</green><blue>102</blue></color><taxonomy><scientific_name>Firmicutes</scientific_name><common_name>Blautia KCTC 15426</common_name><synonym>T_pdut</synonym></taxonomy><sequence><symbol>EUT2B</symbol><name>Blautia KCTC 15426 (Firmicutes) || bmcType=EUT2B (main)  || 179aa || [A0A2Z4U824]   || yellowish</name><annotation><desc>4seqs_id80 ||  || bestHMM=Ts_yellowish</desc></annotation></sequence></clade><clade><name>B5G33_15240</name><branch_length>0.077294</branch_length><color><red>250</red><green>238</green><blue>102</blue></color><taxonomy><scientific_name>Firmicutes</scientific_name><common_name>Blautia An81</common_name><synonym>T_pdut</synonym></taxonomy><sequence><symbol>incomplete</symbol><name>Blautia An81 (Firmicutes) || bmcType=incomplete (sat) (omitted) || 180aa || [A0A1Y3SQT5]   || yellowish</name><annotation><desc>2seqs_id98 || 4seqs_id80 ||  || bestHMM=Ts_yellowish</desc></annotation></sequence></clade></clade></clade></clade></clade></clade></clade></clade></clade></clade></clade></clade></clade><clade><branch_length>0.031495</branch_length><clade><branch_length>0.024806</branch_length><color><red>201</red><green>174</green><blue>116</blue></color><clade><branch_length>0.033865</branch_length><color><red>201</red><green>174</green><blue>116</blue></color><clade><name>HMPREF9629_00051</name><branch_length>0.458649</branch_length><color><red>201</red><green>174</green><blue>116</blue></color><taxonomy><scientific_name>Firmicutes</scientific_name><common_name>Peptoanaerobacter CM5 (HMPREF9629)</common_name><synonym>T_pdut</synonym></taxonomy><sequence><symbol>GRM3A</symbol><name>Peptoanaerobacter CM5 (HMPREF9629) (Firmicutes) || bmcType=GRM3A (main)  || 182aa || [G9WXG2]   || sandstone1</name><annotation><desc>4seqs_id98 || 4seqs_id80 ||  || bestHMM=Ts_sandstone1</desc></annotation></sequence></clade><clade><branch_length>0.056559</branch_length><color><red>201</red><green>174</green><blue>116</blue></color><clade><name>COA82_06955</name><branch_length>0.260154</branch_length><color><red>201</red><green>174</green><blue>116</blue></color><taxonomy><scientific_name>Firmicutes</scientific_name><common_name>Alkaliphilus (COA82)</common_name><synonym>T_pdut</synonym></taxonomy><sequence><symbol>EUT2B</symbol><name>Alkaliphilus (COA82) (Firmicutes) || bmcType=EUT2B (main)  || 182aa || [A0A2G2MIG6]   || sandstone1</name><annotation><desc> || 2loci_inTaxon || bestHMM=Ts_sandstone1</desc></annotation></sequence></clade><clade><name>ABG79_01705</name><branch_length>0.277364</branch_length><color><red>201</red><green>174</green><blue>116</blue></color><taxonomy><scientific_name>Firmicutes</scientific_name><common_name>Caloramator VF08</common_name><synonym>T_pdut</synonym></taxonomy><sequence><symbol>EUT2B</symbol><name>Caloramator VF08 (Firmicutes) || bmcType=EUT2B (main)  || 182aa || [A0A0R3JSL9]   || sandstone1</name><annotation><desc> || 2loci_inTaxon || bestHMM=Ts_sandstone1</desc></annotation></sequence></clade></clade></clade><clade><branch_length>0.097195</branch_length><color><red>201</red><green>174</green><blue>116</blue></color><clade><name>SAMN02745207_02901</name><branch_length>0.14644</branch_length><color><red>201</red><green>174</green><blue>116</blue></color><taxonomy><scientific_name>Firmicutes</scientific_name><common_name>Clostridium DSM 8605</common_name><synonym>T_pdut</synonym></taxonomy><sequence><symbol>GRM1A</symbol><name>Clostridium DSM 8605 (Firmicutes) || bmcType=GRM1A (main)  || 181aa || [A0A1M5WHM1]   || sandstone1</name><annotation><desc> || 2loci_inTaxon || bestHMM=Ts_sandstone1</desc></annotation></sequence></clade><clade><branch_length>0.124373</branch_length><color><red>201</red><green>174</green><blue>116</blue></color><clade><branch_length>0.153988</branch_length><color><red>201</red><green>174</green><blue>116</blue></color><clade><branch_length>0.020863</branch_length><color><red>201</red><green>174</green><blue>116</blue></color><clade><name>SAMN04515654_103152</name><branch_length>0.099313</branch_length><color><red>201</red><green>174</green><blue>116</blue></color><taxonomy><scientific_name>Firmicutes</scientific_name><common_name>Halanaerobium WG6 (SAMN04515654)</common_name><synonym>T_pdut</synonym></taxonomy><sequence><symbol>PDU1D</symbol><name>Halanaerobium WG6 (SAMN04515654) (Firmicutes) || bmcType=PDU1D (main)  || 182aa || [A0A1G8J119]   || sandstone2</name><annotation><desc>4seqs_id98 || 6seqs_id80 ||  || bestHMM=Ts_sandstone2</desc></annotation></sequence></clade><clade><name>Hprae_0292</name><branch_length>0.160899</branch_length><color><red>201</red><green>174</green><blue>116</blue></color><taxonomy><scientific_name>Firmicutes</scientific_name><common_name>Halanaerobium DSM 2228</common_name><synonym>T_pdut</synonym></taxonomy><sequence><symbol>EUT2B</symbol><name>Halanaerobium DSM 2228 (Firmicutes) || bmcType=EUT2B (main)  || 182aa || [E3DN43]   || sandstone2</name><annotation><desc>7seqs_id98 || 7seqs_id80 ||  || bestHMM=Ts_sandstone2</desc></annotation></sequence></clade></clade><clade><branch_length>0.021092</branch_length><color><red>201</red><green>174</green><blue>116</blue></color><clade><name>DER71_10560</name><branch_length>0.009735</branch_length><color><red>201</red><green>174</green><blue>116</blue></color><taxonomy><scientific_name>Firmicutes</scientific_name><common_name>Halanaerobium DL-01</common_name><synonym>T_pdut</synonym></taxonomy><sequence><symbol>PDU1D</symbol><name>Halanaerobium DL-01 (Firmicutes) || bmcType=PDU1D (main)  || 182aa || [A0A368Z892]   || sandstone2</name><annotation><desc>6seqs_id80 ||  || bestHMM=Ts_sandstone2</desc></annotation></sequence></clade><clade><branch_length>0.11937</branch_length><color><red>201</red><green>174</green><blue>116</blue></color><clade><name>HSACCH_00268</name><branch_length>0.066591</branch_length><color><red>201</red><green>174</green><blue>116</blue></color><taxonomy><scientific_name>Firmicutes</scientific_name><common_name>Halanaerobium DSM 6643</common_name><synonym>T_pdut</synonym></taxonomy><sequence><symbol>PDU1D</symbol><name>Halanaerobium DSM 6643 (Firmicutes) || bmcType=PDU1D (main)  || 182aa || [M5DY84]   || sandstone2</name><annotation><desc>3seqs_id80 ||  || bestHMM=Ts_sandstone2</desc></annotation></sequence></clade><clade><name>Halsa_0998</name><branch_length>0.109445</branch_length><color><red>201</red><green>174</green><blue>116</blue></color><taxonomy><scientific_name>Firmicutes</scientific_name><common_name>Halanaerobium sapolanicus</common_name><synonym>T_pdut</synonym></taxonomy><sequence><symbol>PDU1D</symbol><name>Halanaerobium sapolanicus (Firmicutes) || bmcType=PDU1D (main)  || 182aa || [E4RMB1]   || sandstone2</name><annotation><desc>2seqs_id98 || 3seqs_id80 ||  || bestHMM=Ts_sandstone2</desc></annotation></sequence></clade></clade></clade></clade><clade><branch_length>0.357832</branch_length><color><red>201</red><green>174</green><blue>116</blue></color><clade><branch_length>0.174344</branch_length><color><red>201</red><green>174</green><blue>116</blue></color><clade><name>DER71_12011</name><branch_length>0.070026</branch_length><color><red>201</red><green>174</green><blue>116</blue></color><taxonomy><scientific_name>Firmicutes</scientific_name><common_name>Halanaerobium DL-01</common_name><synonym>T_pdut</synonym></taxonomy><sequence><symbol>PDU1D</symbol><name>Halanaerobium DL-01 (Firmicutes) || bmcType=PDU1D (sat)  || 184aa || [A0A368YTC6]   || sandstone3</name><annotation><desc> || bestHMM=Ts_sandstone3</desc></annotation></sequence></clade><clade><name>HSACCH_00972</name><branch_length>0.147103</branch_length><color><red>201</red><green>174</green><blue>116</blue></color><taxonomy><scientific_name>Firmicutes</scientific_name><common_name>Halanaerobium DSM 6643</common_name><synonym>T_pdut</synonym></taxonomy><sequence><symbol>PDU1D</symbol><name>Halanaerobium DSM 6643 (Firmicutes) || bmcType=PDU1D (sat)  || 184aa || [M5DZ41]   || sandstone3</name><annotation><desc> || bestHMM=Ts_sandstone3</desc></annotation></sequence></clade></clade><clade><branch_length>0.209207</branch_length><color><red>201</red><green>174</green><blue>116</blue></color><clade><name>Halsa_2084</name><branch_length>0.245822</branch_length><color><red>201</red><green>174</green><blue>116</blue></color><taxonomy><scientific_name>Firmicutes</scientific_name><common_name>Halanaerobium sapolanicus</common_name><synonym>T_pdut</synonym></taxonomy><sequence><symbol>PDU_EUT</symbol><name>Halanaerobium sapolanicus (Firmicutes) || bmcType=PDU_EUT (sat) (omitted) || 184aa || [E4RJT1]   || sandstone3</name><annotation><desc>3seqs_id80 ||  || bestHMM=Ts_sandstone3</desc></annotation></sequence></clade><clade><name>Hprae_0271</name><branch_length>0.329146</branch_length><color><red>201</red><green>174</green><blue>116</blue></color><taxonomy><scientific_name>Firmicutes</scientific_name><common_name>Halanaerobium DSM 2228</common_name><synonym>T_pdut</synonym></taxonomy><sequence><symbol>EUT2B</symbol><name>Halanaerobium DSM 2228 (Firmicutes) || bmcType=EUT2B (main)  || 186aa || [E3DN22]   || sandstone3</name><annotation><desc> || bestHMM=Ts_sandstone3</desc></annotation></sequence></clade></clade></clade></clade></clade></clade><clade><branch_length>0.024023</branch_length><clade><branch_length>0.029099</branch_length><color><red>191</red><green>144</green><blue>5</blue></color><clade><name>A7L45_05695</name><branch_length>0.332079</branch_length><color><red>191</red><green>144</green><blue>5</blue></color><taxonomy><scientific_name>Firmicutes</scientific_name><common_name>Clostridium DSM 8809</common_name><synonym>T_pdut</synonym></taxonomy><sequence><symbol>PDU1D</symbol><name>Clostridium DSM 8809 (Firmicutes) || bmcType=PDU1D (main)  || 182aa || [A0A1J0GE80]   || ochre</name><annotation><desc> || bestHMM=Ts_ochre</desc></annotation></sequence></clade><clade><branch_length>0.025602</branch_length><color><red>191</red><green>144</green><blue>5</blue></color><clade><branch_length>0.070634</branch_length><color><red>191</red><green>144</green><blue>5</blue></color><clade><name>SAMN05660297_01831</name><branch_length>0.195508</branch_length><color><red>191</red><green>144</green><blue>5</blue></color><taxonomy><scientific_name>Firmicutes</scientific_name><common_name>Natronincola DSM 18979</common_name><synonym>T_pdut</synonym></taxonomy><sequence><symbol>UA</symbol><name>Natronincola DSM 18979 (Firmicutes) || bmcType=UA (main) (omitted) || 182aa || [A0A1I0CYS1]   || ochre</name><annotation><desc> || 4loci_inTaxon || bestHMM=Ts_ochre</desc></annotation></sequence></clade><clade><branch_length>0.05251</branch_length><color><red>191</red><green>144</green><blue>5</blue></color><clade><name>SAMN05660297_02571</name><branch_length>0.205206</branch_length><color><red>191</red><green>144</green><blue>5</blue></color><taxonomy><scientific_name>Firmicutes</scientific_name><common_name>Natronincola DSM 18979</common_name><synonym>T_pdut</synonym></taxonomy><sequence><symbol>EUT2B</symbol><name>Natronincola DSM 18979 (Firmicutes) || bmcType=EUT2B (main)  || 182aa || [A0A1I0EVL2]   || ochre</name><annotation><desc> || 4loci_inTaxon || bestHMM=Ts_ochre</desc></annotation></sequence></clade><clade><branch_length>0.074842</branch_length><color><red>191</red><green>144</green><blue>5</blue></color><clade><name>SAMN02745975_02221</name><branch_length>0.058119</branch_length><color><red>191</red><green>144</green><blue>5</blue></color><taxonomy><scientific_name>Firmicutes</scientific_name><common_name>Geosporobacter DSM 17957</common_name><synonym>T_pdut</synonym></taxonomy><sequence><symbol>EUT2B</symbol><name>Geosporobacter DSM 17957 (Firmicutes) || bmcType=EUT2B (main)  || 182aa || [A0A1M6JSD9]   || ochre</name><annotation><desc>2seqs_id80 || 5loci_inTaxon || bestHMM=Ts_ochre</desc></annotation></sequence></clade><clade><name>Gferi_15915</name><branch_length>0.077355</branch_length><color><red>191</red><green>144</green><blue>5</blue></color><taxonomy><scientific_name>Firmicutes</scientific_name><common_name>Geosporobacter IRF9</common_name><synonym>T_pdut</synonym></taxonomy><sequence><symbol>EUT2B</symbol><name>Geosporobacter IRF9 (Firmicutes) || bmcType=EUT2B (main)  || 182aa || [A0A1D8GJ22]   || ochre</name><annotation><desc>2seqs_id80 || 3loci_inTaxon || bestHMM=Ts_ochre</desc></annotation></sequence></clade></clade></clade></clade><clade><branch_length>0.10499</branch_length><color><red>191</red><green>144</green><blue>5</blue></color><clade><branch_length>0.089797</branch_length><color><red>191</red><green>144</green><blue>5</blue></color><clade><name>BS101_05510</name><branch_length>0.02112</branch_length><color><red>191</red><green>144</green><blue>5</blue></color><taxonomy><scientific_name>Firmicutes</scientific_name><common_name>Clostridium JZZ</common_name><synonym>T_pdut</synonym></taxonomy><sequence><symbol>ETU</symbol><name>Clostridium JZZ (Firmicutes) || bmcType=ETU (main)  || 182aa || [A0A1L5F5F6]   || ochre</name><annotation><desc>6seqs_id98 || 12seqs_id80 ||  || bestHMM=Ts_ochre</desc></annotation></sequence></clade><clade><name>CKR_0766</name><branch_length>0.085216</branch_length><color><red>191</red><green>144</green><blue>5</blue></color><taxonomy><scientific_name>Firmicutes</scientific_name><common_name>Clostridium NBRC 12016</common_name><synonym>T_pdut</synonym></taxonomy><sequence><symbol>ETU</symbol><name>Clostridium NBRC 12016 (Firmicutes) || bmcType=ETU (main)  || 185aa || [B9DZZ2]   || ochre</name><annotation><desc>6seqs_id98 || 12seqs_id80 ||  || bestHMM=Ts_ochre</desc></annotation></sequence></clade></clade><clade><branch_length>0.077904</branch_length><color><red>191</red><green>144</green><blue>5</blue></color><clade><name>CcarbDRAFT_3781</name><branch_length>0.159266</branch_length><color><red>191</red><green>144</green><blue>5</blue></color><taxonomy><scientific_name>Firmicutes</scientific_name><common_name>Clostridium P7</common_name><synonym>T_pdut</synonym></taxonomy><sequence><symbol>PDU1D</symbol><name>Clostridium P7 (Firmicutes) || bmcType=PDU1D (main)  || 181aa || [C6PYB4]   || ochre</name><annotation><desc>2seqs_id98 || 3seqs_id80 || 4loci_inTaxon || bestHMM=Ts_ochre</desc></annotation></sequence></clade><clade><branch_length>0.051966</branch_length><color><red>191</red><green>144</green><blue>5</blue></color><clade><name>DP68_09880</name><branch_length>0.088511</branch_length><color><red>191</red><green>144</green><blue>5</blue></color><taxonomy><scientific_name>Firmicutes</scientific_name><common_name>Clostridium HMP27</common_name><synonym>T_pdut</synonym></taxonomy><sequence><symbol>PDU1D</symbol><name>Clostridium HMP27 (Firmicutes) || bmcType=PDU1D (main)  || 182aa || [A0A099S481]   || ochre</name><annotation><desc>2seqs_id80 ||  || bestHMM=Ts_ochre</desc></annotation></sequence></clade><clade><name>CcarbDRAFT_1059</name><branch_length>0.091748</branch_length><color><red>191</red><green>144</green><blue>5</blue></color><taxonomy><scientific_name>Firmicutes</scientific_name><common_name>Clostridium P7</common_name><synonym>T_pdut</synonym></taxonomy><sequence><symbol>PDU1D</symbol><name>Clostridium P7 (Firmicutes) || bmcType=PDU1D (main)  || 182aa || [C6PQJ2]   || ochre</name><annotation><desc>2seqs_id80 || 4loci_inTaxon || bestHMM=Ts_ochre</desc></annotation></sequence></clade></clade></clade></clade></clade></clade><clade><branch_length>0.081868</branch_length><clade><name>SAMN02745176_01994</name><branch_length>0.224918</branch_length><taxonomy><scientific_name>Firmicutes</scientific_name><common_name>Lutispora DSM 19022</common_name><synonym>T_pdut</synonym></taxonomy><sequence><symbol>EUT2B</symbol><name>Lutispora DSM 19022 (Firmicutes) || bmcType=EUT2B (main)  || 182aa || [A0A1M6FJ84]   || outlier</name><annotation><desc> || bestHMM=Ts_ochre</desc></annotation></sequence></clade><clade><branch_length>0.258348</branch_length><color><red>255</red><green>176</green><blue>124</blue></color><clade><name>CTM_06341</name><branch_length>0.252806</branch_length><color><red>255</red><green>176</green><blue>124</blue></color><taxonomy><scientific_name>Firmicutes</scientific_name><common_name>Clostridium DSM 665</common_name><synonym>T_pdut</synonym></taxonomy><sequence><symbol>EUT2I</symbol><name>Clostridium DSM 665 (Firmicutes) || bmcType=EUT2I (main)  || 181aa || [A0A037Z8V4]   || peach0</name><annotation><desc> || bestHMM=Ts_ochre</desc></annotation></sequence></clade><clade><branch_length>0.198794</branch_length><color><red>255</red><green>176</green><blue>124</blue></color><clade><branch_length>0.115584</branch_length><color><red>255</red><green>176</green><blue>124</blue></color><clade><branch_length>0.096315</branch_length><color><red>255</red><green>176</green><blue>124</blue></color><clade><name>SAMN02745196_00526</name><branch_length>0.259958</branch_length><color><red>255</red><green>176</green><blue>124</blue></color><taxonomy><scientific_name>Firmicutes</scientific_name><common_name>Clostridium DSM 3089</common_name><synonym>T_pdut</synonym></taxonomy><sequence><symbol>EUT2I</symbol><name>Clostridium DSM 3089 (Firmicutes) || bmcType=EUT2I (main)  || 181aa || [A0A1M5TCP4]   || peach2</name><annotation><desc> || bestHMM=Ts_peach2</desc></annotation></sequence></clade><clade><branch_length>0.117946</branch_length><color><red>255</red><green>176</green><blue>124</blue></color><clade><name>U732_1338</name><branch_length>0.114353</branch_length><color><red>255</red><green>176</green><blue>124</blue></color><taxonomy><scientific_name>Firmicutes</scientific_name><common_name>Clostridium CDC 2741</common_name><synonym>T_pdut</synonym></taxonomy><sequence><symbol>EUT2I</symbol><name>Clostridium CDC 2741 (Firmicutes) || bmcType=EUT2I (main)  || 180aa || [A0A0C1U5C4]   || peach2</name><annotation><desc>2seqs_id98 || 3seqs_id80 || 3loci_inTaxon || bestHMM=Ts_peach2</desc></annotation></sequence></clade><clade><branch_length>0.061271</branch_length><color><red>255</red><green>176</green><blue>124</blue></color><clade><name>M918_02670</name><branch_length>0.216553</branch_length><color><red>255</red><green>176</green><blue>124</blue></color><taxonomy><scientific_name>Firmicutes</scientific_name><common_name>Clostridium BL8</common_name><synonym>T_pdut</synonym></taxonomy><sequence><symbol>EUT2I</symbol><name>Clostridium BL8 (Firmicutes) || bmcType=EUT2I (main)  || 180aa || [T0NHD8]   || peach2</name><annotation><desc> || bestHMM=Ts_peach2</desc></annotation></sequence></clade><clade><branch_length>0.07669</branch_length><color><red>255</red><green>176</green><blue>124</blue></color><clade><branch_length>0.166425</branch_length><color><red>255</red><green>176</green><blue>124</blue></color><clade><name>CTC_02165</name><branch_length>0.098624</branch_length><color><red>255</red><green>176</green><blue>124</blue></color><taxonomy><scientific_name>Firmicutes</scientific_name><common_name>Clostridium E88</common_name><synonym>T_pdut</synonym></taxonomy><sequence><symbol>incomplete</symbol><name>Clostridium E88 (Firmicutes) || bmcType=incomplete (sat) (omitted) || 185aa || [Q892D8]   || peach2</name><annotation><desc>2seqs_id98 || 6seqs_id80 ||  || bestHMM=Ts_peach2</desc></annotation></sequence></clade><clade><name>NCTC9836_02400</name><branch_length>0.206113</branch_length><color><red>255</red><green>176</green><blue>124</blue></color><taxonomy><scientific_name>Firmicutes</scientific_name><common_name>Clostridium NCTC9836</common_name><synonym>T_pdut</synonym></taxonomy><sequence><symbol>EUT2I</symbol><name>Clostridium NCTC9836 (Firmicutes) || bmcType=EUT2I (main)  || 180aa || [A0A381JC78]   || peach2</name><annotation><desc>2seqs_id80 || 3loci_inTaxon || bestHMM=Ts_peach2</desc></annotation></sequence></clade></clade><clade><branch_length>0.955176</branch_length><color><red>255</red><green>176</green><blue>124</blue></color><clade><name>HMPREF2747_01695</name><branch_length>0.386018</branch_length><color><red>255</red><green>176</green><blue>124</blue></color><taxonomy><scientific_name>Fusobacteria</scientific_name><common_name>Fusobacterium HMSC073F01</common_name><synonym>T_pdut</synonym></taxonomy><sequence><symbol>EUT2F</symbol><name>Fusobacterium HMSC073F01 (Fusobacteria) || bmcType=EUT2F (main)  || 171aa || [A0A1E9JEW4]   || peach2</name><annotation><desc>5seqs_id98 || 6seqs_id80 || 2loci_inTaxon || bestHMM=Ts_peach2</desc></annotation></sequence></clade><clade><branch_length>0.206665</branch_length><color><red>255</red><green>176</green><blue>124</blue></color><clade><name>HMPREF0202_01038</name><branch_length>0.384442</branch_length><color><red>255</red><green>176</green><blue>124</blue></color><taxonomy><scientific_name>Fusobacteria</scientific_name><common_name>Cetobacterium ATCC BAA-474</common_name><synonym>T_pdut</synonym></taxonomy><sequence><symbol>EUT2F</symbol><name>Cetobacterium ATCC BAA-474 (Fusobacteria) || bmcType=EUT2F (main)  || 177aa || [U7VC24]   || peach2</name><annotation><desc> || bestHMM=Ts_peach2</desc></annotation></sequence></clade><clade><name>DV867_09860</name><branch_length>0.422276</branch_length><color><red>255</red><green>176</green><blue>124</blue></color><taxonomy><scientific_name>Fusobacteria</scientific_name><common_name>Psychrilyobacter S5</common_name><synonym>T_pdut</synonym></taxonomy><sequence><symbol>EUT2F</symbol><name>Psychrilyobacter S5 (Fusobacteria) || bmcType=EUT2F (main)  || 171aa || [A0A369XUC7]   || peach2</name><annotation><desc>2seqs_id98 || 2seqs_id80 ||  || bestHMM=Ts_peach2</desc></annotation></sequence></clade></clade></clade></clade></clade></clade></clade><clade><branch_length>0.134776</branch_length><color><red>255</red><green>176</green><blue>124</blue></color><clade><name>C3495_02325</name><branch_length>0.295575</branch_length><color><red>255</red><green>176</green><blue>124</blue></color><taxonomy><scientific_name>Firmicutes</scientific_name><common_name>unclassified-Clostridiaceae 14S0207</common_name><synonym>T_pdut</synonym></taxonomy><sequence><symbol>EUT2I</symbol><name>unclassified-Clostridiaceae 14S0207 (Firmicutes) || bmcType=EUT2I (main)  || 179aa || [A0A2Z4W9B6]   || peach1</name><annotation><desc> || 3loci_inTaxon || bestHMM=Ts_peach1</desc></annotation></sequence></clade><clade><branch_length>0.075392</branch_length><color><red>255</red><green>176</green><blue>124</blue></color><clade><name>SAMN04488529_11546</name><branch_length>0.368439</branch_length><color><red>255</red><green>176</green><blue>124</blue></color><taxonomy><scientific_name>Firmicutes</scientific_name><common_name>Clostridium DSM 12272</common_name><synonym>T_pdut</synonym></taxonomy><sequence><symbol>EUT2I</symbol><name>Clostridium DSM 12272 (Firmicutes) || bmcType=EUT2I (main)  || 186aa || [A0A1H0VBD3]   || peach1</name><annotation><desc> || bestHMM=Ts_peach1</desc></annotation></sequence></clade><clade><branch_length>0.096885</branch_length><color><red>255</red><green>176</green><blue>124</blue></color><clade><name>SAMN02745248_00420</name><branch_length>0.508996</branch_length><color><red>255</red><green>176</green><blue>124</blue></color><taxonomy><scientific_name>Firmicutes</scientific_name><common_name>Hathewaya DSM 3090</common_name><synonym>T_pdut</synonym></taxonomy><sequence><symbol>EUT2I</symbol><name>Hathewaya DSM 3090 (Firmicutes) || bmcType=EUT2I (main)  || 181aa || [A0A1M6KCN3]   || peach1</name><annotation><desc> || bestHMM=Ts_peach1</desc></annotation></sequence></clade><clade><branch_length>0.543871</branch_length><color><red>255</red><green>176</green><blue>124</blue></color><clade><name>C7380_103133</name><branch_length>0.225368</branch_length><color><red>255</red><green>176</green><blue>124</blue></color><taxonomy><scientific_name>Thermotogae</scientific_name><common_name>Oceanotoga DSM 24906</common_name><synonym>T_pdut</synonym></taxonomy><sequence><symbol>EUT2I</symbol><name>Oceanotoga DSM 24906 (Thermotogae) || bmcType=EUT2I (main)  || 174aa || [A0A316D2C9]   || peach1</name><annotation><desc> || bestHMM=Ts_peach1</desc></annotation></sequence></clade><clade><branch_length>3.50851</branch_length><color><red>255</red><green>176</green><blue>124</blue></color><clade><name>HMPREF9200_0629</name><branch_length>0.149393</branch_length><color><red>255</red><green>176</green><blue>124</blue></color><taxonomy><scientific_name>Firmicutes</scientific_name><common_name>Veillonella F0422</common_name><synonym>T_pdut</synonym></taxonomy><sequence><symbol>GRM3A</symbol><name>Veillonella F0422 (Firmicutes) || bmcType=GRM3A (main)  || 178aa || [F9N5P4]   || peach1</name><annotation><desc> || bestHMM=Ts_peach1</desc></annotation></sequence></clade><clade><name>HMPREF1504_1749</name><branch_length>0.167508</branch_length><color><red>255</red><green>176</green><blue>124</blue></color><taxonomy><scientific_name>Firmicutes</scientific_name><common_name>Veillonella ICM51a</common_name><synonym>T_pdut</synonym></taxonomy><sequence><symbol>GRM3A</symbol><name>Veillonella ICM51a (Firmicutes) || bmcType=GRM3A (main)  || 178aa || [X8HE24]   || peach1</name><annotation><desc>3seqs_id80 || 2loci_inTaxon || bestHMM=Ts_peach1</desc></annotation></sequence></clade></clade></clade></clade></clade></clade></clade><clade><branch_length>0.19504</branch_length><color><red>186</red><green>158</green><blue>136</blue></color><clade><branch_length>0.105931</branch_length><color><red>186</red><green>158</green><blue>136</blue></color><clade><branch_length>0.061817</branch_length><color><red>186</red><green>158</green><blue>136</blue></color><clade><name>SAMN04488528_102452</name><branch_length>0.267649</branch_length><color><red>186</red><green>158</green><blue>136</blue></color><taxonomy><scientific_name>Firmicutes</scientific_name><common_name>Clostridium DSM 12271</common_name><synonym>T_pdut</synonym></taxonomy><sequence><symbol>EUT2I</symbol><name>Clostridium DSM 12271 (Firmicutes) || bmcType=EUT2I (main)  || 182aa || [A0A1I0ZT37]   || mushroom1</name><annotation><desc> || 2loci_inTaxon || bestHMM=Ts_mushroom1</desc></annotation></sequence></clade><clade><branch_length>0.070205</branch_length><color><red>186</red><green>158</green><blue>136</blue></color><clade><name>SAMN04487885_102202</name><branch_length>0.160156</branch_length><color><red>186</red><green>158</green><blue>136</blue></color><taxonomy><scientific_name>Firmicutes</scientific_name><common_name>Clostridium NLAE-zl-G419</common_name><synonym>T_pdut</synonym></taxonomy><sequence><symbol>EUT2I</symbol><name>Clostridium NLAE-zl-G419 (Firmicutes) || bmcType=EUT2I (main)  || 181aa || [A0A1I2JLL4]   || mushroom1</name><annotation><desc> || 3loci_inTaxon || bestHMM=Ts_mushroom1</desc></annotation></sequence></clade><clade><name>SAMN04488528_100837</name><branch_length>0.235903</branch_length><color><red>186</red><green>158</green><blue>136</blue></color><taxonomy><scientific_name>Firmicutes</scientific_name><common_name>Clostridium DSM 12271</common_name><synonym>T_pdut</synonym></taxonomy><sequence><symbol>EUT2_GRM1</symbol><name>Clostridium DSM 12271 (Firmicutes) || bmcType=EUT2_GRM1 (main) (omitted) || 181aa || [A0A1I0XFG6]   || mushroom1</name><annotation><desc> || 2loci_inTaxon || bestHMM=Ts_mushroom1</desc></annotation></sequence></clade></clade></clade><clade><branch_length>0.027443</branch_length><color><red>186</red><green>158</green><blue>136</blue></color><clade><name>IO99_04130</name><branch_length>0.368996</branch_length><color><red>186</red><green>158</green><blue>136</blue></color><taxonomy><scientific_name>Firmicutes</scientific_name><common_name>Clostridium 113A</common_name><synonym>T_pdut</synonym></taxonomy><sequence><symbol>EUT2I</symbol><name>Clostridium 113A (Firmicutes) || bmcType=EUT2I (main)  || 181aa || [A0A084JFY7]   || mushroom1</name><annotation><desc>4seqs_id98 || 5seqs_id80 || 2loci_inTaxon || bestHMM=Ts_mushroom1</desc></annotation></sequence></clade><clade><branch_length>0.08083</branch_length><color><red>186</red><green>158</green><blue>136</blue></color><clade><branch_length>0.063783</branch_length><color><red>186</red><green>158</green><blue>136</blue></color><clade><name>CPF_0901</name><branch_length>0.229799</branch_length><color><red>186</red><green>158</green><blue>136</blue></color><taxonomy><scientific_name>Firmicutes</scientific_name><common_name>Clostridium ATCC 13124</common_name><synonym>T_pdut</synonym></taxonomy><sequence><symbol>EUT2I</symbol><name>Clostridium ATCC 13124 (Firmicutes) || bmcType=EUT2I (main)  || 184aa || [A0A0H2YVH5]   || mushroom1</name><annotation><desc>18seqs_id98 || 19seqs_id80 ||  || bestHMM=Ts_mushroom1</desc></annotation></sequence></clade><clade><branch_length>0.072284</branch_length><color><red>186</red><green>158</green><blue>136</blue></color><clade><name>DVA85_14995</name><branch_length>0.202464</branch_length><color><red>186</red><green>158</green><blue>136</blue></color><taxonomy><scientific_name>Proteobacteria</scientific_name><common_name>Acinetobacter RIT592</common_name><synonym>T_pdut</synonym></taxonomy><sequence><symbol>EUT2I</symbol><name>Acinetobacter RIT592 (Proteobacteria) || bmcType=EUT2I (main)  || 185aa || [A0A369PIZ2]   || mushroom1</name><annotation><desc>2seqs_id98 || 6seqs_id80 || 3loci_inTaxon || bestHMM=Ts_mushroom1</desc></annotation></sequence></clade><clade><branch_length>0.086816</branch_length><color><red>186</red><green>158</green><blue>136</blue></color><clade><name>SAMN04515677_10175</name><branch_length>0.049334</branch_length><color><red>186</red><green>158</green><blue>136</blue></color><taxonomy><scientific_name>Firmicutes</scientific_name><common_name>Romboutsia DSM 797</common_name><synonym>T_pdut</synonym></taxonomy><sequence><symbol>EUT2I</symbol><name>Romboutsia DSM 797 (Firmicutes) || bmcType=EUT2I (main)  || 182aa || [A0A1G9I2G3]   || mushroom1</name><annotation><desc> || 2loci_inTaxon || bestHMM=Ts_mushroom1</desc></annotation></sequence></clade><clade><branch_length>0.248117</branch_length><color><red>186</red><green>158</green><blue>136</blue></color><clade><name>BN1097_620057</name><branch_length>0.035951</branch_length><color><red>186</red><green>158</green><blue>136</blue></color><taxonomy><scientific_name>Firmicutes</scientific_name><common_name>Clostridioides VRECD0012 (BN1097)</common_name><synonym>T_pdut</synonym></taxonomy><sequence><symbol>EUT2I</symbol><name>Clostridioides VRECD0012 (BN1097) (Firmicutes) || bmcType=EUT2I (main)  || 187aa || [A0A069A909]   || mushroom1</name><annotation><desc>30seqs_id98 || 48seqs_id80 ||  || bestHMM=Ts_mushroom1</desc></annotation></sequence></clade><clade><name>CDFC105_62069</name><branch_length>0.037662</branch_length><color><red>186</red><green>158</green><blue>136</blue></color><taxonomy><scientific_name>Firmicutes</scientific_name><common_name>Clostridioides VRECD0012 (CDFC105)</common_name><synonym>T_pdut</synonym></taxonomy><sequence><symbol>EUT2I</symbol><name>Clostridioides VRECD0012 (CDFC105) (Firmicutes) || bmcType=EUT2I (main)  || 183aa || [A0A160XJ93]   || mushroom1</name><annotation><desc>48seqs_id80 ||  || bestHMM=Ts_mushroom1</desc></annotation></sequence></clade></clade></clade></clade></clade><clade><branch_length>0.07534</branch_length><color><red>186</red><green>158</green><blue>136</blue></color><clade><name>CHF27_10900</name><branch_length>0.104878</branch_length><color><red>186</red><green>158</green><blue>136</blue></color><taxonomy><scientific_name>Firmicutes</scientific_name><common_name>Romboutsia CCRI-22766</common_name><synonym>T_pdut</synonym></taxonomy><sequence><symbol>EUT2</symbol><name>Romboutsia CCRI-22766 (Firmicutes) || bmcType=EUT2 (main) (omitted) || 185aa || [A0A255I142]   || mushroom1</name><annotation><desc>2seqs_id98 || 2seqs_id80 || 2loci_inTaxon || bestHMM=Ts_mushroom1</desc></annotation></sequence></clade><clade><branch_length>0.283195</branch_length><color><red>186</red><green>158</green><blue>136</blue></color><clade><name>Clole_4082</name><branch_length>0.236748</branch_length><color><red>186</red><green>158</green><blue>136</blue></color><taxonomy><scientific_name>Firmicutes</scientific_name><common_name>Cellulosilyticum ATCC 49066</common_name><synonym>T_pdut</synonym></taxonomy><sequence><symbol>EUT2I</symbol><name>Cellulosilyticum ATCC 49066 (Firmicutes) || bmcType=EUT2I (main)  || 182aa || [F2JLX8]   || mushroom1</name><annotation><desc>2seqs_id98 || 2seqs_id80 ||  || bestHMM=Ts_mushroom1</desc></annotation></sequence></clade><clade><branch_length>0.12568</branch_length><color><red>186</red><green>158</green><blue>136</blue></color><clade><name>SAMN02746066_03001</name><branch_length>0.200431</branch_length><color><red>186</red><green>158</green><blue>136</blue></color><taxonomy><scientific_name>Firmicutes</scientific_name><common_name>Anaerosporobacter DSM 15930</common_name><synonym>T_pdut</synonym></taxonomy><sequence><symbol>EUT2I</symbol><name>Anaerosporobacter DSM 15930 (Firmicutes) || bmcType=EUT2I (main)  || 190aa || [A0A1M7L129]   || mushroom1</name><annotation><desc>2seqs_id80 ||  || bestHMM=Ts_mushroom1</desc></annotation></sequence></clade><clade><branch_length>0.13224</branch_length><color><red>186</red><green>158</green><blue>136</blue></color><clade><name>Cphy_2636</name><branch_length>1.0E-6</branch_length><color><red>186</red><green>158</green><blue>136</blue></color><taxonomy><scientific_name>Firmicutes</scientific_name><common_name>Lachnoclostridium ATCC 700394</common_name><synonym>T_pdut</synonym></taxonomy><sequence><symbol>EUT2I</symbol><name>Lachnoclostridium ATCC 700394 (Firmicutes) || bmcType=EUT2I (main)  || 185aa || [A9KMY6]   || mushroom1</name><annotation><desc>2seqs_id80 || 3loci_inTaxon || bestHMM=Ts_mushroom1</desc></annotation></sequence></clade><clade><name>SAMN04489757_14315</name><branch_length>0.110835</branch_length><color><red>186</red><green>158</green><blue>136</blue></color><taxonomy><scientific_name>Firmicutes</scientific_name><common_name>Anaerocolumna DSM 1283</common_name><synonym>T_pdut</synonym></taxonomy><sequence><symbol>EUT2</symbol><name>Anaerocolumna DSM 1283 (Firmicutes) || bmcType=EUT2 (main) (omitted) || 184aa || [A0A1I5IDX6]   || mushroom1</name><annotation><desc>2seqs_id80 ||  || bestHMM=Ts_mushroom1</desc></annotation></sequence></clade></clade></clade></clade></clade></clade></clade></clade><clade><branch_length>0.080655</branch_length><color><red>186</red><green>158</green><blue>136</blue></color><clade><name>BS637_02850</name><branch_length>0.358076</branch_length><color><red>186</red><green>158</green><blue>136</blue></color><taxonomy><scientific_name>Firmicutes</scientific_name><common_name>Clostridium PE</common_name><synonym>T_pdut</synonym></taxonomy><sequence><symbol>EUT2I</symbol><name>Clostridium PE (Firmicutes) || bmcType=EUT2I (main)  || 182aa || [A0A1S9HZA8]   || mushroom0</name><annotation><desc>2seqs_id98 || 2seqs_id80 || 2loci_inTaxon || bestHMM=Ts_mushroom1</desc></annotation></sequence></clade><clade><branch_length>0.379995</branch_length><color><red>186</red><green>158</green><blue>136</blue></color><clade><name>BRLA_c026710</name><branch_length>0.160256</branch_length><color><red>186</red><green>158</green><blue>136</blue></color><taxonomy><scientific_name>Firmicutes</scientific_name><common_name>Brevibacillus LMG 15441</common_name><synonym>T_pdut</synonym></taxonomy><sequence><symbol>EUT2I</symbol><name>Brevibacillus LMG 15441 (Firmicutes) || bmcType=EUT2I (main)  || 181aa || [A0A075RBW4]   || mushroom2</name><annotation><desc>4seqs_id98 || 11seqs_id80 || 2loci_inTaxon || bestHMM=Ts_mushroom2</desc></annotation></sequence></clade><clade><branch_length>0.056617</branch_length><color><red>186</red><green>158</green><blue>136</blue></color><clade><branch_length>0.146278</branch_length><color><red>186</red><green>158</green><blue>136</blue></color><clade><name>UQ68_08745</name><branch_length>0.566991</branch_length><color><red>186</red><green>158</green><blue>136</blue></color><taxonomy><scientific_name>Firmicutes</scientific_name><common_name>Listeria 7KSM (UQ68)</common_name><synonym>T_pdut</synonym></taxonomy><sequence><symbol>PDU_EUT</symbol><name>Listeria 7KSM (UQ68) (Firmicutes) || bmcType=PDU_EUT (main) (omitted) || 181aa || [A0A0F5Z2D0]   || mushroom2</name><annotation><desc>3seqs_id98 || 40seqs_id80 ||  || bestHMM=Ts_mushroom2</desc></annotation></sequence></clade><clade><branch_length>0.111574</branch_length><color><red>186</red><green>158</green><blue>136</blue></color><clade><name>COD67_17820</name><branch_length>0.061112</branch_length><color><red>186</red><green>158</green><blue>136</blue></color><taxonomy><scientific_name>Firmicutes</scientific_name><common_name>Bacillus AFS018489 (COD67)</common_name><synonym>T_pdut</synonym></taxonomy><sequence><symbol>EUT2I</symbol><name>Bacillus AFS018489 (COD67) (Firmicutes) || bmcType=EUT2I (main)  || 180aa || [A0A2B0C410]   || mushroom2</name><annotation><desc>2seqs_id98 || 4seqs_id80 ||  || bestHMM=Ts_mushroom2</desc></annotation></sequence></clade><clade><name>SAMN04488168_10593</name><branch_length>0.055236</branch_length><color><red>186</red><green>158</green><blue>136</blue></color><taxonomy><scientific_name>Firmicutes</scientific_name><common_name>Bacillus 491MF</common_name><synonym>T_pdut</synonym></taxonomy><sequence><symbol>incomplete</symbol><name>Bacillus 491MF (Firmicutes) || bmcType=incomplete (main) (omitted) || 180aa || [A0A1I1JU88]   || mushroom2</name><annotation><desc>4seqs_id80 ||  || bestHMM=Ts_mushroom2</desc></annotation></sequence></clade></clade></clade><clade><branch_length>0.128515</branch_length><color><red>186</red><green>158</green><blue>136</blue></color><clade><name>B5S25_03725</name><branch_length>0.035442</branch_length><color><red>186</red><green>158</green><blue>136</blue></color><taxonomy><scientific_name>Firmicutes</scientific_name><common_name>Paenibacillus CCM 38 (B5S25)</common_name><synonym>T_pdut</synonym></taxonomy><sequence><symbol>EUT2I</symbol><name>Paenibacillus CCM 38 (B5S25) (Firmicutes) || bmcType=EUT2I (main)  || 181aa || [A0A1U9YKA1]   || mushroom2</name><annotation><desc>5seqs_id98 || 8seqs_id80 ||  || bestHMM=Ts_mushroom2</desc></annotation></sequence></clade><clade><branch_length>0.030803</branch_length><color><red>186</red><green>158</green><blue>136</blue></color><clade><branch_length>0.019498</branch_length><color><red>186</red><green>158</green><blue>136</blue></color><clade><name>PGLA_19825</name><branch_length>0.028013</branch_length><color><red>186</red><green>158</green><blue>136</blue></color><taxonomy><scientific_name>Firmicutes</scientific_name><common_name>Paenibacillus DSM 22343</common_name><synonym>T_pdut</synonym></taxonomy><sequence><symbol>EUT2I</symbol><name>Paenibacillus DSM 22343 (Firmicutes) || bmcType=EUT2I (main)  || 181aa || [A0A168HMY6]   || mushroom2</name><annotation><desc>2seqs_id98 || 8seqs_id80 ||  || bestHMM=Ts_mushroom2</desc></annotation></sequence></clade><clade><name>BVG16_22325</name><branch_length>0.053937</branch_length><color><red>186</red><green>158</green><blue>136</blue></color><taxonomy><scientific_name>Firmicutes</scientific_name><common_name>Paenibacillus ES3-24</common_name><synonym>T_pdut</synonym></taxonomy><sequence><symbol>EUT2I</symbol><name>Paenibacillus ES3-24 (Firmicutes) || bmcType=EUT2I (main)  || 181aa || [A0A1T2X619]   || mushroom2</name><annotation><desc>8seqs_id80 || 2loci_inTaxon || bestHMM=Ts_mushroom2</desc></annotation></sequence></clade></clade><clade><branch_length>0.071502</branch_length><color><red>186</red><green>158</green><blue>136</blue></color><clade><name>SAMN04488689_11095</name><branch_length>0.062793</branch_length><color><red>186</red><green>158</green><blue>136</blue></color><taxonomy><scientific_name>Firmicutes</scientific_name><common_name>Paenibacillus CL6Col</common_name><synonym>T_pdut</synonym></taxonomy><sequence><symbol>EUT2I</symbol><name>Paenibacillus CL6Col (Firmicutes) || bmcType=EUT2I (main)  || 181aa || [A0A1G7RWW2]   || mushroom2</name><annotation><desc>3seqs_id98 || 10seqs_id80 || 2loci_inTaxon || bestHMM=Ts_mushroom2</desc></annotation></sequence></clade><clade><branch_length>0.031452</branch_length><color><red>186</red><green>158</green><blue>136</blue></color><clade><branch_length>0.005979</branch_length><color><red>186</red><green>158</green><blue>136</blue></color><clade><name>XI25_23710</name><branch_length>0.049064</branch_length><color><red>186</red><green>158</green><blue>136</blue></color><taxonomy><scientific_name>Firmicutes</scientific_name><common_name>Paenibacillus DMB20</common_name><synonym>T_pdut</synonym></taxonomy><sequence><symbol>EUT2I</symbol><name>Paenibacillus DMB20 (Firmicutes) || bmcType=EUT2I (main)  || 181aa || [A0A0M2VRV5]   || mushroom2</name><annotation><desc>10seqs_id80 || 2loci_inTaxon || bestHMM=Ts_mushroom2</desc></annotation></sequence></clade><clade><name>NCTC11027_03548</name><branch_length>0.073699</branch_length><color><red>186</red><green>158</green><blue>136</blue></color><taxonomy><scientific_name>Firmicutes</scientific_name><common_name>Paenibacillus BO5 (NCTC11027)</common_name><synonym>T_pdut</synonym></taxonomy><sequence><symbol>EUT2I</symbol><name>Paenibacillus BO5 (NCTC11027) (Firmicutes) || bmcType=EUT2I (main)  || 181aa || [A0A378ZI71]   || mushroom2</name><annotation><desc>6seqs_id98 || 10seqs_id80 || 3loci_inTaxon || bestHMM=Ts_mushroom2</desc></annotation></sequence></clade></clade><clade><branch_length>0.008989</branch_length><color><red>186</red><green>158</green><blue>136</blue></color><clade><name>SAMN06295960_3959</name><branch_length>0.096767</branch_length><color><red>186</red><green>158</green><blue>136</blue></color><taxonomy><scientific_name>Firmicutes</scientific_name><common_name>Paenibacillus 11</common_name><synonym>T_pdut</synonym></taxonomy><sequence><symbol>EUT2I</symbol><name>Paenibacillus 11 (Firmicutes) || bmcType=EUT2I (main)  || 181aa || [A0A1X7LPR6]   || mushroom2</name><annotation><desc>10seqs_id80 ||  || bestHMM=Ts_mushroom2</desc></annotation></sequence></clade><clade><branch_length>0.018563</branch_length><color><red>186</red><green>158</green><blue>136</blue></color><clade><name>SAMN05661091_1846</name><branch_length>0.053779</branch_length><color><red>186</red><green>158</green><blue>136</blue></color><taxonomy><scientific_name>Firmicutes</scientific_name><common_name>Paenibacillus N3/975</common_name><synonym>T_pdut</synonym></taxonomy><sequence><symbol>EUT2I</symbol><name>Paenibacillus N3/975 (Firmicutes) || bmcType=EUT2I (main)  || 180aa || [A0A1X7H663]   || mushroom2</name><annotation><desc>10seqs_id80 || 3loci_inTaxon || bestHMM=Ts_mushroom2</desc></annotation></sequence></clade><clade><name>BK123_29100</name><branch_length>0.076196</branch_length><color><red>186</red><green>158</green><blue>136</blue></color><taxonomy><scientific_name>Firmicutes</scientific_name><common_name>Paenibacillus BHU3</common_name><synonym>T_pdut</synonym></taxonomy><sequence><symbol>EUT2I</symbol><name>Paenibacillus BHU3 (Firmicutes) || bmcType=EUT2I (main)  || 181aa || [A0A1R1ATX8]   || mushroom2</name><annotation><desc>10seqs_id80 ||  || bestHMM=Ts_mushroom2</desc></annotation></sequence></clade></clade></clade></clade></clade></clade></clade></clade></clade></clade></clade></clade></clade></clade></clade></clade></clade></clade></clade></clade></clade></clade><clade><branch_length>0.042156</branch_length><clade><branch_length>0.021925</branch_length><color><red>119</red><green>171</green><blue>86</blue></color><clade><branch_length>0.145664</branch_length><color><red>88</red><green>188</green><blue>3</blue></color><clade><name>B1H13_00925</name><branch_length>0.242427</branch_length><color><red>88</red><green>188</green><blue>3</blue></color><taxonomy><scientific_name>Proteobacteria</scientific_name><common_name>unclassified-Desulfobacteraceae 4484_190.3</common_name><synonym>T_pdut</synonym></taxonomy><sequence><symbol>MIC6</symbol><name>unclassified-Desulfobacteraceae 4484_190.3 (Proteobacteria) || bmcType=MIC6 (main)  || 183aa || [A0A1V4SDS0]   || frogGreen</name><annotation><desc>2seqs_id98 || 2seqs_id80 ||  || bestHMM=Ts_frogGreen</desc></annotation></sequence></clade><clade><branch_length>0.067803</branch_length><color><red>88</red><green>188</green><blue>3</blue></color><clade><name>SAMN02745216_04827</name><branch_length>0.357462</branch_length><color><red>88</red><green>188</green><blue>3</blue></color><taxonomy><scientific_name>Proteobacteria</scientific_name><common_name>Desulfatibacillum DSM 16219</common_name><synonym>T_pdut</synonym></taxonomy><sequence><symbol>PDU1D</symbol><name>Desulfatibacillum DSM 16219 (Proteobacteria) || bmcType=PDU1D (main)  || 183aa || [A0A1M6YSV6]   || frogGreen</name><annotation><desc>2seqs_id80 ||  || bestHMM=Ts_frogGreen</desc></annotation></sequence></clade><clade><branch_length>0.165461</branch_length><color><red>88</red><green>188</green><blue>3</blue></color><clade><name>DCS48_04980</name><branch_length>0.052866</branch_length><color><red>88</red><green>188</green><blue>3</blue></color><taxonomy><scientific_name>Proteobacteria</scientific_name><common_name>Desulfovibrio (DCS48)</common_name><synonym>T_pdut</synonym></taxonomy><sequence><symbol>GRM1B</symbol><name>Desulfovibrio (DCS48) (Proteobacteria) || bmcType=GRM1B (main)  || 183aa || [A0A349HH79]   || frogGreen</name><annotation><desc>3seqs_id80 ||  || bestHMM=Ts_frogGreen</desc></annotation></sequence></clade><clade><branch_length>0.064786</branch_length><color><red>88</red><green>188</green><blue>3</blue></color><clade><branch_length>0.028069</branch_length><color><red>88</red><green>188</green><blue>3</blue></color><clade><name>COA36_05765</name><branch_length>0.136803</branch_length><color><red>88</red><green>188</green><blue>3</blue></color><taxonomy><scientific_name>Proteobacteria</scientific_name><common_name>Desulfotalea (COA36)</common_name><synonym>T_pdut</synonym></taxonomy><sequence><symbol>GRM1B</symbol><name>Desulfotalea (COA36) (Proteobacteria) || bmcType=GRM1B (main)  || 183aa || [A0A2G2DVL5]   || frogGreen</name><annotation><desc>3seqs_id80 ||  || bestHMM=Ts_frogGreen</desc></annotation></sequence></clade><clade><branch_length>0.02708</branch_length><color><red>88</red><green>188</green><blue>3</blue></color><clade><name>B6230_07250</name><branch_length>0.201306</branch_length><color><red>88</red><green>188</green><blue>3</blue></color><taxonomy><scientific_name>Proteobacteria</scientific_name><common_name>unclassified-Desulfobacteraceae 4572_89</common_name><synonym>T_pdut</synonym></taxonomy><sequence><symbol>incomplete</symbol><name>unclassified-Desulfobacteraceae 4572_89 (Proteobacteria) || bmcType=incomplete (sat) (omitted) || 183aa || [A0A1W9WN18]   || frogGreen</name><annotation><desc> || bestHMM=Ts_frogGreen</desc></annotation></sequence></clade><clade><name>DESAM_21368</name><branch_length>0.101386</branch_length><color><red>88</red><green>188</green><blue>3</blue></color><taxonomy><scientific_name>Proteobacteria</scientific_name><common_name>Desulfovibrio DSM 14728</common_name><synonym>T_pdut</synonym></taxonomy><sequence><symbol>GRM1B</symbol><name>Desulfovibrio DSM 14728 (Proteobacteria) || bmcType=GRM1B (main)  || 183aa || [L0RBT2]   || frogGreen</name><annotation><desc> || bestHMM=Ts_frogGreen</desc></annotation></sequence></clade></clade></clade><clade><branch_length>0.025366</branch_length><color><red>88</red><green>188</green><blue>3</blue></color><clade><name>SAMN06295933_2800</name><branch_length>0.045525</branch_length><color><red>88</red><green>188</green><blue>3</blue></color><taxonomy><scientific_name>Proteobacteria</scientific_name><common_name>Desulfovibrio K3S</common_name><synonym>T_pdut</synonym></taxonomy><sequence><symbol>GRM1B</symbol><name>Desulfovibrio K3S (Proteobacteria) || bmcType=GRM1B (main)  || 183aa || [A0A1X7E933]   || frogGreen</name><annotation><desc> || bestHMM=Ts_frogGreen</desc></annotation></sequence></clade><clade><branch_length>0.046503</branch_length><color><red>88</red><green>188</green><blue>3</blue></color><clade><name>SAMN02745702_01606</name><branch_length>0.128391</branch_length><color><red>88</red><green>188</green><blue>3</blue></color><taxonomy><scientific_name>Proteobacteria</scientific_name><common_name>Desulfovibrio DSM 18034</common_name><synonym>T_pdut</synonym></taxonomy><sequence><symbol>GRM1B</symbol><name>Desulfovibrio DSM 18034 (Proteobacteria) || bmcType=GRM1B (main)  || 183aa || [A0A1T4W614]   || frogGreen</name><annotation><desc> || bestHMM=Ts_frogGreen</desc></annotation></sequence></clade><clade><branch_length>0.02041</branch_length><color><red>88</red><green>188</green><blue>3</blue></color><clade><branch_length>0.044328</branch_length><color><red>88</red><green>188</green><blue>3</blue></color><clade><name>Dde_3265</name><branch_length>0.059709</branch_length><color><red>88</red><green>188</green><blue>3</blue></color><taxonomy><scientific_name>Proteobacteria</scientific_name><common_name>Desulfovibrio G20</common_name><synonym>T_pdut</synonym></taxonomy><sequence><symbol>GRM1B</symbol><name>Desulfovibrio G20 (Proteobacteria) || bmcType=GRM1B (main)  || 183aa || [Q30W87]   || frogGreen</name><annotation><desc> || bestHMM=Ts_frogGreen</desc></annotation></sequence></clade><clade><branch_length>0.27532</branch_length><color><red>88</red><green>188</green><blue>3</blue></color><clade><name>BIT28_13610</name><branch_length>0.002138</branch_length><color><red>88</red><green>188</green><blue>3</blue></color><taxonomy><scientific_name>Proteobacteria</scientific_name><common_name>Photobacterium 44178</common_name><synonym>T_pdut</synonym></taxonomy><sequence><symbol>GRM1B</symbol><name>Photobacterium 44178 (Proteobacteria) || bmcType=GRM1B (main)  || 183aa || [A0A1Q9GJ13]   || frogGreen</name><annotation><desc>2seqs_id80 || 2loci_inTaxon || bestHMM=Ts_frogGreen</desc></annotation></sequence></clade><clade><name>MORIYA_2260</name><branch_length>0.093381</branch_length><color><red>88</red><green>188</green><blue>3</blue></color><taxonomy><scientific_name>Proteobacteria</scientific_name><common_name>Moritella DB21MT 5</common_name><synonym>T_pdut</synonym></taxonomy><sequence><symbol>GRM1B</symbol><name>Moritella DB21MT 5 (Proteobacteria) || bmcType=GRM1B (main)  || 183aa || [A0A330LSC1]   || frogGreen</name><annotation><desc>2seqs_id80 ||  || bestHMM=Ts_frogGreen</desc></annotation></sequence></clade></clade></clade><clade><branch_length>0.058427</branch_length><color><red>88</red><green>188</green><blue>3</blue></color><clade><name>DBY37_06310</name><branch_length>0.09705</branch_length><color><red>88</red><green>188</green><blue>3</blue></color><taxonomy><scientific_name>Proteobacteria</scientific_name><common_name>unclassified-Desulfovibrionaceae (DBY37)</common_name><synonym>T_pdut</synonym></taxonomy><sequence><symbol>GRM1B</symbol><name>unclassified-Desulfovibrionaceae (DBY37) (Proteobacteria) || bmcType=GRM1B (main)  || 186aa || [A0A316MU12]   || frogGreen</name><annotation><desc> || bestHMM=Ts_frogGreen</desc></annotation></sequence></clade><clade><branch_length>0.156902</branch_length><color><red>88</red><green>188</green><blue>3</blue></color><clade><name>KM92DES2_10378</name><branch_length>0.051276</branch_length><color><red>88</red><green>188</green><blue>3</blue></color><taxonomy><scientific_name>Proteobacteria</scientific_name><common_name>Desulfovibrio (KM92DES2)</common_name><synonym>T_pdut</synonym></taxonomy><sequence><symbol>GRM1B</symbol><name>Desulfovibrio (KM92DES2) (Proteobacteria) || bmcType=GRM1B (main)  || 190aa || [A0A212J1B6]   || frogGreen</name><annotation><desc>4seqs_id80 ||  || bestHMM=Ts_frogGreen</desc></annotation></sequence></clade><clade><branch_length>0.030902</branch_length><color><red>88</red><green>188</green><blue>3</blue></color><clade><name>BCS36_13440</name><branch_length>0.051371</branch_length><color><red>88</red><green>188</green><blue>3</blue></color><taxonomy><scientific_name>Proteobacteria</scientific_name><common_name>Desulfovibrio MES5</common_name><synonym>T_pdut</synonym></taxonomy><sequence><symbol>GRM1B</symbol><name>Desulfovibrio MES5 (Proteobacteria) || bmcType=GRM1B (main)  || 183aa || [A0A231P0T5]   || frogGreen</name><annotation><desc>4seqs_id80 ||  || bestHMM=Ts_frogGreen</desc></annotation></sequence></clade><clade><name>SAMN05192586_103117</name><branch_length>0.085685</branch_length><color><red>88</red><green>188</green><blue>3</blue></color><taxonomy><scientific_name>Proteobacteria</scientific_name><common_name>Desulfovibrio KHC7</common_name><synonym>T_pdut</synonym></taxonomy><sequence><symbol>GRM1B</symbol><name>Desulfovibrio KHC7 (Proteobacteria) || bmcType=GRM1B (main)  || 183aa || [A0A1G7JR83]   || frogGreen</name><annotation><desc>2seqs_id80 ||  || bestHMM=Ts_frogGreen</desc></annotation></sequence></clade></clade></clade></clade></clade></clade></clade></clade></clade></clade></clade><clade><branch_length>0.037894</branch_length><color><red>119</red><green>171</green><blue>86</blue></color><clade><name>COS94_10335</name><branch_length>0.588128</branch_length><color><red>53</red><green>83</green><blue>10</blue></color><taxonomy><scientific_name>Candidatus Hydrogenedentes</scientific_name><common_name>Ca.Hydrogenedentes CG07_land_8_20_14_0_80_42_17</common_name><synonym>T_pdut</synonym></taxonomy><sequence><symbol>FRAG7</symbol><name>Ca.Hydrogenedentes CG07_land_8_20_14_0_80_42_17 (Candidatus Hydrogenedentes) || bmcType=FRAG7 (sat)  || 184aa || [A0A2M6Z1T6]   || navyGreen</name><annotation><desc>2seqs_id98 || 2seqs_id80 ||  || bestHMM=Ts_navyGreen</desc></annotation></sequence></clade><clade><branch_length>0.043904</branch_length><color><red>119</red><green>171</green><blue>86</blue></color><clade><branch_length>0.228363</branch_length><color><red>53</red><green>83</green><blue>10</blue></color><clade><name>TSYNT_194</name><branch_length>0.128836</branch_length><color><red>53</red><green>83</green><blue>10</blue></color><taxonomy><scientific_name>Firmicutes</scientific_name><common_name>Tepidanaerobacter JL</common_name><synonym>T_pdut</synonym></taxonomy><sequence><symbol>EUT2B</symbol><name>Tepidanaerobacter JL (Firmicutes) || bmcType=EUT2B (main)  || 186aa || [A0A0U9HBV0]   || navyGreen</name><annotation><desc> || bestHMM=Ts_navyGreen</desc></annotation></sequence></clade><clade><branch_length>0.205879</branch_length><color><red>53</red><green>83</green><blue>10</blue></color><clade><name>XD37_1716</name><branch_length>0.071549</branch_length><color><red>53</red><green>83</green><blue>10</blue></color><taxonomy><scientific_name>Firmicutes</scientific_name><common_name>Thermoanaerobacter thermocopriae</common_name><synonym>T_pdut</synonym></taxonomy><sequence><symbol>UA</symbol><name>Thermoanaerobacter thermocopriae (Firmicutes) || bmcType=UA (main) (omitted) || 185aa || [A0A117KJX6]  pduT || navyGreen</name><annotation><desc>2seqs_id98 || 3seqs_id80 || pduT || bestHMM=Ts_navyGreen</desc></annotation></sequence></clade><clade><name>ATZ99_21760</name><branch_length>0.083653</branch_length><color><red>53</red><green>83</green><blue>10</blue></color><taxonomy><scientific_name>Firmicutes</scientific_name><common_name>Thermovenabulum R270</common_name><synonym>T_pdut</synonym></taxonomy><sequence><symbol>EUT2B</symbol><name>Thermovenabulum R270 (Firmicutes) || bmcType=EUT2B (main)  || 185aa || [A0A161Q9H2]   || navyGreen</name><annotation><desc>3seqs_id80 ||  || bestHMM=Ts_navyGreen</desc></annotation></sequence></clade></clade></clade><clade><branch_length>0.139891</branch_length><color><red>119</red><green>171</green><blue>86</blue></color><clade><branch_length>0.14725</branch_length><color><red>119</red><green>171</green><blue>86</blue></color><clade><branch_length>0.077929</branch_length><color><red>119</red><green>171</green><blue>86</blue></color><clade><name>BWY26_01140</name><branch_length>0.082265</branch_length><color><red>119</red><green>171</green><blue>86</blue></color><taxonomy><scientific_name>Elusimicrobia</scientific_name><common_name>unclassified-Elusimicrobia ADurb.Bin231</common_name><synonym>T_pdut</synonym></taxonomy><sequence><symbol>SPU1</symbol><name>unclassified-Elusimicrobia ADurb.Bin231 (Elusimicrobia) || bmcType=SPU1 (main)  || 184aa || [A0A1V5VIW8]   || asparagus</name><annotation><desc>5seqs_id80 ||  || bestHMM=Ts_asparagus_SPU1-Elusimicrobia</desc></annotation></sequence></clade><clade><name>COS68_00260</name><branch_length>0.097753</branch_length><color><red>119</red><green>171</green><blue>86</blue></color><taxonomy><scientific_name>Elusimicrobia</scientific_name><common_name>unclassified-Elusimicrobia CG06_land_8_20_14_3_00_38_11</common_name><synonym>T_pdut</synonym></taxonomy><sequence><symbol>SPU1</symbol><name>unclassified-Elusimicrobia CG06_land_8_20_14_3_00_38_11 (Elusimicrobia) || bmcType=SPU1 (sat)  || 184aa || [A0A2M7B2F1]   || asparagus</name><annotation><desc>5seqs_id80 ||  || bestHMM=Ts_asparagus_SPU1-Elusimicrobia</desc></annotation></sequence></clade></clade><clade><branch_length>0.090383</branch_length><color><red>119</red><green>171</green><blue>86</blue></color><clade><name>CVU77_03345</name><branch_length>0.115117</branch_length><color><red>119</red><green>171</green><blue>86</blue></color><taxonomy><scientific_name>Elusimicrobia</scientific_name><common_name>unclassified-Elusimicrobia HGW-Elusimicrobia-1</common_name><synonym>T_pdut</synonym></taxonomy><sequence><symbol>SPU1</symbol><name>unclassified-Elusimicrobia HGW-Elusimicrobia-1 (Elusimicrobia) || bmcType=SPU1 (main)  || 182aa || [A0A2N2F1A6]   || asparagus</name><annotation><desc> || bestHMM=Ts_asparagus_SPU1-Elusimicrobia</desc></annotation></sequence></clade><clade><branch_length>0.322435</branch_length><color><red>119</red><green>171</green><blue>86</blue></color><clade><name>COT16_02795</name><branch_length>0.087018</branch_length><color><red>119</red><green>171</green><blue>86</blue></color><taxonomy><scientific_name>Elusimicrobia</scientific_name><common_name>unclassified-Elusimicrobia CG08_land_8_20_14_0_20_44_26</common_name><synonym>T_pdut</synonym></taxonomy><sequence><symbol>SPU1</symbol><name>unclassified-Elusimicrobia CG08_land_8_20_14_0_20_44_26 (Elusimicrobia) || bmcType=SPU1 (main)  || 182aa || [A0A2M6Y037]   || asparagus</name><annotation><desc> || bestHMM=Ts_asparagus_SPU1-Elusimicrobia</desc></annotation></sequence></clade><clade><name>COS41_02180</name><branch_length>0.110184</branch_length><color><red>119</red><green>171</green><blue>86</blue></color><taxonomy><scientific_name>Elusimicrobia</scientific_name><common_name>unclassified-Elusimicrobia CG03_land_8_20_14_0_80_50_18</common_name><synonym>T_pdut</synonym></taxonomy><sequence><symbol>SPU1</symbol><name>unclassified-Elusimicrobia CG03_land_8_20_14_0_80_50_18 (Elusimicrobia) || bmcType=SPU1 (main)  || 182aa || [A0A2M7C735]   || asparagus</name><annotation><desc>3seqs_id98 || 4seqs_id80 ||  || bestHMM=Ts_asparagus_SPU1-Elusimicrobia</desc></annotation></sequence></clade></clade></clade></clade><clade><branch_length>0.17686</branch_length><color><red>119</red><green>171</green><blue>86</blue></color><clade><branch_length>0.02357</branch_length><color><red>119</red><green>171</green><blue>86</blue></color><clade><branch_length>0.209229</branch_length><color><red>119</red><green>171</green><blue>86</blue></color><clade><name>DMF83_13245</name><branch_length>0.054472</branch_length><color><red>119</red><green>171</green><blue>86</blue></color><taxonomy><scientific_name>Acidobacteria</scientific_name><common_name>unclassified-Acidobacteria (DMF83)</common_name><synonym>T_pdut</synonym></taxonomy><sequence><symbol>ACI</symbol><name>unclassified-Acidobacteria (DMF83) (Acidobacteria) || bmcType=ACI (sat)  || 182aa || [A0A2V7U826]  pduT-like || asparagus</name><annotation><desc>4seqs_id80 || pduT-like || bestHMM=Ts_asparagus_SPU1-Elusimicrobia</desc></annotation></sequence></clade><clade><name>DMF78_13520</name><branch_length>0.107603</branch_length><color><red>119</red><green>171</green><blue>86</blue></color><taxonomy><scientific_name>Acidobacteria</scientific_name><common_name>unclassified-Acidobacteria (DMF78)</common_name><synonym>T_pdut</synonym></taxonomy><sequence><symbol>ACI</symbol><name>unclassified-Acidobacteria (DMF78) (Acidobacteria) || bmcType=ACI (sat)  || 189aa || [A0A2V7XYE4]  pduT-like || asparagus</name><annotation><desc>2seqs_id80 || pduT-like || bestHMM=Ts_asparagus_SPU1-Elusimicrobia</desc></annotation></sequence></clade></clade><clade><branch_length>0.187696</branch_length><color><red>119</red><green>171</green><blue>86</blue></color><clade><name>A3A86_01810</name><branch_length>0.058535</branch_length><color><red>119</red><green>171</green><blue>86</blue></color><taxonomy><scientific_name>Elusimicrobia</scientific_name><common_name>unclassified-Elusimicrobia RIFCSPLOWO2_01_FULL_60_11</common_name><synonym>T_pdut</synonym></taxonomy><sequence><symbol>SPU1</symbol><name>unclassified-Elusimicrobia RIFCSPLOWO2_01_FULL_60_11 (Elusimicrobia) || bmcType=SPU1 (main)  || 183aa || [A0A1F9U7Y1]  pduT-like || asparagus</name><annotation><desc>pduT-like || bestHMM=Ts_asparagus_SPU1-Elusimicrobia</desc></annotation></sequence></clade><clade><branch_length>0.065607</branch_length><color><red>119</red><green>171</green><blue>86</blue></color><clade><name>A3G85_08730</name><branch_length>0.072294</branch_length><color><red>119</red><green>171</green><blue>86</blue></color><taxonomy><scientific_name>Elusimicrobia</scientific_name><common_name>unclassified-Elusimicrobia RIFCSPLOWO2_12_FULL_39_28</common_name><synonym>T_pdut</synonym></taxonomy><sequence><symbol>SPU1</symbol><name>unclassified-Elusimicrobia RIFCSPLOWO2_12_FULL_39_28 (Elusimicrobia) || bmcType=SPU1 (main)  || 182aa || [A0A1F9VD57]  pduT-like || asparagus</name><annotation><desc>3seqs_id80 || pduT-like || bestHMM=Ts_asparagus_SPU1-Elusimicrobia</desc></annotation></sequence></clade><clade><name>A2636_01160</name><branch_length>0.118201</branch_length><color><red>119</red><green>171</green><blue>86</blue></color><taxonomy><scientific_name>Elusimicrobia</scientific_name><common_name>unclassified-Elusimicrobia RIFCSPHIGHO2_01_FULL_64_10</common_name><synonym>T_pdut</synonym></taxonomy><sequence><symbol>SPU1</symbol><name>unclassified-Elusimicrobia RIFCSPHIGHO2_01_FULL_64_10 (Elusimicrobia) || bmcType=SPU1 (main)  || 183aa || [A0A1F9TV94]  pduT-like || asparagus</name><annotation><desc>2seqs_id98 || 3seqs_id80 || pduT-like || bestHMM=Ts_asparagus_SPU1-Elusimicrobia</desc></annotation></sequence></clade></clade></clade></clade><clade><branch_length>0.098046</branch_length><color><red>119</red><green>171</green><blue>86</blue></color><clade><name>A3G41_02790</name><branch_length>0.199166</branch_length><color><red>119</red><green>171</green><blue>86</blue></color><taxonomy><scientific_name>Elusimicrobia</scientific_name><common_name>unclassified-Elusimicrobia RIFCSPLOWO2_12_FULL_59_9</common_name><synonym>T_pdut</synonym></taxonomy><sequence><symbol>SPU1</symbol><name>unclassified-Elusimicrobia RIFCSPLOWO2_12_FULL_59_9 (Elusimicrobia) || bmcType=SPU1 (main)  || 184aa || [A0A1F9VGM6]  pduT-like || asparagus</name><annotation><desc>pduT-like || bestHMM=Ts_asparagus_SPU1-Elusimicrobia</desc></annotation></sequence></clade><clade><branch_length>0.081122</branch_length><color><red>119</red><green>171</green><blue>86</blue></color><clade><branch_length>0.115447</branch_length><color><red>119</red><green>171</green><blue>86</blue></color><clade><branch_length>0.08491</branch_length><color><red>119</red><green>171</green><blue>86</blue></color><clade><name>A3J74_07875</name><branch_length>0.047425</branch_length><color><red>119</red><green>171</green><blue>86</blue></color><taxonomy><scientific_name>Elusimicrobia</scientific_name><common_name>unclassified-Elusimicrobia RIFCSPHIGHO2_02_FULL_57_9</common_name><synonym>T_pdut</synonym></taxonomy><sequence><symbol>SPU1</symbol><name>unclassified-Elusimicrobia RIFCSPHIGHO2_02_FULL_57_9 (Elusimicrobia) || bmcType=SPU1 (main)  || 183aa || [A0A1F9TVV8]  pduT-like || asparagus</name><annotation><desc>pduT-like || bestHMM=Ts_asparagus_SPU1-Elusimicrobia</desc></annotation></sequence></clade><clade><branch_length>0.175578</branch_length><color><red>119</red><green>171</green><blue>86</blue></color><clade><name>DCZ01_03180</name><branch_length>0.063301</branch_length><color><red>119</red><green>171</green><blue>86</blue></color><taxonomy><scientific_name>Elusimicrobia</scientific_name><common_name>unclassified-Elusimicrobia (DCZ01)</common_name><synonym>T_pdut</synonym></taxonomy><sequence><symbol>SPU1</symbol><name>unclassified-Elusimicrobia (DCZ01) (Elusimicrobia) || bmcType=SPU1 (main)  || 185aa || [A0A351I0G4]  pduT-like || asparagus</name><annotation><desc>2seqs_id98 || 4seqs_id80 || pduT-like || bestHMM=Ts_asparagus_SPU1-Elusimicrobia</desc></annotation></sequence></clade><clade><name>A2V88_01845</name><branch_length>0.090474</branch_length><color><red>119</red><green>171</green><blue>86</blue></color><taxonomy><scientific_name>Elusimicrobia</scientific_name><common_name>unclassified-Elusimicrobia RBG_16_66_12</common_name><synonym>T_pdut</synonym></taxonomy><sequence><symbol>SPU1</symbol><name>unclassified-Elusimicrobia RBG_16_66_12 (Elusimicrobia) || bmcType=SPU1 (main)  || 183aa || [A0A1F9V1C3]  pduT-like || asparagus</name><annotation><desc>4seqs_id80 || pduT-like || bestHMM=Ts_asparagus_SPU1-Elusimicrobia</desc></annotation></sequence></clade></clade></clade><clade><branch_length>0.032485</branch_length><color><red>119</red><green>171</green><blue>86</blue></color><clade><name>A2X36_08570</name><branch_length>0.239468</branch_length><color><red>119</red><green>171</green><blue>86</blue></color><taxonomy><scientific_name>Elusimicrobia</scientific_name><common_name>unclassified-Elusimicrobia GWA2_69_24</common_name><synonym>T_pdut</synonym></taxonomy><sequence><symbol>SPU1</symbol><name>unclassified-Elusimicrobia GWA2_69_24 (Elusimicrobia) || bmcType=SPU1 (main)  || 183aa || [A0A1F9RSH9]  pduT-like || asparagus</name><annotation><desc>2seqs_id98 || 2seqs_id80 || pduT-like || bestHMM=Ts_asparagus_SPU1-Elusimicrobia</desc></annotation></sequence></clade><clade><branch_length>0.188085</branch_length><color><red>119</red><green>171</green><blue>86</blue></color><clade><name>AUJ52_15145</name><branch_length>0.054823</branch_length><color><red>119</red><green>171</green><blue>86</blue></color><taxonomy><scientific_name>Elusimicrobia</scientific_name><common_name>unclassified-Elusimicrobia CG1_02_63_36</common_name><synonym>T_pdut</synonym></taxonomy><sequence><symbol>SPU1</symbol><name>unclassified-Elusimicrobia CG1_02_63_36 (Elusimicrobia) || bmcType=SPU1 (main)  || 183aa || [A0A1J4T0W9]  pduT-like || asparagus</name><annotation><desc>2seqs_id98 || 3seqs_id80 || pduT-like || bestHMM=Ts_asparagus_SPU1-Elusimicrobia</desc></annotation></sequence></clade><clade><name>COB53_13580</name><branch_length>0.044281</branch_length><color><red>119</red><green>171</green><blue>86</blue></color><taxonomy><scientific_name>Elusimicrobia</scientific_name><common_name>unclassified-Elusimicrobia (COB53)</common_name><synonym>T_pdut</synonym></taxonomy><sequence><symbol>SPU1</symbol><name>unclassified-Elusimicrobia (COB53) (Elusimicrobia) || bmcType=SPU1 (main)  || 183aa || [A0A2A4TDN8]  pduT-like || asparagus</name><annotation><desc>3seqs_id80 || pduT-like || bestHMM=Ts_asparagus_SPU1-Elusimicrobia</desc></annotation></sequence></clade></clade></clade></clade><clade><branch_length>0.228144</branch_length><color><red>119</red><green>171</green><blue>86</blue></color><clade><name>COT17_01415</name><branch_length>0.175353</branch_length><color><red>119</red><green>171</green><blue>86</blue></color><taxonomy><scientific_name>Elusimicrobia</scientific_name><common_name>unclassified-Elusimicrobia CG08_land_8_20_14_0_20_51_18</common_name><synonym>T_pdut</synonym></taxonomy><sequence><symbol>SPU1</symbol><name>unclassified-Elusimicrobia CG08_land_8_20_14_0_20_51_18 (Elusimicrobia) || bmcType=SPU1 (sat)  || 182aa || [A0A2H0ZC63]  pduT-like || asparagus</name><annotation><desc>pduT-like || bestHMM=Ts_asparagus_SPU1-Elusimicrobia</desc></annotation></sequence></clade><clade><branch_length>0.060117</branch_length><color><red>119</red><green>171</green><blue>86</blue></color><clade><name>A3J79_01075</name><branch_length>0.025704</branch_length><color><red>119</red><green>171</green><blue>86</blue></color><taxonomy><scientific_name>Elusimicrobia</scientific_name><common_name>unclassified-Elusimicrobia RIFOXYB2_FULL_62_6</common_name><synonym>T_pdut</synonym></taxonomy><sequence><symbol>SPU1</symbol><name>unclassified-Elusimicrobia RIFOXYB2_FULL_62_6 (Elusimicrobia) || bmcType=SPU1 (main)  || 183aa || [A0A1F9ZFE8]  pduT-like || asparagus</name><annotation><desc>6seqs_id80 || pduT-like || 2loci_inTaxon || bestHMM=Ts_asparagus_SPU1-Elusimicrobia</desc></annotation></sequence></clade><clade><branch_length>0.027873</branch_length><color><red>119</red><green>171</green><blue>86</blue></color><clade><branch_length>0.044564</branch_length><color><red>119</red><green>171</green><blue>86</blue></color><clade><name>A2218_08385</name><branch_length>0.044034</branch_length><color><red>119</red><green>171</green><blue>86</blue></color><taxonomy><scientific_name>Elusimicrobia</scientific_name><common_name>unclassified-Elusimicrobia RIFOXYA2_FULL_53_38</common_name><synonym>T_pdut</synonym></taxonomy><sequence><symbol>SPU1</symbol><name>unclassified-Elusimicrobia RIFOXYA2_FULL_53_38 (Elusimicrobia) || bmcType=SPU1 (main)  || 182aa || [A0A1F9XTW8]  pduT-like || asparagus</name><annotation><desc>6seqs_id80 || pduT-like || bestHMM=Ts_asparagus_SPU1-Elusimicrobia</desc></annotation></sequence></clade><clade><name>A2X28_06595</name><branch_length>0.075425</branch_length><color><red>119</red><green>171</green><blue>86</blue></color><taxonomy><scientific_name>Elusimicrobia</scientific_name><common_name>unclassified-Elusimicrobia GWA2_56_46</common_name><synonym>T_pdut</synonym></taxonomy><sequence><symbol>SPU1</symbol><name>unclassified-Elusimicrobia GWA2_56_46 (Elusimicrobia) || bmcType=SPU1 (main)  || 183aa || [A0A1F9QH84]  pduT-like || asparagus</name><annotation><desc>4seqs_id98 || 6seqs_id80 || pduT-like || bestHMM=Ts_asparagus_SPU1-Elusimicrobia</desc></annotation></sequence></clade></clade><clade><branch_length>0.04967</branch_length><color><red>119</red><green>171</green><blue>86</blue></color><clade><name>A2X33_08595</name><branch_length>0.100796</branch_length><color><red>119</red><green>171</green><blue>86</blue></color><taxonomy><scientific_name>Elusimicrobia</scientific_name><common_name>unclassified-Elusimicrobia GWA2_51_34</common_name><synonym>T_pdut</synonym></taxonomy><sequence><symbol>SPU1</symbol><name>unclassified-Elusimicrobia GWA2_51_34 (Elusimicrobia) || bmcType=SPU1 (main)  || 184aa || [A0A1F9QXV7]  pduT-like || asparagus</name><annotation><desc>2seqs_id98 || 3seqs_id80 || pduT-like || bestHMM=Ts_asparagus_SPU1-Elusimicrobia</desc></annotation></sequence></clade><clade><branch_length>0.036337</branch_length><color><red>119</red><green>171</green><blue>86</blue></color><clade><name>A2049_08610</name><branch_length>0.053771</branch_length><color><red>119</red><green>171</green><blue>86</blue></color><taxonomy><scientific_name>Elusimicrobia</scientific_name><common_name>unclassified-Elusimicrobia GWA2_62_23</common_name><synonym>T_pdut</synonym></taxonomy><sequence><symbol>SPU1</symbol><name>unclassified-Elusimicrobia GWA2_62_23 (Elusimicrobia) || bmcType=SPU1 (main)  || 182aa || [A0A1F9RDI0]  pduT-like || asparagus</name><annotation><desc>17seqs_id80 || pduT-like || bestHMM=Ts_asparagus_SPU1-Elusimicrobia</desc></annotation></sequence></clade><clade><branch_length>0.011048</branch_length><color><red>119</red><green>171</green><blue>86</blue></color><clade><branch_length>0.024291</branch_length><color><red>119</red><green>171</green><blue>86</blue></color><clade><name>A2016_03100</name><branch_length>0.076384</branch_length><color><red>119</red><green>171</green><blue>86</blue></color><taxonomy><scientific_name>Elusimicrobia</scientific_name><common_name>unclassified-Elusimicrobia GWF2_62_30</common_name><synonym>T_pdut</synonym></taxonomy><sequence><symbol>SPU1</symbol><name>unclassified-Elusimicrobia GWF2_62_30 (Elusimicrobia) || bmcType=SPU1 (main)  || 182aa || [A0A1F9UXE7]  pduT-like || asparagus</name><annotation><desc>2seqs_id98 || 17seqs_id80 || pduT-like || bestHMM=Ts_asparagus_SPU1-Elusimicrobia</desc></annotation></sequence></clade><clade><name>COT18_09775</name><branch_length>0.138613</branch_length><color><red>119</red><green>171</green><blue>86</blue></color><taxonomy><scientific_name>Elusimicrobia</scientific_name><common_name>unclassified-Elusimicrobia CG08_land_8_20_14_0_20_59_10</common_name><synonym>T_pdut</synonym></taxonomy><sequence><symbol>SPU1</symbol><name>unclassified-Elusimicrobia CG08_land_8_20_14_0_20_59_10 (Elusimicrobia) || bmcType=SPU1 (main)  || 182aa || [A0A2M6Y1Q6]  pduT-like || asparagus</name><annotation><desc>pduT-like || bestHMM=Ts_asparagus_SPU1-Elusimicrobia</desc></annotation></sequence></clade></clade><clade><branch_length>0.028676</branch_length><color><red>119</red><green>171</green><blue>86</blue></color><clade><name>A2X35_12230</name><branch_length>0.023673</branch_length><color><red>119</red><green>171</green><blue>86</blue></color><taxonomy><scientific_name>Elusimicrobia</scientific_name><common_name>unclassified-Elusimicrobia GWA2_61_42</common_name><synonym>T_pdut</synonym></taxonomy><sequence><symbol>SPU1</symbol><name>unclassified-Elusimicrobia GWA2_61_42 (Elusimicrobia) || bmcType=SPU1 (main)  || 182aa || [A0A1F9QJ40]  pduT-like || asparagus</name><annotation><desc>17seqs_id80 || pduT-like || bestHMM=Ts_asparagus_SPU1-Elusimicrobia</desc></annotation></sequence></clade><clade><name>A2285_04790</name><branch_length>0.062746</branch_length><color><red>119</red><green>171</green><blue>86</blue></color><taxonomy><scientific_name>Elusimicrobia</scientific_name><common_name>unclassified-Elusimicrobia RIFOXYA12_FULL_57_11</common_name><synonym>T_pdut</synonym></taxonomy><sequence><symbol>SPU1</symbol><name>unclassified-Elusimicrobia RIFOXYA12_FULL_57_11 (Elusimicrobia) || bmcType=SPU1 (main)  || 182aa || [A0A1F9WD74]  pduT-like || asparagus</name><annotation><desc>2seqs_id98 || 17seqs_id80 || pduT-like || bestHMM=Ts_asparagus_SPU1-Elusimicrobia</desc></annotation></sequence></clade></clade></clade></clade></clade></clade></clade></clade></clade></clade></clade></clade></clade></clade></clade><clade><branch_length>0.017943</branch_length><clade><branch_length>0.045765</branch_length><color><red>165</red><green>163</green><blue>145</blue></color><clade><name>BWY85_02120</name><branch_length>0.433756</branch_length><color><red>130</red><green>131</green><blue>68</blue></color><taxonomy><scientific_name>Firmicutes</scientific_name><common_name>unclassified-Firmicutes ADurb.Bin506</common_name><synonym>T_pdut</synonym></taxonomy><sequence><symbol>UA</symbol><name>unclassified-Firmicutes ADurb.Bin506 (Firmicutes) || bmcType=UA (sat) (omitted) || 181aa || [A0A1V5K0U2]   || drab</name><annotation><desc> || bestHMM=Ts_drab</desc></annotation></sequence></clade><clade><branch_length>0.038987</branch_length><color><red>165</red><green>163</green><blue>145</blue></color><clade><name>CO090_02510</name><branch_length>0.386379</branch_length><color><red>130</red><green>131</green><blue>68</blue></color><taxonomy><scientific_name>Acidobacteria</scientific_name><common_name>unclassified-Acidobacteria CG_4_9_14_3_um_filter_49_7</common_name><synonym>T_pdut</synonym></taxonomy><sequence><symbol>ACI</symbol><name>unclassified-Acidobacteria CG_4_9_14_3_um_filter_49_7 (Acidobacteria) || bmcType=ACI (main)  || 182aa || [A0A2M8D6E5]   || drab</name><annotation><desc>2seqs_id80 ||  || bestHMM=Ts_drab</desc></annotation></sequence></clade><clade><branch_length>0.065351</branch_length><color><red>165</red><green>163</green><blue>145</blue></color><clade><branch_length>0.042915</branch_length><color><red>130</red><green>131</green><blue>68</blue></color><clade><name>AMJ46_09215</name><branch_length>0.3886</branch_length><color><red>130</red><green>131</green><blue>68</blue></color><taxonomy><scientific_name>Candidatus Latescibacteria</scientific_name><common_name>Ca.Latescibacteria DG_63</common_name><synonym>T_pdut</synonym></taxonomy><sequence><symbol>MIC7</symbol><name>Ca.Latescibacteria DG_63 (Candidatus Latescibacteria) || bmcType=MIC7 (main)  || 193aa || [A0A0S7XBP8]   || drab</name><annotation><desc> || bestHMM=Ts_drab</desc></annotation></sequence></clade><clade><branch_length>0.147516</branch_length><color><red>130</red><green>131</green><blue>68</blue></color><clade><branch_length>0.408744</branch_length><color><red>130</red><green>131</green><blue>68</blue></color><clade><name>CL910_11375</name><branch_length>0.124474</branch_length><color><red>130</red><green>131</green><blue>68</blue></color><taxonomy><scientific_name>Proteobacteria</scientific_name><common_name>unclassified-Deltaproteobacteria (CL910)</common_name><synonym>T_pdut</synonym></taxonomy><sequence><symbol>FRAG8</symbol><name>unclassified-Deltaproteobacteria (CL910) (Proteobacteria) || bmcType=FRAG8 (main)  || 187aa || [A0A2D6BNJ1]  pduT-like || drab</name><annotation><desc>pduT-like || bestHMM=Ts_drab</desc></annotation></sequence></clade><clade><name>CMJ90_17160</name><branch_length>0.116958</branch_length><color><red>130</red><green>131</green><blue>68</blue></color><taxonomy><scientific_name>Planctomycetes</scientific_name><common_name>unclassified-Planctomycetes (CMJ90)</common_name><synonym>T_pdut</synonym></taxonomy><sequence><symbol>FRAG8</symbol><name>unclassified-Planctomycetes (CMJ90) (Planctomycetes) || bmcType=FRAG8 (sat)  || 193aa || [A0A2D5BUS9]  pduT-like || drab</name><annotation><desc>pduT-like || bestHMM=Ts_drab</desc></annotation></sequence></clade></clade><clade><branch_length>0.356792</branch_length><color><red>130</red><green>131</green><blue>68</blue></color><clade><name>CMJ89_02245</name><branch_length>0.220806</branch_length><color><red>130</red><green>131</green><blue>68</blue></color><taxonomy><scientific_name>Planctomycetes</scientific_name><common_name>unclassified-Planctomycetes (CMJ89)</common_name><synonym>T_pdut</synonym></taxonomy><sequence><symbol>MIC3</symbol><name>unclassified-Planctomycetes (CMJ89) (Planctomycetes) || bmcType=MIC3 (main)  || 198aa || [A0A2D5ASJ3]  pduT-like || drab</name><annotation><desc>pduT-like || bestHMM=Ts_drab</desc></annotation></sequence></clade><clade><branch_length>0.02853</branch_length><color><red>130</red><green>131</green><blue>68</blue></color><clade><name>CMJ87_01485</name><branch_length>0.110474</branch_length><color><red>130</red><green>131</green><blue>68</blue></color><taxonomy><scientific_name>Planctomycetes</scientific_name><common_name>unclassified-Planctomycetes (CMJ87)</common_name><synonym>T_pdut</synonym></taxonomy><sequence><symbol>MIC3</symbol><name>unclassified-Planctomycetes (CMJ87) (Planctomycetes) || bmcType=MIC3 (main)  || 199aa || [A0A2D5W5D2]  pduT-like || drab</name><annotation><desc>2seqs_id80 || pduT-like || bestHMM=Ts_drab</desc></annotation></sequence></clade><clade><branch_length>0.039797</branch_length><color><red>130</red><green>131</green><blue>68</blue></color><clade><name>CMO84_12000</name><branch_length>0.24918</branch_length><color><red>130</red><green>131</green><blue>68</blue></color><taxonomy><scientific_name>Candidatus Woesearchaeota</scientific_name><common_name>Ca.Woesearchaeota (CMO84)</common_name><synonym>T_pdut</synonym></taxonomy><sequence><symbol>MIC3</symbol><name>Ca.Woesearchaeota (CMO84) (Candidatus Woesearchaeota) || bmcType=MIC3 (main)  || 198aa || [A0A2D6QGD4]  pduT-like || drab</name><annotation><desc>2seqs_id98 || 2seqs_id80 || pduT-like || bestHMM=Ts_drab</desc></annotation></sequence></clade><clade><branch_length>0.069042</branch_length><color><red>130</red><green>131</green><blue>68</blue></color><clade><name>CMJ84_00855</name><branch_length>0.149476</branch_length><color><red>130</red><green>131</green><blue>68</blue></color><taxonomy><scientific_name>Planctomycetes</scientific_name><common_name>unclassified-Planctomycetes (CMJ84)</common_name><synonym>T_pdut</synonym></taxonomy><sequence><symbol>MIC3</symbol><name>unclassified-Planctomycetes (CMJ84) (Planctomycetes) || bmcType=MIC3 (main)  || 195aa || [A0A2D6HAJ2]  pduT-like || drab</name><annotation><desc>pduT-like || bestHMM=Ts_drab</desc></annotation></sequence></clade><clade><name>CMJ86_01690</name><branch_length>0.22079</branch_length><color><red>130</red><green>131</green><blue>68</blue></color><taxonomy><scientific_name>Planctomycetes</scientific_name><common_name>unclassified-Planctomycetes (CMJ86)</common_name><synonym>T_pdut</synonym></taxonomy><sequence><symbol>MIC3</symbol><name>unclassified-Planctomycetes (CMJ86) (Planctomycetes) || bmcType=MIC3 (main)  || 198aa || [A0A2D5XLP6]  pduT-like || drab</name><annotation><desc>pduT-like || bestHMM=Ts_drab</desc></annotation></sequence></clade></clade></clade></clade></clade></clade></clade><clade><branch_length>0.065471</branch_length><color><red>165</red><green>163</green><blue>145</blue></color><clade><branch_length>0.129338</branch_length><color><red>130</red><green>131</green><blue>68</blue></color><clade><name>A2W00_06470</name><branch_length>0.473916</branch_length><color><red>130</red><green>131</green><blue>68</blue></color><taxonomy><scientific_name>Candidatus Eisenbacteria</scientific_name><common_name>Ca.Eisenbacteria RBG_16_71_46</common_name><synonym>T_pdut</synonym></taxonomy><sequence><symbol>MIC7</symbol><name>Ca.Eisenbacteria RBG_16_71_46 (Candidatus Eisenbacteria) || bmcType=MIC7 (main)  || 182aa || [A0A1F5RL99]  pduT-like || drab</name><annotation><desc>2seqs_id80 || pduT-like || bestHMM=Ts_drab</desc></annotation></sequence></clade><clade><branch_length>0.070407</branch_length><color><red>130</red><green>131</green><blue>68</blue></color><clade><name>AMJ93_01215</name><branch_length>0.181555</branch_length><color><red>130</red><green>131</green><blue>68</blue></color><taxonomy><scientific_name>Chloroflexi</scientific_name><common_name>unclassified-Anaerolineae SM23_84</common_name><synonym>T_pdut</synonym></taxonomy><sequence><symbol>SPU3</symbol><name>unclassified-Anaerolineae SM23_84 (Chloroflexi) || bmcType=SPU3 (main)  || 182aa || [A0A0S8KT76]   || drab</name><annotation><desc> || bestHMM=Ts_drab</desc></annotation></sequence></clade><clade><name>BWY10_02647</name><branch_length>0.459961</branch_length><color><red>130</red><green>131</green><blue>68</blue></color><taxonomy><scientific_name>Chloroflexi</scientific_name><common_name>unclassified-Chloroflexi ADurb.Bin180</common_name><synonym>T_pdut</synonym></taxonomy><sequence><symbol>UA</symbol><name>unclassified-Chloroflexi ADurb.Bin180 (Chloroflexi) || bmcType=UA (sat) (omitted) || 183aa || [A0A1V5Y811]  pduT-like || drab</name><annotation><desc>pduT-like || bestHMM=Ts_drab</desc></annotation></sequence></clade></clade></clade><clade><branch_length>0.104001</branch_length><color><red>165</red><green>163</green><blue>145</blue></color><clade><branch_length>0.071077</branch_length><color><red>95</red><green>158</green><blue>143</blue></color><clade><branch_length>0.115945</branch_length><color><red>95</red><green>158</green><blue>143</blue></color><clade><name>A2284_18740</name><branch_length>0.443475</branch_length><color><red>95</red><green>158</green><blue>143</blue></color><taxonomy><scientific_name>Proteobacteria</scientific_name><common_name>unclassified-Deltaproteobacteria RIFOXYA12_FULL_61_11</common_name><synonym>T_pdut</synonym></taxonomy><sequence><symbol>HO</symbol><name>unclassified-Deltaproteobacteria RIFOXYA12_FULL_61_11 (Proteobacteria) || bmcType=HO (sat)  || 182aa || [A0A1F9LQ97]  pduT-like || dullTeal</name><annotation><desc>pduT-like || bestHMM=Ts_dullTeal</desc></annotation></sequence></clade><clade><name>AUK47_02915</name><branch_length>0.583985</branch_length><color><red>95</red><green>158</green><blue>143</blue></color><taxonomy><scientific_name>Proteobacteria</scientific_name><common_name>unclassified-Deltaproteobacteria CG2_30_63_29</common_name><synonym>T_pdut</synonym></taxonomy><sequence><symbol>HO</symbol><name>unclassified-Deltaproteobacteria CG2_30_63_29 (Proteobacteria) || bmcType=HO (sat)  || 186aa || [A0A1J5EH57]  pduT-like || dullTeal</name><annotation><desc>2seqs_id98 || 2seqs_id80 || pduT-like || bestHMM=Ts_dullTeal</desc></annotation></sequence></clade></clade><clade><branch_length>0.050868</branch_length><color><red>95</red><green>158</green><blue>143</blue></color><clade><branch_length>0.172184</branch_length><color><red>95</red><green>158</green><blue>143</blue></color><clade><name>A3I09_03770</name><branch_length>0.207005</branch_length><color><red>95</red><green>158</green><blue>143</blue></color><taxonomy><scientific_name>Proteobacteria</scientific_name><common_name>unclassified-Deltaproteobacteria RIFCSPLOWO2_02_FULL_47_10</common_name><synonym>T_pdut</synonym></taxonomy><sequence><symbol>SPU5</symbol><name>unclassified-Deltaproteobacteria RIFCSPLOWO2_02_FULL_47_10 (Proteobacteria) || bmcType=SPU5 (main)  || 184aa || [A0A1F9HXW0]  pduT-like || dullTeal</name><annotation><desc>pduT-like || bestHMM=Ts_dullTeal</desc></annotation></sequence></clade><clade><branch_length>0.13879</branch_length><color><red>95</red><green>158</green><blue>143</blue></color><clade><name>A2X86_14125</name><branch_length>0.196088</branch_length><color><red>95</red><green>158</green><blue>143</blue></color><taxonomy><scientific_name>Proteobacteria</scientific_name><common_name>unclassified-Bdellovibrionales GWA2_49_15</common_name><synonym>T_pdut</synonym></taxonomy><sequence><symbol>SPU5</symbol><name>unclassified-Bdellovibrionales GWA2_49_15 (Proteobacteria) || bmcType=SPU5 (main)  || 186aa || [A0A1F3SRF5]  pduT-like || dullTeal</name><annotation><desc>2seqs_id98 || 2seqs_id80 || pduT-like || bestHMM=Ts_dullTeal</desc></annotation></sequence></clade><clade><branch_length>0.041961</branch_length><color><red>95</red><green>158</green><blue>143</blue></color><clade><branch_length>0.070411</branch_length><color><red>95</red><green>158</green><blue>143</blue></color><clade><name>ACD_62C00094G0004</name><branch_length>0.255645</branch_length><color><red>95</red><green>158</green><blue>143</blue></color><taxonomy><scientific_name>unclassified_metagenomic</scientific_name><common_name>unclassified-metagenomic (ACD_62C00094G)</common_name><synonym>T_pdut</synonym></taxonomy><sequence><symbol>incomplete</symbol><name>unclassified-metagenomic (ACD_62C00094G) (unclassified_metagenomic) || bmcType=incomplete (sat) (omitted) || 185aa || [K2A7H3]  pduT-like || dullTeal</name><annotation><desc>pduT-like || bestHMM=Ts_dullTeal</desc></annotation></sequence></clade><clade><name>CL889_00090</name><branch_length>0.400594</branch_length><color><red>95</red><green>158</green><blue>143</blue></color><taxonomy><scientific_name>Chloroflexi</scientific_name><common_name>unclassified-Dehalococcoidia (CL889)</common_name><synonym>T_pdut</synonym></taxonomy><sequence><symbol>SPU5</symbol><name>unclassified-Dehalococcoidia (CL889) (Chloroflexi) || bmcType=SPU5 (main)  || 186aa || [A0A2E9F077]  pduT-like || dullTeal</name><annotation><desc>pduT-like || bestHMM=Ts_dullTeal</desc></annotation></sequence></clade></clade><clade><branch_length>0.06357</branch_length><color><red>95</red><green>158</green><blue>143</blue></color><clade><name>A3C55_04390</name><branch_length>0.240223</branch_length><color><red>95</red><green>158</green><blue>143</blue></color><taxonomy><scientific_name>Proteobacteria</scientific_name><common_name>unclassified-Gammaproteobacteria RIFCSPHIGHO2_02_FULL_42_13</common_name><synonym>T_pdut</synonym></taxonomy><sequence><symbol>SPU5</symbol><name>unclassified-Gammaproteobacteria RIFCSPHIGHO2_02_FULL_42_13 (Proteobacteria) || bmcType=SPU5 (main)  || 185aa || [A0A1G0F799]  pduT-like || dullTeal</name><annotation><desc>pduT-like || bestHMM=Ts_dullTeal</desc></annotation></sequence></clade><clade><branch_length>0.067335</branch_length><color><red>95</red><green>158</green><blue>143</blue></color><clade><name>A2X78_03625</name><branch_length>0.178847</branch_length><color><red>95</red><green>158</green><blue>143</blue></color><taxonomy><scientific_name>Proteobacteria</scientific_name><common_name>unclassified-Gammaproteobacteria GWE2_37_16</common_name><synonym>T_pdut</synonym></taxonomy><sequence><symbol>SPU5</symbol><name>unclassified-Gammaproteobacteria GWE2_37_16 (Proteobacteria) || bmcType=SPU5 (main)  || 185aa || [A0A1G0E5U1]  pduT-like || dullTeal</name><annotation><desc>pduT-like || bestHMM=Ts_dullTeal</desc></annotation></sequence></clade><clade><name>ACD_21C00205G0003</name><branch_length>0.122335</branch_length><color><red>95</red><green>158</green><blue>143</blue></color><taxonomy><scientific_name>unclassified_metagenomic</scientific_name><common_name>unclassified-metagenomic (ACD_21C00205G)</common_name><synonym>T_pdut</synonym></taxonomy><sequence><symbol>incomplete</symbol><name>unclassified-metagenomic (ACD_21C00205G) (unclassified_metagenomic) || bmcType=incomplete (sat) (omitted) || 201aa || [K2D6J2]  pduT-like || dullTeal</name><annotation><desc>pduT-like || bestHMM=Ts_dullTeal</desc></annotation></sequence></clade></clade></clade></clade></clade></clade><clade><branch_length>0.075587</branch_length><color><red>95</red><green>158</green><blue>143</blue></color><clade><name>DD435_11705</name><branch_length>0.328319</branch_length><color><red>95</red><green>158</green><blue>143</blue></color><taxonomy><scientific_name>Cyanobacteria</scientific_name><common_name>unclassified-Cyanobacteria UBA8530</common_name><synonym>T_pdut</synonym></taxonomy><sequence><symbol>SPU3</symbol><name>unclassified-Cyanobacteria UBA8530 (Cyanobacteria) || bmcType=SPU3 (main)  || 182aa || [A0A355UU87]  pduT-like || dullTeal</name><annotation><desc>pduT-like || bestHMM=Ts_dullTeal</desc></annotation></sequence></clade><clade><branch_length>0.442963</branch_length><color><red>238</red><green>220</green><blue>91</blue></color><clade><branch_length>0.151491</branch_length><color><red>238</red><green>220</green><blue>91</blue></color><clade><branch_length>0.089986</branch_length><color><red>238</red><green>220</green><blue>91</blue></color><clade><name>AMS17_12330</name><branch_length>0.087198</branch_length><color><red>238</red><green>220</green><blue>91</blue></color><taxonomy><scientific_name>Spirochaetes</scientific_name><common_name>unclassified-Spirochaetes DG_61</common_name><synonym>T_pdut</synonym></taxonomy><sequence><symbol>SPU2</symbol><name>unclassified-Spirochaetes DG_61 (Spirochaetes) || bmcType=SPU2 (sat)  || 183aa || [A0A0S7ZH86]  pduT-like || dullYellow</name><annotation><desc>pduT-like || bestHMM=Ts_dullYellow_SPU2</desc></annotation></sequence></clade><clade><name>AMS17_14215</name><branch_length>0.248826</branch_length><color><red>238</red><green>220</green><blue>91</blue></color><taxonomy><scientific_name>Spirochaetes</scientific_name><common_name>unclassified-Spirochaetes DG_61</common_name><synonym>T_pdut</synonym></taxonomy><sequence><symbol>SPU2</symbol><name>unclassified-Spirochaetes DG_61 (Spirochaetes) || bmcType=SPU2 (main)  || 183aa || [A0A0S7ZER1]  pduT-like || dullYellow</name><annotation><desc>pduT-like || bestHMM=Ts_dullYellow_SPU2</desc></annotation></sequence></clade></clade><clade><branch_length>0.08955</branch_length><color><red>238</red><green>220</green><blue>91</blue></color><clade><name>BWY41_01987</name><branch_length>0.1742</branch_length><color><red>238</red><green>220</green><blue>91</blue></color><taxonomy><scientific_name>Candidatus Atribacteria</scientific_name><common_name>Ca.Atribacteria ADurb.Bin276</common_name><synonym>T_pdut</synonym></taxonomy><sequence><symbol>SPU2</symbol><name>Ca.Atribacteria ADurb.Bin276 (Candidatus Atribacteria) || bmcType=SPU2 (main)  || 184aa || [A0A1V5SKV5]  pduT-like || dullYellow</name><annotation><desc>2seqs_id80 || pduT-like || bestHMM=Ts_dullYellow_SPU2</desc></annotation></sequence></clade><clade><branch_length>0.04554</branch_length><color><red>238</red><green>220</green><blue>91</blue></color><clade><name>S06H3_15465</name><branch_length>0.040679</branch_length><color><red>238</red><green>220</green><blue>91</blue></color><taxonomy><scientific_name>unclassified_metagenomic</scientific_name><common_name>unclassified-marine-sediment (S06H3)</common_name><synonym>T_pdut</synonym></taxonomy><sequence><symbol>fragmented</symbol><name>unclassified-marine-sediment (S06H3) (unclassified_metagenomic) || bmcType=fragmented (sat) (omitted) || 184aa || [X1M6N8]  pduT-like || dullYellow</name><annotation><desc>20seqs_id80 || pduT-like || bestHMM=Ts_dullYellow_SPU2</desc></annotation></sequence></clade><clade><name>AUK42_07660</name><branch_length>0.061086</branch_length><color><red>238</red><green>220</green><blue>91</blue></color><taxonomy><scientific_name>Candidatus Atribacteria</scientific_name><common_name>Ca.Atribacteria CG2_30_33_13</common_name><synonym>T_pdut</synonym></taxonomy><sequence><symbol>SPU2</symbol><name>Ca.Atribacteria CG2_30_33_13 (Candidatus Atribacteria) || bmcType=SPU2 (main)  || 184aa || [A0A1J5GE36]  pduT-like || dullYellow</name><annotation><desc>4seqs_id98 || 20seqs_id80 || pduT-like || bestHMM=Ts_dullYellow_SPU2</desc></annotation></sequence></clade></clade></clade></clade><clade><branch_length>0.163227</branch_length><color><red>238</red><green>220</green><blue>91</blue></color><clade><name>CVT98_01065</name><branch_length>0.16216</branch_length><color><red>238</red><green>220</green><blue>91</blue></color><taxonomy><scientific_name>Bacteroidetes</scientific_name><common_name>unclassified-Bacteroidetes HGW-Bacteroidetes-15</common_name><synonym>T_pdut</synonym></taxonomy><sequence><symbol>SPU2</symbol><name>unclassified-Bacteroidetes HGW-Bacteroidetes-15 (Bacteroidetes) || bmcType=SPU2 (main)  || 188aa || [A0A2N2ZAK8]  pduT-like || dullYellow</name><annotation><desc>pduT-like || bestHMM=Ts_dullYellow_SPU2</desc></annotation></sequence></clade><clade><branch_length>0.057493</branch_length><color><red>238</red><green>220</green><blue>91</blue></color><clade><branch_length>0.016183</branch_length><color><red>238</red><green>220</green><blue>91</blue></color><clade><name>A2W85_16745</name><branch_length>0.224376</branch_length><color><red>238</red><green>220</green><blue>91</blue></color><taxonomy><scientific_name>Bacteroidetes</scientific_name><common_name>unclassified-Bacteroidetes GWF2_41_31</common_name><synonym>T_pdut</synonym></taxonomy><sequence><symbol>SPU2</symbol><name>unclassified-Bacteroidetes GWF2_41_31 (Bacteroidetes) || bmcType=SPU2 (main)  || 186aa || [A0A1F3M9T6]  pduT-like || dullYellow</name><annotation><desc>4seqs_id98 || 6seqs_id80 || pduT-like || bestHMM=Ts_dullYellow_SPU2</desc></annotation></sequence></clade><clade><name>DEH02_10100</name><branch_length>0.097016</branch_length><color><red>238</red><green>220</green><blue>91</blue></color><taxonomy><scientific_name>Bacteroidetes</scientific_name><common_name>unclassified-Bacteroidales (DEH02)</common_name><synonym>T_pdut</synonym></taxonomy><sequence><symbol>SPU2</symbol><name>unclassified-Bacteroidales (DEH02) (Bacteroidetes) || bmcType=SPU2 (main)  || 184aa || [A0A359CYD7]  pduT-like || dullYellow</name><annotation><desc>2seqs_id98 || 2seqs_id80 || pduT-like || bestHMM=Ts_dullYellow_SPU2</desc></annotation></sequence></clade></clade><clade><branch_length>0.026119</branch_length><color><red>238</red><green>220</green><blue>91</blue></color><clade><name>COX07_07170</name><branch_length>0.086031</branch_length><color><red>238</red><green>220</green><blue>91</blue></color><taxonomy><scientific_name>Bacteroidetes</scientific_name><common_name>unclassified-Bacteroidetes CG23_combo_of_CG06-09_8_20_14_all_32_9</common_name><synonym>T_pdut</synonym></taxonomy><sequence><symbol>SPU2</symbol><name>unclassified-Bacteroidetes CG23_combo_of_CG06-09_8_20_14_all_32_9 (Bacteroidetes) || bmcType=SPU2 (sat)  || 193aa || [A0A2H0B908]  pduT-like || dullYellow</name><annotation><desc>pduT-like || bestHMM=Ts_dullYellow_SPU2</desc></annotation></sequence></clade><clade><branch_length>0.031771</branch_length><color><red>238</red><green>220</green><blue>91</blue></color><clade><branch_length>0.045856</branch_length><color><red>238</red><green>220</green><blue>91</blue></color><clade><name>A2033_14455</name><branch_length>0.082562</branch_length><color><red>238</red><green>220</green><blue>91</blue></color><taxonomy><scientific_name>Bacteroidetes</scientific_name><common_name>unclassified-Bacteroidetes GWA2_31_9</common_name><synonym>T_pdut</synonym></taxonomy><sequence><symbol>SPU2</symbol><name>unclassified-Bacteroidetes GWA2_31_9 (Bacteroidetes) || bmcType=SPU2 (main)  || 183aa || [A0A1F3BU94]  pduT-like || dullYellow</name><annotation><desc>pduT-like || bestHMM=Ts_dullYellow_SPU2</desc></annotation></sequence></clade><clade><name>A2X08_06225</name><branch_length>0.097778</branch_length><color><red>238</red><green>220</green><blue>91</blue></color><taxonomy><scientific_name>Bacteroidetes</scientific_name><common_name>unclassified-Bacteroidetes GWA2_32_17</common_name><synonym>T_pdut</synonym></taxonomy><sequence><symbol>SPU2</symbol><name>unclassified-Bacteroidetes GWA2_32_17 (Bacteroidetes) || bmcType=SPU2 (main)  || 183aa || [A0A1F3D267]  pduT-like || dullYellow</name><annotation><desc>4seqs_id80 || pduT-like || bestHMM=Ts_dullYellow_SPU2</desc></annotation></sequence></clade></clade><clade><branch_length>0.077644</branch_length><color><red>238</red><green>220</green><blue>91</blue></color><clade><name>A2W98_02440</name><branch_length>0.081833</branch_length><color><red>238</red><green>220</green><blue>91</blue></color><taxonomy><scientific_name>Bacteroidetes</scientific_name><common_name>unclassified-Bacteroidetes GWF2_33_38</common_name><synonym>T_pdut</synonym></taxonomy><sequence><symbol>SPU2</symbol><name>unclassified-Bacteroidetes GWF2_33_38 (Bacteroidetes) || bmcType=SPU2 (main)  || 184aa || [A0A1F3K5K9]  pduT-like || dullYellow</name><annotation><desc>2seqs_id98 || 2seqs_id80 || pduT-like || bestHMM=Ts_dullYellow_SPU2</desc></annotation></sequence></clade><clade><name>C0596_03015</name><branch_length>0.390335</branch_length><color><red>238</red><green>220</green><blue>91</blue></color><taxonomy><scientific_name>Bacteroidetes</scientific_name><common_name>unclassified-Marinilabiliales (C0596)</common_name><synonym>T_pdut</synonym></taxonomy><sequence><symbol>SPU2</symbol><name>unclassified-Marinilabiliales (C0596) (Bacteroidetes) || bmcType=SPU2 (main)  || 191aa || [A0A2N5YZM1]  pduT-like || dullYellow</name><annotation><desc>pduT-like || bestHMM=Ts_dullYellow_SPU2</desc></annotation></sequence></clade></clade></clade></clade></clade></clade></clade></clade></clade></clade><clade><branch_length>0.027822</branch_length><color><red>165</red><green>163</green><blue>145</blue></color><clade><name>A2161_09200</name><branch_length>0.465882</branch_length><color><red>95</red><green>158</green><blue>143</blue></color><taxonomy><scientific_name>Schekmanbacteria</scientific_name><common_name>Ca.Schekmanbacteria RBG_13_48_7</common_name><synonym>T_pdut</synonym></taxonomy><sequence><symbol>incomplete</symbol><name>Ca.Schekmanbacteria RBG_13_48_7 (Schekmanbacteria) || bmcType=incomplete (sat) (omitted) || 187aa || [A0A1F7RN85]   || dullTeal</name><annotation><desc> || bestHMM=Ts_dullTeal</desc></annotation></sequence></clade><clade><branch_length>0.083822</branch_length><color><red>165</red><green>163</green><blue>145</blue></color><clade><branch_length>0.078317</branch_length><color><red>154</red><green>48</green><blue>1</blue></color><clade><name>Hoch_5812</name><branch_length>0.80883</branch_length><color><red>154</red><green>48</green><blue>1</blue></color><taxonomy><scientific_name>Proteobacteria</scientific_name><common_name>Haliangium DSM 14365</common_name><synonym>T_pdut</synonym></taxonomy><sequence><symbol>HO</symbol><name>Haliangium DSM 14365 (Proteobacteria) || bmcType=HO (main)  || 205aa || [D0LHE3] 5DIH HO-T1 || auburn</name><annotation><desc>HO-T1 || bestHMM=Ts_auburn_HO</desc></annotation></sequence></clade><clade><branch_length>0.16844</branch_length><color><red>154</red><green>48</green><blue>1</blue></color><clade><name>A3B70_07185</name><branch_length>0.257878</branch_length><color><red>154</red><green>48</green><blue>1</blue></color><taxonomy><scientific_name>Proteobacteria</scientific_name><common_name>unclassified-Deltaproteobacteria RIFCSPHIGHO2_02_FULL_40_11</common_name><synonym>T_pdut</synonym></taxonomy><sequence><symbol>HO</symbol><name>unclassified-Deltaproteobacteria RIFCSPHIGHO2_02_FULL_40_11 (Proteobacteria) || bmcType=HO (main)  || 184aa || [A0A1F9F2A8]  pduT-like || auburn</name><annotation><desc>pduT-like || bestHMM=Ts_auburn_HO</desc></annotation></sequence></clade><clade><name>A3D19_03190</name><branch_length>0.144446</branch_length><color><red>154</red><green>48</green><blue>1</blue></color><taxonomy><scientific_name>Proteobacteria</scientific_name><common_name>unclassified-Deltaproteobacteria RIFCSPHIGHO2_02_FULL_38_15</common_name><synonym>T_pdut</synonym></taxonomy><sequence><symbol>HO</symbol><name>unclassified-Deltaproteobacteria RIFCSPHIGHO2_02_FULL_38_15 (Proteobacteria) || bmcType=HO (main)  || 183aa || [A0A1F9E4B7]  pduT-like || auburn</name><annotation><desc>2seqs_id98 || 2seqs_id80 || pduT-like || bestHMM=Ts_auburn_HO</desc></annotation></sequence></clade></clade></clade><clade><branch_length>0.096023</branch_length><color><red>165</red><green>163</green><blue>145</blue></color><clade><branch_length>0.060574</branch_length><color><red>165</red><green>163</green><blue>145</blue></color><clade><branch_length>0.083015</branch_length><color><red>165</red><green>163</green><blue>145</blue></color><clade><branch_length>0.191649</branch_length><color><red>165</red><green>163</green><blue>145</blue></color><clade><name>DB31_6364</name><branch_length>0.217535</branch_length><color><red>165</red><green>163</green><blue>145</blue></color><taxonomy><scientific_name>Proteobacteria</scientific_name><common_name>Hyalangium DSM 14724</common_name><synonym>T_pdut</synonym></taxonomy><sequence><symbol>HO</symbol><name>Hyalangium DSM 14724 (Proteobacteria) || bmcType=HO (main)  || 188aa || [A0A085WNX6]  pduT-like || cement</name><annotation><desc>pduT-like || bestHMM=Ts_cement</desc></annotation></sequence></clade><clade><name>DI536_36005</name><branch_length>0.300635</branch_length><color><red>165</red><green>163</green><blue>145</blue></color><taxonomy><scientific_name>Proteobacteria</scientific_name><common_name>Archangium gephyra</common_name><synonym>T_pdut</synonym></taxonomy><sequence><symbol>HO</symbol><name>Archangium gephyra (Proteobacteria) || bmcType=HO (sat)  || 188aa || [A0A2W5SVI9]  pduT-like || cement</name><annotation><desc>pduT-like || bestHMM=Ts_cement</desc></annotation></sequence></clade></clade><clade><branch_length>0.148052</branch_length><color><red>165</red><green>163</green><blue>145</blue></color><clade><name>CSB49_01755</name><branch_length>0.382428</branch_length><color><red>165</red><green>163</green><blue>145</blue></color><taxonomy><scientific_name>Proteobacteria</scientific_name><common_name>unclassified-Proteobacteria (CSB49)</common_name><synonym>T_pdut</synonym></taxonomy><sequence><symbol>HO</symbol><name>unclassified-Proteobacteria (CSB49) (Proteobacteria) || bmcType=HO (main)  || 193aa || [A0A2G6CPJ3]  pduT-like || cement</name><annotation><desc>pduT-like || 2loci_inTaxon || bestHMM=Ts_cement</desc></annotation></sequence></clade><clade><name>A2284_13760</name><branch_length>0.631146</branch_length><color><red>165</red><green>163</green><blue>145</blue></color><taxonomy><scientific_name>Proteobacteria</scientific_name><common_name>unclassified-Deltaproteobacteria RIFOXYA12_FULL_61_11</common_name><synonym>T_pdut</synonym></taxonomy><sequence><symbol>HO</symbol><name>unclassified-Deltaproteobacteria RIFOXYA12_FULL_61_11 (Proteobacteria) || bmcType=HO (main)  || 187aa || [A0A1F9LYK6]  pduT-like || cement</name><annotation><desc>pduT-like || bestHMM=Ts_cement</desc></annotation></sequence></clade></clade></clade><clade><branch_length>0.042872</branch_length><color><red>165</red><green>163</green><blue>145</blue></color><clade><branch_length>0.351684</branch_length><color><red>165</red><green>163</green><blue>145</blue></color><clade><name>CMP23_08645</name><branch_length>0.131491</branch_length><color><red>165</red><green>163</green><blue>145</blue></color><taxonomy><scientific_name>Proteobacteria</scientific_name><common_name>unclassified-Rickettsiales (CMP23)</common_name><synonym>T_pdut</synonym></taxonomy><sequence><symbol>HO</symbol><name>unclassified-Rickettsiales (CMP23) (Proteobacteria) || bmcType=HO (main)  || 187aa || [A0A2E6ENK6]  pduT-like || cement</name><annotation><desc>pduT-like || bestHMM=Ts_cement</desc></annotation></sequence></clade><clade><name>CL928_09285</name><branch_length>0.237192</branch_length><color><red>165</red><green>163</green><blue>145</blue></color><taxonomy><scientific_name>Proteobacteria</scientific_name><common_name>unclassified-Deltaproteobacteria (CL928)</common_name><synonym>T_pdut</synonym></taxonomy><sequence><symbol>HO</symbol><name>unclassified-Deltaproteobacteria (CL928) (Proteobacteria) || bmcType=HO (main)  || 187aa || [A0A2E7MC28]  pduT-like || cement</name><annotation><desc>pduT-like || bestHMM=Ts_cement</desc></annotation></sequence></clade></clade><clade><branch_length>0.05382</branch_length><color><red>165</red><green>163</green><blue>145</blue></color><clade><branch_length>0.052783</branch_length><color><red>165</red><green>163</green><blue>145</blue></color><clade><branch_length>1.083204</branch_length><color><red>165</red><green>163</green><blue>145</blue></color><clade><name>CMH58_03575</name><branch_length>0.124565</branch_length><color><red>165</red><green>163</green><blue>145</blue></color><taxonomy><scientific_name>Proteobacteria</scientific_name><common_name>unclassified-Myxococcales (CMH58)</common_name><synonym>T_pdut</synonym></taxonomy><sequence><symbol>HO</symbol><name>unclassified-Myxococcales (CMH58) (Proteobacteria) || bmcType=HO (main)  || 198aa || [A0A2E4WZP3]  pduT-like || cement</name><annotation><desc>3seqs_id98 || 3seqs_id80 || pduT-like || bestHMM=Ts_cement</desc></annotation></sequence></clade><clade><name>CMH55_02380</name><branch_length>0.141883</branch_length><color><red>165</red><green>163</green><blue>145</blue></color><taxonomy><scientific_name>Proteobacteria</scientific_name><common_name>unclassified-Myxococcales (CMH55)</common_name><synonym>T_pdut</synonym></taxonomy><sequence><symbol>HO</symbol><name>unclassified-Myxococcales (CMH55) (Proteobacteria) || bmcType=HO (main)  || 198aa || [A0A2E7BRG1]  pduT-like || cement</name><annotation><desc>pduT-like || bestHMM=Ts_cement</desc></annotation></sequence></clade></clade><clade><branch_length>0.340305</branch_length><color><red>165</red><green>163</green><blue>145</blue></color><clade><name>CL930_11975</name><branch_length>0.442549</branch_length><color><red>165</red><green>163</green><blue>145</blue></color><taxonomy><scientific_name>Proteobacteria</scientific_name><common_name>unclassified-Deltaproteobacteria (CL930)</common_name><synonym>T_pdut</synonym></taxonomy><sequence><symbol>HO</symbol><name>unclassified-Deltaproteobacteria (CL930) (Proteobacteria) || bmcType=HO (main)  || 203aa || [A0A2E2NT31]  pduT-like || cement</name><annotation><desc>pduT-like || bestHMM=Ts_cement</desc></annotation></sequence></clade><clade><name>CL916_04150</name><branch_length>0.536205</branch_length><color><red>165</red><green>163</green><blue>145</blue></color><taxonomy><scientific_name>Proteobacteria</scientific_name><common_name>unclassified-Deltaproteobacteria (CL916)</common_name><synonym>T_pdut</synonym></taxonomy><sequence><symbol>HO</symbol><name>unclassified-Deltaproteobacteria (CL916) (Proteobacteria) || bmcType=HO (main)  || 190aa || [A0A2D4SMQ0]  pduT-like || cement</name><annotation><desc>pduT-like || bestHMM=Ts_cement</desc></annotation></sequence></clade></clade></clade><clade><branch_length>0.068213</branch_length><color><red>165</red><green>163</green><blue>145</blue></color><clade><branch_length>0.050353</branch_length><color><red>165</red><green>163</green><blue>145</blue></color><clade><name>BWX66_02018</name><branch_length>0.636928</branch_length><color><red>165</red><green>163</green><blue>145</blue></color><taxonomy><scientific_name>Proteobacteria</scientific_name><common_name>unclassified-Deltaproteobacteria ADurb.Bin058</common_name><synonym>T_pdut</synonym></taxonomy><sequence><symbol>HO</symbol><name>unclassified-Deltaproteobacteria ADurb.Bin058 (Proteobacteria) || bmcType=HO (sat)  || 199aa || [A0A1V6H4U5]  pduT-like || cement</name><annotation><desc>pduT-like || bestHMM=Ts_cement</desc></annotation></sequence></clade><clade><name>AUK47_22035</name><branch_length>0.655397</branch_length><color><red>165</red><green>163</green><blue>145</blue></color><taxonomy><scientific_name>Proteobacteria</scientific_name><common_name>unclassified-Deltaproteobacteria CG2_30_63_29</common_name><synonym>T_pdut</synonym></taxonomy><sequence><symbol>HO</symbol><name>unclassified-Deltaproteobacteria CG2_30_63_29 (Proteobacteria) || bmcType=HO (main)  || 204aa || [A0A1J5D767]  pduT-like || cement</name><annotation><desc>2seqs_id98 || 2seqs_id80 || pduT-like || bestHMM=Ts_cement</desc></annotation></sequence></clade></clade><clade><branch_length>0.055978</branch_length><color><red>165</red><green>163</green><blue>145</blue></color><clade><branch_length>0.252041</branch_length><color><red>165</red><green>163</green><blue>145</blue></color><clade><name>CMH54_14650</name><branch_length>0.770944</branch_length><color><red>165</red><green>163</green><blue>145</blue></color><taxonomy><scientific_name>Proteobacteria</scientific_name><common_name>unclassified-Myxococcales (CMH54)</common_name><synonym>T_pdut</synonym></taxonomy><sequence><symbol>HO</symbol><name>unclassified-Myxococcales (CMH54) (Proteobacteria) || bmcType=HO (main)  || 183aa || [A0A2E8S2V2]  pduT-like || cement</name><annotation><desc>pduT-like || bestHMM=Ts_cement</desc></annotation></sequence></clade><clade><name>DC049_01145</name><branch_length>1.55213</branch_length><color><red>165</red><green>163</green><blue>145</blue></color><taxonomy><scientific_name>Spirochaetes</scientific_name><common_name>unclassified-Spirochaetia (DC049)</common_name><synonym>T_pdut</synonym></taxonomy><sequence><symbol>FRAG2</symbol><name>unclassified-Spirochaetia (DC049) (Spirochaetes) || bmcType=FRAG2 (sat)  || 179aa || [A0A352VU71]  pduT-like || cement</name><annotation><desc>pduT-like || bestHMM=Ts_cement</desc></annotation></sequence></clade></clade><clade><branch_length>0.024957</branch_length><color><red>165</red><green>163</green><blue>145</blue></color><clade><name>CMH56_16420</name><branch_length>0.70415</branch_length><color><red>165</red><green>163</green><blue>145</blue></color><taxonomy><scientific_name>Proteobacteria</scientific_name><common_name>unclassified-Myxococcales (CMH56)</common_name><synonym>T_pdut</synonym></taxonomy><sequence><symbol>HO</symbol><name>unclassified-Myxococcales (CMH56) (Proteobacteria) || bmcType=HO (main)  || 185aa || [A0A2E6VWJ3]  pduT-like || cement</name><annotation><desc>pduT-like || bestHMM=Ts_cement</desc></annotation></sequence></clade><clade><branch_length>0.462077</branch_length><color><red>165</red><green>163</green><blue>145</blue></color><clade><name>A2289_17520</name><branch_length>0.263302</branch_length><color><red>165</red><green>163</green><blue>145</blue></color><taxonomy><scientific_name>Proteobacteria</scientific_name><common_name>unclassified-Deltaproteobacteria RIFOXYA12_FULL_58_15</common_name><synonym>T_pdut</synonym></taxonomy><sequence><symbol>HO</symbol><name>unclassified-Deltaproteobacteria RIFOXYA12_FULL_58_15 (Proteobacteria) || bmcType=HO (main)  || 205aa || [A0A1F9KIK4]  pduT-like || cement</name><annotation><desc>2seqs_id98 || 2seqs_id80 || pduT-like || 2loci_inTaxon || bestHMM=Ts_cement</desc></annotation></sequence></clade><clade><name>CMH60_03555</name><branch_length>0.403999</branch_length><color><red>165</red><green>163</green><blue>145</blue></color><taxonomy><scientific_name>Proteobacteria</scientific_name><common_name>unclassified-Myxococcales (CMH60)</common_name><synonym>T_pdut</synonym></taxonomy><sequence><symbol>incomplete</symbol><name>unclassified-Myxococcales (CMH60) (Proteobacteria) || bmcType=incomplete (sat) (omitted) || 194aa || [A0A2E6DHZ9]  pduT-like || cement</name><annotation><desc>pduT-like || bestHMM=Ts_cement</desc></annotation></sequence></clade></clade></clade></clade></clade></clade></clade></clade><clade><branch_length>0.027879</branch_length><color><red>165</red><green>163</green><blue>145</blue></color><clade><name>A3F16_00160</name><branch_length>0.577553</branch_length><color><red>165</red><green>163</green><blue>145</blue></color><taxonomy><scientific_name>Proteobacteria</scientific_name><common_name>unclassified-Deltaproteobacteria RIFCSPHIGHO2_12_FULL_43_9</common_name><synonym>T_pdut</synonym></taxonomy><sequence><symbol>HO</symbol><name>unclassified-Deltaproteobacteria RIFCSPHIGHO2_12_FULL_43_9 (Proteobacteria) || bmcType=HO (main)  || 191aa || [A0A1F9GVN3]  pduT-like || cement</name><annotation><desc>pduT-like || bestHMM=Ts_cement</desc></annotation></sequence></clade><clade><branch_length>0.091469</branch_length><color><red>165</red><green>163</green><blue>145</blue></color><clade><name>CMH52_06610</name><branch_length>0.641251</branch_length><color><red>165</red><green>163</green><blue>145</blue></color><taxonomy><scientific_name>Proteobacteria</scientific_name><common_name>unclassified-Myxococcales (CMH52)</common_name><synonym>T_pdut</synonym></taxonomy><sequence><symbol>HO</symbol><name>unclassified-Myxococcales (CMH52) (Proteobacteria) || bmcType=HO (main)  || 185aa || [A0A2F0APW1]  pduT-like || cement</name><annotation><desc>pduT-like || bestHMM=Ts_cement</desc></annotation></sequence></clade><clade><branch_length>0.173045</branch_length><color><red>165</red><green>163</green><blue>145</blue></color><clade><branch_length>0.335759</branch_length><color><red>118</red><green>153</green><blue>88</blue></color><clade><name>BWX68_02294</name><branch_length>0.304825</branch_length><color><red>118</red><green>153</green><blue>88</blue></color><taxonomy><scientific_name>Verrucomicrobia</scientific_name><common_name>unclassified-Verrucomicrobia ADurb.Bin063</common_name><synonym>T_pdut</synonym></taxonomy><sequence><symbol>SPU3</symbol><name>unclassified-Verrucomicrobia ADurb.Bin063 (Verrucomicrobia) || bmcType=SPU3 (main)  || 204aa || [A0A1V6GED4]  pduT-like || fern</name><annotation><desc>pduT-like || bestHMM=Ts_fern</desc></annotation></sequence></clade><clade><branch_length>0.148902</branch_length><color><red>118</red><green>153</green><blue>88</blue></color><clade><name>BWX54_01120</name><branch_length>0.541826</branch_length><color><red>118</red><green>153</green><blue>88</blue></color><taxonomy><scientific_name>Verrucomicrobia</scientific_name><common_name>unclassified-Verrucomicrobia ADurb.Bin018</common_name><synonym>T_pdut</synonym></taxonomy><sequence><symbol>SPU3</symbol><name>unclassified-Verrucomicrobia ADurb.Bin018 (Verrucomicrobia) || bmcType=SPU3 (main)  || 204aa || [A0A1V6J539]  pduT-like || fern</name><annotation><desc>2seqs_id80 || pduT-like || bestHMM=Ts_fern</desc></annotation></sequence></clade><clade><branch_length>0.026497</branch_length><color><red>118</red><green>153</green><blue>88</blue></color><clade><name>DMF56_26180</name><branch_length>0.561845</branch_length><color><red>118</red><green>153</green><blue>88</blue></color><taxonomy><scientific_name>Acidobacteria</scientific_name><common_name>unclassified-Acidobacteria (DMF56)</common_name><synonym>T_pdut</synonym></taxonomy><sequence><symbol>SPU3</symbol><name>unclassified-Acidobacteria (DMF56) (Acidobacteria) || bmcType=SPU3 (main)  || 230aa || [A0A2V7VRS6]  pduT-like || fern</name><annotation><desc>pduT-like || bestHMM=Ts_fern</desc></annotation></sequence></clade><clade><branch_length>0.089095</branch_length><color><red>118</red><green>153</green><blue>88</blue></color><clade><branch_length>0.088191</branch_length><color><red>118</red><green>153</green><blue>88</blue></color><clade><name>A2Y78_07085</name><branch_length>0.068773</branch_length><color><red>118</red><green>153</green><blue>88</blue></color><taxonomy><scientific_name>Acidobacteria</scientific_name><common_name>unclassified-Acidobacteria RBG_13_68_16</common_name><synonym>T_pdut</synonym></taxonomy><sequence><symbol>SPU3</symbol><name>unclassified-Acidobacteria RBG_13_68_16 (Acidobacteria) || bmcType=SPU3 (main)  || 206aa || [A0A1F2QEZ6]  pduT-like || fern</name><annotation><desc>pduT-like || bestHMM=Ts_fern</desc></annotation></sequence></clade><clade><name>B7Z68_00130</name><branch_length>0.106228</branch_length><color><red>118</red><green>153</green><blue>88</blue></color><taxonomy><scientific_name>Acidobacteria</scientific_name><common_name>unclassified-Acidobacteria 21-70-11</common_name><synonym>T_pdut</synonym></taxonomy><sequence><symbol>SPU3</symbol><name>unclassified-Acidobacteria 21-70-11 (Acidobacteria) || bmcType=SPU3 (main)  || 205aa || [A0A257UM12]  pduT-like || fern</name><annotation><desc>2seqs_id98 || 3seqs_id80 || pduT-like || bestHMM=Ts_fern</desc></annotation></sequence></clade></clade><clade><branch_length>0.117222</branch_length><color><red>118</red><green>153</green><blue>88</blue></color><clade><name>A2X46_03315</name><branch_length>0.183341</branch_length><color><red>118</red><green>153</green><blue>88</blue></color><taxonomy><scientific_name>Lentisphaerae</scientific_name><common_name>unclassified-Lentisphaerae GWF2_57_35</common_name><synonym>T_pdut</synonym></taxonomy><sequence><symbol>SPU3</symbol><name>unclassified-Lentisphaerae GWF2_57_35 (Lentisphaerae) || bmcType=SPU3 (main)  || 203aa || [A0A1G0YFB7]  pduT-like || fern</name><annotation><desc>2seqs_id98 || 2seqs_id80 || pduT-like || bestHMM=Ts_fern</desc></annotation></sequence></clade><clade><name>BWY59_00580</name><branch_length>0.166571</branch_length><color><red>118</red><green>153</green><blue>88</blue></color><taxonomy><scientific_name>Verrucomicrobia</scientific_name><common_name>unclassified-Verrucomicrobia ADurb.Bin345</common_name><synonym>T_pdut</synonym></taxonomy><sequence><symbol>incomplete</symbol><name>unclassified-Verrucomicrobia ADurb.Bin345 (Verrucomicrobia) || bmcType=incomplete (sat) (omitted) || 203aa || [A0A1V5QGD3]  pduT-like || fern</name><annotation><desc>pduT-like || bestHMM=Ts_fern</desc></annotation></sequence></clade></clade></clade></clade></clade></clade><clade><branch_length>0.043126</branch_length><color><red>165</red><green>163</green><blue>145</blue></color><clade><branch_length>0.072512</branch_length><color><red>185</red><green>204</green><blue>129</blue></color><clade><branch_length>0.053473</branch_length><color><red>185</red><green>204</green><blue>129</blue></color><clade><name>B7486_05385</name><branch_length>0.50878</branch_length><color><red>185</red><green>204</green><blue>129</blue></color><taxonomy><scientific_name>Cyanobacteria</scientific_name><common_name>unclassified-Cyanobacteria TDX16</common_name><synonym>T_pdut</synonym></taxonomy><sequence><symbol>SPU3</symbol><name>unclassified-Cyanobacteria TDX16 (Cyanobacteria) || bmcType=SPU3 (main)  || 193aa || [A0A254WUQ5]  pduT-like || paleOlive</name><annotation><desc>pduT-like || 2loci_inTaxon || bestHMM=Ts_paleOlive_pduT-maybe</desc></annotation></sequence></clade><clade><branch_length>0.054404</branch_length><color><red>185</red><green>204</green><blue>129</blue></color><clade><name>CO189_12160</name><branch_length>0.256261</branch_length><color><red>185</red><green>204</green><blue>129</blue></color><taxonomy><scientific_name>candidate division Zixibacteria</scientific_name><common_name>Ca.Zixibacteria CG_4_9_14_3_um_filter_46_8</common_name><synonym>T_pdut</synonym></taxonomy><sequence><symbol>incomplete</symbol><name>Ca.Zixibacteria CG_4_9_14_3_um_filter_46_8 (candidate division Zixibacteria) || bmcType=incomplete (sat) (omitted) || 280aa || [A0A2M7WFJ1]  pduT-like || paleOlive</name><annotation><desc>pduT-like || bestHMM=Ts_paleOlive_pduT-maybe</desc></annotation></sequence></clade><clade><branch_length>0.124738</branch_length><color><red>185</red><green>204</green><blue>129</blue></color><clade><name>BMS3Abin05_02088</name><branch_length>0.286997</branch_length><color><red>185</red><green>204</green><blue>129</blue></color><taxonomy><scientific_name>unclassified Bacteria</scientific_name><common_name>unclassified-bacterium BMS3Abin05</common_name><synonym>T_pdut</synonym></taxonomy><sequence><symbol>SPU3</symbol><name>unclassified-bacterium BMS3Abin05 (unclassified Bacteria) || bmcType=SPU3 (main)  || 202aa || [A0A2H6EYB1]  pduT-like || paleOlive</name><annotation><desc>pduT-like || bestHMM=Ts_paleOlive_pduT-maybe</desc></annotation></sequence></clade><clade><name>B6I21_07600</name><branch_length>0.270893</branch_length><color><red>185</red><green>204</green><blue>129</blue></color><taxonomy><scientific_name>candidate division KSB1</scientific_name><common_name>Ca.KSB1 4572_119</common_name><synonym>T_pdut</synonym></taxonomy><sequence><symbol>SPU3</symbol><name>Ca.KSB1 4572_119 (candidate division KSB1) || bmcType=SPU3 (sat)  || 202aa || [A0A1W9SED9]  pduT-like || paleOlive</name><annotation><desc>pduT-like || bestHMM=Ts_paleOlive_pduT-maybe</desc></annotation></sequence></clade></clade></clade></clade><clade><branch_length>0.149814</branch_length><color><red>185</red><green>204</green><blue>129</blue></color><clade><name>CO151_13505</name><branch_length>0.7536</branch_length><color><red>185</red><green>204</green><blue>129</blue></color><taxonomy><scientific_name>unclassified Bacteria</scientific_name><common_name>unclassified-bacterium CG_4_9_14_3_um_filter_65_15</common_name><synonym>T_pdut</synonym></taxonomy><sequence><symbol>SPU3</symbol><name>unclassified-bacterium CG_4_9_14_3_um_filter_65_15 (unclassified Bacteria) || bmcType=SPU3 (main)  || 206aa || [A0A2M7YQA9]  pduT-like || paleOlive</name><annotation><desc>pduT-like || bestHMM=Ts_paleOlive_pduT-maybe</desc></annotation></sequence></clade><clade><branch_length>0.685824</branch_length><color><red>43</red><green>93</green><blue>52</blue></color><clade><name>A7982_04323</name><branch_length>0.197327</branch_length><color><red>43</red><green>93</green><blue>52</blue></color><taxonomy><scientific_name>Proteobacteria</scientific_name><common_name>Minicystis DSM 24000</common_name><synonym>T_pdut</synonym></taxonomy><sequence><symbol>SPU3</symbol><name>Minicystis DSM 24000 (Proteobacteria) || bmcType=SPU3 (main)  || 210aa || [A0A1L6LBD8]  pduT-like || pine</name><annotation><desc>pduT-like || bestHMM=Ts_pine</desc></annotation></sequence></clade><clade><branch_length>0.044551</branch_length><color><red>43</red><green>93</green><blue>52</blue></color><clade><name>BWY17_05357</name><branch_length>0.362603</branch_length><color><red>43</red><green>93</green><blue>52</blue></color><taxonomy><scientific_name>Proteobacteria</scientific_name><common_name>unclassified-Deltaproteobacteria ADurb.Bin207</common_name><synonym>T_pdut</synonym></taxonomy><sequence><symbol>SPU3</symbol><name>unclassified-Deltaproteobacteria ADurb.Bin207 (Proteobacteria) || bmcType=SPU3 (sat)  || 210aa || [A0A1V5WUM8]  pduT-like || pine</name><annotation><desc>pduT-like || bestHMM=Ts_pine</desc></annotation></sequence></clade><clade><branch_length>0.137285</branch_length><color><red>43</red><green>93</green><blue>52</blue></color><clade><name>CVU56_13725</name><branch_length>0.126423</branch_length><color><red>43</red><green>93</green><blue>52</blue></color><taxonomy><scientific_name>Proteobacteria</scientific_name><common_name>unclassified-Deltaproteobacteria HGW-Deltaproteobacteria-14</common_name><synonym>T_pdut</synonym></taxonomy><sequence><symbol>SPU3</symbol><name>unclassified-Deltaproteobacteria HGW-Deltaproteobacteria-14 (Proteobacteria) || bmcType=SPU3 (main)  || 204aa || [A0A2N2JII1]  pduT-like || pine</name><annotation><desc>pduT-like || bestHMM=Ts_pine</desc></annotation></sequence></clade><clade><name>CSA66_00960</name><branch_length>0.278384</branch_length><color><red>43</red><green>93</green><blue>52</blue></color><taxonomy><scientific_name>Proteobacteria</scientific_name><common_name>unclassified-Proteobacteria (CSA66)</common_name><synonym>T_pdut</synonym></taxonomy><sequence><symbol>SPU3</symbol><name>unclassified-Proteobacteria (CSA66) (Proteobacteria) || bmcType=SPU3 (main)  || 205aa || [A0A2G6JCC0]  pduT-like || pine</name><annotation><desc>pduT-like || bestHMM=Ts_pine</desc></annotation></sequence></clade></clade></clade></clade></clade></clade><clade><branch_length>0.182965</branch_length><color><red>164</red><green>191</green><blue>32</blue></color><clade><branch_length>0.032941</branch_length><color><red>164</red><green>191</green><blue>32</blue></color><clade><name>DDG58_14845</name><branch_length>0.191604</branch_length><color><red>164</red><green>191</green><blue>32</blue></color><taxonomy><scientific_name>Chloroflexi</scientific_name><common_name>Ardenticatenia Nak82</common_name><synonym>T_pdut</synonym></taxonomy><sequence><symbol>SPU3</symbol><name>Ardenticatenia Na
[truncated: 88,018 more chars]
