# Supplementary material for: A catalog of the diversity and ubiquity of bacterial microcompartments
Source: Nat Commun. 2021 Jun 21;12:3809. doi: 10.1038/s41467-021-24126-4 (PMC8217296; doi:10.1038/s41467-021-24126-4)
Supplement: Supplementary file 6 — Supplementary Data 4 [file 41467_2021_24126_MOESM6_ESM.zip › Supplementary_Data_Shell_protein_tree_xml_files/BMC_Tsp_MM50.phyloxml]

<phyloxml xmlns:xsi="http://www.w3.org/2001/XMLSchema-instance" xmlns="http://www.phyloxml.org" xsi:schemaLocation="http://www.phyloxml.org http://www.phyloxml.org/1.20/phyloxml.xsd"><phylogeny rooted="true" rerootable="true"><clade><clade><branch_length>2.289798</branch_length><color><red>201</red><green>209</green><blue>121</blue></color><clade><name>EC90111_1469</name><branch_length>0.062735</branch_length><color><red>201</red><green>209</green><blue>121</blue></color><taxonomy><scientific_name>Proteobacteria</scientific_name><common_name>Escherichia 9.0111</common_name><synonym>T_eutlpdub</synonym></taxonomy><sequence><symbol>PDU1AB</symbol><name>Escherichia 9.0111 (Proteobacteria) || bmcType=PDU1AB (main)  || 277aa || [I2WHE2]  pduB || greenishBeige0</name><annotation><desc>2seqs_id98 || 1175seqs_id80 || pduB || 2loci_inTaxon || bestHMM=Tsp_greenishBeige0_PDU1</desc></annotation></sequence></clade><clade><branch_length>0.009644</branch_length><color><red>201</red><green>209</green><blue>121</blue></color><clade><name>WEW_01093</name><branch_length>1.0E-6</branch_length><color><red>201</red><green>209</green><blue>121</blue></color><taxonomy><scientific_name>Proteobacteria</scientific_name><common_name>Escherichia KTE33</common_name><synonym>T_eutlpdub</synonym></taxonomy><sequence><symbol>PDU1AB</symbol><name>Escherichia KTE33 (Proteobacteria) || bmcType=PDU1AB (main)  || 270aa || [R8XSZ9]  pduB || greenishBeige0</name><annotation><desc>68seqs_id98 || 104seqs_id80 || pduB || 2loci_inTaxon || bestHMM=Tsp_greenishBeige0_PDU1</desc></annotation></sequence></clade><clade><branch_length>0.039442</branch_length><color><red>201</red><green>209</green><blue>121</blue></color><clade><name>AB182_08145</name><branch_length>0.041966</branch_length><color><red>201</red><green>209</green><blue>121</blue></color><taxonomy><scientific_name>Proteobacteria</scientific_name><common_name>Kluyvera FOSA7093 (AB182)</common_name><synonym>T_eutlpdub</synonym></taxonomy><sequence><symbol>PDU1AB</symbol><name>Kluyvera FOSA7093 (AB182) (Proteobacteria) || bmcType=PDU1AB (main)  || 270aa || [A0A0G3Q9B8]  pduB || greenishBeige0</name><annotation><desc>13seqs_id98 || 104seqs_id80 || pduB || bestHMM=Tsp_greenishBeige0_PDU1</desc></annotation></sequence></clade><clade><branch_length>0.033707</branch_length><color><red>201</red><green>209</green><blue>121</blue></color><clade><branch_length>0.007013</branch_length><color><red>201</red><green>209</green><blue>121</blue></color><clade><name>BMT53_11175</name><branch_length>0.028826</branch_length><color><red>201</red><green>209</green><blue>121</blue></color><taxonomy><scientific_name>Proteobacteria</scientific_name><common_name>Escherichia GN05128 (BMT53)</common_name><synonym>T_eutlpdub</synonym></taxonomy><sequence><symbol>PDU1AB</symbol><name>Escherichia GN05128 (BMT53) (Proteobacteria) || bmcType=PDU1AB (main)  || 270aa || [A0A085PBD0]  pduB || greenishBeige1</name><annotation><desc>2seqs_id98 || 1175seqs_id80 || pduB || bestHMM=Tsp_greenishBeige1_PDU1</desc></annotation></sequence></clade><clade><branch_length>0.013557</branch_length><color><red>201</red><green>209</green><blue>121</blue></color><clade><name>BMD99_00935</name><branch_length>0.034543</branch_length><color><red>201</red><green>209</green><blue>121</blue></color><taxonomy><scientific_name>Proteobacteria</scientific_name><common_name>Klebsiella PO552</common_name><synonym>T_eutlpdub</synonym></taxonomy><sequence><symbol>PDU1AB</symbol><name>Klebsiella PO552 (Proteobacteria) || bmcType=PDU1AB (main)  || 270aa || [A0A206YP55]  pduB || greenishBeige1</name><annotation><desc>111seqs_id98 || 1175seqs_id80 || pduB || 2loci_inTaxon || bestHMM=Tsp_greenishBeige1_PDU1</desc></annotation></sequence></clade><clade><name>LTSEWAN_3404</name><branch_length>0.022955</branch_length><color><red>201</red><green>209</green><blue>121</blue></color><taxonomy><scientific_name>Proteobacteria</scientific_name><common_name>Salmonella A4-580</common_name><synonym>T_eutlpdub</synonym></taxonomy><sequence><symbol>PDU1AB</symbol><name>Salmonella A4-580 (Proteobacteria) || bmcType=PDU1AB (main)  || 284aa || [G5SDL1]  pduB || greenishBeige1</name><annotation><desc>11seqs_id98 || 1175seqs_id80 || pduB || 2loci_inTaxon || bestHMM=Tsp_greenishBeige1_PDU1</desc></annotation></sequence></clade></clade></clade><clade><branch_length>1.0E-6</branch_length><color><red>201</red><green>209</green><blue>121</blue></color><clade><name>NCTC7303_02165</name><branch_length>0.006989</branch_length><color><red>201</red><green>209</green><blue>121</blue></color><taxonomy><scientific_name>Proteobacteria</scientific_name><common_name>Salmonella NCTC7302 (NCTC7303)</common_name><synonym>T_eutlpdub</synonym></taxonomy><sequence><symbol>PDU1AB</symbol><name>Salmonella NCTC7302 (NCTC7303) (Proteobacteria) || bmcType=PDU1AB (main)  || 277aa || [A0A379SNU0]  pduB || greenishBeige1</name><annotation><desc>1175seqs_id80 || pduB || 2loci_inTaxon || bestHMM=Tsp_greenishBeige1_PDU1</desc></annotation></sequence></clade><clade><branch_length>0.028235</branch_length><color><red>201</red><green>209</green><blue>121</blue></color><clade><name>DT73_23115</name><branch_length>0.020922</branch_length><color><red>201</red><green>209</green><blue>121</blue></color><taxonomy><scientific_name>Proteobacteria</scientific_name><common_name>Mangrovibacter MFB070</common_name><synonym>T_eutlpdub</synonym></taxonomy><sequence><symbol>PDU1AB</symbol><name>Mangrovibacter MFB070 (Proteobacteria) || bmcType=PDU1AB (main)  || 270aa || [A0A071LQ13]  pduB || greenishBeige0</name><annotation><desc>2seqs_id98 || 104seqs_id80 || pduB || bestHMM=Tsp_greenishBeige0_PDU1</desc></annotation></sequence></clade><clade><branch_length>0.039117</branch_length><color><red>201</red><green>209</green><blue>121</blue></color><clade><branch_length>0.012035</branch_length><color><red>201</red><green>209</green><blue>121</blue></color><clade><branch_length>0.028458</branch_length><color><red>201</red><green>209</green><blue>121</blue></color><clade><name>CBW54_13100</name><branch_length>1.0E-6</branch_length><color><red>201</red><green>209</green><blue>121</blue></color><taxonomy><scientific_name>Proteobacteria</scientific_name><common_name>Yersinia ATCC 33639 (CBW54)</common_name><synonym>T_eutlpdub</synonym></taxonomy><sequence><symbol>PDU1AB</symbol><name>Yersinia ATCC 33639 (CBW54) (Proteobacteria) || bmcType=PDU1AB (main)  || 285aa || [A0A208ZYC5]  pduB || greenishBeige2</name><annotation><desc>3seqs_id98 || 104seqs_id80 || pduB || bestHMM=Tsp_greenishBeige2_PDU1</desc></annotation></sequence></clade><clade><branch_length>0.085896</branch_length><color><red>201</red><green>209</green><blue>121</blue></color><clade><name>RJ45_06645</name><branch_length>0.125093</branch_length><color><red>201</red><green>209</green><blue>121</blue></color><taxonomy><scientific_name>Proteobacteria</scientific_name><common_name>Photobacterium AD005a</common_name><synonym>T_eutlpdub</synonym></taxonomy><sequence><symbol>UA</symbol><name>Photobacterium AD005a (Proteobacteria) || bmcType=UA (main) (omitted) || 277aa || [A0A0B9G6W4]  pduB || greenishBeige2</name><annotation><desc>pduB || 2loci_inTaxon || bestHMM=Tsp_greenishBeige2_PDU1</desc></annotation></sequence></clade><clade><name>SK35_03899</name><branch_length>0.119314</branch_length><color><red>201</red><green>209</green><blue>121</blue></color><taxonomy><scientific_name>Proteobacteria</scientific_name><common_name>Citrobacter MGH105</common_name><synonym>T_eutlpdub</synonym></taxonomy><sequence><symbol>GRM4</symbol><name>Citrobacter MGH105 (Proteobacteria) || bmcType=GRM4 (main)  || 271aa || [A0A0J1LFA2]  pduB || greenishBeige2</name><annotation><desc>8seqs_id98 || 9seqs_id80 || pduB || 3loci_inTaxon || bestHMM=Tsp_greenishBeige2_PDU1</desc></annotation></sequence></clade></clade></clade><clade><branch_length>0.014906</branch_length><color><red>201</red><green>209</green><blue>121</blue></color><clade><name>SAMN05880558_101446</name><branch_length>0.037045</branch_length><color><red>201</red><green>209</green><blue>121</blue></color><taxonomy><scientific_name>Proteobacteria</scientific_name><common_name>Aeromonas RU39B</common_name><synonym>T_eutlpdub</synonym></taxonomy><sequence><symbol>PDU1AB</symbol><name>Aeromonas RU39B (Proteobacteria) || bmcType=PDU1AB (main)  || 273aa || [A0A1N6P5H9]  pduB || greenishBeige2</name><annotation><desc>104seqs_id80 || pduB || bestHMM=Tsp_greenishBeige2_PDU1</desc></annotation></sequence></clade><clade><branch_length>0.035628</branch_length><color><red>201</red><green>209</green><blue>121</blue></color><clade><name>C1M56_13865</name><branch_length>0.035966</branch_length><color><red>201</red><green>209</green><blue>121</blue></color><taxonomy><scientific_name>Proteobacteria</scientific_name><common_name>Vibrio 60.6F (C1M56)</common_name><synonym>T_eutlpdub</synonym></taxonomy><sequence><symbol>PDU1AB</symbol><name>Vibrio 60.6F (C1M56) (Proteobacteria) || bmcType=PDU1AB (main)  || 268aa || [A0A2J8GML5]  pduB || greenishBeige2</name><annotation><desc>2seqs_id98 || 4seqs_id80 || pduB || bestHMM=Tsp_greenishBeige2_PDU1</desc></annotation></sequence></clade><clade><branch_length>0.021428</branch_length><color><red>201</red><green>209</green><blue>121</blue></color><clade><name>SAMN04488136_110138</name><branch_length>0.043138</branch_length><color><red>201</red><green>209</green><blue>121</blue></color><taxonomy><scientific_name>Proteobacteria</scientific_name><common_name>Vibrio CGMCC 1.10228</common_name><synonym>T_eutlpdub</synonym></taxonomy><sequence><symbol>PDU1AB</symbol><name>Vibrio CGMCC 1.10228 (Proteobacteria) || bmcType=PDU1AB (sat)  || 268aa || [A0A1G8AI23]  pduB || greenishBeige2</name><annotation><desc>4seqs_id80 || pduB || bestHMM=Tsp_greenishBeige2_PDU1</desc></annotation></sequence></clade><clade><name>VIM7927_03939</name><branch_length>0.007488</branch_length><color><red>201</red><green>209</green><blue>121</blue></color><taxonomy><scientific_name>Proteobacteria</scientific_name><common_name>Vibrio CECT 7927</common_name><synonym>T_eutlpdub</synonym></taxonomy><sequence><symbol>PDU1AB</symbol><name>Vibrio CECT 7927 (Proteobacteria) || bmcType=PDU1AB (main)  || 268aa || [A0A1Y6IY59]  pduB || greenishBeige2</name><annotation><desc>4seqs_id80 || pduB || bestHMM=Tsp_greenishBeige2_PDU1</desc></annotation></sequence></clade></clade></clade></clade></clade><clade><branch_length>0.080682</branch_length><color><red>255</red><green>223</green><blue>34</blue></color><clade><branch_length>0.029636</branch_length><color><red>255</red><green>223</green><blue>34</blue></color><clade><name>HMPREF0557_01806</name><branch_length>0.043591</branch_length><color><red>255</red><green>223</green><blue>34</blue></color><taxonomy><scientific_name>Firmicutes</scientific_name><common_name>Listeria ATCC 33091</common_name><synonym>T_eutlpdub</synonym></taxonomy><sequence><symbol>PDU1E</symbol><name>Listeria ATCC 33091 (Firmicutes) || bmcType=PDU1E (main)  || 267aa || [H1GCR5]  pduB || sunYellow1</name><annotation><desc>33seqs_id98 || 41seqs_id80 || pduB || 2loci_inTaxon || bestHMM=Tsp_sunYellow1</desc></annotation></sequence></clade><clade><branch_length>0.01923</branch_length><color><red>255</red><green>223</green><blue>34</blue></color><clade><branch_length>0.200732</branch_length><color><red>255</red><green>223</green><blue>34</blue></color><clade><name>HMPREF9199_1699</name><branch_length>0.02805</branch_length><color><red>255</red><green>223</green><blue>34</blue></color><taxonomy><scientific_name>Firmicutes</scientific_name><common_name>Veillonella F0412</common_name><synonym>T_eutlpdub</synonym></taxonomy><sequence><symbol>PDU1E</symbol><name>Veillonella F0412 (Firmicutes) || bmcType=PDU1E (main)  || 283aa || [E4LFQ1]  pduB || sunYellow1</name><annotation><desc>23seqs_id80 || pduB || bestHMM=Tsp_sunYellow1</desc></annotation></sequence></clade><clade><branch_length>0.020927</branch_length><color><red>255</red><green>223</green><blue>34</blue></color><clade><name>VCHSUH04_01265</name><branch_length>0.020474</branch_length><color><red>255</red><green>223</green><blue>34</blue></color><taxonomy><scientific_name>Firmicutes</scientific_name><common_name>Veillonella T14073-2</common_name><synonym>T_eutlpdub</synonym></taxonomy><sequence><symbol>PDU1E</symbol><name>Veillonella T14073-2 (Firmicutes) || bmcType=PDU1E (main)  || 280aa || [A0A2S7ZKA2]  pduB || sunYellow1</name><annotation><desc>23seqs_id80 || pduB || bestHMM=Tsp_sunYellow1</desc></annotation></sequence></clade><clade><branch_length>0.013826</branch_length><color><red>255</red><green>223</green><blue>34</blue></color><clade><name>HMPREF1504_0259</name><branch_length>1.0E-6</branch_length><color><red>255</red><green>223</green><blue>34</blue></color><taxonomy><scientific_name>Firmicutes</scientific_name><common_name>Veillonella ICM51a</common_name><synonym>T_eutlpdub</synonym></taxonomy><sequence><symbol>PDU1E</symbol><name>Veillonella ICM51a (Firmicutes) || bmcType=PDU1E (main)  || 283aa || [X8H8W7]  pduB || sunYellow1</name><annotation><desc>2seqs_id98 || 23seqs_id80 || pduB || 2loci_inTaxon || bestHMM=Tsp_sunYellow1</desc></annotation></sequence></clade><clade><branch_length>0.01367</branch_length><color><red>255</red><green>223</green><blue>34</blue></color><clade><name>HMPREF1521_0857</name><branch_length>0.027727</branch_length><color><red>255</red><green>223</green><blue>34</blue></color><taxonomy><scientific_name>Firmicutes</scientific_name><common_name>Veillonella AS16</common_name><synonym>T_eutlpdub</synonym></taxonomy><sequence><symbol>PDU1E</symbol><name>Veillonella AS16 (Firmicutes) || bmcType=PDU1E (main)  || 282aa || [W3Y137]  pduB || sunYellow1</name><annotation><desc>23seqs_id80 || pduB || bestHMM=Tsp_sunYellow1</desc></annotation></sequence></clade><clade><name>VTHSUH11_04350</name><branch_length>0.01374</branch_length><color><red>255</red><green>223</green><blue>34</blue></color><taxonomy><scientific_name>Firmicutes</scientific_name><common_name>Veillonella Y6 (VTHSUH11)</common_name><synonym>T_eutlpdub</synonym></taxonomy><sequence><symbol>PDU1E</symbol><name>Veillonella Y6 (VTHSUH11) (Firmicutes) || bmcType=PDU1E (main)  || 283aa || [A0A2S7ZPZ1]  pduB || sunYellow1</name><annotation><desc>3seqs_id98 || 23seqs_id80 || pduB || bestHMM=Tsp_sunYellow1</desc></annotation></sequence></clade></clade></clade></clade></clade><clade><branch_length>0.052636</branch_length><color><red>255</red><green>223</green><blue>34</blue></color><clade><branch_length>0.033843</branch_length><color><red>255</red><green>223</green><blue>34</blue></color><clade><name>HMPREF9282_00603</name><branch_length>0.052692</branch_length><color><red>255</red><green>223</green><blue>34</blue></color><taxonomy><scientific_name>Firmicutes</scientific_name><common_name>Veillonella ACS-216-V-Col6b</common_name><synonym>T_eutlpdub</synonym></taxonomy><sequence><symbol>PDU1E</symbol><name>Veillonella ACS-216-V-Col6b (Firmicutes) || bmcType=PDU1E (main)  || 271aa || [K9D6I3]  pduB || sunYellow1</name><annotation><desc>2seqs_id98 || 20seqs_id80 || pduB || bestHMM=Tsp_sunYellow1</desc></annotation></sequence></clade><clade><name>VIHSUH07_01685</name><branch_length>0.084299</branch_length><color><red>255</red><green>223</green><blue>34</blue></color><taxonomy><scientific_name>Firmicutes</scientific_name><common_name>Veillonella T34266-5</common_name><synonym>T_eutlpdub</synonym></taxonomy><sequence><symbol>PDU1E</symbol><name>Veillonella T34266-5 (Firmicutes) || bmcType=PDU1E (main)  || 251aa || [A0A2S7ZM69]  pduB || sunYellow1</name><annotation><desc>11seqs_id98 || 25seqs_id80 || pduB || bestHMM=Tsp_sunYellow1</desc></annotation></sequence></clade></clade><clade><branch_length>0.052136</branch_length><color><red>255</red><green>223</green><blue>34</blue></color><clade><name>HMPREF9421_1269</name><branch_length>0.061664</branch_length><color><red>255</red><green>223</green><blue>34</blue></color><taxonomy><scientific_name>Firmicutes</scientific_name><common_name>Streptococcus ATCC 700641</common_name><synonym>T_eutlpdub</synonym></taxonomy><sequence><symbol>PDU_EUT</symbol><name>Streptococcus ATCC 700641 (Firmicutes) || bmcType=PDU_EUT (main) (omitted) || 234aa || [E7SAQ2]  pduB || sunYellow1</name><annotation><desc>3seqs_id98 || 20seqs_id80 || pduB || bestHMM=Tsp_sunYellow1</desc></annotation></sequence></clade><clade><branch_length>0.023511</branch_length><color><red>255</red><green>223</green><blue>34</blue></color><clade><name>ERS132539_01550</name><branch_length>0.089718</branch_length><color><red>255</red><green>223</green><blue>34</blue></color><taxonomy><scientific_name>Firmicutes</scientific_name><common_name>Streptococcus 01ZN-TG187 (ERS132539)</common_name><synonym>T_eutlpdub</synonym></taxonomy><sequence><symbol>PDU_EUT</symbol><name>Streptococcus 01ZN-TG187 (ERS132539) (Firmicutes) || bmcType=PDU_EUT (main) (omitted) || 233aa || [A0A0Z8P9L2]  pduB || sunYellow1</name><annotation><desc>20seqs_id80 || pduB || bestHMM=Tsp_sunYellow1</desc></annotation></sequence></clade><clade><name>NCTC11086_01832</name><branch_length>0.063334</branch_length><color><red>255</red><green>223</green><blue>34</blue></color><taxonomy><scientific_name>Firmicutes</scientific_name><common_name>Streptococcus 2908 (NCTC11086)</common_name><synonym>T_eutlpdub</synonym></taxonomy><sequence><symbol>PDU_EUT</symbol><name>Streptococcus 2908 (NCTC11086) (Firmicutes) || bmcType=PDU_EUT (main) (omitted) || 234aa || [A0A2X3Y4H0]  pduB || sunYellow1</name><annotation><desc>18seqs_id98 || 20seqs_id80 || pduB || bestHMM=Tsp_sunYellow1</desc></annotation></sequence></clade></clade></clade></clade></clade></clade><clade><branch_length>0.038879</branch_length><color><red>255</red><green>223</green><blue>34</blue></color><clade><branch_length>0.091974</branch_length><color><red>255</red><green>223</green><blue>34</blue></color><clade><name>UAI_01032</name><branch_length>0.043911</branch_length><color><red>255</red><green>223</green><blue>34</blue></color><taxonomy><scientific_name>Firmicutes</scientific_name><common_name>Enterococcus ATCC 43197</common_name><synonym>T_eutlpdub</synonym></taxonomy><sequence><symbol>PDU1E</symbol><name>Enterococcus ATCC 43197 (Firmicutes) || bmcType=PDU1E (main)  || 269aa || [R2PCN6]  pduB || sunYellow2</name><annotation><desc>10seqs_id98 || 17seqs_id80 || pduB || bestHMM=Tsp_sunYellow2</desc></annotation></sequence></clade><clade><branch_length>0.020527</branch_length><color><red>255</red><green>223</green><blue>34</blue></color><clade><name>CUS89_03450</name><branch_length>0.079551</branch_length><color><red>255</red><green>223</green><blue>34</blue></color><taxonomy><scientific_name>Firmicutes</scientific_name><common_name>Enterococcus QAUEM2808 (CUS89)</common_name><synonym>T_eutlpdub</synonym></taxonomy><sequence><symbol>PDU1E</symbol><name>Enterococcus QAUEM2808 (CUS89) (Firmicutes) || bmcType=PDU1E (main)  || 269aa || [A0A2S7RXS0]  pduB || sunYellow2</name><annotation><desc>5seqs_id98 || 17seqs_id80 || pduB || 2loci_inTaxon || bestHMM=Tsp_sunYellow2</desc></annotation></sequence></clade><clade><name>SAMN02745116_01136</name><branch_length>0.048552</branch_length><color><red>255</red><green>223</green><blue>34</blue></color><taxonomy><scientific_name>Firmicutes</scientific_name><common_name>Pilibacter ATCC BAA-1030</common_name><synonym>T_eutlpdub</synonym></taxonomy><sequence><symbol>PDU1E</symbol><name>Pilibacter ATCC BAA-1030 (Firmicutes) || bmcType=PDU1E (main)  || 269aa || [A0A1T4ML23]  pduB || sunYellow2</name><annotation><desc>17seqs_id80 || pduB || 2loci_inTaxon || bestHMM=Tsp_sunYellow2</desc></annotation></sequence></clade></clade></clade><clade><branch_length>0.032518</branch_length><color><red>255</red><green>223</green><blue>34</blue></color><clade><name>BFL38_00485</name><branch_length>0.107253</branch_length><color><red>255</red><green>223</green><blue>34</blue></color><taxonomy><scientific_name>Spirochaetes</scientific_name><common_name>Brachyspira NSH-16 (BFL38)</common_name><synonym>T_eutlpdub</synonym></taxonomy><sequence><symbol>UA</symbol><name>Brachyspira NSH-16 (BFL38) (Spirochaetes) || bmcType=UA (sat) (omitted) || 230aa || [A0A1E5NAH0]  pduB || sunYellow2</name><annotation><desc>2seqs_id98 || 5seqs_id80 || pduB || bestHMM=Tsp_sunYellow2</desc></annotation></sequence></clade><clade><branch_length>1.0E-6</branch_length><color><red>255</red><green>223</green><blue>34</blue></color><clade><name>SAMN05216390_11561</name><branch_length>0.213105</branch_length><color><red>255</red><green>223</green><blue>34</blue></color><taxonomy><scientific_name>Firmicutes</scientific_name><common_name>unclassified-Lachnospiraceae KH1T2</common_name><synonym>T_eutlpdub</synonym></taxonomy><sequence><symbol>UA</symbol><name>unclassified-Lachnospiraceae KH1T2 (Firmicutes) || bmcType=UA (main) (omitted) || 267aa || [A0A1I4G4L5]  pduB || sunYellow2</name><annotation><desc>pduB || bestHMM=Tsp_sunYellow2</desc></annotation></sequence></clade><clade><branch_length>0.040262</branch_length><color><red>255</red><green>223</green><blue>34</blue></color><clade><branch_length>0.06168</branch_length><color><red>255</red><green>223</green><blue>34</blue></color><clade><branch_length>0.199535</branch_length><color><red>255</red><green>223</green><blue>34</blue></color><clade><name>CUS93_10960</name><branch_length>0.046038</branch_length><color><red>255</red><green>223</green><blue>34</blue></color><taxonomy><scientific_name>Firmicutes</scientific_name><common_name>Enterococcus MJR8396B (CUS93)</common_name><synonym>T_eutlpdub</synonym></taxonomy><sequence><symbol>PDU1C</symbol><name>Enterococcus MJR8396B (CUS93) (Firmicutes) || bmcType=PDU1C (main)  || 264aa || [A0A2S7RQF4]  pduB || sunYellow3</name><annotation><desc>2seqs_id98 || 4seqs_id80 || pduB || bestHMM=Tsp_sunYellow3</desc></annotation></sequence></clade><clade><name>FM121_10130</name><branch_length>0.065071</branch_length><color><red>255</red><green>223</green><blue>34</blue></color><taxonomy><scientific_name>Firmicutes</scientific_name><common_name>Vagococcus bH819</common_name><synonym>T_eutlpdub</synonym></taxonomy><sequence><symbol>PDU1C</symbol><name>Vagococcus bH819 (Firmicutes) || bmcType=PDU1C (main)  || 268aa || [A0A1X6WQ84]  pduB || sunYellow3</name><annotation><desc>4seqs_id80 || pduB || 2loci_inTaxon || bestHMM=Tsp_sunYellow3</desc></annotation></sequence></clade></clade><clade><branch_length>0.053322</branch_length><color><red>255</red><green>223</green><blue>34</blue></color><clade><branch_length>0.201979</branch_length><color><red>255</red><green>223</green><blue>34</blue></color><clade><name>FC24_GL001441</name><branch_length>0.125293</branch_length><color><red>255</red><green>223</green><blue>34</blue></color><taxonomy><scientific_name>Firmicutes</scientific_name><common_name>Lactobacillus DSM 20253</common_name><synonym>T_eutlpdub</synonym></taxonomy><sequence><symbol>PDU1C</symbol><name>Lactobacillus DSM 20253 (Firmicutes) || bmcType=PDU1C (main)  || 263aa || [A0A0R2D124]  pduB || sunYellow3</name><annotation><desc>2seqs_id98 || 8seqs_id80 || pduB || 2loci_inTaxon || bestHMM=Tsp_sunYellow3</desc></annotation></sequence></clade><clade><name>FD22_GL001510</name><branch_length>0.044026</branch_length><color><red>255</red><green>223</green><blue>34</blue></color><taxonomy><scientific_name>Firmicutes</scientific_name><common_name>Lactobacillus DSM 20001</common_name><synonym>T_eutlpdub</synonym></taxonomy><sequence><symbol>PDU1C</symbol><name>Lactobacillus DSM 20001 (Firmicutes) || bmcType=PDU1C (main)  || 264aa || [A0A0R1FBH8]  pduB || sunYellow3</name><annotation><desc>6seqs_id98 || 8seqs_id80 || pduB || bestHMM=Tsp_sunYellow3</desc></annotation></sequence></clade></clade><clade><branch_length>0.126535</branch_length><color><red>255</red><green>223</green><blue>34</blue></color><clade><branch_length>0.103349</branch_length><color><red>255</red><green>223</green><blue>34</blue></color><clade><name>FC24_GL001440</name><branch_length>0.119917</branch_length><color><red>255</red><green>223</green><blue>34</blue></color><taxonomy><scientific_name>Firmicutes</scientific_name><common_name>Lactobacillus DSM 20253</common_name><synonym>T_eutlpdub</synonym></taxonomy><sequence><symbol>PDU1C</symbol><name>Lactobacillus DSM 20253 (Firmicutes) || bmcType=PDU1C (main)  || 240aa || [A0A0R2DBH6]  pduB || sunYellow3</name><annotation><desc>2seqs_id98 || 2seqs_id80 || pduB || 2loci_inTaxon || bestHMM=Tsp_sunYellow3</desc></annotation></sequence></clade><clade><name>FD22_GL001509</name><branch_length>0.145238</branch_length><color><red>255</red><green>223</green><blue>34</blue></color><taxonomy><scientific_name>Firmicutes</scientific_name><common_name>Lactobacillus DSM 20001</common_name><synonym>T_eutlpdub</synonym></taxonomy><sequence><symbol>PDU1C</symbol><name>Lactobacillus DSM 20001 (Firmicutes) || bmcType=PDU1C (main)  || 252aa || [A0A0R1FBI5]  pduB || sunYellow3</name><annotation><desc>6seqs_id98 || 6seqs_id80 || pduB || bestHMM=Tsp_sunYellow3</desc></annotation></sequence></clade></clade><clade><branch_length>0.062956</branch_length><color><red>255</red><green>223</green><blue>34</blue></color><clade><branch_length>0.023913</branch_length><color><red>255</red><green>223</green><blue>34</blue></color><clade><branch_length>0.107801</branch_length><color><red>255</red><green>223</green><blue>34</blue></color><clade><name>FD35_GL002179</name><branch_length>0.067569</branch_length><color><red>255</red><green>223</green><blue>34</blue></color><taxonomy><scientific_name>Firmicutes</scientific_name><common_name>Lactobacillus DSM 15814</common_name><synonym>T_eutlpdub</synonym></taxonomy><sequence><symbol>PDU1C</symbol><name>Lactobacillus DSM 15814 (Firmicutes) || bmcType=PDU1C (main)  || 260aa || [A0A0R1RS52]  pduB || sunYellow3</name><annotation><desc>3seqs_id80 || pduB || 2loci_inTaxon || bestHMM=Tsp_sunYellow3</desc></annotation></sequence></clade><clade><name>IV55_GL001599</name><branch_length>0.037115</branch_length><color><red>255</red><green>223</green><blue>34</blue></color><taxonomy><scientific_name>Firmicutes</scientific_name><common_name>Lactobacillus DSM 22696 (IV55_GL)</common_name><synonym>T_eutlpdub</synonym></taxonomy><sequence><symbol>PDU1C</symbol><name>Lactobacillus DSM 22696 (IV55_GL) (Firmicutes) || bmcType=PDU1C (main)  || 261aa || [A0A0R2L8Q7]  pduB || sunYellow3</name><annotation><desc>2seqs_id98 || 3seqs_id80 || pduB || bestHMM=Tsp_sunYellow3</desc></annotation></sequence></clade></clade><clade><branch_length>0.075218</branch_length><color><red>255</red><green>223</green><blue>34</blue></color><clade><name>FC27_GL001005</name><branch_length>0.143346</branch_length><color><red>255</red><green>223</green><blue>34</blue></color><taxonomy><scientific_name>Firmicutes</scientific_name><common_name>Lactobacillus DSM 14857</common_name><synonym>T_eutlpdub</synonym></taxonomy><sequence><symbol>PDU1C</symbol><name>Lactobacillus DSM 14857 (Firmicutes) || bmcType=PDU1C (main)  || 267aa || [A0A0R1SG40]  pduB || sunYellow3</name><annotation><desc>2seqs_id80 || pduB || bestHMM=Tsp_sunYellow3</desc></annotation></sequence></clade><clade><branch_length>0.171468</branch_length><color><red>255</red><green>223</green><blue>34</blue></color><clade><name>CG419_00675</name><branch_length>0.045965</branch_length><color><red>255</red><green>223</green><blue>34</blue></color><taxonomy><scientific_name>Firmicutes</scientific_name><common_name>Lactobacillus MRS6 (CG419)</common_name><synonym>T_eutlpdub</synonym></taxonomy><sequence><symbol>PDU1C</symbol><name>Lactobacillus MRS6 (CG419) (Firmicutes) || bmcType=PDU1C (main)  || 265aa || [A0A0B2XNT3]  pduB || sunYellow3</name><annotation><desc>6seqs_id98 || 8seqs_id80 || pduB || bestHMM=Tsp_sunYellow3</desc></annotation></sequence></clade><clade><name>FC69_GL000229</name><branch_length>0.021604</branch_length><color><red>255</red><green>223</green><blue>34</blue></color><taxonomy><scientific_name>Firmicutes</scientific_name><common_name>Lactobacillus DSM 14340</common_name><synonym>T_eutlpdub</synonym></taxonomy><sequence><symbol>PDU1C</symbol><name>Lactobacillus DSM 14340 (Firmicutes) || bmcType=PDU1C (main)  || 269aa || [A0A0R1RPI1]  pduB || sunYellow3</name><annotation><desc>2seqs_id98 || 8seqs_id80 || pduB || bestHMM=Tsp_sunYellow3</desc></annotation></sequence></clade></clade></clade></clade><clade><branch_length>0.215797</branch_length><color><red>255</red><green>223</green><blue>34</blue></color><clade><name>FC85_GL001966</name><branch_length>0.061083</branch_length><color><red>255</red><green>223</green><blue>34</blue></color><taxonomy><scientific_name>Firmicutes</scientific_name><common_name>Lactobacillus DSM 14421</common_name><synonym>T_eutlpdub</synonym></taxonomy><sequence><symbol>PDU1C</symbol><name>Lactobacillus DSM 14421 (Firmicutes) || bmcType=PDU1C (main)  || 274aa || [A0A0R1S6I1]  pduB || sunYellow3</name><annotation><desc>2seqs_id98 || 12seqs_id80 || pduB || 2loci_inTaxon || bestHMM=Tsp_sunYellow3</desc></annotation></sequence></clade><clade><branch_length>0.050186</branch_length><color><red>255</red><green>223</green><blue>34</blue></color><clade><branch_length>0.017437</branch_length><color><red>255</red><green>223</green><blue>34</blue></color><clade><branch_length>0.034214</branch_length><color><red>255</red><green>223</green><blue>34</blue></color><clade><name>FC96_GL000506</name><branch_length>0.080955</branch_length><color><red>255</red><green>223</green><blue>34</blue></color><taxonomy><scientific_name>Firmicutes</scientific_name><common_name>Lactobacillus JCM 15530</common_name><synonym>T_eutlpdub</synonym></taxonomy><sequence><symbol>PDU1C</symbol><name>Lactobacillus JCM 15530 (Firmicutes) || bmcType=PDU1C (main)  || 238aa || [A0A0R1HTY6]  pduB || sunYellow3</name><annotation><desc>2seqs_id80 || pduB || bestHMM=Tsp_sunYellow3</desc></annotation></sequence></clade><clade><name>IWT126_00521</name><branch_length>0.110998</branch_length><color><red>255</red><green>223</green><blue>34</blue></color><taxonomy><scientific_name>Firmicutes</scientific_name><common_name>Lactobacillus IWT126</common_name><synonym>T_eutlpdub</synonym></taxonomy><sequence><symbol>PDU1C</symbol><name>Lactobacillus IWT126 (Firmicutes) || bmcType=PDU1C (main)  || 238aa || [A0A1Z5IFP9]  pduB || sunYellow3</name><annotation><desc>2seqs_id80 || pduB || bestHMM=Tsp_sunYellow3</desc></annotation></sequence></clade></clade><clade><branch_length>0.042004</branch_length><color><red>255</red><green>223</green><blue>34</blue></color><clade><name>PECL_1383</name><branch_length>0.107468</branch_length><color><red>255</red><green>223</green><blue>34</blue></color><taxonomy><scientific_name>Firmicutes</scientific_name><common_name>Pediococcus DSM 14800</common_name><synonym>T_eutlpdub</synonym></taxonomy><sequence><symbol>PDU1C</symbol><name>Pediococcus DSM 14800 (Firmicutes) || bmcType=PDU1C (main)  || 240aa || [G8PEK0]  pduB || sunYellow3</name><annotation><desc>29seqs_id80 || pduB || bestHMM=Tsp_sunYellow3</desc></annotation></sequence></clade><clade><branch_length>0.037172</branch_length><color><red>255</red><green>223</green><blue>34</blue></color><clade><name>NCTC8066_00300</name><branch_length>0.109263</branch_length><color><red>255</red><green>223</green><blue>34</blue></color><taxonomy><scientific_name>Firmicutes</scientific_name><common_name>Pediococcus KCCM 40703</common_name><synonym>T_eutlpdub</synonym></taxonomy><sequence><symbol>PDU1C</symbol><name>Pediococcus KCCM 40703 (Firmicutes) || bmcType=PDU1C (main)  || 239aa || [A0A379BPV6]  pduB || sunYellow3</name><annotation><desc>2seqs_id98 || 2seqs_id80 || pduB || bestHMM=Tsp_sunYellow3</desc></annotation></sequence></clade><clade><name>PLO_0574</name><branch_length>0.033891</branch_length><color><red>255</red><green>223</green><blue>34</blue></color><taxonomy><scientific_name>Firmicutes</scientific_name><common_name>Pediococcus NGRI 0510</common_name><synonym>T_eutlpdub</synonym></taxonomy><sequence><symbol>PDU1C</symbol><name>Pediococcus NGRI 0510 (Firmicutes) || bmcType=PDU1C (main)  || 242aa || [K9I8B6]  pduB || sunYellow3</name><annotation><desc>6seqs_id98 || 29seqs_id80 || pduB || 2loci_inTaxon || bestHMM=Tsp_sunYellow3</desc></annotation></sequence></clade></clade></clade></clade><clade><branch_length>0.025804</branch_length><color><red>255</red><green>223</green><blue>34</blue></color><clade><branch_length>0.125023</branch_length><color><red>255</red><green>223</green><blue>34</blue></color><clade><name>JG30_04560</name><branch_length>0.034104</branch_length><color><red>255</red><green>223</green><blue>34</blue></color><taxonomy><scientific_name>Firmicutes</scientific_name><common_name>Lactobacillus Bin4</common_name><synonym>T_eutlpdub</synonym></taxonomy><sequence><symbol>PDU1C</symbol><name>Lactobacillus Bin4 (Firmicutes) || bmcType=PDU1C (main)  || 238aa || [A0A0F4LXF8]  pduB || sunYellow3</name><annotation><desc>29seqs_id80 || pduB || bestHMM=Tsp_sunYellow3</desc></annotation></sequence></clade><clade><branch_length>0.031878</branch_length><color><red>255</red><green>223</green><blue>34</blue></color><clade><name>FC82_GL003366</name><branch_length>0.387951</branch_length><color><red>255</red><green>223</green><blue>34</blue></color><taxonomy><scientific_name>Firmicutes</scientific_name><common_name>Lactobacillus DSM 20515</common_name><synonym>T_eutlpdub</synonym></taxonomy><sequence><symbol>PDU1C</symbol><name>Lactobacillus DSM 20515 (Firmicutes) || bmcType=PDU1C (main)  || 238aa || [A0A0R2BDJ6]  pduB || sunYellow3</name><annotation><desc>6seqs_id80 || pduB || bestHMM=Tsp_sunYellow3</desc></annotation></sequence></clade><clade><branch_length>0.159634</branch_length><color><red>255</red><green>223</green><blue>34</blue></color><clade><name>FD32_GL001705</name><branch_length>0.139269</branch_length><color><red>255</red><green>223</green><blue>34</blue></color><taxonomy><scientific_name>Firmicutes</scientific_name><common_name>Lactobacillus DSM 6035</common_name><synonym>T_eutlpdub</synonym></taxonomy><sequence><symbol>PDU1C</symbol><name>Lactobacillus DSM 6035 (Firmicutes) || bmcType=PDU1C (main)  || 239aa || [A0A0R1XL21]  pduB || sunYellow3</name><annotation><desc>18seqs_id80 || pduB || bestHMM=Tsp_sunYellow3</desc></annotation></sequence></clade><clade><name>LRLP16767_LR3C6_01173</name><branch_length>0.068461</branch_length><color><red>255</red><green>223</green><blue>34</blue></color><taxonomy><scientific_name>Firmicutes</scientific_name><common_name>Lactobacillus 482_46 (LRLP16767_LR3C6)</common_name><synonym>T_eutlpdub</synonym></taxonomy><sequence><symbol>incomplete</symbol><name>Lactobacillus 482_46 (LRLP16767_LR3C6) (Firmicutes) || bmcType=incomplete (sat) (omitted) || 238aa || [A0A0U5JNL2]  pduB || sunYellow3</name><annotation><desc>17seqs_id98 || 18seqs_id80 || pduB || bestHMM=Tsp_sunYellow3</desc></annotation></sequence></clade></clade></clade></clade><clade><branch_length>0.012466</branch_length><color><red>255</red><green>223</green><blue>34</blue></color><clade><branch_length>0.046379</branch_length><color><red>255</red><green>223</green><blue>34</blue></color><clade><name>AZI11_08980</name><branch_length>0.036927</branch_length><color><red>255</red><green>223</green><blue>34</blue></color><taxonomy><scientific_name>Firmicutes</scientific_name><common_name>Lactobacillus D7 (AZI11)</common_name><synonym>T_eutlpdub</synonym></taxonomy><sequence><symbol>PDU1C</symbol><name>Lactobacillus D7 (AZI11) (Firmicutes) || bmcType=PDU1C (main)  || 271aa || [A0A0C1MBK0]  pduB || sunYellow3</name><annotation><desc>15seqs_id98 || 29seqs_id80 || pduB || bestHMM=Tsp_sunYellow3</desc></annotation></sequence></clade><clade><name>DA798_02970</name><branch_length>0.043119</branch_length><color><red>255</red><green>223</green><blue>34</blue></color><taxonomy><scientific_name>Firmicutes</scientific_name><common_name>Lactobacillus PFC-70</common_name><synonym>T_eutlpdub</synonym></taxonomy><sequence><symbol>PDU1C</symbol><name>Lactobacillus PFC-70 (Firmicutes) || bmcType=PDU1C (main)  || 272aa || [A0A2T4XR55]  pduB || sunYellow3</name><annotation><desc>2seqs_id98 || 29seqs_id80 || pduB || bestHMM=Tsp_sunYellow3</desc></annotation></sequence></clade></clade><clade><branch_length>0.00874</branch_length><color><red>255</red><green>223</green><blue>34</blue></color><clade><name>FC17_GL002158</name><branch_length>0.052636</branch_length><color><red>255</red><green>223</green><blue>34</blue></color><taxonomy><scientific_name>Firmicutes</scientific_name><common_name>Lactobacillus DSM 15502</common_name><synonym>T_eutlpdub</synonym></taxonomy><sequence><symbol>PDU1C</symbol><name>Lactobacillus DSM 15502 (Firmicutes) || bmcType=PDU1C (main)  || 274aa || [A0A0R1TFM8]  pduB || sunYellow3</name><annotation><desc>2seqs_id98 || 12seqs_id80 || pduB || bestHMM=Tsp_sunYellow3</desc></annotation></sequence></clade><clade><branch_length>0.049523</branch_length><color><red>255</red><green>223</green><blue>34</blue></color><clade><name>FD12_GL002602</name><branch_length>0.051983</branch_length><color><red>255</red><green>223</green><blue>34</blue></color><taxonomy><scientific_name>Firmicutes</scientific_name><common_name>Lactobacillus DSM 19907</common_name><synonym>T_eutlpdub</synonym></taxonomy><sequence><symbol>PDU1C</symbol><name>Lactobacillus DSM 19907 (Firmicutes) || bmcType=PDU1C (main)  || 276aa || [A0A0R1NES6]  pduB || sunYellow3</name><annotation><desc>2seqs_id98 || 12seqs_id80 || pduB || bestHMM=Tsp_sunYellow3</desc></annotation></sequence></clade><clade><name>FD14_GL002898</name><branch_length>0.048659</branch_length><color><red>255</red><green>223</green><blue>34</blue></color><taxonomy><scientific_name>Firmicutes</scientific_name><common_name>Lactobacillus DSM 23365</common_name><synonym>T_eutlpdub</synonym></taxonomy><sequence><symbol>PDU1C</symbol><name>Lactobacillus DSM 23365 (Firmicutes) || bmcType=PDU1C (main)  || 274aa || [A0A0R2EIM3]  pduB || sunYellow3</name><annotation><desc>12seqs_id80 || pduB || 2loci_inTaxon || bestHMM=Tsp_sunYellow3</desc></annotation></sequence></clade></clade></clade></clade></clade></clade></clade></clade></clade></clade></clade><clade><branch_length>0.058932</branch_length><color><red>143</red><green>182</green><blue>123</blue></color><clade><branch_length>0.020434</branch_length><color><red>143</red><green>182</green><blue>123</blue></color><clade><branch_length>0.024723</branch_length><color><red>193</red><green>248</green><blue>10</blue></color><clade><branch_length>0.201269</branch_length><color><red>193</red><green>248</green><blue>10</blue></color><clade><branch_length>0.075428</branch_length><color><red>193</red><green>248</green><blue>10</blue></color><clade><name>CVU99_09515</name><branch_length>0.074964</branch_length><color><red>193</red><green>248</green><blue>10</blue></color><taxonomy><scientific_name>Firmicutes</scientific_name><common_name>unclassified-Firmicutes HGW-Firmicutes-4</common_name><synonym>T_eutlpdub</synonym></taxonomy><sequence><symbol>PDU1D</symbol><name>unclassified-Firmicutes HGW-Firmicutes-4 (Firmicutes) || bmcType=PDU1D (sat)  || 261aa || [A0A2N2BQA7]  pduB || chartreuse1</name><annotation><desc>2seqs_id98 || 33seqs_id80 || pduB || 2loci_inTaxon || bestHMM=Tsp_chartreuse1</desc></annotation></sequence></clade><clade><name>CVU99_16535</name><branch_length>0.012649</branch_length><color><red>193</red><green>248</green><blue>10</blue></color><taxonomy><scientific_name>Firmicutes</scientific_name><common_name>unclassified-Firmicutes HGW-Firmicutes-4</common_name><synonym>T_eutlpdub</synonym></taxonomy><sequence><symbol>PDU1D</symbol><name>unclassified-Firmicutes HGW-Firmicutes-4 (Firmicutes) || bmcType=PDU1D (sat)  || 751aa || [A0A2N2BLL1]  pduB || chartreuse1</name><annotation><desc>5seqs_id98 || 33seqs_id80 || pduB || 2loci_inTaxon || bestHMM=Tsp_chartreuse1</desc></annotation></sequence></clade></clade><clade><branch_length>0.023887</branch_length><color><red>193</red><green>248</green><blue>10</blue></color><clade><name>SAMN04488579_101219</name><branch_length>0.067029</branch_length><color><red>193</red><green>248</green><blue>10</blue></color><taxonomy><scientific_name>Firmicutes</scientific_name><common_name>Eubacterium VPI 5359</common_name><synonym>T_eutlpdub</synonym></taxonomy><sequence><symbol>PDU1D</symbol><name>Eubacterium VPI 5359 (Firmicutes) || bmcType=PDU1D (main)  || 261aa || [A0A1H3AXZ4]  pduB || chartreuse1</name><annotation><desc>2seqs_id98 || 15seqs_id80 || pduB || 3loci_inTaxon || bestHMM=Tsp_chartreuse1</desc></annotation></sequence></clade><clade><name>SAMN04488579_12138</name><branch_length>0.051287</branch_length><color><red>193</red><green>248</green><blue>10</blue></color><taxonomy><scientific_name>Firmicutes</scientific_name><common_name>Eubacterium VPI 5359</common_name><synonym>T_eutlpdub</synonym></taxonomy><sequence><symbol>EUT2</symbol><name>Eubacterium VPI 5359 (Firmicutes) || bmcType=EUT2 (sat) (omitted) || 261aa || [A0A1H3I6X6]  pduB || chartreuse1</name><annotation><desc>2seqs_id98 || 15seqs_id80 || pduB || 3loci_inTaxon || bestHMM=Tsp_chartreuse1</desc></annotation></sequence></clade></clade></clade><clade><branch_length>0.111604</branch_length><color><red>193</red><green>248</green><blue>10</blue></color><clade><branch_length>0.156599</branch_length><color><red>193</red><green>248</green><blue>10</blue></color><clade><name>ADT22_12100</name><branch_length>0.289208</branch_length><color><red>193</red><green>248</green><blue>10</blue></color><taxonomy><scientific_name>Firmicutes</scientific_name><common_name>Clostridium ATCC 25763 (ADT22)</common_name><synonym>T_eutlpdub</synonym></taxonomy><sequence><symbol>MUF1</symbol><name>Clostridium ATCC 25763 (ADT22) (Firmicutes) || bmcType=MUF1 (main)  || 274aa || [A0A0L9YAN3]  pduB || chartreuse1</name><annotation><desc>2seqs_id98 || 5seqs_id80 || pduB || 2loci_inTaxon || bestHMM=Tsp_chartreuse1</desc></annotation></sequence></clade><clade><name>SAMN05421842_101174</name><branch_length>0.071355</branch_length><color><red>193</red><green>248</green><blue>10</blue></color><taxonomy><scientific_name>Firmicutes</scientific_name><common_name>Clostridium DSM 12992</common_name><synonym>T_eutlpdub</synonym></taxonomy><sequence><symbol>MUF1</symbol><name>Clostridium DSM 12992 (Firmicutes) || bmcType=MUF1 (main)  || 281aa || [A0A1I1H3P0]  pduB || chartreuse1</name><annotation><desc>pduB || bestHMM=Tsp_chartreuse1</desc></annotation></sequence></clade></clade><clade><branch_length>0.248658</branch_length><color><red>193</red><green>248</green><blue>10</blue></color><clade><name>CLOSTMETH_02196</name><branch_length>0.263342</branch_length><color><red>193</red><green>248</green><blue>10</blue></color><taxonomy><scientific_name>Firmicutes</scientific_name><common_name>Clostridium DSM 5476</common_name><synonym>T_eutlpdub</synonym></taxonomy><sequence><symbol>PDU1D_GRM5</symbol><name>Clostridium DSM 5476 (Firmicutes) || bmcType=PDU1D_GRM5 (sat) (omitted) || 237aa || [C0EEB6]  pduB || chartreuse2</name><annotation><desc>pduB || bestHMM=Tsp_chartreuse2</desc></annotation></sequence></clade><clade><branch_length>0.094239</branch_length><color><red>193</red><green>248</green><blue>10</blue></color><clade><branch_length>0.44536</branch_length><color><red>193</red><green>248</green><blue>10</blue></color><clade><branch_length>0.077379</branch_length><color><red>193</red><green>248</green><blue>10</blue></color><clade><name>BHV90_20565</name><branch_length>1.10382</branch_length><color><red>193</red><green>248</green><blue>10</blue></color><taxonomy><scientific_name>Firmicutes</scientific_name><common_name>unclassified-Clostridiales 42_27</common_name><synonym>T_eutlpdub</synonym></taxonomy><sequence><symbol>GRM5</symbol><name>unclassified-Clostridiales 42_27 (Firmicutes) || bmcType=GRM5 (sat)  || 244aa || [A0A1Q6MUZ3]  pduB || chartreuse2</name><annotation><desc>pduB || bestHMM=Tsp_chartreuse2</desc></annotation></sequence></clade><clade><name>EUBHAL_01074</name><branch_length>0.215788</branch_length><color><red>193</red><green>248</green><blue>10</blue></color><taxonomy><scientific_name>Firmicutes</scientific_name><common_name>Eubacterium DSM 3353</common_name><synonym>T_eutlpdub</synonym></taxonomy><sequence><symbol>PDU1D</symbol><name>Eubacterium DSM 3353 (Firmicutes) || bmcType=PDU1D (sat)  || 246aa || [C0EUJ0]  pduB || chartreuse2</name><annotation><desc>10seqs_id98 || 14seqs_id80 || pduB || bestHMM=Tsp_chartreuse2</desc></annotation></sequence></clade></clade><clade><branch_length>0.678264</branch_length><color><red>193</red><green>248</green><blue>10</blue></color><clade><name>BN498_01515</name><branch_length>0.196765</branch_length><color><red>193</red><green>248</green><blue>10</blue></color><taxonomy><scientific_name>Firmicutes</scientific_name><common_name>Eubacterium MGS:146</common_name><synonym>T_eutlpdub</synonym></taxonomy><sequence><symbol>PDU1D</symbol><name>Eubacterium MGS:146 (Firmicutes) || bmcType=PDU1D (sat)  || 262aa || [R5GCI4]  pduB || chartreuse2</name><annotation><desc>4seqs_id98 || 12seqs_id80 || pduB || bestHMM=Tsp_chartreuse2</desc></annotation></sequence></clade><clade><branch_length>0.181404</branch_length><color><red>193</red><green>248</green><blue>10</blue></color><clade><name>B5E53_11945</name><branch_length>0.054955</branch_length><color><red>193</red><green>248</green><blue>10</blue></color><taxonomy><scientific_name>Firmicutes</scientific_name><common_name>Eubacterium An11</common_name><synonym>T_eutlpdub</synonym></taxonomy><sequence><symbol>PDU1D</symbol><name>Eubacterium An11 (Firmicutes) || bmcType=PDU1D (sat)  || 260aa || [A0A1Y4V923]  pduB || chartreuse2</name><annotation><desc>3seqs_id80 || pduB || bestHMM=Tsp_chartreuse2</desc></annotation></sequence></clade><clade><name>BN3660_00695</name><branch_length>0.049967</branch_length><color><red>193</red><green>248</green><blue>10</blue></color><taxonomy><scientific_name>Firmicutes</scientific_name><common_name>unclassified-Eubacteriaceae CHKCI004</common_name><synonym>T_eutlpdub</synonym></taxonomy><sequence><symbol>PDU1D</symbol><name>unclassified-Eubacteriaceae CHKCI004 (Firmicutes) || bmcType=PDU1D (sat)  || 274aa || [A0A143XJ34]  pduB || chartreuse2</name><annotation><desc>2seqs_id98 || 3seqs_id80 || pduB || bestHMM=Tsp_chartreuse2</desc></annotation></sequence></clade></clade></clade></clade><clade><branch_length>0.134664</branch_length><color><red>193</red><green>248</green><blue>10</blue></color><clade><name>SAMEA3545261_01136</name><branch_length>0.49574</branch_length><color><red>193</red><green>248</green><blue>10</blue></color><taxonomy><scientific_name>Firmicutes</scientific_name><common_name>Clostridium (SAMEA3545261)</common_name><synonym>T_eutlpdub</synonym></taxonomy><sequence><symbol>GRM5like</symbol><name>Clostridium (SAMEA3545261) (Firmicutes) || bmcType=GRM5like (sat)  || 236aa || [A0A1C5ZJX1]  pduB || chartreuse2</name><annotation><desc>5seqs_id98 || 5seqs_id80 || pduB || bestHMM=Tsp_chartreuse2</desc></annotation></sequence></clade><clade><branch_length>0.071778</branch_length><color><red>193</red><green>248</green><blue>10</blue></color><clade><branch_length>0.077965</branch_length><color><red>193</red><green>248</green><blue>10</blue></color><clade><name>SAMEA3545382_01433</name><branch_length>0.237812</branch_length><color><red>193</red><green>248</green><blue>10</blue></color><taxonomy><scientific_name>Firmicutes</scientific_name><common_name>Clostridium (SAMEA3545382)</common_name><synonym>T_eutlpdub</synonym></taxonomy><sequence><symbol>GRM5like</symbol><name>Clostridium (SAMEA3545382) (Firmicutes) || bmcType=GRM5like (sat)  || 238aa || [A0A1C6CCS7]  pduB || chartreuse3</name><annotation><desc>pduB || bestHMM=Tsp_chartreuse3</desc></annotation></sequence></clade><clade><branch_length>0.185628</branch_length><color><red>193</red><green>248</green><blue>10</blue></color><clade><name>DBX39_01980</name><branch_length>0.2812</branch_length><color><red>193</red><green>248</green><blue>10</blue></color><taxonomy><scientific_name>Firmicutes</scientific_name><common_name>unclassified-Firmicutes (DBX39)</common_name><synonym>T_eutlpdub</synonym></taxonomy><sequence><symbol>GRM5</symbol><name>unclassified-Firmicutes (DBX39) (Firmicutes) || bmcType=GRM5 (sat)  || 239aa || [A0A2V2EUD3]  pduB || chartreuse3</name><annotation><desc>2seqs_id80 || pduB || bestHMM=Tsp_chartreuse3</desc></annotation></sequence></clade><clade><branch_length>0.11421</branch_length><color><red>193</red><green>248</green><blue>10</blue></color><clade><name>ERS852569_01318</name><branch_length>0.067324</branch_length><color><red>193</red><green>248</green><blue>10</blue></color><taxonomy><scientific_name>Firmicutes</scientific_name><common_name>Blautia AF14-23 (ERS852569)</common_name><synonym>T_eutlpdub</synonym></taxonomy><sequence><symbol>incomplete</symbol><name>Blautia AF14-23 (ERS852569) (Firmicutes) || bmcType=incomplete (sat) (omitted) || 238aa || [A0A174SBU6]  pduB || chartreuse3</name><annotation><desc>10seqs_id98 || 54seqs_id80 || pduB || bestHMM=Tsp_chartreuse3</desc></annotation></sequence></clade><clade><branch_length>0.070135</branch_length><color><red>193</red><green>248</green><blue>10</blue></color><clade><name>HMPREF1547_03818</name><branch_length>0.091782</branch_length><color><red>193</red><green>248</green><blue>10</blue></color><taxonomy><scientific_name>Firmicutes</scientific_name><common_name>Blautia KLE 1732</common_name><synonym>T_eutlpdub</synonym></taxonomy><sequence><symbol>GRM5</symbol><name>Blautia KLE 1732 (Firmicutes) || bmcType=GRM5 (sat)  || 251aa || [U2CF08]  pduB || chartreuse3</name><annotation><desc>14seqs_id98 || 34seqs_id80 || pduB || bestHMM=Tsp_chartreuse3</desc></annotation></sequence></clade><clade><branch_length>0.095363</branch_length><color><red>193</red><green>248</green><blue>10</blue></color><clade><name>SAMEA3545290_02514</name><branch_length>0.044862</branch_length><color><red>193</red><green>248</green><blue>10</blue></color><taxonomy><scientific_name>Firmicutes</scientific_name><common_name>Ruminococcus (SAMEA3545290)</common_name><synonym>T_eutlpdub</synonym></taxonomy><sequence><symbol>GRM5</symbol><name>Ruminococcus (SAMEA3545290) (Firmicutes) || bmcType=GRM5 (sat)  || 238aa || [A0A1C5Y845]  pduB || chartreuse3</name><annotation><desc>9seqs_id98 || 54seqs_id80 || pduB || bestHMM=Tsp_chartreuse3</desc></annotation></sequence></clade><clade><branch_length>0.035045</branch_length><color><red>193</red><green>248</green><blue>10</blue></color><clade><name>ERS852530_03383</name><branch_length>0.083964</branch_length><color><red>193</red><green>248</green><blue>10</blue></color><taxonomy><scientific_name>Firmicutes</scientific_name><common_name>Blautia 2789STDY5608867 (ERS852530)</common_name><synonym>T_eutlpdub</synonym></taxonomy><sequence><symbol>GRM5like</symbol><name>Blautia 2789STDY5608867 (ERS852530) (Firmicutes) || bmcType=GRM5like (sat)  || 237aa || [A0A174WSV4]  pduB || chartreuse3</name><annotation><desc>3seqs_id98 || 34seqs_id80 || pduB || bestHMM=Tsp_chartreuse3</desc></annotation></sequence></clade><clade><branch_length>0.057653</branch_length><color><red>193</red><green>248</green><blue>10</blue></color><clade><name>BN568_00633</name><branch_length>0.104531</branch_length><color><red>193</red><green>248</green><blue>10</blue></color><taxonomy><scientific_name>Firmicutes</scientific_name><common_name>Blautia MGS:257</common_name><synonym>T_eutlpdub</synonym></taxonomy><sequence><symbol>PDU1D_GRM5</symbol><name>Blautia MGS:257 (Firmicutes) || bmcType=PDU1D_GRM5 (sat) (omitted) || 274aa || [R5WST7]  pduB || chartreuse3</name><annotation><desc>54seqs_id80 || pduB || bestHMM=Tsp_chartreuse3</desc></annotation></sequence></clade><clade><name>SAMEA3545239_01411</name><branch_length>0.244195</branch_length><color><red>193</red><green>248</green><blue>10</blue></color><taxonomy><scientific_name>Firmicutes</scientific_name><common_name>Clostridium (SAMEA3545239)</common_name><synonym>T_eutlpdub</synonym></taxonomy><sequence><symbol>GRM5like</symbol><name>Clostridium (SAMEA3545239) (Firmicutes) || bmcType=GRM5like (sat)  || 237aa || [A0A1C5KJW7]  pduB || chartreuse3</name><annotation><desc>2seqs_id80 || pduB || bestHMM=Tsp_chartreuse3</desc></annotation></sequence></clade></clade></clade></clade></clade></clade></clade></clade><clade><branch_length>0.118276</branch_length><color><red>193</red><green>248</green><blue>10</blue></color><clade><name>SAMN05216536_106128</name><branch_length>0.050315</branch_length><color><red>193</red><green>248</green><blue>10</blue></color><taxonomy><scientific_name>Firmicutes</scientific_name><common_name>Faecalicatena NLAE-zl-C242</common_name><synonym>T_eutlpdub</synonym></taxonomy><sequence><symbol>GRM5like</symbol><name>Faecalicatena NLAE-zl-C242 (Firmicutes) || bmcType=GRM5like (sat) (omitted) || 242aa || [A0A2Y9BG87]  pduB || chartreuse4</name><annotation><desc>2seqs_id98 || 68seqs_id80 || pduB || bestHMM=Tsp_chartreuse4</desc></annotation></sequence></clade><clade><branch_length>0.042231</branch_length><color><red>193</red><green>248</green><blue>10</blue></color><clade><branch_length>0.051836</branch_length><color><red>193</red><green>248</green><blue>10</blue></color><clade><name>B5G27_05175</name><branch_length>0.074326</branch_length><color><red>193</red><green>248</green><blue>10</blue></color><taxonomy><scientific_name>Firmicutes</scientific_name><common_name>Lachnoclostridium An76</common_name><synonym>T_eutlpdub</synonym></taxonomy><sequence><symbol>GRM5like</symbol><name>Lachnoclostridium An76 (Firmicutes) || bmcType=GRM5like (sat)  || 242aa || [A0A1Y3TJI3]  pduB || chartreuse4</name><annotation><desc>68seqs_id80 || pduB || bestHMM=Tsp_chartreuse4</desc></annotation></sequence></clade><clade><branch_length>0.018726</branch_length><color><red>193</red><green>248</green><blue>10</blue></color><clade><name>B5F86_01790</name><branch_length>0.090958</branch_length><color><red>193</red><green>248</green><blue>10</blue></color><taxonomy><scientific_name>Firmicutes</scientific_name><common_name>Lachnoclostridium An298</common_name><synonym>T_eutlpdub</synonym></taxonomy><sequence><symbol>GRM5like</symbol><name>Lachnoclostridium An298 (Firmicutes) || bmcType=GRM5like (main)  || 241aa || [A0A1Y4B9H7]  pduB || chartreuse4</name><annotation><desc>68seqs_id80 || pduB || bestHMM=Tsp_chartreuse4</desc></annotation></sequence></clade><clade><branch_length>0.032239</branch_length><color><red>193</red><green>248</green><blue>10</blue></color><clade><name>B5F07_13990</name><branch_length>0.063253</branch_length><color><red>193</red><green>248</green><blue>10</blue></color><taxonomy><scientific_name>Firmicutes</scientific_name><common_name>Lachnoclostridium An169</common_name><synonym>T_eutlpdub</synonym></taxonomy><sequence><symbol>GRM5like</symbol><name>Lachnoclostridium An169 (Firmicutes) || bmcType=GRM5like (sat)  || 241aa || [A0A1Y4NNN0]  pduB || chartreuse4</name><annotation><desc>68seqs_id80 || pduB || bestHMM=Tsp_chartreuse4</desc></annotation></sequence></clade><clade><name>DW983_00935</name><branch_length>0.089674</branch_length><color><red>193</red><green>248</green><blue>10</blue></color><taxonomy><scientific_name>Firmicutes</scientific_name><common_name>Ruminococcus AM49-8</common_name><synonym>T_eutlpdub</synonym></taxonomy><sequence><symbol>GRM5</symbol><name>Ruminococcus AM49-8 (Firmicutes) || bmcType=GRM5 (main)  || 242aa || [A0A373QR46]  pduB || chartreuse4</name><annotation><desc>37seqs_id98 || 68seqs_id80 || pduB || bestHMM=Tsp_chartreuse4</desc></annotation></sequence></clade></clade></clade></clade><clade><branch_length>0.016469</branch_length><color><red>193</red><green>248</green><blue>10</blue></color><clade><branch_length>0.028534</branch_length><color><red>193</red><green>248</green><blue>10</blue></color><clade><name>BN538_01241</name><branch_length>0.098379</branch_length><color><red>193</red><green>248</green><blue>10</blue></color><taxonomy><scientific_name>Firmicutes</scientific_name><common_name>unclassified-Lachnospiraceae CAG:215</common_name><synonym>T_eutlpdub</synonym></taxonomy><sequence><symbol>GRM5</symbol><name>unclassified-Lachnospiraceae CAG:215 (Firmicutes) || bmcType=GRM5 (sat)  || 242aa || [R6F7Y3]  pduB || chartreuse4</name><annotation><desc>4seqs_id98 || 68seqs_id80 || pduB || bestHMM=Tsp_chartreuse4</desc></annotation></sequence></clade><clade><name>SAMEA3545352_03325</name><branch_length>0.094921</branch_length><color><red>193</red><green>248</green><blue>10</blue></color><taxonomy><scientific_name>Firmicutes</scientific_name><common_name>Ruminococcus (SAMEA3545352)</common_name><synonym>T_eutlpdub</synonym></taxonomy><sequence><symbol>GRM5</symbol><name>Ruminococcus (SAMEA3545352) (Firmicutes) || bmcType=GRM5 (main)  || 241aa || [A0A1C6DA51]  pduB || chartreuse4</name><annotation><desc>13seqs_id98 || 4seqs_id80 || pduB || bestHMM=Tsp_chartreuse4</desc></annotation></sequence></clade></clade><clade><branch_length>0.005777</branch_length><color><red>193</red><green>248</green><blue>10</blue></color><clade><name>SAMEA3545255_01020</name><branch_length>0.184373</branch_length><color><red>193</red><green>248</green><blue>10</blue></color><taxonomy><scientific_name>Firmicutes</scientific_name><common_name>Clostridium (SAMEA3545255)</common_name><synonym>T_eutlpdub</synonym></taxonomy><sequence><symbol>GRM5</symbol><name>Clostridium (SAMEA3545255) (Firmicutes) || bmcType=GRM5 (main)  || 241aa || [A0A1C5RD32]  pduB || chartreuse4</name><annotation><desc>4seqs_id80 || pduB || bestHMM=Tsp_chartreuse4</desc></annotation></sequence></clade><clade><branch_length>0.016018</branch_length><color><red>193</red><green>248</green><blue>10</blue></color><clade><name>HMPREF0240_02529</name><branch_length>0.060348</branch_length><color><red>193</red><green>248</green><blue>10</blue></color><taxonomy><scientific_name>Firmicutes</scientific_name><common_name>Clostridium D5</common_name><synonym>T_eutlpdub</synonym></taxonomy><sequence><symbol>GRM5</symbol><name>Clostridium D5 (Firmicutes) || bmcType=GRM5 (main)  || 242aa || [F0Z099]  pduB || chartreuse4</name><annotation><desc>68seqs_id80 || pduB || bestHMM=Tsp_chartreuse4</desc></annotation></sequence></clade><clade><name>SAMEA3545337_01007</name><branch_length>0.077015</branch_length><color><red>193</red><green>248</green><blue>10</blue></color><taxonomy><scientific_name>Firmicutes</scientific_name><common_name>Clostridium (SAMEA3545337)</common_name><synonym>T_eutlpdub</synonym></taxonomy><sequence><symbol>GRM5</symbol><name>Clostridium (SAMEA3545337) (Firmicutes) || bmcType=GRM5 (main)  || 242aa || [A0A1C5NQM4]  pduB || chartreuse4</name><annotation><desc>8seqs_id98 || 68seqs_id80 || pduB || bestHMM=Tsp_chartreuse4</desc></annotation></sequence></clade></clade></clade></clade></clade></clade></clade></clade></clade></clade></clade></clade><clade><branch_length>0.056993</branch_length><color><red>6</red><green>177</green><blue>196</blue></color><clade><branch_length>0.012204</branch_length><color><red>6</red><green>177</green><blue>196</blue></color><clade><branch_length>0.131343</branch_length><color><red>6</red><green>177</green><blue>196</blue></color><clade><name>HSACCH_00253</name><branch_length>0.094295</branch_length><color><red>6</red><green>177</green><blue>196</blue></color><taxonomy><scientific_name>Firmicutes</scientific_name><common_name>Halanaerobium DSM 6643</common_name><synonym>T_eutlpdub</synonym></taxonomy><sequence><symbol>PDU1D</symbol><name>Halanaerobium DSM 6643 (Firmicutes) || bmcType=PDU1D (main)  || 274aa || [M5DY66]  pduB || turquoiseBlue1</name><annotation><desc>4seqs_id80 || pduB || bestHMM=Tsp_turquoiseBlue1</desc></annotation></sequence></clade><clade><branch_length>0.039399</branch_length><color><red>6</red><green>177</green><blue>196</blue></color><clade><name>Halsa_0983</name><branch_length>0.044261</branch_length><color><red>6</red><green>177</green><blue>196</blue></color><taxonomy><scientific_name>Firmicutes</scientific_name><common_name>Halanaerobium sapolanicus</common_name><synonym>T_eutlpdub</synonym></taxonomy><sequence><symbol>PDU1D</symbol><name>Halanaerobium sapolanicus (Firmicutes) || bmcType=PDU1D (main)  || 277aa || [E4RM96]  pduB || turquoiseBlue1</name><annotation><desc>2seqs_id98 || 4seqs_id80 || pduB || bestHMM=Tsp_turquoiseBlue1</desc></annotation></sequence></clade><clade><branch_length>0.049409</branch_length><color><red>6</red><green>177</green><blue>196</blue></color><clade><name>AWL62_2232</name><branch_length>0.086749</branch_length><color><red>6</red><green>177</green><blue>196</blue></color><taxonomy><scientific_name>Firmicutes</scientific_name><common_name>Halanaerobium T82-1</common_name><synonym>T_eutlpdub</synonym></taxonomy><sequence><symbol>PDU1D</symbol><name>Halanaerobium T82-1 (Firmicutes) || bmcType=PDU1D (main)  || 276aa || [A0A139D3Z8]  pduB || turquoiseBlue1</name><annotation><desc>5seqs_id98 || 5seqs_id80 || pduB || 2loci_inTaxon || bestHMM=Tsp_turquoiseBlue1</desc></annotation></sequence></clade><clade><name>DER71_10575</name><branch_length>0.055706</branch_length><color><red>6</red><green>177</green><blue>196</blue></color><taxonomy><scientific_name>Firmicutes</scientific_name><common_name>Halanaerobium DL-01</common_name><synonym>T_eutlpdub</synonym></taxonomy><sequence><symbol>PDU1D</symbol><name>Halanaerobium DL-01 (Firmicutes) || bmcType=PDU1D (main)  || 274aa || [A0A368Z6K2]  pduB || turquoiseBlue1</name><annotation><desc>4seqs_id80 || pduB || bestHMM=Tsp_turquoiseBlue1</desc></annotation></sequence></clade></clade></clade></clade><clade><branch_length>0.022584</branch_length><color><red>6</red><green>177</green><blue>196</blue></color><clade><branch_length>0.046373</branch_length><color><red>6</red><green>177</green><blue>196</blue></color><clade><name>HMPREF1531_00729</name><branch_length>0.097982</branch_length><color><red>6</red><green>177</green><blue>196</blue></color><taxonomy><scientific_name>Actinobacteria</scientific_name><common_name>Propionibacterium F0372</common_name><synonym>T_eutlpdub</synonym></taxonomy><sequence><symbol>PDU1D</symbol><name>Propionibacterium F0372 (Actinobacteria) || bmcType=PDU1D (main)  || 262aa || [S3X7K1]  pduB || turquoiseBlue1</name><annotation><desc>pduB || 2loci_inTaxon || bestHMM=Tsp_turquoiseBlue1</desc></annotation></sequence></clade><clade><name>HMPREF9306_01817</name><branch_length>0.155038</branch_length><color><red>6</red><green>177</green><blue>196</blue></color><taxonomy><scientific_name>Actinobacteria</scientific_name><common_name>Propionimicrobium ACS-093-V-SCH5</common_name><synonym>T_eutlpdub</synonym></taxonomy><sequence><symbol>PDU1D</symbol><name>Propionimicrobium ACS-093-V-SCH5 (Actinobacteria) || bmcType=PDU1D (main)  || 259aa || [S2VXP1]  pduB || turquoiseBlue1</name><annotation><desc>pduB || bestHMM=Tsp_turquoiseBlue1</desc></annotation></sequence></clade></clade><clade><branch_length>0.028192</branch_length><color><red>6</red><green>177</green><blue>196</blue></color><clade><branch_length>0.033851</branch_length><color><red>6</red><green>177</green><blue>196</blue></color><clade><name>CSA64_02390</name><branch_length>0.091743</branch_length><color><red>6</red><green>177</green><blue>196</blue></color><taxonomy><scientific_name>Actinobacteria</scientific_name><common_name>Pseudopropionibacterium  (CSA64)</common_name><synonym>T_eutlpdub</synonym></taxonomy><sequence><symbol>PDU1D</symbol><name>Pseudopropionibacterium  (CSA64) (Actinobacteria) || bmcType=PDU1D (sat)  || 268aa || [A0A2G6JD38]  pduB || turquoiseBlue1</name><annotation><desc>pduB || bestHMM=Tsp_turquoiseBlue1</desc></annotation></sequence></clade><clade><branch_length>0.028706</branch_length><color><red>6</red><green>177</green><blue>196</blue></color><clade><name>CR979_00600</name><branch_length>0.145094</branch_length><color><red>6</red><green>177</green><blue>196</blue></color><taxonomy><scientific_name>Actinobacteria</scientific_name><common_name>Propionibacterium (CR979)</common_name><synonym>T_eutlpdub</synonym></taxonomy><sequence><symbol>incomplete</symbol><name>Propionibacterium (CR979) (Actinobacteria) || bmcType=incomplete (sat) (omitted) || 257aa || [A0A2G6R143]  pduB || turquoiseBlue1</name><annotation><desc>3seqs_id80 || pduB || bestHMM=Tsp_turquoiseBlue1</desc></annotation></sequence></clade><clade><name>CSA64_04585</name><branch_length>0.06619</branch_length><color><red>6</red><green>177</green><blue>196</blue></color><taxonomy><scientific_name>Actinobacteria</scientific_name><common_name>Pseudopropionibacterium  (CSA64)</common_name><synonym>T_eutlpdub</synonym></taxonomy><sequence><symbol>PDU1D</symbol><name>Pseudopropionibacterium  (CSA64) (Actinobacteria) || bmcType=PDU1D (sat)  || 258aa || [A0A2G6JAT9]  pduB || turquoiseBlue1</name><annotation><desc>2seqs_id98 || 3seqs_id80 || pduB || bestHMM=Tsp_turquoiseBlue1</desc></annotation></sequence></clade></clade></clade><clade><branch_length>0.036634</branch_length><color><red>6</red><green>177</green><blue>196</blue></color><clade><name>CVT65_12460</name><branch_length>0.054311</branch_length><color><red>6</red><green>177</green><blue>196</blue></color><taxonomy><scientific_name>Actinobacteria</scientific_name><common_name>unclassified-Actinobacteria HGW-Actinobacteria-5</common_name><synonym>T_eutlpdub</synonym></taxonomy><sequence><symbol>PDU1D</symbol><name>unclassified-Actinobacteria HGW-Actinobacteria-5 (Actinobacteria) || bmcType=PDU1D (main)  || 263aa || [A0A2N3FQR5]  pduB || turquoiseBlue1</name><annotation><desc>11seqs_id80 || pduB || bestHMM=Tsp_turquoiseBlue1</desc></annotation></sequence></clade><clade><branch_length>0.027586</branch_length><color><red>6</red><green>177</green><blue>196</blue></color><clade><name>PFR_JS13-2_1324</name><branch_length>0.092751</branch_length><color><red>6</red><green>177</green><blue>196</blue></color><taxonomy><scientific_name>Actinobacteria</scientific_name><common_name>Propionibacterium  (PFR_JS13-2)</common_name><synonym>T_eutlpdub</synonym></taxonomy><sequence><symbol>incomplete</symbol><name>Propionibacterium  (PFR_JS13-2) (Actinobacteria) || bmcType=incomplete (sat) (omitted) || 269aa || [A0A2C7AX46]  pduB || turquoiseBlue1</name><annotation><desc>6seqs_id98 || 11seqs_id80 || pduB || bestHMM=Tsp_turquoiseBlue1</desc></annotation></sequence></clade><clade><branch_length>0.0389</branch_length><color><red>6</red><green>177</green><blue>196</blue></color><clade><name>HMPREF0682_1597</name><branch_length>0.054136</branch_length><color><red>6</red><green>177</green><blue>196</blue></color><taxonomy><scientific_name>Actinobacteria</scientific_name><common_name>Propionibacterium F0233</common_name><synonym>T_eutlpdub</synonym></taxonomy><sequence><symbol>PDU1D</symbol><name>Propionibacterium F0233 (Actinobacteria) || bmcType=PDU1D (sat)  || 264aa || [U2QE62]  pduB || turquoiseBlue1</name><annotation><desc>2seqs_id98 || 11seqs_id80 || pduB || bestHMM=Tsp_turquoiseBlue1</desc></annotation></sequence></clade><clade><name>PROPJV5_0454</name><branch_length>0.031745</branch_length><color><red>6</red><green>177</green><blue>196</blue></color><taxonomy><scientific_name>Actinobacteria</scientific_name><common_name>Propionibacterium JV5</common_name><synonym>T_eutlpdub</synonym></taxonomy><sequence><symbol>PDU_EUT</symbol><name>Propionibacterium JV5 (Actinobacteria) || bmcType=PDU_EUT (main) (omitted) || 265aa || [A0A375HY52]  pduB || turquoiseBlue1</name><annotation><desc>11seqs_id80 || pduB || bestHMM=Tsp_turquoiseBlue1</desc></annotation></sequence></clade></clade></clade></clade></clade></clade></clade><clade><branch_length>0.016349</branch_length><color><red>6</red><green>177</green><blue>196</blue></color><clade><name>HMPREF9154_2977</name><branch_length>0.111937</branch_length><color><red>6</red><green>177</green><blue>196</blue></color><taxonomy><scientific_name>Actinobacteria</scientific_name><common_name>Pseudopropionibacterium F0230a</common_name><synonym>T_eutlpdub</synonym></taxonomy><sequence><symbol>PDU1D</symbol><name>Pseudopropionibacterium F0230a (Actinobacteria) || bmcType=PDU1D (main)  || 266aa || [I6WT37]  pduB || turquoiseBlue1</name><annotation><desc>2seqs_id98 || 4seqs_id80 || pduB || bestHMM=Tsp_turquoiseBlue1</desc></annotation></sequence></clade><clade><branch_length>0.014431</branch_length><color><red>6</red><green>177</green><blue>196</blue></color><clade><name>Sterm_1030</name><branch_length>0.219885</branch_length><color><red>6</red><green>177</green><blue>196</blue></color><taxonomy><scientific_name>Fusobacteria</scientific_name><common_name>Sebaldella ATCC 33386</common_name><synonym>T_eutlpdub</synonym></taxonomy><sequence><symbol>PDU_EUT</symbol><name>Sebaldella ATCC 33386 (Fusobacteria) || bmcType=PDU_EUT (main) (omitted) || 231aa || [D1AFL3]  pduB || turquoiseBlue1</name><annotation><desc>pduB || bestHMM=Tsp_turquoiseBlue1</desc></annotation></sequence></clade><clade><branch_length>0.027204</branch_length><color><red>6</red><green>177</green><blue>196</blue></color><clade><branch_length>0.037221</branch_length><color><red>6</red><green>177</green><blue>196</blue></color><clade><branch_length>0.073269</branch_length><color><red>6</red><green>177</green><blue>196</blue></color><clade><name>FRIFI_1246</name><branch_length>0.03759</branch_length><color><red>6</red><green>177</green><blue>196</blue></color><taxonomy><scientific_name>Firmicutes</scientific_name><common_name>Romboutsia FRIFI</common_name><synonym>T_eutlpdub</synonym></taxonomy><sequence><symbol>PDU1D</symbol><name>Romboutsia FRIFI (Firmicutes) || bmcType=PDU1D (main)  || 270aa || [A0A2P2BR70]  pduB || turquoiseBlue2</name><annotation><desc>pduB || bestHMM=Tsp_turquoiseBlue2</desc></annotation></sequence></clade><clade><name>SAMEA3545325_02749</name><branch_length>0.046881</branch_length><color><red>6</red><green>177</green><blue>196</blue></color><taxonomy><scientific_name>Firmicutes</scientific_name><common_name>Clostridium (SAMEA3545325)</common_name><synonym>T_eutlpdub</synonym></taxonomy><sequence><symbol>PDU1D</symbol><name>Clostridium (SAMEA3545325) (Firmicutes) || bmcType=PDU1D (main)  || 274aa || [A0A1C5WRQ8]  pduB || turquoiseBlue2</name><annotation><desc>pduB || bestHMM=Tsp_turquoiseBlue2</desc></annotation></sequence></clade></clade><clade><branch_length>0.018726</branch_length><color><red>6</red><green>177</green><blue>196</blue></color><clade><name>BED41_09015</name><branch_length>0.077248</branch_length><color><red>6</red><green>177</green><blue>196</blue></color><taxonomy><scientific_name>Synergistetes</scientific_name><common_name>Cloacibacillus CL-84</common_name><synonym>T_eutlpdub</synonym></taxonomy><sequence><symbol>PDU1D</symbol><name>Cloacibacillus CL-84 (Synergistetes) || bmcType=PDU1D (main)  || 272aa || [A0A1B2I5E9]  pduB || turquoiseBlue2</name><annotation><desc>9seqs_id80 || pduB || 2loci_inTaxon || bestHMM=Tsp_turquoiseBlue2</desc></annotation></sequence></clade><clade><branch_length>0.039575</branch_length><color><red>6</red><green>177</green><blue>196</blue></color><clade><name>HMPREF9460_01147</name><branch_length>0.049248</branch_length><color><red>6</red><green>177</green><blue>196</blue></color><taxonomy><scientific_name>Firmicutes</scientific_name><common_name>Flavonifractor 1_3_50AFAA</common_name><synonym>T_eutlpdub</synonym></taxonomy><sequence><symbol>PDU1D</symbol><name>Flavonifractor 1_3_50AFAA (Firmicutes) || bmcType=PDU1D (main)  || 269aa || [A0A096DFQ9]  pduB || turquoiseBlue2</name><annotation><desc>8seqs_id98 || 9seqs_id80 || pduB || 4loci_inTaxon || bestHMM=Tsp_turquoiseBlue2</desc></annotation></sequence></clade><clade><branch_length>0.14357</branch_length><color><red>6</red><green>177</green><blue>196</blue></color><clade><branch_length>0.168447</branch_length><color><red>6</red><green>177</green><blue>196</blue></color><clade><name>BN3660_00217</name><branch_length>0.002183</branch_length><color><red>6</red><green>177</green><blue>196</blue></color><taxonomy><scientific_name>Firmicutes</scientific_name><common_name>unclassified-Eubacteriaceae CHKCI004</common_name><synonym>T_eutlpdub</synonym></taxonomy><sequence><symbol>PDU1D</symbol><name>unclassified-Eubacteriaceae CHKCI004 (Firmicutes) || bmcType=PDU1D (main)  || 275aa || [A0A143XEN2]  pduB || turquoiseBlue2</name><annotation><desc>3seqs_id98 || 15seqs_id80 || pduB || bestHMM=Tsp_turquoiseBlue2</desc></annotation></sequence></clade><clade><name>ERS852450_01399</name><branch_length>0.083602</branch_length><color><red>6</red><green>177</green><blue>196</blue></color><taxonomy><scientific_name>Firmicutes</scientific_name><common_name>Eubacterium (ERS852450)</common_name><synonym>T_eutlpdub</synonym></taxonomy><sequence><symbol>PDU1D</symbol><name>Eubacterium (ERS852450) (Firmicutes) || bmcType=PDU1D (main)  || 270aa || [A0A173UJS9]  pduB || turquoiseBlue2</name><annotation><desc>8seqs_id98 || 15seqs_id80 || pduB || bestHMM=Tsp_turquoiseBlue2</desc></annotation></sequence></clade></clade><clade><branch_length>0.107743</branch_length><color><red>6</red><green>177</green><blue>196</blue></color><clade><name>B5F88_12300</name><branch_length>0.020935</branch_length><color><red>6</red><green>177</green><blue>196</blue></color><taxonomy><scientific_name>Firmicutes</scientific_name><common_name>Flavonifractor An306</common_name><synonym>T_eutlpdub</synonym></taxonomy><sequence><symbol>PDU1D</symbol><name>Flavonifractor An306 (Firmicutes) || bmcType=PDU1D (main)  || 269aa || [A0A1Y4BWD6]  pduB || turquoiseBlue2</name><annotation><desc>6seqs_id80 || pduB || 2loci_inTaxon || bestHMM=Tsp_turquoiseBlue2</desc></annotation></sequence></clade><clade><branch_length>0.007598</branch_length><color><red>6</red><green>177</green><blue>196</blue></color><clade><name>C805_03546</name><branch_length>0.006682</branch_length><color><red>6</red><green>177</green><blue>196</blue></color><taxonomy><scientific_name>Firmicutes</scientific_name><common_name>Eubacterium 43875</common_name><synonym>T_eutlpdub</synonym></taxonomy><sequence><symbol>PDU1D</symbol><name>Eubacterium 43875 (Firmicutes) || bmcType=PDU1D (main)  || 269aa || [S0IPZ7]  pduB || turquoiseBlue2</name><annotation><desc>6seqs_id80 || pduB || bestHMM=Tsp_turquoiseBlue2</desc></annotation></sequence></clade><clade><name>C806_00293</name><branch_length>0.014242</branch_length><color><red>6</red><green>177</green><blue>196</blue></color><taxonomy><scientific_name>Firmicutes</scientific_name><common_name>unclassified-Lachnospiraceae 43891</common_name><synonym>T_eutlpdub</synonym></taxonomy><sequence><symbol>PDU1D</symbol><name>unclassified-Lachnospiraceae 43891 (Firmicutes) || bmcType=PDU1D (main)  || 270aa || [R9IZP2]  pduB || turquoiseBlue2</name><annotation><desc>6seqs_id80 || pduB || bestHMM=Tsp_turquoiseBlue2</desc></annotation></sequence></clade></clade></clade></clade></clade></clade></clade><clade><branch_length>0.025843</branch_length><color><red>6</red><green>177</green><blue>196</blue></color><clade><branch_length>0.144775</branch_length><color><red>6</red><green>177</green><blue>196</blue></color><clade><name>CRN84_17995</name><branch_length>0.062544</branch_length><color><red>6</red><green>177</green><blue>196</blue></color><taxonomy><scientific_name>Proteobacteria</scientific_name><common_name>Budvicia FDAARGOS_387</common_name><synonym>T_eutlpdub</synonym></taxonomy><sequence><symbol>GRM3B</symbol><name>Budvicia FDAARGOS_387 (Proteobacteria) || bmcType=GRM3B (main)  || 261aa || [A0A2C6DQK5]  pduB || turquoiseBlue3a</name><annotation><desc>92seqs_id80 || pduB || bestHMM=Tsp_turquoiseBlue3a</desc></annotation></sequence></clade><clade><branch_length>0.070523</branch_length><color><red>6</red><green>177</green><blue>196</blue></color><clade><name>DDT56_02480</name><branch_length>0.065999</branch_length><color><red>6</red><green>177</green><blue>196</blue></color><taxonomy><scientific_name>Proteobacteria</scientific_name><common_name>Brenneria CFCC 11842</common_name><synonym>T_eutlpdub</synonym></taxonomy><sequence><symbol>GRM3B</symbol><name>Brenneria CFCC 11842 (Proteobacteria) || bmcType=GRM3B (main)  || 261aa || [A0A2U1UAZ8]  pduB || turquoiseBlue3a</name><annotation><desc>92seqs_id80 || pduB || bestHMM=Tsp_turquoiseBlue3a</desc></annotation></sequence></clade><clade><branch_length>0.015583</branch_length><color><red>6</red><green>177</green><blue>196</blue></color><clade><branch_length>0.021794</branch_length><color><red>6</red><green>177</green><blue>196</blue></color><clade><name>CWS43_15945</name><branch_length>0.043614</branch_length><color><red>6</red><green>177</green><blue>196</blue></color><taxonomy><scientific_name>Proteobacteria</scientific_name><common_name>Rahnella AA</common_name><synonym>T_eutlpdub</synonym></taxonomy><sequence><symbol>GRM3B</symbol><name>Rahnella AA (Proteobacteria) || bmcType=GRM3B (main)  || 261aa || [A0A2N0W0B5]  pduB || turquoiseBlue3a</name><annotation><desc>92seqs_id80 || pduB || bestHMM=Tsp_turquoiseBlue3a</desc></annotation></sequence></clade><clade><branch_length>0.103227</branch_length><color><red>6</red><green>177</green><blue>196</blue></color><clade><name>BA894_08820</name><branch_length>0.041169</branch_length><color><red>6</red><green>177</green><blue>196</blue></color><taxonomy><scientific_name>Proteobacteria</scientific_name><common_name>Vibrio CCUG 16373</common_name><synonym>T_eutlpdub</synonym></taxonomy><sequence><symbol>GRM3B</symbol><name>Vibrio CCUG 16373 (Proteobacteria) || bmcType=GRM3B (main)  || 264aa || [A0A1B1ECU3]  pduB || turquoiseBlue3a</name><annotation><desc>2seqs_id98 || 3seqs_id80 || pduB || bestHMM=Tsp_turquoiseBlue3a</desc></annotation></sequence></clade><clade><name>VCE7224_02249</name><branch_length>0.028469</branch_length><color><red>6</red><green>177</green><blue>196</blue></color><taxonomy><scientific_name>Proteobacteria</scientific_name><common_name>Vibrio CECT 7224</common_name><synonym>T_eutlpdub</synonym></taxonomy><sequence><symbol>GRM3B</symbol><name>Vibrio CECT 7224 (Proteobacteria) || bmcType=GRM3B (main)  || 262aa || [A0A1C3JEF9]  pduB || turquoiseBlue3a</name><annotation><desc>3seqs_id80 || pduB || bestHMM=Tsp_turquoiseBlue3a</desc></annotation></sequence></clade></clade></clade><clade><branch_length>0.008137</branch_length><color><red>6</red><green>177</green><blue>196</blue></color><clade><branch_length>0.024054</branch_length><color><red>6</red><green>177</green><blue>196</blue></color><clade><name>AWC35_20640</name><branch_length>0.014248</branch_length><color><red>6</red><green>177</green><blue>196</blue></color><taxonomy><scientific_name>Proteobacteria</scientific_name><common_name>Gibbsiella FRB97</common_name><synonym>T_eutlpdub</synonym></taxonomy><sequence><symbol>GRM3B</symbol><name>Gibbsiella FRB97 (Proteobacteria) || bmcType=GRM3B (main)  || 261aa || [A0A250B5X0]  pduB || turquoiseBlue3a</name><annotation><desc>92seqs_id80 || pduB || bestHMM=Tsp_turquoiseBlue3a</desc></annotation></sequence></clade><clade><name>M976_03351</name><branch_length>0.081648</branch_length><color><red>6</red><green>177</green><blue>196</blue></color><taxonomy><scientific_name>Proteobacteria</scientific_name><common_name>Buttiauxella ATCC 51602</common_name><synonym>T_eutlpdub</synonym></taxonomy><sequence><symbol>GRM3B</symbol><name>Buttiauxella ATCC 51602 (Proteobacteria) || bmcType=GRM3B (main)  || 261aa || [A0A1B7IB09]  pduB || turquoiseBlue3a</name><annotation><desc>3seqs_id98 || 92seqs_id80 || pduB || 2loci_inTaxon || bestHMM=Tsp_turquoiseBlue3a</desc></annotation></sequence></clade></clade><clade><branch_length>0.015245</branch_length><color><red>6</red><green>177</green><blue>196</blue></color><clade><name>AD23_5241</name><branch_length>0.059606</branch_length><color><red>6</red><green>177</green><blue>196</blue></color><taxonomy><scientific_name>Proteobacteria</scientific_name><common_name>Escherichia 2-005-03_S4_C3</common_name><synonym>T_eutlpdub</synonym></taxonomy><sequence><symbol>GRM3B</symbol><name>Escherichia 2-005-03_S4_C3 (Proteobacteria) || bmcType=GRM3B (main)  || 261aa || [A0A029H1T1]  pduB || turquoiseBlue3a</name><annotation><desc>42seqs_id98 || 92seqs_id80 || pduB || 2loci_inTaxon || bestHMM=Tsp_turquoiseBlue3a</desc></annotation></sequence></clade><clade><name>Sant_2128</name><branch_length>0.052748</branch_length><color><red>6</red><green>177</green><blue>196</blue></color><taxonomy><scientific_name>Proteobacteria</scientific_name><common_name>Sodalis (tsetse S-endosymbionts) HS1</common_name><synonym>T_eutlpdub</synonym></taxonomy><sequence><symbol>GRM3B</symbol><name>Sodalis (tsetse S-endosymbionts) HS1 (Proteobacteria) || bmcType=GRM3B (main)  || 261aa || [W0HTK5]  pduB || turquoiseBlue3a</name><annotation><desc>92seqs_id80 || pduB || bestHMM=Tsp_turquoiseBlue3a</desc></annotation></sequence></clade></clade></clade></clade></clade></clade><clade><branch_length>0.043955</branch_length><color><red>6</red><green>177</green><blue>196</blue></color><clade><name>DCS48_07305</name><branch_length>0.143309</branch_length><color><red>6</red><green>177</green><blue>196</blue></color><taxonomy><scientific_name>Proteobacteria</scientific_name><common_name>Desulfovibrio (DCS48)</common_name><synonym>T_eutlpdub</synonym></taxonomy><sequence><symbol>GRM1B</symbol><name>Desulfovibrio (DCS48) (Proteobacteria) || bmcType=GRM1B (sat)  || 251aa || [A0A349HII5]  pduB || turquoiseBlue3b</name><annotation><desc>pduB || bestHMM=Tsp_turquoiseBlue3b</desc></annotation></sequence></clade><clade><branch_length>0.009098</branch_length><color><red>6</red><green>177</green><blue>196</blue></color><clade><branch_length>0.021825</branch_length><color><red>6</red><green>177</green><blue>196</blue></color><clade><name>C8N35_10839</name><branch_length>0.045259</branch_length><color><red>6</red><green>177</green><blue>196</blue></color><taxonomy><scientific_name>Proteobacteria</scientific_name><common_name>Breoghania DSM 23382</common_name><synonym>T_eutlpdub</synonym></taxonomy><sequence><symbol>GRM3C</symbol><name>Breoghania DSM 23382 (Proteobacteria) || bmcType=GRM3C (main)  || 271aa || [A0A2T5V5I3]  pduB || turquoiseBlue3b</name><annotation><desc>10seqs_id80 || pduB || bestHMM=Tsp_turquoiseBlue3b</desc></annotation></sequence></clade><clade><branch_length>0.059783</branch_length><color><red>6</red><green>177</green><blue>196</blue></color><clade><name>C8N38_102238</name><branch_length>0.049316</branch_length><color><red>6</red><green>177</green><blue>196</blue></color><taxonomy><scientific_name>Proteobacteria</scientific_name><common_name>Rhodovulum DSM 19783</common_name><synonym>T_eutlpdub</synonym></taxonomy><sequence><symbol>GRM3C</symbol><name>Rhodovulum DSM 19783 (Proteobacteria) || bmcType=GRM3C (main)  || 273aa || [A0A2T5UIW8]  pduB || turquoiseBlue3b</name><annotation><desc>10seqs_id80 || pduB || bestHMM=Tsp_turquoiseBlue3b</desc></annotation></sequence></clade><clade><name>NHU_00551</name><branch_length>0.054865</branch_length><color><red>6</red><green>177</green><blue>196</blue></color><taxonomy><scientific_name>Proteobacteria</scientific_name><common_name>Rhodovulum AB26 (NHU)</common_name><synonym>T_eutlpdub</synonym></taxonomy><sequence><symbol>GRM3C</symbol><name>Rhodovulum AB26 (NHU) (Proteobacteria) || bmcType=GRM3C (main)  || 272aa || [A0A0D6AYN3]  pduB || turquoiseBlue3b</name><annotation><desc>2seqs_id98 || 10seqs_id80 || pduB || bestHMM=Tsp_turquoiseBlue3b</desc></annotation></sequence></clade></clade></clade><clade><branch_length>0.038479</branch_length><color><red>6</red><green>177</green><blue>196</blue></color><clade><name>CLV78_11514</name><branch_length>0.097964</branch_length><color><red>6</red><green>177</green><blue>196</blue></color><taxonomy><scientific_name>Proteobacteria</scientific_name><common_name>Pseudoruegeria DSM 29328</common_name><synonym>T_eutlpdub</synonym></taxonomy><sequence><symbol>GRM3C</symbol><name>Pseudoruegeria DSM 29328 (Proteobacteria) || bmcType=GRM3C (sat) (omitted) || 273aa || [A0A2T0RFX9]  pduB || turquoiseBlue3b</name><annotation><desc>10seqs_id80 || pduB || 2loci_inTaxon || bestHMM=Tsp_turquoiseBlue3b</desc></annotation></sequence></clade><clade><branch_length>0.029454</branch_length><color><red>6</red><green>177</green><blue>196</blue></color><clade><branch_length>0.021149</branch_length><color><red>6</red><green>177</green><blue>196</blue></color><clade><name>SAMN04244550_00482</name><branch_length>0.08018</branch_length><color><red>6</red><green>177</green><blue>196</blue></color><taxonomy><scientific_name>Proteobacteria</scientific_name><common_name>Rhodobacter DSM 1710 (SAMN04244550)</common_name><synonym>T_eutlpdub</synonym></taxonomy><sequence><symbol>GRM3C</symbol><name>Rhodobacter DSM 1710 (SAMN04244550) (Proteobacteria) || bmcType=GRM3C (main)  || 274aa || [A0A1G7D6B5]  pduB || turquoiseBlue3b</name><annotation><desc>2seqs_id98 || 9seqs_id80 || pduB || bestHMM=Tsp_turquoiseBlue3b</desc></annotation></sequence></clade><clade><name>SAMN05877809_11217</name><branch_length>0.025627</branch_length><color><red>6</red><green>177</green><blue>196</blue></color><taxonomy><scientific_name>Proteobacteria</scientific_name><common_name>Rhodobacter JA431</common_name><synonym>T_eutlpdub</synonym></taxonomy><sequence><symbol>GRM3C</symbol><name>Rhodobacter JA431 (Proteobacteria) || bmcType=GRM3C (main)  || 271aa || [A0A285TID1]  pduB || turquoiseBlue3b</name><annotation><desc>2seqs_id98 || 9seqs_id80 || pduB || bestHMM=Tsp_turquoiseBlue3b</desc></annotation></sequence></clade></clade><clade><branch_length>0.02756</branch_length><color><red>6</red><green>177</green><blue>196</blue></color><clade><branch_length>0.018902</branch_length><color><red>6</red><green>177</green><blue>196</blue></color><clade><name>C0081_12340</name><branch_length>0.043535</branch_length><color><red>6</red><green>177</green><blue>196</blue></color><taxonomy><scientific_name>Proteobacteria</scientific_name><common_name>Cohaesibacter H1304</common_name><synonym>T_eutlpdub</synonym></taxonomy><sequence><symbol>GRM3C</symbol><name>Cohaesibacter H1304 (Proteobacteria) || bmcType=GRM3C (main)  || 271aa || [A0A2N5XQP5]  pduB || turquoiseBlue3b</name><annotation><desc>2seqs_id80 || pduB || bestHMM=Tsp_turquoiseBlue3b</desc></annotation></sequence></clade><clade><name>SAMN04488056_10488</name><branch_length>0.093135</branch_length><color><red>6</red><green>177</green><blue>196</blue></color><taxonomy><scientific_name>Proteobacteria</scientific_name><common_name>Cohaesibacter CGMCC 1.9157</common_name><synonym>T_eutlpdub</synonym></taxonomy><sequence><symbol>GRM3C</symbol><name>Cohaesibacter CGMCC 1.9157 (Proteobacteria) || bmcType=GRM3C (main)  || 274aa || [A0A1I5FKV6]  pduB || turquoiseBlue3b</name><annotation><desc>2seqs_id80 || pduB || bestHMM=Tsp_turquoiseBlue3b</desc></annotation></sequence></clade></clade><clade><branch_length>0.04182</branch_length><color><red>6</red><green>177</green><blue>196</blue></color><clade><name>TSO352_19955</name><branch_length>0.035045</branch_length><color><red>6</red><green>177</green><blue>196</blue></color><taxonomy><scientific_name>Proteobacteria</scientific_name><common_name>Azospirillum TSO35-2</common_name><synonym>T_eutlpdub</synonym></taxonomy><sequence><symbol>GRM3C</symbol><name>Azospirillum TSO35-2 (Proteobacteria) || bmcType=GRM3C (main)  || 275aa || [A0A2U1VFS1]  pduB || turquoiseBlue3b</name><annotation><desc>3seqs_id80 || pduB || bestHMM=Tsp_turquoiseBlue3b</desc></annotation></sequence></clade><clade><branch_length>0.021515</branch_length><color><red>6</red><green>177</green><blue>196</blue></color><clade><name>DKL61_10060</name><branch_length>0.256762</branch_length><color><red>6</red><green>177</green><blue>196</blue></color><taxonomy><scientific_name>Proteobacteria</scientific_name><common_name>unclassified-Gammaproteobacteria ESL0073</common_name><synonym>T_eutlpdub</synonym></taxonomy><sequence><symbol>EUT1</symbol><name>unclassified-Gammaproteobacteria ESL0073 (Proteobacteria) || bmcType=EUT1 (sat) (omitted) || 269aa || [A0A2Z3HZG0]  pduB || turquoiseBlue3b</name><annotation><desc>2seqs_id98 || 2seqs_id80 || pduB || 2loci_inTaxon || bestHMM=Tsp_turquoiseBlue3b</desc></annotation></sequence></clade><clade><name>Rru_A0906</name><branch_length>0.049939</branch_length><color><red>6</red><green>177</green><blue>196</blue></color><taxonomy><scientific_name>Proteobacteria</scientific_name><common_name>Rhodospirillum ATCC 11170</common_name><synonym>T_eutlpdub</synonym></taxonomy><sequence><symbol>GRM3C</symbol><name>Rhodospirillum ATCC 11170 (Proteobacteria) || bmcType=GRM3C (main)  || 280aa || [Q2RVY8]  pduB || turquoiseBlue3b</name><annotation><desc>3seqs_id80 || pduB || bestHMM=Tsp_turquoiseBlue3b</desc></annotation></sequence></clade></clade></clade></clade></clade></clade></clade></clade></clade></clade></clade></clade></clade></clade><clade><branch_length>1.0E-6</branch_length><color><red>143</red><green>182</green><blue>123</blue></color><clade><branch_length>0.033899</branch_length><color><red>143</red><green>182</green><blue>123</blue></color><clade><name>DKL61_08380</name><branch_length>0.214818</branch_length><color><red>143</red><green>182</green><blue>123</blue></color><taxonomy><scientific_name>Proteobacteria</scientific_name><common_name>unclassified-Gammaproteobacteria ESL0073</common_name><synonym>T_eutlpdub</synonym></taxonomy><sequence><symbol>EUT1</symbol><name>unclassified-Gammaproteobacteria ESL0073 (Proteobacteria) || bmcType=EUT1 (sat) (omitted) || 264aa || [A0A2Z3I438]  pduB || lichen1</name><annotation><desc>2seqs_id98 || 2seqs_id80 || pduB || 2loci_inTaxon || bestHMM=Tsp_lichen1</desc></annotation></sequence></clade><clade><branch_length>0.031753</branch_length><color><red>143</red><green>182</green><blue>123</blue></color><clade><name>SAMN03080606_00029</name><branch_length>0.040402</branch_length><color><red>143</red><green>182</green><blue>123</blue></color><taxonomy><scientific_name>Firmicutes</scientific_name><common_name>Alkaliphilus DSM 18978</common_name><synonym>T_eutlpdub</synonym></taxonomy><sequence><symbol>PDU1D</symbol><name>Alkaliphilus DSM 18978 (Firmicutes) || bmcType=PDU1D (main)  || 258aa || [A0A1G5ABC0]  pduB || lichen1</name><annotation><desc>7seqs_id80 || pduB || 3loci_inTaxon || bestHMM=Tsp_chartreuse1</desc></annotation></sequence></clade><clade><branch_length>0.06469</branch_length><color><red>143</red><green>182</green><blue>123</blue></color><clade><name>SAMN02194393_05387</name><branch_length>0.077706</branch_length><color><red>143</red><green>182</green><blue>123</blue></color><taxonomy><scientific_name>Firmicutes</scientific_name><common_name>Maledivibacter M1</common_name><synonym>T_eutlpdub</synonym></taxonomy><sequence><symbol>PDU1D</symbol><name>Maledivibacter M1 (Firmicutes) || bmcType=PDU1D (main)  || 264aa || [A0A1T5MV96]  pduB || lichen1</name><annotation><desc>pduB || 6loci_inTaxon || bestHMM=Tsp_lichen1</desc></annotation></sequence></clade><clade><branch_length>0.091728</branch_length><color><red>143</red><green>182</green><blue>123</blue></color><clade><branch_length>0.014174</branch_length><color><red>143</red><green>182</green><blue>123</blue></color><clade><name>CHH80_06335</name><branch_length>0.034669</branch_length><color><red>143</red><green>182</green><blue>123</blue></color><taxonomy><scientific_name>Firmicutes</scientific_name><common_name>Bacillus 2046851</common_name><synonym>T_eutlpdub</synonym></taxonomy><sequence><symbol>PDU1D</symbol><name>Bacillus 2046851 (Firmicutes) || bmcType=PDU1D (main)  || 260aa || [A0A268IHD1]  pduB || lichen1</name><annotation><desc>13seqs_id80 || pduB || 2loci_inTaxon || bestHMM=Tsp_lichen1</desc></annotation></sequence></clade><clade><name>M670_03912</name><branch_length>0.024368</branch_length><color><red>143</red><green>182</green><blue>123</blue></color><taxonomy><scientific_name>Firmicutes</scientific_name><common_name>Bacillus MEV2011</common_name><synonym>T_eutlpdub</synonym></taxonomy><sequence><symbol>PDU1D</symbol><name>Bacillus MEV2011 (Firmicutes) || bmcType=PDU1D (main)  || 265aa || [A0A072NUA4]  pduB || lichen1</name><annotation><desc>13seqs_id80 || pduB || 2loci_inTaxon || bestHMM=Tsp_lichen1</desc></annotation></sequence></clade></clade><clade><branch_length>0.015119</branch_length><color><red>143</red><green>182</green><blue>123</blue></color><clade><name>GY4MC1_1860</name><branch_length>0.055249</branch_length><color><red>143</red><green>182</green><blue>123</blue></color><taxonomy><scientific_name>Firmicutes</scientific_name><common_name>Geobacillus Y4.1MC1</common_name><synonym>T_eutlpdub</synonym></taxonomy><sequence><symbol>PDU1D</symbol><name>Geobacillus Y4.1MC1 (Firmicutes) || bmcType=PDU1D (main)  || 260aa || [A0A0F6BMH3]  pduB || lichen1</name><annotation><desc>6seqs_id98 || 13seqs_id80 || pduB || bestHMM=Tsp_lichen1</desc></annotation></sequence></clade><clade><name>QY95_03876</name><branch_length>0.075736</branch_length><color><red>143</red><green>182</green><blue>123</blue></color><taxonomy><scientific_name>Firmicutes</scientific_name><common_name>Quasibacillus SGZ-8 (QY95)</common_name><synonym>T_eutlpdub</synonym></taxonomy><sequence><symbol>PDU1D</symbol><name>Quasibacillus SGZ-8 (QY95) (Firmicutes) || bmcType=PDU1D (main)  || 260aa || [A0A0F5HND3]  pduB || lichen1</name><annotation><desc>2seqs_id98 || 13seqs_id80 || pduB || bestHMM=Tsp_lichen1</desc></annotation></sequence></clade></clade></clade></clade></clade></clade><clade><branch_length>0.010901</branch_length><color><red>143</red><green>182</green><blue>123</blue></color><clade><branch_length>0.039586</branch_length><color><red>143</red><green>182</green><blue>123</blue></color><clade><branch_length>0.053552</branch_length><color><red>143</red><green>182</green><blue>123</blue></color><clade><name>Gferi_18285</name><branch_length>0.047064</branch_length><color><red>143</red><green>182</green><blue>123</blue></color><taxonomy><scientific_name>Firmicutes</scientific_name><common_name>Geosporobacter IRF9</common_name><synonym>T_eutlpdub</synonym></taxonomy><sequence><symbol>PDU1D</symbol><name>Geosporobacter IRF9 (Firmicutes) || bmcType=PDU1D (main)  || 262aa || [A0A1D8GK91]  pduB || lichen2</name><annotation><desc>7seqs_id80 || pduB || 3loci_inTaxon || bestHMM=Tsp_chartreuse1</desc></annotation></sequence></clade><clade><name>Gferi_26010</name><branch_length>0.037563</branch_length><color><red>143</red><green>182</green><blue>123</blue></color><taxonomy><scientific_name>Firmicutes</scientific_name><common_name>Geosporobacter IRF9</common_name><synonym>T_eutlpdub</synonym></taxonomy><sequence><symbol>PDU1D</symbol><name>Geosporobacter IRF9 (Firmicutes) || bmcType=PDU1D (main)  || 258aa || [A0A1D8GPA2]  pduB || lichen2</name><annotation><desc>7seqs_id80 || pduB || 3loci_inTaxon || bestHMM=Tsp_chartreuse1</desc></annotation></sequence></clade></clade><clade><branch_length>0.054809</branch_length><color><red>143</red><green>182</green><blue>123</blue></color><clade><name>CVV02_03325</name><branch_length>0.155099</branch_length><color><red>143</red><green>182</green><blue>123</blue></color><taxonomy><scientific_name>Firmicutes</scientific_name><common_name>unclassified-Firmicutes HGW-Firmicutes-7</common_name><synonym>T_eutlpdub</synonym></taxonomy><sequence><symbol>PDU1D</symbol><name>unclassified-Firmicutes HGW-Firmicutes-7 (Firmicutes) || bmcType=PDU1D (main)  || 261aa || [A0A2N2B234]  pduB || lichen2</name><annotation><desc>2seqs_id80 || pduB || 2loci_inTaxon || bestHMM=Tsp_chartreuse1</desc></annotation></sequence></clade><clade><branch_length>0.035418</branch_length><color><red>143</red><green>182</green><blue>123</blue></color><clade><name>HMPREF1633_15180</name><branch_length>0.208993</branch_length><color><red>143</red><green>182</green><blue>123</blue></color><taxonomy><scientific_name>Firmicutes</scientific_name><common_name>Tissierellia S5-A11</common_name><synonym>T_eutlpdub</synonym></taxonomy><sequence><symbol>PDU1D</symbol><name>Tissierellia S5-A11 (Firmicutes) || bmcType=PDU1D (main)  || 263aa || [A0A095YLX5]  pduB || lichen2</name><annotation><desc>2seqs_id98 || 2seqs_id80 || pduB || 3loci_inTaxon || bestHMM=Tsp_lichen2</desc></annotation></sequence></clade><clade><branch_length>0.097331</branch_length><color><red>143</red><green>182</green><blue>123</blue></color><clade><name>Ilyop_2346</name><branch_length>0.043649</branch_length><color><red>143</red><green>182</green><blue>123</blue></color><taxonomy><scientific_name>Fusobacteria</scientific_name><common_name>Ilyobacter DSM 2926</common_name><synonym>T_eutlpdub</synonym></taxonomy><sequence><symbol>PDU1F</symbol><name>Ilyobacter DSM 2926 (Fusobacteria) || bmcType=PDU1F (main)  || 260aa || [E3HDA6]  pduB || lichen2</name><annotation><desc>2seqs_id80 || pduB || bestHMM=Tsp_lichen2</desc></annotation></sequence></clade><clade><branch_length>0.027701</branch_length><color><red>143</red><green>182</green><blue>123</blue></color><clade><name>HMPREF0400_01465</name><branch_length>0.108595</branch_length><color><red>143</red><green>182</green><blue>123</blue></color><taxonomy><scientific_name>Fusobacteria</scientific_name><common_name>Fusobacterium 1_1_41FAA</common_name><synonym>T_eutlpdub</synonym></taxonomy><sequence><symbol>PDU1F</symbol><name>Fusobacterium 1_1_41FAA (Fusobacteria) || bmcType=PDU1F (main)  || 271aa || [D6LIA1]  pduB || lichen2</name><annotation><desc>2seqs_id98 || 35seqs_id80 || pduB || bestHMM=Tsp_lichen2</desc></annotation></sequence></clade><clade><name>HMPREF2747_14675</name><branch_length>0.067871</branch_length><color><red>143</red><green>182</green><blue>123</blue></color><taxonomy><scientific_name>Fusobacteria</scientific_name><common_name>Fusobacterium HMSC073F01</common_name><synonym>T_eutlpdub</synonym></taxonomy><sequence><symbol>PDU1F</symbol><name>Fusobacterium HMSC073F01 (Fusobacteria) || bmcType=PDU1F (main)  || 261aa || [A0A1E9IPE1]  pduB || lichen2</name><annotation><desc>8seqs_id98 || 9seqs_id80 || pduB || 2loci_inTaxon || bestHMM=Tsp_lichen2</desc></annotation></sequence></clade></clade></clade></clade></clade></clade><clade><branch_length>0.03633</branch_length><color><red>19</red><green>234</green><blue>201</blue></color><clade><branch_length>0.049772</branch_length><color><red>56</red><green>128</green><blue>4</blue></color><clade><name>EHSB41UT_03930</name><branch_length>0.231772</branch_length><color><red>56</red><green>128</green><blue>4</blue></color><taxonomy><scientific_name>Proteobacteria</scientific_name><common_name>Parendozoicomonas haliclonae</common_name><synonym>T_eutlpdub</synonym></taxonomy><sequence><symbol>EUT2</symbol><name>Parendozoicomonas haliclonae (Proteobacteria) || bmcType=EUT2 (sat) (omitted) || 264aa || [A0A1X7APW9]  pduB || darkGrassGreen</name><annotation><desc>pduB || 2loci_inTaxon || bestHMM=Tsp_chartreuse1</desc></annotation></sequence></clade><clade><branch_length>0.026061</branch_length><color><red>56</red><green>128</green><blue>4</blue></color><clade><branch_length>0.237844</branch_length><color><red>56</red><green>128</green><blue>4</blue></color><clade><name>A2X96_10195</name><branch_length>0.130721</branch_length><color><red>56</red><green>128</green><blue>4</blue></color><taxonomy><scientific_name>Proteobacteria</scientific_name><common_name>unclassified-Syntrophobacterales GWC2_56_13</common_name><synonym>T_eutlpdub</synonym></taxonomy><sequence><symbol>PDU1D</symbol><name>unclassified-Syntrophobacterales GWC2_56_13 (Proteobacteria) || bmcType=PDU1D (main)  || 272aa || [A0A1G3UTX5]  pduB || darkGrassGreen</name><annotation><desc>pduB || bestHMM=Tsp_darkGrassGreen</desc></annotation></sequence></clade><clade><branch_length>0.06423</branch_length><color><red>56</red><green>128</green><blue>4</blue></color><clade><name>Dalk_5000</name><branch_length>0.15179</branch_length><color><red>56</red><green>128</green><blue>4</blue></color><taxonomy><scientific_name>Proteobacteria</scientific_name><common_name>Desulfatibacillum AK-01</common_name><synonym>T_eutlpdub</synonym></taxonomy><sequence><symbol>PDU1D</symbol><name>Desulfatibacillum AK-01 (Proteobacteria) || bmcType=PDU1D (main)  || 267aa || [B8FDP0]  pduB || darkGrassGreen</name><annotation><desc>2seqs_id98 || 2seqs_id80 || pduB || bestHMM=Tsp_darkGrassGreen</desc></annotation></sequence></clade><clade><branch_length>0.108087</branch_length><color><red>56</red><green>128</green><blue>4</blue></color><clade><name>CXZ00_14040</name><branch_length>0.069689</branch_length><color><red>56</red><green>128</green><blue>4</blue></color><taxonomy><scientific_name>Acidobacteria</scientific_name><common_name>unclassified-Acidobacteria (CXZ00)</common_name><synonym>T_eutlpdub</synonym></taxonomy><sequence><symbol>PDU1D</symbol><name>unclassified-Acidobacteria (CXZ00) (Acidobacteria) || bmcType=PDU1D (main)  || 263aa || [A0A2P6WCZ9]  pduB || darkGrassGreen</name><annotation><desc>3seqs_id80 || pduB || bestHMM=Tsp_darkGrassGreen</desc></annotation></sequence></clade><clade><branch_length>0.035353</branch_length><color><red>56</red><green>128</green><blue>4</blue></color><clade><name>CWS72_13310</name><branch_length>0.045396</branch_length><color><red>56</red><green>128</green><blue>4</blue></color><taxonomy><scientific_name>Proteobacteria</scientific_name><common_name>Telmatospirillum 26-4b1</common_name><synonym>T_eutlpdub</synonym></taxonomy><sequence><symbol>PDU1D</symbol><name>Telmatospirillum 26-4b1 (Proteobacteria) || bmcType=PDU1D (main)  || 267aa || [A0A2N3PUJ0]  pduB || darkGrassGreen</name><annotation><desc>3seqs_id80 || pduB || bestHMM=Tsp_darkGrassGreen</desc></annotation></sequence></clade><clade><name>KL86APRO_10067</name><branch_length>0.056213</branch_length><color><red>56</red><green>128</green><blue>4</blue></color><taxonomy><scientific_name>Proteobacteria</scientific_name><common_name>unclassified-Alphaproteobacteria (KL86APRO)</common_name><synonym>T_eutlpdub</synonym></taxonomy><sequence><symbol>PDU1D</symbol><name>unclassified-Alphaproteobacteria (KL86APRO) (Proteobacteria) || bmcType=PDU1D (main)  || 267aa || [A0A212IUY2]  pduB || darkGrassGreen</name><annotation><desc>3seqs_id80 || pduB || bestHMM=Tsp_darkGrassGreen</desc></annotation></sequence></clade></clade></clade></clade></clade><clade><branch_length>0.011299</branch_length><color><red>56</red><green>128</green><blue>4</blue></color><clade><branch_length>0.066804</branch_length><color><red>56</red><green>128</green><blue>4</blue></color><clade><branch_length>0.025623</branch_length><color><red>56</red><green>128</green><blue>4</blue></color><clade><name>Teth514_1954</name><branch_length>0.044683</branch_length><color><red>56</red><green>128</green><blue>4</blue></color><taxonomy><scientific_name>Firmicutes</scientific_name><common_name>Thermoanaerobacter X514</common_name><synonym>T_eutlpdub</synonym></taxonomy><sequence><symbol>PDU1D</symbol><name>Thermoanaerobacter X514 (Firmicutes) || bmcType=PDU1D (main)  || 265aa || [B0K3C1]  pduB || darkGrassGreen</name><annotation><desc>5seqs_id98 || 6seqs_id80 || pduB || bestHMM=Tsp_darkGrassGreen</desc></annotation></sequence></clade><clade><name>XD49_1273</name><branch_length>0.008797</branch_length><color><red>56</red><green>128</green><blue>4</blue></color><taxonomy><scientific_name>Firmicutes</scientific_name><common_name>Caldanaerobacter  (XD49)</common_name><synonym>T_eutlpdub</synonym></taxonomy><sequence><symbol>PDU1D</symbol><name>Caldanaerobacter  (XD49) (Firmicutes) || bmcType=PDU1D (sat)  || 264aa || [A0A101E4H7]  pduB || darkGrassGreen</name><annotation><desc>6seqs_id80 || pduB || bestHMM=Tsp_chartreuse1</desc></annotation></sequence></clade></clade><clade><branch_length>0.026666</branch_length><color><red>56</red><green>128</green><blue>4</blue></color><clade><name>SAMN02745219_01019</name><branch_length>0.064224</branch_length><color><red>56</red><green>128</green><blue>4</blue></color><taxonomy><scientific_name>Firmicutes</scientific_name><common_name>Desulfofundulus DSM 16057</common_name><synonym>T_eutlpdub</synonym></taxonomy><sequence><symbol>PDU1D</symbol><name>Desulfofundulus DSM 16057 (Firmicutes) || bmcType=PDU1D (main)  || 274aa || [A0A1M6DW06]  pduB || darkGrassGreen</name><annotation><desc>2seqs_id98 || 2seqs_id80 || pduB || bestHMM=Tsp_darkGrassGreen</desc></annotation></sequence></clade><clade><branch_length>0.022908</branch_length><color><red>56</red><green>128</green><blue>4</blue></color><clade><name>TherJR_0617</name><branch_length>0.162136</branch_length><color><red>56</red><green>128</green><blue>4</blue></color><taxonomy><scientific_name>Firmicutes</scientific_name><common_name>Thermincola JR</common_name><synonym>T_eutlpdub</synonym></taxonomy><sequence><symbol>PDU1D</symbol><name>Thermincola JR (Firmicutes) || bmcType=PDU1D (main)  || 262aa || [D5XBU2]  pduB || darkGrassGreen</name><annotation><desc>2seqs_id98 || 2seqs_id80 || pduB || 2loci_inTaxon || bestHMM=Tsp_chartreuse1</desc></annotation></sequence></clade><clade><branch_length>0.031848</branch_length><color><red>56</red><green>128</green><blue>4</blue></color><clade><name>XD63_1599</name><branch_length>0.069526</branch_length><color><red>56</red><green>128</green><blue>4</blue></color><taxonomy><scientific_name>Firmicutes</scientific_name><common_name>unclassified-Thermoanaerobacterales 50_218</common_name><synonym>T_eutlpdub</synonym></taxonomy><sequence><symbol>PDU1D</symbol><name>unclassified-Thermoanaerobacterales 50_218 (Firmicutes) || bmcType=PDU1D (main)  || 268aa || [A0A101F642]  pduB || darkGrassGreen</name><annotation><desc>pduB || bestHMM=Tsp_darkGrassGreen</desc></annotation></sequence></clade><clade><branch_length>0.024583</branch_length><color><red>56</red><green>128</green><blue>4</blue></color><clade><name>SAMN05660826_02252</name><branch_length>0.069422</branch_length><color><red>56</red><green>128</green><blue>4</blue></color><taxonomy><scientific_name>Firmicutes</scientific_name><common_name>Caldanaerovirga DSM 18802</common_name><synonym>T_eutlpdub</synonym></taxonomy><sequence><symbol>PDU1D</symbol><name>Caldanaerovirga DSM 18802 (Firmicutes) || bmcType=PDU1D (main)  || 259aa || [A0A1M7ME46]  pduB || darkGrassGreen</name><annotation><desc>3seqs_id80 || pduB || bestHMM=Tsp_darkGrassGreen</desc></annotation></sequence></clade><clade><name>SY88_08545</name><branch_length>0.115563</branch_length><color><red>56</red><green>128</green><blue>4</blue></color><taxonomy><scientific_name>Firmicutes</scientific_name><common_name>unclassified-Clostridiales PH28_bin88</common_name><synonym>T_eutlpdub</synonym></taxonomy><sequence><symbol>PDU1D</symbol><name>unclassified-Clostridiales PH28_bin88 (Firmicutes) || bmcType=PDU1D (main)  || 267aa || [A0A0M2U670]  pduB || darkGrassGreen</name><annotation><desc>pduB || bestHMM=Tsp_chartreuse1</desc></annotation></sequence></clade></clade></clade></clade></clade></clade><clade><branch_length>0.054924</branch_length><color><red>56</red><green>128</green><blue>4</blue></color><clade><branch_length>0.157499</branch_length><color><red>56</red><green>128</green><blue>4</blue></color><clade><name>CSA11_10375</name><branch_length>0.08003</branch_length><color><red>56</red><green>128</green><blue>4</blue></color><taxonomy><scientific_name>Chloroflexi</scientific_name><common_name>unclassified-Chloroflexi (CSA11)</common_name><synonym>T_eutlpdub</synonym></taxonomy><sequence><symbol>PDU1D</symbol><name>unclassified-Chloroflexi (CSA11) (Chloroflexi) || bmcType=PDU1D (main)  || 261aa || [A0A2G6GGC7]  pduB || darkGrassGreen</name><annotation><desc>2seqs_id98 || 2seqs_id80 || pduB || bestHMM=Tsp_darkGrassGreen</desc></annotation></sequence></clade><clade><name>SAMN03080610_02711</name><branch_length>0.175579</branch_length><color><red>56</red><green>128</green><blue>4</blue></color><taxonomy><scientific_name>Proteobacteria</scientific_name><common_name>Afifella DSM 2698</common_name><synonym>T_eutlpdub</synonym></taxonomy><sequence><symbol>PDU1D</symbol><name>Afifella DSM 2698 (Proteobacteria) || bmcType=PDU1D (main)  || 265aa || [A0A1G5NUU5]  pduB || darkGrassGreen</name><annotation><desc>2seqs_id80 || pduB || bestHMM=Tsp_darkGrassGreen</desc></annotation></sequence></clade></clade><clade><branch_length>0.032947</branch_length><color><red>56</red><green>128</green><blue>4</blue></color><clade><branch_length>0.146738</branch_length><color><red>56</red><green>128</green><blue>4</blue></color><clade><name>Anamo_0113</name><branch_length>1.0E-6</branch_length><color><red>56</red><green>128</green><blue>4</blue></color><taxonomy><scientific_name>Synergistetes</scientific_name><common_name>Acetomicrobium DSM 13181</common_name><synonym>T_eutlpdub</synonym></taxonomy><sequence><symbol>PDU1D</symbol><name>Acetomicrobium DSM 13181 (Synergistetes) || bmcType=PDU1D (main)  || 274aa || [I4BU28]  pduB || darkGrassGreen</name><annotation><desc>3seqs_id80 || pduB || bestHMM=Tsp_darkGrassGreen</desc></annotation></sequence></clade><clade><name>HMPREF1705_02685</name><branch_length>0.021562</branch_length><color><red>56</red><green>128</green><blue>4</blue></color><taxonomy><scientific_name>Synergistetes</scientific_name><common_name>Acetomicrobium ATCC BAA-1850</common_name><synonym>T_eutlpdub</synonym></taxonomy><sequence><symbol>PDU1D</symbol><name>Acetomicrobium ATCC BAA-1850 (Synergistetes) || bmcType=PDU1D (main)  || 275aa || [A0A0T5XB14]  pduB || darkGrassGreen</name><annotation><desc>3seqs_id80 || pduB || bestHMM=Tsp_darkGrassGreen</desc></annotation></sequence></clade></clade><clade><branch_length>0.057923</branch_length><color><red>56</red><green>128</green><blue>4</blue></color><clade><branch_length>0.124635</branch_length><color><red>56</red><green>128</green><blue>4</blue></color><clade><name>Tlie_0195</name><branch_length>0.069572</branch_length><color><red>56</red><green>128</green><blue>4</blue></color><taxonomy><scientific_name>Synergistetes</scientific_name><common_name>Thermovirga DSM 17291</common_name><synonym>T_eutlpdub</synonym></taxonomy><sequence><symbol>PDU1D</symbol><name>Thermovirga DSM 17291 (Synergistetes) || bmcType=PDU1D (main)  || 268aa || [G7V6B0]  pduB || darkGrassGreen</name><annotation><desc>pduB || bestHMM=Tsp_darkGrassGreen</desc></annotation></sequence></clade><clade><name>XD52_0349</name><branch_length>0.086091</branch_length><color><red>56</red><green>128</green><blue>4</blue></color><taxonomy><scientific_name>unclassified Bacteria</scientific_name><common_name>unclassified-bacterium 42_11</common_name><synonym>T_eutlpdub</synonym></taxonomy><sequence><symbol>PDU1D</symbol><name>unclassified-bacterium 42_11 (unclassified Bacteria) || bmcType=PDU1D (sat)  || 268aa || [A0A101EFU4]  pduB || darkGrassGreen</name><annotation><desc>pduB || bestHMM=Tsp_darkGrassGreen</desc></annotation></sequence></clade></clade><clade><branch_length>0.052498</branch_length><color><red>56</red><green>128</green><blue>4</blue></color><clade><name>Dpep_1737</name><branch_length>0.130227</branch_length><color><red>56</red><green>128</green><blue>4</blue></color><taxonomy><scientific_name>Synergistetes</scientific_name><common_name>Dethiosulfovibrio DSM 11002</common_name><synonym>T_eutlpdub</synonym></taxonomy><sequence><symbol>PDU1D</symbol><name>Dethiosulfovibrio DSM 11002 (Synergistetes) || bmcType=PDU1D (main)  || 273aa || [D2Z8G4]  pduB || darkGrassGreen</name><annotation><desc>pduB || bestHMM=Tsp_darkGrassGreen</desc></annotation></sequence></clade><clade><branch_length>0.078728</branch_length><color><red>56</red><green>128</green><blue>4</blue></color><clade><name>Apau_0014</name><branch_length>0.104877</branch_length><color><red>56</red><green>128</green><blue>4</blue></color><taxonomy><scientific_name>Synergistetes</scientific_name><common_name>Aminomonas DSM 12260</common_name><synonym>T_eutlpdub</synonym></taxonomy><sequence><symbol>PDU1D</symbol><name>Aminomonas DSM 12260 (Synergistetes) || bmcType=PDU1D (main)  || 264aa || [E3CV98]  pduB || darkGrassGreen</name><annotation><desc>pduB || bestHMM=Tsp_darkGrassGreen</desc></annotation></sequence></clade><clade><name>SY1_15590</name><branch_length>0.26779</branch_length><color><red>56</red><green>128</green><blue>4</blue></color><taxonomy><scientific_name>Synergistetes</scientific_name><common_name>Fretibacterium fastidiosum</common_name><synonym>T_eutlpdub</synonym></taxonomy><sequence><symbol>incomplete</symbol><name>Fretibacterium fastidiosum (Synergistetes) || bmcType=incomplete (sat) (omitted) || 268aa || [D4M9L4]  pduB || darkGrassGreen</name><annotation><desc>pduB || bestHMM=Tsp_darkGrassGreen</desc></annotation></sequence></clade></clade></clade></clade></clade></clade></clade></clade></clade><clade><branch_length>1.0E-6</branch_length><color><red>19</red><green>234</green><blue>201</blue></color><clade><branch_length>0.081607</branch_length><color><red>19</red><green>234</green><blue>201</blue></color><clade><branch_length>0.043229</branch_length><color><red>19</red><green>234</green><blue>201</blue></color><clade><name>SAMN05421736_101634</name><branch_length>0.125073</branch_length><color><red>19</red><green>234</green><blue>201</blue></color><taxonomy><scientific_name>Firmicutes</scientific_name><common_name>Bacillus SP</common_name><synonym>T_eutlpdub</synonym></taxonomy><sequence><symbol>UA</symbol><name>Bacillus SP (Firmicutes) || bmcType=UA (main) (omitted) || 260aa || [A0A1H3HW34]  pduB || aqua1</name><annotation><desc>pduB || bestHMM=Tsp_aqua1</desc></annotation></sequence></clade><clade><branch_length>0.047221</branch_length><color><red>19</red><green>234</green><blue>201</blue></color><clade><name>FC89_GL001178</name><branch_length>0.145001</branch_length><color><red>19</red><green>234</green><blue>201</blue></color><taxonomy><scientific_name>Firmicutes</scientific_name><common_name>Lactobacillus DSM 18630</common_name><synonym>T_eutlpdub</synonym></taxonomy><sequence><symbol>GRM3A</symbol><name>Lactobacillus DSM 18630 (Firmicutes) || bmcType=GRM3A (main)  || 262aa || [A0A0R1VKX4]  pduB || aqua1</name><annotation><desc>2seqs_id80 || pduB || bestHMM=Tsp_aqua1</desc></annotation></sequence></clade><clade><name>NCTC13765_01747</name><branch_length>0.089699</branch_length><color><red>19</red><green>234</green><blue>201</blue></color><taxonomy><scientific_name>Firmicutes</scientific_name><common_name>Streptococcus NCTC13765</common_name><synonym>T_eutlpdub</synonym></taxonomy><sequence><symbol>GRM3A</symbol><name>Streptococcus NCTC13765 (Firmicutes) || bmcType=GRM3A (main)  || 261aa || [A0A380L0X7]  pduB || aqua1</name><annotation><desc>2seqs_id80 || pduB || bestHMM=Tsp_aqua1</desc></annotation></sequence></clade></clade></clade><clade><branch_length>0.18751</branch_length><color><red>19</red><green>234</green><blue>201</blue></color><clade><branch_length>0.064895</branch_length><color><red>19</red><green>234</green><blue>201</blue></color><clade><name>HMPREF3182_01482</name><branch_length>0.053543</branch_length><color><red>19</red><green>234</green><blue>201</blue></color><taxonomy><scientific_name>Firmicutes</scientific_name><common_name>unclassified-Veillonellaceae KA00182</common_name><synonym>T_eutlpdub</synonym></taxonomy><sequence><symbol>GRM3A</symbol><name>unclassified-Veillonellaceae KA00182 (Firmicutes) || bmcType=GRM3A (main)  || 277aa || [A0A134CD75]  pduB || aqua2</name><annotation><desc>3seqs_id98 || 11seqs_id80 || pduB || bestHMM=Tsp_aqua2</desc></annotation></sequence></clade><clade><branch_length>0.012055</branch_length><color><red>19</red><green>234</green><blue>201</blue></color><clade><name>C6Y28_09405</name><branch_length>1.0E-6</branch_length><color><red>19</red><green>234</green><blue>201</blue></color><taxonomy><scientific_name>Firmicutes</scientific_name><common_name>Megasphaera YE34 (C6Y28)</common_name><synonym>T_eutlpdub</synonym></taxonomy><sequence><symbol>GRM3A</symbol><name>Megasphaera YE34 (C6Y28) (Firmicutes) || bmcType=GRM3A (main)  || 278aa || [A0A2S0M8L8]  pduB || aqua2</name><annotation><desc>3seqs_id98 || 11seqs_id80 || pduB || bestHMM=Tsp_aqua2</desc></annotation></sequence></clade><clade><branch_length>0.021424</branch_length><color><red>19</red><green>234</green><blue>201</blue></color><clade><name>HMPREF0889_1217</name><branch_length>0.049915</branch_length><color><red>19</red><green>234</green><blue>201</blue></color><taxonomy><scientific_name>Firmicutes</scientific_name><common_name>Megasphaera 28L</common_name><synonym>T_eutlpdub</synonym></taxonomy><sequence><symbol>GRM3A</symbol><name>Megasphaera 28L (Firmicutes) || bmcType=GRM3A (main)  || 270aa || [D3LW76]  pduB || aqua2</name><annotation><desc>11seqs_id80 || pduB || bestHMM=Tsp_aqua2</desc></annotation></sequence></clade><clade><branch_length>0.008082</branch_length><color><red>19</red><green>234</green><blue>201</blue></color><clade><name>AB840_04730</name><branch_length>0.007493</branch_length><color><red>19</red><green>234</green><blue>201</blue></color><taxonomy><scientific_name>Firmicutes</scientific_name><common_name>Megasphaera DSM 20462 (AB840)</common_name><synonym>T_eutlpdub</synonym></taxonomy><sequence><symbol>GRM3A</symbol><name>Megasphaera DSM 20462 (AB840) (Firmicutes) || bmcType=GRM3A (main)  || 268aa || [A0A0J6WXX7]  pduB || aqua2</name><annotation><desc>2seqs_id98 || 11seqs_id80 || pduB || 3loci_inTaxon || bestHMM=Tsp_aqua2</desc></annotation></sequence></clade><clade><name>SAMN05660299_00745</name><branch_length>0.020709</branch_length><color><red>19</red><green>234</green><blue>201</blue></color><taxonomy><scientific_name>Firmicutes</scientific_name><common_name>Megasphaera DSM 16981</common_name><synonym>T_eutlpdub</synonym></taxonomy><sequence><symbol>GRM3A</symbol><name>Megasphaera DSM 16981 (Firmicutes) || bmcType=GRM3A (main)  || 264aa || [A0A1G9SL93]  pduB || aqua2</name><annotation><desc>11seqs_id80 || pduB || bestHMM=Tsp_aqua2</desc></annotation></sequence></clade></clade></clade></clade></clade><clade><branch_length>0.013169</branch_length><color><red>19</red><green>234</green><blue>201</blue></color><clade><branch_length>0.049218</branch_length><color><red>19</red><green>234</green><blue>201</blue></color><clade><name>SAMN02910384_02472</name><branch_length>0.027627</branch_length><color><red>19</red><green>234</green><blue>201</blue></color><taxonomy><scientific_name>Firmicutes</scientific_name><common_name>Pseudobutyrivibrio ACV-2</common_name><synonym>T_eutlpdub</synonym></taxonomy><sequence><symbol>GRM3A</symbol><name>Pseudobutyrivibrio ACV-2 (Firmicutes) || bmcType=GRM3A (main)  || 270aa || [A0A1H4EGR3]  pduB || aqua2</name><annotation><desc>21seqs_id80 || pduB || bestHMM=Tsp_aqua2</desc></annotation></sequence></clade><clade><branch_length>0.025643</branch_length><color><red>19</red><green>234</green><blue>201</blue></color><clade><name>SAMN02910417_01709</name><branch_length>0.056398</branch_length><color><red>19</red><green>234</green><blue>201</blue></color><taxonomy><scientific_name>Firmicutes</scientific_name><common_name>Eubacterium DSM 3217</common_name><synonym>T_eutlpdub</synonym></taxonomy><sequence><symbol>GRM3A</symbol><name>Eubacterium DSM 3217 (Firmicutes) || bmcType=GRM3A (main)  || 269aa || [A0A1G6BR70]  pduB || aqua2</name><annotation><desc>21seqs_id80 || pduB || bestHMM=Tsp_aqua2</desc></annotation></sequence></clade><clade><name>SAMN04487771_100824</name><branch_length>0.038943</branch_length><color><red>19</red><green>234</green><blue>201</blue></color><taxonomy><scientific_name>Firmicutes</scientific_name><common_name>Lachnoclostridium F (SAMN04487771)</common_name><synonym>T_eutlpdub</synonym></taxonomy><sequence><symbol>GRM3A</symbol><name>Lachnoclostridium F (SAMN04487771) (Firmicutes) || bmcType=GRM3A (main)  || 267aa || [A0A1I0CQ98]  pduB || aqua2</name><annotation><desc>2seqs_id98 || 21seqs_id80 || pduB || bestHMM=Tsp_aqua2</desc></annotation></sequence></clade></clade></clade><clade><branch_length>0.029373</branch_length><color><red>19</red><green>234</green><blue>201</blue></color><clade><branch_length>0.021634</branch_length><color><red>19</red><green>234</green><blue>201</blue></color><clade><name>CGC65_23845</name><branch_length>0.740372</branch_length><color><red>19</red><green>234</green><blue>201</blue></color><taxonomy><scientific_name>Firmicutes</scientific_name><common_name>Lachnoclostridium ATCC BAA-613</common_name><synonym>T_eutlpdub</synonym></taxonomy><sequence><symbol>GRM3A</symbol><name>Lachnoclostridium ATCC BAA-613 (Firmicutes) || bmcType=GRM3A (main)  || 230aa || [A0A221U7W0]  pduB || aqua2</name><annotation><desc>3seqs_id98 || 3seqs_id80 || pduB || bestHMM=Tsp_aqua2</desc></annotation></sequence></clade><clade><branch_length>0.016586</branch_length><color><red>19</red><green>234</green><blue>201</blue></color><clade><name>QX51_08730</name><branch_length>0.050283</branch_length><color><red>19</red><green>234</green><blue>201</blue></color><taxonomy><scientific_name>Firmicutes</scientific_name><common_name>Terrisporobacter 08-306576</common_name><synonym>T_eutlpdub</synonym></taxonomy><sequence><symbol>GRM3A</symbol><name>Terrisporobacter 08-306576 (Firmicutes) || bmcType=GRM3A (main)  || 260aa || [A0A0B3VWX8]  pduB || aqua2</name><annotation><desc>8seqs_id80 || pduB || bestHMM=Tsp_aqua2</desc></annotation></sequence></clade><clade><branch_length>0.033175</branch_length><color><red>19</red><green>234</green><blue>201</blue></color><clade><name>BN3589_00220</name><branch_length>0.038416</branch_length><color><red>19</red><green>234</green><blue>201</blue></color><taxonomy><scientific_name>Firmicutes</scientific_name><common_name>Clostridium C105KSO14</common_name><synonym>T_eutlpdub</synonym></taxonomy><sequence><symbol>GRM3A</symbol><name>Clostridium C105KSO14 (Firmicutes) || bmcType=GRM3A (main)  || 264aa || [A0A0U5P1T0]  pduB || aqua2</name><annotation><desc>8seqs_id98 || 21seqs_id80 || pduB || bestHMM=Tsp_aqua2</desc></annotation></sequence></clade><clade><name>CLS_23640</name><branch_length>0.056973</branch_length><color><red>19</red><green>234</green><blue>201</blue></color><taxonomy><scientific_name>Firmicutes</scientific_name><common_name>Lachnoclostridium K10</common_name><synonym>T_eutlpdub</synonym></taxonomy><sequence><symbol>GRM3A</symbol><name>Lachnoclostridium K10 (Firmicutes) || bmcType=GRM3A (main)  || 264aa || [D6DJA4]  pduB || aqua2</name><annotation><desc>2seqs_id98 || 21seqs_id80 || pduB || bestHMM=Tsp_aqua2</desc></annotation></sequence></clade></clade></clade></clade><clade><branch_length>0.060295</branch_length><color><red>19</red><green>234</green><blue>201</blue></color><clade><branch_length>0.040258</branch_length><color><red>19</red><green>234</green><blue>201</blue></color><clade><name>HMPREF1141_2877</name><branch_length>0.092183</branch_length><color><red>19</red><green>234</green><blue>201</blue></color><taxonomy><scientific_name>Firmicutes</scientific_name><common_name>Clostridium MSTE9</common_name><synonym>T_eutlpdub</synonym></taxonomy><sequence><symbol>GRM3A</symbol><name>Clostridium MSTE9 (Firmicutes) || bmcType=GRM3A (main)  || 258aa || [J1H4M9]  pduB || aqua2</name><annotation><desc>40seqs_id80 || pduB || bestHMM=Tsp_aqua2</desc></annotation></sequence></clade><clade><name>X276_05550</name><branch_length>0.04711</branch_length><color><red>19</red><green>234</green><blue>201</blue></color><taxonomy><scientific_name>Firmicutes</scientific_name><common_name>Clostridium NRRL B-598</common_name><synonym>T_eutlpdub</synonym></taxonomy><sequence><symbol>GRM3A</symbol><name>Clostridium NRRL B-598 (Firmicutes) || bmcType=GRM3A (main)  || 265aa || [A0A0K2MA93]  pduB || aqua2</name><annotation><desc>14seqs_id98 || 40seqs_id80 || pduB || bestHMM=Tsp_aqua2</desc></annotation></sequence></clade></clade><clade><branch_length>0.018893</branch_length><color><red>19</red><green>234</green><blue>201</blue></color><clade><branch_length>3.62E-4</branch_length><color><red>19</red><green>234</green><blue>201</blue></color><clade><name>HMPREF9628_01361</name><branch_length>0.080427</branch_length><color><red>19</red><green>234</green><blue>201</blue></color><taxonomy><scientific_name>Firmicutes</scientific_name><common_name>Peptoanaerobacter CM5 (HMPREF9628)</common_name><synonym>T_eutlpdub</synonym></taxonomy><sequence><symbol>GRM3A</symbol><name>Peptoanaerobacter CM5 (HMPREF9628) (Firmicutes) || bmcType=GRM3A (main)  || 258aa || [G9XBJ4]  pduB || aqua2</name><annotation><desc>2seqs_id98 || 40seqs_id80 || pduB || bestHMM=Tsp_aqua2</desc></annotation></sequence></clade><clade><branch_length>0.036787</branch_length><color><red>19</red><green>234</green><blue>201</blue></color><clade><name>HMPREF0379_0307</name><branch_length>0.030468</branch_length><color><red>19</red><green>234</green><blue>201</blue></color><taxonomy><scientific_name>Firmicutes</scientific_name><common_name>Peptoanaerobacter ATCC 43715</common_name><synonym>T_eutlpdub</synonym></taxonomy><sequence><symbol>GRM3A</symbol><name>Peptoanaerobacter ATCC 43715 (Firmicutes) || bmcType=GRM3A (main)  || 270aa || [E0QH09]  pduB || aqua2</name><annotation><desc>3seqs_id98 || 40seqs_id80 || pduB || bestHMM=Tsp_aqua2</desc></annotation></sequence></clade><clade><branch_length>0.03257</branch_length><color><red>19</red><green>234</green><blue>201</blue></color><clade><name>CLOHIR_00402</name><branch_length>0.075865</branch_length><color><red>19</red><green>234</green><blue>201</blue></color><taxonomy><scientific_name>Firmicutes</scientific_name><common_name>Clostridium DSM 13275</common_name><synonym>T_eutlpdub</synonym></taxonomy><sequence><symbol>GRM3A</symbol><name>Clostridium DSM 13275 (Firmicutes) || bmcType=GRM3A (main)  || 263aa || [B6FX03]  pduB || aqua2</name><annotation><desc>2seqs_id98 || 40seqs_id80 || pduB || bestHMM=Tsp_aqua2</desc></annotation></sequence></clade><clade><name>HMPREF9200_0632</name><branch_length>0.117099</branch_length><color><red>19</red><green>234</green><blue>201</blue></color><taxonomy><scientific_name>Firmicutes</scientific_name><common_name>Veillonella F0422</common_name><synonym>T_eutlpdub</synonym></taxonomy><sequence><symbol>GRM3A</symbol><name>Veillonella F0422 (Firmicutes) || bmcType=GRM3A (main)  || 256aa || [F9N5P7]  pduB || aqua2</name><annotation><desc>40seqs_id80 || pduB || bestHMM=Tsp_aqua2</desc></annotation></sequence></clade></clade></clade></clade><clade><branch_length>0.058035</branch_length><color><red>19</red><green>234</green><blue>201</blue></color><clade><name>NCTC11088_01344</name><branch_length>0.075122</branch_length><color><red>19</red><green>234</green><blue>201</blue></color><taxonomy><scientific_name>Firmicutes</scientific_name><common_name>Peptoniphilus NCTC11088</common_name><synonym>T_eutlpdub</synonym></taxonomy><sequence><symbol>GRM3A</symbol><name>Peptoniphilus NCTC11088 (Firmicutes) || bmcType=GRM3A (main)  || 262aa || [A0A379DC20]  pduB || aqua2</name><annotation><desc>2seqs_id98 || 40seqs_id80 || pduB || bestHMM=Tsp_aqua2</desc></annotation></sequence></clade><clade><branch_length>0.007214</branch_length><color><red>19</red><green>234</green><blue>201</blue></color><clade><name>OBV_17540</name><branch_length>0.202079</branch_length><color><red>19</red><green>234</green><blue>201</blue></color><taxonomy><scientific_name>Firmicutes</scientific_name><common_name>Oscillibacter DSM 18026</common_name><synonym>T_eutlpdub</synonym></taxonomy><sequence><symbol>GRM3A</symbol><name>Oscillibacter DSM 18026 (Firmicutes) || bmcType=GRM3A (main)  || 265aa || [G4KZW9]  pduB || aqua2</name><annotation><desc>pduB || bestHMM=Tsp_aqua2</desc></annotation></sequence></clade><clade><branch_length>0.026685</branch_length><color><red>19</red><green>234</green><blue>201</blue></color><clade><name>SAMN00017477_1380</name><branch_length>0.038981</branch_length><color><red>19</red><green>234</green><blue>201</blue></color><taxonomy><scientific_name>Firmicutes</scientific_name><common_name>Peptoniphilus DSM 20463</common_name><synonym>T_eutlpdub</synonym></taxonomy><sequence><symbol>GRM3A</symbol><name>Peptoniphilus DSM 20463 (Firmicutes) || bmcType=GRM3A (main)  || 261aa || [A0A1W1V560]  pduB || aqua2</name><annotation><desc>3seqs_id98 || 40seqs_id80 || pduB || bestHMM=Tsp_aqua2</desc></annotation></sequence></clade><clade><branch_length>0.014604</branch_length><color><red>19</red><green>234</green><blue>201</blue></color><clade><name>ANHYDRO_00928</name><branch_length>0.234798</branch_length><color><red>19</red><green>234</green><blue>201</blue></color><taxonomy><scientific_name>Firmicutes</scientific_name><common_name>Anaerococcus DSM 7454</common_name><synonym>T_eutlpdub</synonym></taxonomy><sequence><symbol>GRM1A</symbol><name>Anaerococcus DSM 7454 (Firmicutes) || bmcType=GRM1A (main)  || 262aa || [B6W8K5]  pduB || aqua2</name><annotation><desc>3seqs_id98 || 3seqs_id80 || pduB || bestHMM=Tsp_aqua2</desc></annotation></sequence></clade><clade><name>BIV18_08385</name><branch_length>0.058562</branch_length><color><red>19</red><green>234</green><blue>201</blue></color><taxonomy><scientific_name>Firmicutes</scientific_name><common_name>Peptoniphilus 12936</common_name><synonym>T_eutlpdub</synonym></taxonomy><sequence><symbol>GRM3A</symbol><name>Peptoniphilus 12936 (Firmicutes) || bmcType=GRM3A (main)  || 261aa || [A0A1U7M1I0]  pduB || aqua2</name><annotation><desc>40seqs_id80 || pduB || 2loci_inTaxon || bestHMM=Tsp_aqua2</desc></annotation></sequence></clade></clade></clade></clade></clade></clade></clade></clade></clade></clade></clade><clade><branch_length>0.025824</branch_length><color><red>192</red><green>250</green><blue>139</blue></color><clade><branch_length>0.053523</branch_length><color><red>192</red><green>250</green><blue>139</blue></color><clade><name>SAMN05660242_2428</name><branch_length>0.117854</branch_length><color><red>192</red><green>250</green><blue>139</blue></color><taxonomy><scientific_name>Firmicutes</scientific_name><common_name>Thermoanaerobacterium RBIITD</common_name><synonym>T_eutlpdub</synonym></taxonomy><sequence><symbol>PDU1D</symbol><name>Thermoanaerobacterium RBIITD (Firmicutes) || bmcType=PDU1D (main)  || 271aa || [A0A285BHK7]  pduB || pistachio1</name><annotation><desc>4seqs_id80 || pduB || bestHMM=Tsp_pistachio1</desc></annotation></sequence></clade><clade><branch_length>0.021294</branch_length><color><red>192</red><green>250</green><blue>139</blue></color><clade><name>SAMN04488500_101268</name><branch_length>0.059586</branch_length><color><red>192</red><green>250</green><blue>139</blue></color><taxonomy><scientific_name>Firmicutes</scientific_name><common_name>Sporomusa DSM 5090</common_name><synonym>T_eutlpdub</synonym></taxonomy><sequence><symbol>PDU1D</symbol><name>Sporomusa DSM 5090 (Firmicutes) || bmcType=PDU1D (main)  || 263aa || [A0A1W1YEI7]  pduB || pistachio1</name><annotation><desc>3seqs_id80 || pduB || 4loci_inTaxon || bestHMM=Tsp_pistachio1</desc></annotation></sequence></clade><clade><branch_length>0.011643</branch_length><color><red>192</red><green>250</green><blue>139</blue></color><clade><branch_length>0.03998</branch_length><color><red>192</red><green>250</green><blue>139</blue></color><clade><name>SAMN04488502_10271</name><branch_length>0.038802</branch_length><color><red>192</red><green>250</green><blue>139</blue></color><taxonomy><scientific_name>Firmicutes</scientific_name><common_name>Dendrosporobacter DSM 1736</common_name><synonym>T_eutlpdub</synonym></taxonomy><sequence><symbol>PDU1D</symbol><name>Dendrosporobacter DSM 1736 (Firmicutes) || bmcType=PDU1D (main)  || 264aa || [A0A1G9Q9K1]  pduB || pistachio1</name><annotation><desc>22seqs_id80 || pduB || bestHMM=Tsp_pistachio1</desc></annotation></sequence></clade><clade><branch_length>0.021577</branch_length><color><red>192</red><green>250</green><blue>139</blue></color><clade><name>SAMN04490178_11488</name><branch_length>0.074586</branch_length><color><red>192</red><green>250</green><blue>139</blue></color><taxonomy><scientific_name>Firmicutes</scientific_name><common_name>Propionispora DSM 13305</common_name><synonym>T_eutlpdub</synonym></taxonomy><sequence><symbol>PDU1D</symbol><name>Propionispora DSM 13305 (Firmicutes) || bmcType=PDU1D (main)  || 262aa || [A0A1H8W6X6]  pduB || pistachio1</name><annotation><desc>22seqs_id80 || pduB || 2loci_inTaxon || bestHMM=Tsp_chartreuse1</desc></annotation></sequence></clade><clade><branch_length>0.123698</branch_length><color><red>192</red><green>250</green><blue>139</blue></color><clade><name>ALO_06843</name><branch_length>0.001055</branch_length><color><red>192</red><green>250</green><blue>139</blue></color><taxonomy><scientific_name>Firmicutes</scientific_name><common_name>Acetonema DSM 6540</common_name><synonym>T_eutlpdub</synonym></taxonomy><sequence><symbol>PDU1D</symbol><name>Acetonema DSM 6540 (Firmicutes) || bmcType=PDU1D (main)  || 266aa || [F7NH25]  pduB || pistachio1</name><annotation><desc>3seqs_id80 || pduB || bestHMM=Tsp_pistachio1</desc></annotation></sequence></clade><clade><name>SAMEA3545303_01538</name><branch_length>0.601276</branch_length><color><red>192</red><green>250</green><blue>139</blue></color><taxonomy><scientific_name>Firmicutes</scientific_name><common_name>Clostridium (SAMEA3545303)</common_name><synonym>T_eutlpdub</synonym></taxonomy><sequence><symbol>GRM3A</symbol><name>Clostridium (SAMEA3545303) (Firmicutes) || bmcType=GRM3A (main)  || 266aa || [A0A1C5PZU6]  pduB || pistachio1</name><annotation><desc>pduB || 3loci_inTaxon || bestHMM=Tsp_pistachio1</desc></annotation></sequence></clade></clade></clade></clade><clade><branch_length>0.018468</branch_length><color><red>192</red><green>250</green><blue>139</blue></color><clade><name>SPACI_38150</name><branch_length>0.14494</branch_length><color><red>192</red><green>250</green><blue>139</blue></color><taxonomy><scientific_name>Firmicutes</scientific_name><common_name>Sporomusa DSM 3132</common_name><synonym>T_eutlpdub</synonym></taxonomy><sequence><symbol>PDU1D</symbol><name>Sporomusa DSM 3132 (Firmicutes) || bmcType=PDU1D (main)  || 264aa || [A0A259UGW0]  pduB || pistachio1</name><annotation><desc>22seqs_id80 || pduB || 5loci_inTaxon || bestHMM=Tsp_pistachio1</desc></annotation></sequence></clade><clade><branch_length>0.028171</branch_length><color><red>192</red><green>250</green><blue>139</blue></color><clade><name>VR66_23315</name><branch_length>0.085451</branch_length><color><red>192</red><green>250</green><blue>139</blue></color><taxonomy><scientific_name>Firmicutes</scientific_name><common_name>unclassified-Peptococcaceae BRH_c23</common_name><synonym>T_eutlpdub</synonym></taxonomy><sequence><symbol>incomplete</symbol><name>unclassified-Peptococcaceae BRH_c23 (Firmicutes) || bmcType=incomplete (main) (omitted) || 262aa || [A0A0F2S7B2]  pduB || pistachio1</name><annotation><desc>3seqs_id98 || 22seqs_id80 || pduB || 4loci_inTaxon || bestHMM=Tsp_pistachio1</desc></annotation></sequence></clade><clade><branch_length>0.02886</branch_length><color><red>192</red><green>250</green><blue>139</blue></color><clade><name>JBW_03304</name><branch_length>1.0E-6</branch_length><color><red>192</red><green>250</green><blue>139</blue></color><taxonomy><scientific_name>Firmicutes</scientific_name><common_name>Pelosinus JBW45</common_name><synonym>T_eutlpdub</synonym></taxonomy><sequence><symbol>PDU1D</symbol><name>Pelosinus JBW45 (Firmicutes) || bmcType=PDU1D (main)  || 265aa || [I8TWY2]  pduB || pistachio1</name><annotation><desc>22seqs_id80 || pduB || bestHMM=Tsp_pistachio1</desc></annotation></sequence></clade><clade><name>P22_0399</name><branch_length>0.099734</branch_length><color><red>192</red><green>250</green><blue>139</blue></color><taxonomy><scientific_name>Firmicutes</scientific_name><common_name>Propionispora 2/2-37</common_name><synonym>T_eutlpdub</synonym></taxonomy><sequence><symbol>PDU1D</symbol><name>Propionispora 2/2-37 (Firmicutes) || bmcType=PDU1D (main)  || 261aa || [A0A0K8JAI4]  pduB || pistachio1</name><annotation><desc>22seqs_id80 || pduB || bestHMM=Tsp_pistachio1</desc></annotation></sequence></clade></clade></clade></clade></clade></clade></clade><clade><branch_length>0.019702</branch_length><color><red>192</red><green>250</green><blue>139</blue></color><clade><branch_length>0.034866</branch_length><color><red>192</red><green>250</green><blue>139</blue></color><clade><name>A7L45_05625</name><branch_length>0.15374</branch_length><color><red>192</red><green>250</green><blue>139</blue></color><taxonomy><scientific_name>Firmicutes</scientific_name><common_name>Clostridium DSM 8809</common_name><synonym>T_eutlpdub</synonym></taxonomy><sequence><symbol>PDU1D</symbol><name>Clostridium DSM 8809 (Firmicutes) || bmcType=PDU1D (main)  || 290aa || [A0A1J0GFB9]  pduB || pistachio1</name><annotation><desc>pduB || bestHMM=Tsp_pistachio1</desc></annotation></sequence></clade><clade><name>VR72_15900</name><branch_length>0.121104</branch_length><color><red>192</red><green>250</green><blue>139</blue></color><taxonomy><scientific_name>Firmicutes</scientific_name><common_name>unclassified-Clostridiaceae BRH_c20a</common_name><synonym>T_eutlpdub</synonym></taxonomy><sequence><symbol>PDU1D</symbol><name>unclassified-Clostridiaceae BRH_c20a (Firmicutes) || bmcType=PDU1D (main)  || 262aa || [A0A0F2Q3J3]  pduB || pistachio1</name><annotation><desc>pduB || bestHMM=Tsp_chartreuse1</desc></annotation></sequence></clade></clade><clade><branch_length>0.052024</branch_length><color><red>192</red><green>250</green><blue>139</blue></color><clade><name>SAMEA4530647_00789</name><branch_length>0.057789</branch_length><color><red>192</red><green>250</green><blue>139</blue></color><taxonomy><scientific_name>Firmicutes</scientific_name><common_name>Clostridium NLAE-zl-C224</common_name><synonym>T_eutlpdub</synonym></taxonomy><sequence><symbol>PDU1D</symbol><name>Clostridium NLAE-zl-C224 (Firmicutes) || bmcType=PDU1D (main)  || 286aa || [A0A239ZPK4]  pduB || pistachio1</name><annotation><desc>pduB || bestHMM=Tsp_pistachio1</desc></annotation></sequence></clade><clade><branch_length>0.076022</branch_length><color><red>192</red><green>250</green><blue>139</blue></color><clade><branch_length>0.021182</branch_length><color><red>192</red><green>250</green><blue>139</blue></color><clade><branch_length>0.176181</branch_length><color><red>192</red><green>250</green><blue>139</blue></color><clade><name>CKL_1073</name><branch_length>0.282722</branch_length><color><red>192</red><green>250</green><blue>139</blue></color><taxonomy><scientific_name>Firmicutes</scientific_name><common_name>Clostridium ATCC 8527</common_name><synonym>T_eutlpdub</synonym></taxonomy><sequence><symbol>ETU</symbol><name>Clostridium ATCC 8527 (Firmicutes) || bmcType=ETU (sat)  || 304aa || [A5N734] 3IO0 etuB || pistachio2</name><annotation><desc>2seqs_id98 || 3seqs_id80 || etuB || bestHMM=Tsp_pistachio2</desc></annotation></sequence></clade><clade><branch_length>0.774676</branch_length><color><red>192</red><green>250</green><blue>139</blue></color><clade><name>cpu_04280</name><branch_length>0.045791</branch_length><color><red>192</red><green>250</green><blue>139</blue></color><taxonomy><scientific_name>Firmicutes</scientific_name><common_name>Carboxydothermus Ug1</common_name><synonym>T_eutlpdub</synonym></taxonomy><sequence><symbol>BUF1</symbol><name>Carboxydothermus Ug1 (Firmicutes) || bmcType=BUF1 (main)  || 325aa || [A0A1L8CSM1]  pduB || pistachio2</name><annotation><desc>pduB || bestHMM=Tsp_pistachio2</desc></annotation></sequence></clade><clade><branch_length>0.102859</branch_length><color><red>192</red><green>250</green><blue>139</blue></color><clade><name>CHY_0683</name><branch_length>0.009097</branch_length><color><red>192</red><green>250</green><blue>139</blue></color><taxonomy><scientific_name>Firmicutes</scientific_name><common_name>Carboxydothermus DSM 6008</common_name><synonym>T_eutlpdub</synonym></taxonomy><sequence><symbol>BUF1</symbol><name>Carboxydothermus DSM 6008 (Firmicutes) || bmcType=BUF1 (main)  || 316aa || [Q3AE96]  pduB || pistachio2</name><annotation><desc>2seqs_id80 || pduB || bestHMM=Tsp_pistachio2</desc></annotation></sequence></clade><clade><name>ciss_24480</name><branch_length>0.073115</branch_length><color><red>192</red><green>250</green><blue>139</blue></color><taxonomy><scientific_name>Firmicutes</scientific_name><common_name>Carboxydothermus SET</common_name><synonym>T_eutlpdub</synonym></taxonomy><sequence><symbol>BUF1</symbol><name>Carboxydothermus SET (Firmicutes) || bmcType=BUF1 (main)  || 324aa || [A0A1L8D5R2]  pduB || pistachio2</name><annotation><desc>2seqs_id80 || pduB || bestHMM=Tsp_pistachio2</desc></annotation></sequence></clade></clade></clade></clade><clade><branch_length>0.032313</branch_length><color><red>192</red><green>250</green><blue>139</blue></color><clade><name>CLLU_17240</name><branch_length>0.057665</branch_length><color><red>192</red><green>250</green><blue>139</blue></color><taxonomy><scientific_name>Firmicutes</scientific_name><common_name>Clostridium DSM 29923</common_name><synonym>T_eutlpdub</synonym></taxonomy><sequence><symbol>PDU1D</symbol><name>Clostridium DSM 29923 (Firmicutes) || bmcType=PDU1D (sat) (omitted) || 292aa || [A0A2T0BN01]  pduB || pistachio2</name><annotation><desc>2seqs_id80 || pduB || bestHMM=Tsp_pistachio2</desc></annotation></sequence></clade><clade><branch_length>0.026322</branch_length><color><red>192</red><green>250</green><blue>139</blue></color><clade><name>CLLU_12170</name><branch_length>0.049651</branch_length><color><red>192</red><green>250</green><blue>139</blue></color><taxonomy><scientific_name>Firmicutes</scientific_name><common_name>Clostridium DSM 29923</common_name><synonym>T_eutlpdub</synonym></taxonomy><sequence><symbol>PDU1D</symbol><name>Clostridium DSM 29923 (Firmicutes) || bmcType=PDU1D (main) (omitted) || 288aa || [A0A2T0BPB9]  pduB || pistachio2</name><annotation><desc>3seqs_id80 || pduB || bestHMM=Tsp_pistachio2</desc></annotation></sequence></clade><clade><branch_length>0.005629</branch_length><color><red>192</red><green>250</green><blue>139</blue></color><clade><name>B9W14_18880</name><branch_length>0.063543</branch_length><color><red>192</red><green>250</green><blue>139</blue></color><taxonomy><scientific_name>Firmicutes</scientific_name><common_name>Clostridium SL1</common_name><synonym>T_eutlpdub</synonym></taxonomy><sequence><symbol>PDU1D</symbol><name>Clostridium SL1 (Firmicutes) || bmcType=PDU1D (main)  || 300aa || [A0A2U8DV17]  pduB || pistachio2</name><annotation><desc>9seqs_id80 || pduB || 3loci_inTaxon || bestHMM=Tsp_pistachio2</desc></annotation></sequence></clade><clade><branch_length>0.106099</branch_length><color><red>192</red><green>250</green><blue>139</blue></color><clade><name>SAMN02745163_00592</name><branch_length>0.110992</branch_length><color><red>192</red><green>250</green><blue>139</blue></color><taxonomy><scientific_name>Firmicutes</scientific_name><common_name>Clostridium DSM 21758</common_name><synonym>T_eutlpdub</synonym></taxonomy><sequence><symbol>GRM1A</symbol><name>Clostridium DSM 21758 (Firmicutes) || bmcType=GRM1A (sat)  || 234aa || [A0A1M6CYV9]  pduB || pistachio2</name><annotation><desc>3seqs_id80 || pduB || bestHMM=Tsp_pistachio2</desc></annotation></sequence></clade><clade><name>WY13_02941</name><branch_length>0.107286</branch_length><color><red>192</red><green>250</green><blue>139</blue></color><taxonomy><scientific_name>Firmicutes</scientific_name><common_name>Clostridium ERI-2</common_name><synonym>T_eutlpdub</synonym></taxonomy><sequence><symbol>fragmented</symbol><name>Clostridium ERI-2 (Firmicutes) || bmcType=fragmented (sat) (omitted) || 234aa || [A0A162KLC3]  pduB || pistachio2</name><annotation><desc>9seqs_id80 || pduB || bestHMM=Tsp_pistachio2</desc></annotation></sequence></clade></clade></clade></clade></clade></clade><clade><branch_length>0.049419</branch_length><color><red>192</red><green>250</green><blue>139</blue></color><clade><name>BJL90_15510</name><branch_length>0.178788</branch_length><color><red>192</red><green>250</green><blue>139</blue></color><taxonomy><scientific_name>Firmicutes</scientific_name><common_name>Clostridium ATCC 27076 (BJL90)</common_name><synonym>T_eutlpdub</synonym></taxonomy><sequence><symbol>GRM6</symbol><name>Clostridium ATCC 27076 (BJL90) (Firmicutes) || bmcType=GRM6 (main)  || 290aa || [A0A1D9FPK6]  pduB || pistachio2</name><annotation><desc>pduB || 3loci_inTaxon || bestHMM=Tsp_pistachio2</desc></annotation></sequence></clade><clade><branch_length>0.034063</branch_length><color><red>192</red><green>250</green><blue>139</blue></color><clade><name>DP68_09950</name><branch_length>0.058617</branch_length><color><red>192</red><green>250</green><blue>139</blue></color><taxonomy><scientific_name>Firmicutes</scientific_name><common_name>Clostridium HMP27</common_name><synonym>T_eutlpdub</synonym></taxonomy><sequence><symbol>PDU1D</symbol><name>Clostridium HMP27 (Firmicutes) || bmcType=PDU1D (main)  || 293aa || [A0A099S689]  pduB || pistachio2</name><annotation><desc>2seqs_id80 || pduB || bestHMM=Tsp_pistachio2</desc></annotation></sequence></clade><clade><branch_length>0.027636</branch_length><color><red>192</red><green>250</green><blue>139</blue></color><clade><name>CcarbDRAFT_1073</name><branch_length>0.034264</branch_length><color><red>192</red><green>250</green><blue>139</blue></color><taxonomy><scientific_name>Firmicutes</scientific_name><common_name>Clostridium P7</common_name><synonym>T_eutlpdub</synonym></taxonomy><sequence><symbol>PDU1D</symbol><name>Clostridium P7 (Firmicutes) || bmcType=PDU1D (main)  || 294aa || [C6PQK6]  pduB || pistachio2</name><annotation><desc>23seqs_id80 || pduB || 4loci_inTaxon || bestHMM=Tsp_pistachio2</desc></annotation></sequence></clade><clade><branch_length>0.001694</branch_length><color><red>192</red><green>250</green><blue>139</blue></color><clade><name>CLMAG_35750</name><branch_length>1.0E-6</branch_length><color><red>192</red><green>250</green><blue>139</blue></color><taxonomy><scientific_name>Firmicutes</scientific_name><common_name>Clostridium DSM 2767</common_name><synonym>T_eutlpdub</synonym></taxonomy><sequence><symbol>PDU1D</symbol><name>Clostridium DSM 2767 (Firmicutes) || bmcType=PDU1D (main)  || 293aa || [A0A161WG56]  pduB || pistachio2</name><annotation><desc>23seqs_id80 || pduB || 3loci_inTaxon || bestHMM=Tsp_pistachio2</desc></annotation></sequence></clade><clade><branch_length>0.033663</branch_length><color><red>192</red><green>250</green><blue>139</blue></color><clade><name>CLK_0313</name><branch_length>0.150909</branch_length><color><red>192</red><green>250</green><blue>139</blue></color><taxonomy><scientific_name>Firmicutes</scientific_name><common_name>Clostridium Loch Maree Type A3</common_name><synonym>T_eutlpdub</synonym></taxonomy><sequence><symbol>GRM1A</symbol><name>Clostridium Loch Maree Type A3 (Firmicutes) || bmcType=GRM1A (sat)  || 232aa || [B1KXL4]  pduB || pistachio2</name><annotation><desc>23seqs_id80 || pduB || bestHMM=Tsp_pistachio2</desc></annotation></sequence></clade><clade><branch_length>0.062329</branch_length><color><red>192</red><green>250</green><blue>139</blue></color><clade><name>Z963_00725</name><branch_length>0.141348</branch_length><color><red>192</red><green>250</green><blue>139</blue></color><taxonomy><scientific_name>Firmicutes</scientific_name><common_name>Clostridium It1</common_name><synonym>T_eutlpdub</synonym></taxonomy><sequence><symbol>UA</symbol><name>Clostridium It1 (Firmicutes) || bmcType=UA (main) (omitted) || 285aa || [A0A072XDF7]  pduB || pistachio2</name><annotation><desc>2seqs_id98 || 2seqs_id80 || pduB || bestHMM=Tsp_pistachio2</desc></annotation></sequence></clade><clade><branch_length>0.022047</branch_length><color><red>192</red><green>250</green><blue>139</blue></color><clade><branch_length>0.070735</branch_length><color><red>192</red><green>250</green><blue>139</blue></color><clade><name>CLCOL_07350</name><branch_length>0.048109</branch_length><color><red>192</red><green>250</green><blue>139</blue></color><taxonomy><scientific_name>Firmicutes</scientific_name><common_name>Clostridium DSM 13634</common_name><synonym>T_eutlpdub</synonym></taxonomy><sequence><symbol>GRM6</symbol><name>Clostridium DSM 13634 (Firmicutes) || bmcType=GRM6 (main)  || 281aa || [A0A151APE2]  pduB || pistachio2</name><annotation><desc>2seqs_id98 || 2seqs_id80 || pduB || bestHMM=Tsp_pistachio2</desc></annotation></sequence></clade><clade><name>WX73_03502</name><branch_length>0.127412</branch_length><color><red>192</red><green>250</green><blue>139</blue></color><taxonomy><scientific_name>Firmicutes</scientific_name><common_name>Clostridium PTA-10522</common_name><synonym>T_eutlpdub</synonym></taxonomy><sequence><symbol>UA</symbol><name>Clostridium PTA-10522 (Firmicutes) || bmcType=UA (main) (omitted) || 287aa || [A0A170ND56]  pduB || pistachio2</name><annotation><desc>4seqs_id98 || 6seqs_id80 || pduB || 3loci_inTaxon || bestHMM=Tsp_pistachio2</desc></annotation></sequence></clade></clade><clade><branch_length>0.047662</branch_length><color><red>192</red><green>250</green><blue>139</blue></color><clade><branch_length>0.018395</branch_length><color><red>192</red><green>250</green><blue>139</blue></color><clade><name>B9T62_20545</name><branch_length>0.119771</branch_length><color><red>192</red><green>250</green><blue>139</blue></color><taxonomy><scientific_name>Firmicutes</scientific_name><common_name>Paenibacillus KCTC 13049</common_name><synonym>T_eutlpdub</synonym></taxonomy><sequence><symbol>GRM6</symbol><name>Paenibacillus KCTC 13049 (Firmicutes) || bmcType=GRM6 (main)  || 280aa || [A0A2Z2KG56]  pduB || pistachio2</name><annotation><desc>5seqs_id80 || pduB || 2loci_inTaxon || bestHMM=Tsp_pistachio2</desc></annotation></sequence></clade><clade><name>SAMN02745133_02866</name><branch_length>0.08833</branch_length><color><red>192</red><green>250</green><blue>139</blue></color><taxonomy><scientific_name>Firmicutes</scientific_name><common_name>Desulfotomaculum DSM 12395</common_name><synonym>T_eutlpdub</synonym></taxonomy><sequence><symbol>GRM6</symbol><name>Desulfotomaculum DSM 12395 (Firmicutes) || bmcType=GRM6 (main)  || 287aa || [A0A1M5CB82]  pduB || pistachio2</name><annotation><desc>pduB || bestHMM=Tsp_pistachio2</desc></annotation></sequence></clade></clade><clade><branch_length>0.107552</branch_length><color><red>192</red><green>250</green><blue>139</blue></color><clade><name>AFK71_10045</name><branch_length>0.205352</branch_length><color><red>192</red><green>250</green><blue>139</blue></color><taxonomy><scientific_name>Firmicutes</scientific_name><common_name>Virgibacillus DSM 26</common_name><synonym>T_eutlpdub</synonym></taxonomy><sequence><symbol>GRM6</symbol><name>Virgibacillus DSM 26 (Firmicutes) || bmcType=GRM6 (main)  || 257aa || [A0A0L0QK25]  pduB || pistachio2</name><annotation><desc>4seqs_id98 || 4seqs_id80 || pduB || bestHMM=Tsp_pistachio2</desc></annotation></sequence></clade><clade><branch_length>0.166111</branch_length><color><red>192</red><green>250</green><blue>139</blue></color><clade><name>BXY41_106112</name><branch_length>0.03776</branch_length><color><red>192</red><green>250</green><blue>139</blue></color><taxonomy><scientific_name>Bacteroidetes</scientific_name><common_name>Bacteroides xylanolyticus</common_name><synonym>T_eutlpdub</synonym></taxonomy><sequence><symbol>GRM6</symbol><name>Bacteroides xylanolyticus (Bacteroidetes) || bmcType=GRM6 (main)  || 261aa || [A0A2S6HS62]  pduB || pistachio2</name><annotation><desc>3seqs_id80 || pduB || 4loci_inTaxon || bestHMM=Tsp_pistachio2</desc></annotation></sequence></clade><clade><name>SAMN02745170_02592</name><branch_length>0.069202</branch_length><color><red>192</red><green>250</green><blue>139</blue></color><taxonomy><scientific_name>Firmicutes</scientific_name><common_name>Propionispora DSM 15287</common_name><synonym>T_eutlpdub</synonym></taxonomy><sequence><symbol>GRM6</symbol><name>Propionispora DSM 15287 (Firmicutes) || bmcType=GRM6 (main)  || 256aa || [A0A1M6JGB2]  pduB || pistachio2</name><annotation><desc>2seqs_id98 || 3seqs_id80 || pduB || bestHMM=Tsp_pistachio2</desc></annotation></sequence></clade></clade></clade></clade></clade></clade></clade></clade></clade></clade></clade></clade></clade></clade></clade></clade></clade></clade></clade></clade></clade></clade></clade></clade></clade></clade></clade></clade></clade></clade></clade></clade><clade><branch_length>1.469698</branch_length><color><red>254</red><green>134</green><blue>164</blue></color><clade><name>M976_03631</name><branch_length>1.0E-6</branch_length><color><red>254</red><green>134</green><blue>164</blue></color><taxonomy><scientific_name>Proteobacteria</scientific_name><common_name>Buttiauxella ATCC 51602</common_name><synonym>T_eutlpdub</synonym></taxonomy><sequence><symbol>EUT1</symbol><name>Buttiauxella ATCC 51602 (Proteobacteria) || bmcType=EUT1 (main)  || 219aa || [A0A1B7I9N2]  eutL || rosa</name><annotation><desc>5seqs_id98 || 1409seqs_id80 || eutL || 2loci_inTaxon || bestHMM=Tsp_rosa</desc></annotation></sequence></clade><clade><branch_length>0.100952</branch_length><color><red>254</red><green>134</green><blue>164</blue></color><clade><branch_length>0.020557</branch_length><color><red>254</red><green>134</green><blue>164</blue></color><clade><name>C3B70_25735</name><branch_length>0.165973</branch_length><color><red>254</red><green>134</green><blue>164</blue></color><taxonomy><scientific_name>Proteobacteria</scientific_name><common_name>Escherichia GN05128 (C3B70)</common_name><synonym>T_eutlpdub</synonym></taxonomy><sequence><symbol>incomplete</symbol><name>Escherichia GN05128 (C3B70) (Proteobacteria) || bmcType=incomplete (sat) (omitted) || 204aa || [A0A2P4RPP6]  eutL || rosa</name><annotation><desc>1409seqs_id80 || eutL || bestHMM=Tsp_rosa</desc></annotation></sequence></clade><clade><name>NCTC11694_06246</name><branch_length>0.040636</branch_length><color><red>254</red><green>134</green><blue>164</blue></color><taxonomy><scientific_name>Proteobacteria</scientific_name><common_name>Klebsiella 2880STDY5682456 (NCTC11694)</common_name><synonym>T_eutlpdub</synonym></taxonomy><sequence><symbol>EUT1</symbol><name>Klebsiella 2880STDY5682456 (NCTC11694) (Proteobacteria) || bmcType=EUT1 (main)  || 224aa || [A0A377V0Z6]  eutL || rosa</name><annotation><desc>17seqs_id98 || 1409seqs_id80 || eutL || 2loci_inTaxon || bestHMM=Tsp_rosa</desc></annotation></sequence></clade></clade><clade><branch_length>0.026557</branch_length><color><red>254</red><green>134</green><blue>164</blue></color><clade><name>NCTC11966_01570</name><branch_length>0.087455</branch_length><color><red>254</red><green>134</green><blue>164</blue></color><taxonomy><scientific_name>Proteobacteria</scientific_name><common_name>Yokenella NCTC11967 (NCTC11966)</common_name><synonym>T_eutlpdub</synonym></taxonomy><sequence><symbol>EUT1_GRM2</symbol><name>Yokenella NCTC11967 (NCTC11966) (Proteobacteria) || bmcType=EUT1_GRM2 (main) (omitted) || 219aa || [A0A2X2Q6E6]  eutL || rosa</name><annotation><desc>2seqs_id98 || 1409seqs_id80 || eutL || bestHMM=Tsp_rosa</desc></annotation></sequence></clade><clade><branch_length>0.044699</branch_length><color><red>254</red><green>134</green><blue>164</blue></color><clade><branch_length>0.100371</branch_length><color><red>254</red><green>134</green><blue>164</blue></color><clade><name>AYY16_12540</name><branch_length>0.074469</branch_length><color><red>254</red><green>134</green><blue>164</blue></color><taxonomy><scientific_name>Proteobacteria</scientific_name><common_name>Morganella GCSL-Mp20 (AYY16)</common_name><synonym>T_eutlpdub</synonym></taxonomy><sequence><symbol>EUT1</symbol><name>Morganella GCSL-Mp20 (AYY16) (Proteobacteria) || bmcType=EUT1 (main)  || 218aa || [A0A1B8H666]  eutL || rosa</name><annotation><desc>4seqs_id98 || 6seqs_id80 || eutL || bestHMM=Tsp_rosa</desc></annotation></sequence></clade><clade><name>B2H99_08050</name><branch_length>0.066908</branch_length><color><red>254</red><green>134</green><blue>164</blue></color><taxonomy><scientific_name>Proteobacteria</scientific_name><common_name>Morganella MM 190 (B2H99)</common_name><synonym>T_eutlpdub</synonym></taxonomy><sequence><symbol>incomplete</symbol><name>Morganella MM 190 (B2H99) (Proteobacteria) || bmcType=incomplete (sat) (omitted) || 219aa || [A0A1V9DJ21]  eutL || rosa</name><annotation><desc>14seqs_id98 || 1409seqs_id80 || eutL || bestHMM=Tsp_rosa</desc></annotation></sequence></clade></clade><clade><branch_length>0.019364</branch_length><color><red>254</red><green>134</green><blue>164</blue></color><clade><branch_length>0.009783</branch_length><color><red>254</red><green>134</green><blue>164</blue></color><clade><branch_length>0.022277</branch_length><color><red>254</red><green>134</green><blue>164</blue></color><clade><name>GHAL_2558</name><branch_length>0.06916</branch_length><color><red>254</red><green>134</green><blue>164</blue></color><taxonomy><scientific_name>Proteobacteria</scientific_name><common_name>Hafnia ATCC 13337</common_name><synonym>T_eutlpdub</synonym></taxonomy><sequence><symbol>EUT1</symbol><name>Hafnia ATCC 13337 (Proteobacteria) || bmcType=EUT1 (main)  || 219aa || [A0A085GU92]  eutL || rosa</name><annotation><desc>11seqs_id98 || 1409seqs_id80 || eutL || bestHMM=Tsp_rosa</desc></annotation></sequence></clade><clade><name>SAMN05216189_100417</name><branch_length>0.158799</branch_length><color><red>254</red><green>134</green><blue>164</blue></color><taxonomy><scientific_name>Proteobacteria</scientific_name><common_name>Pseudomonas CCM 7361</common_name><synonym>T_eutlpdub</synonym></taxonomy><sequence><symbol>EUT1</symbol><name>Pseudomonas CCM 7361 (Proteobacteria) || bmcType=EUT1 (sat)  || 219aa || [A0A239ECS2]  eutL || rosa</name><annotation><desc>11seqs_id98 || 12seqs_id80 || eutL || 2loci_inTaxon || bestHMM=Tsp_rosa</desc></annotation></sequence></clade></clade><clade><branch_length>0.027043</branch_length><color><red>254</red><green>134</green><blue>164</blue></color><clade><name>SRDD_21930</name><branch_length>0.22514</branch_length><color><red>254</red><green>134</green><blue>164</blue></color><taxonomy><scientific_name>Proteobacteria</scientific_name><common_name>Serratia DD3</common_name><synonym>T_eutlpdub</synonym></taxonomy><sequence><symbol>EUT1</symbol><name>Serratia DD3 (Proteobacteria) || bmcType=EUT1 (main)  || 219aa || [A0A084A0H4]  eutL || rosa</name><annotation><desc>2seqs_id80 || eutL || bestHMM=Tsp_rosa</desc></annotation></sequence></clade><clade><branch_length>0.115048</branch_length><color><red>254</red><green>134</green><blue>164</blue></color><clade><name>DC083_08510</name><branch_length>0.068605</branch_length><color><red>254</red><green>134</green><blue>164</blue></color><taxonomy><scientific_name>Proteobacteria</scientific_name><common_name>Ignatzschineria KCTC 22644</common_name><synonym>T_eutlpdub</synonym></taxonomy><sequence><symbol>EUT1</symbol><name>Ignatzschineria KCTC 22644 (Proteobacteria) || bmcType=EUT1 (main)  || 219aa || [A0A2U2ACH2]  eutL || rosa</name><annotation><desc>3seqs_id80 || eutL || bestHMM=Tsp_rosa</desc></annotation></sequence></clade><clade><name>DKL61_02055</name><branch_length>0.128792</branch_length><color><red>254</red><green>134</green><blue>164</blue></color><taxonomy><scientific_name>Proteobacteria</scientific_name><common_name>unclassified-Gammaproteobacteria ESL0073</common_name><synonym>T_eutlpdub</synonym></taxonomy><sequence><symbol>EUT1</symbol><name>unclassified-Gammaproteobacteria ESL0073 (Proteobacteria) || bmcType=EUT1 (main)  || 218aa || [A0A2Z3HY90]  eutL || rosa</name><annotation><desc>2seqs_id98 || 3seqs_id80 || eutL || 2loci_inTaxon || bestHMM=Tsp_rosa</desc></annotation></sequence></clade></clade></clade></clade><clade><branch_length>0.103825</branch_length><color><red>254</red><green>134</green><blue>164</blue></color><clade><branch_length>0.068395</branch_length><color><red>254</red><green>134</green><blue>164</blue></color><clade><name>NCTC11159_03935</name><branch_length>0.063328</branch_length><color><red>254</red><green>134</green><blue>164</blue></color><taxonomy><scientific_name>Proteobacteria</scientific_name><common_name>Iodobacter NCTC11159</common_name><synonym>T_eutlpdub</synonym></taxonomy><sequence><symbol>EUT1</symbol><name>Iodobacter NCTC11159 (Proteobacteria) || bmcType=EUT1 (main)  || 219aa || [A0A377STL2]  eutL || rosa</name><annotation><desc>2seqs_id98 || 8seqs_id80 || eutL || bestHMM=Tsp_rosa</desc></annotation></sequence></clade><clade><name>VK98_05250</name><branch_length>0.097641</branch_length><color><red>254</red><green>134</green><blue>164</blue></color><taxonomy><scientific_name>Proteobacteria</scientific_name><common_name>Chromobacterium LK11</common_name><synonym>T_eutlpdub</synonym></taxonomy><sequence><symbol>EUT1</symbol><name>Chromobacterium LK11 (Proteobacteria) || bmcType=EUT1 (main)  || 219aa || [A0A0J6NJS0]  eutL || rosa</name><annotation><desc>3seqs_id98 || 8seqs_id80 || eutL || bestHMM=Tsp_rosa</desc></annotation></sequence></clade></clade><clade><branch_length>0.067976</branch_length><color><red>254</red><green>134</green><blue>164</blue></color><clade><branch_length>0.32921</branch_length><color><red>254</red><green>134</green><blue>164</blue></color><clade><name>A2503_16670</name><branch_length>0.161651</branch_length><color><red>254</red><green>134</green><blue>164</blue></color><taxonomy><scientific_name>Proteobacteria</scientific_name><common_name>unclassified-Burkholderiales RIFOXYD12_FULL_59_19</common_name><synonym>T_eutlpdub</synonym></taxonomy><sequence><symbol>EUT1</symbol><name>unclassified-Burkholderiales RIFOXYD12_FULL_59_19 (Proteobacteria) || bmcType=EUT1 (main)  || 218aa || [A0A1F4M4Q0]  eutL || rosa</name><annotation><desc>2seqs_id98 || 4seqs_id80 || eutL || bestHMM=Tsp_rosa</desc></annotation></sequence></clade><clade><name>A3F78_08865</name><branch_length>0.119971</branch_length><color><red>254</red><green>134</green><blue>164</blue></color><taxonomy><scientific_name>Proteobacteria</scientific_name><common_name>unclassified-Burkholderiales RIFCSPLOWO2_12_FULL_61_40</common_name><synonym>T_eutlpdub</synonym></taxonomy><sequence><symbol>EUT1</symbol><name>unclassified-Burkholderiales RIFCSPLOWO2_12_FULL_61_40 (Proteobacteria) || bmcType=EUT1 (sat)  || 218aa || [A0A1F4K9G1]  eutL || rosa</name><annotation><desc>4seqs_id80 || eutL || bestHMM=Tsp_rosa</desc></annotation></sequence></clade></clade><clade><branch_length>0.087163</branch_length><color><red>254</red><green>134</green><blue>164</blue></color><clade><name>C666_15185</name><branch_length>0.114197</branch_length><color><red>254</red><green>134</green><blue>164</blue></color><taxonomy><scientific_name>Proteobacteria</scientific_name><common_name>Thauera DSM 12138</common_name><synonym>T_eutlpdub</synonym></taxonomy><sequence><symbol>EUT1</symbol><name>Thauera DSM 12138 (Proteobacteria) || bmcType=EUT1 (sat)  || 218aa || [N6Z030]  eutL || rosa</name><annotation><desc>2seqs_id98 || 2seqs_id80 || eutL || bestHMM=Tsp_rosa</desc></annotation></sequence></clade><clade><branch_length>0.392131</branch_length><color><red>254</red><green>134</green><blue>164</blue></color><clade><branch_length>0.070863</branch_length><color><red>133</red><green>103</green><blue>152</blue></color><clade><name>HMPREF0179_03163</name><branch_length>0.765448</branch_length><color><red>133</red><green>103</green><blue>152</blue></color><taxonomy><scientific_name>Proteobacteria</scientific_name><common_name>Bilophila 3_1_6</common_name><synonym>T_eutlpdub</synonym></taxonomy><sequence><symbol>GRMguf</symbol><name>Bilophila 3_1_6 (Proteobacteria) || bmcType=GRMguf (sat)  || 219aa || [E5YAE2]  eutL || darkLavender1</name><annotation><desc>2seqs_id98 || 2seqs_id80 || eutL || bestHMM=Tsp_darkLavender1</desc></annotation></sequence></clade><clade><branch_length>0.040922</branch_length><color><red>133</red><green>103</green><blue>152</blue></color><clade><branch_length>0.255553</branch_length><color><red>133</red><green>103</green><blue>152</blue></color><clade><name>C9I89_06315</name><branch_length>0.094754</branch_length><color><red>133</red><green>103</green><blue>152</blue></color><taxonomy><scientific_name>Proteobacteria</scientific_name><common_name>Photobacterium DSM 16190</common_name><synonym>T_eutlpdub</synonym></taxonomy><sequence><symbol>EUT1</symbol><name>Photobacterium DSM 16190 (Proteobacteria) || bmcType=EUT1 (main)  || 218aa || [A0A2T3N1H4]  eutL || darkLavender1</name><annotation><desc>10seqs_id80 || eutL || 2loci_inTaxon || bestHMM=Tsp_darkLavender1</desc></annotation></sequence></clade><clade><name>H744_2c2278</name><branch_length>0.048816</branch_length><color><red>133</red><green>103</green><blue>152</blue></color><taxonomy><scientific_name>Proteobacteria</scientific_name><common_name>Photobacterium Gung47</common_name><synonym>T_eutlpdub</synonym></taxonomy><sequence><symbol>EUT1</symbol><name>Photobacterium Gung47 (Proteobacteria) || bmcType=EUT1 (main)  || 218aa || [A0A0C5WBE8]  eutL || darkLavender1</name><annotation><desc>2seqs_id98 || 10seqs_id80 || eutL || bestHMM=Tsp_darkLavender1</desc></annotation></sequence></clade></clade><clade><branch_length>0.18955</branch_length><color><red>133</red><green>103</green><blue>152</blue></color><clade><branch_length>0.045044</branch_length><color><red>133</red><green>103</green><blue>152</blue></color><clade><name>AAY24_03110</name><branch_length>0.061444</branch_length><color><red>133</red><green>103</green><blue>152</blue></color><taxonomy><scientific_name>Proteobacteria</scientific_name><common_name>Sedimenticola SIP-G1</common_name><synonym>T_eutlpdub</synonym></taxonomy><sequence><symbol>EUT1</symbol><name>Sedimenticola SIP-G1 (Proteobacteria) || bmcType=EUT1 (main)  || 218aa || [A0A0F7JSS7]  eutL || darkLavender1</name><annotation><desc>6seqs_id80 || eutL || bestHMM=Tsp_darkLavender1</desc></annotation></sequence></clade><clade><name>CSB48_00390</name><branch_length>0.163729</branch_length><color><red>133</red><green>103</green><blue>152</blue></color><taxonomy><scientific_name>Proteobacteria</scientific_name><common_name>unclassified-Proteobacteria (CSB48)</common_name><synonym>T_eutlpdub</synonym></taxonomy><sequence><symbol>EUT1</symbol><name>unclassified-Proteobacteria (CSB48) (Proteobacteria) || bmcType=EUT1 (main)  || 218aa || [A0A2G6D5E2]  eutL || darkLavender1</name><annotation><desc>2seqs_id98 || 6seqs_id80 || eutL || bestHMM=Tsp_darkLavender1</desc></annotation></sequence></clade></clade><clade><branch_length>0.015689</branch_length><color><red>133</red><green>103</green><blue>152</blue></color><clade><branch_length>0.012635</branch_length><color><red>133</red><green>103</green><blue>152</blue></color><clade><name>GARC_5327</name><branch_length>0.086611</branch_length><color><red>133</red><green>103</green><blue>152</blue></color><taxonomy><scientific_name>Proteobacteria</scientific_name><common_name>Paraglaciecola BSs20135</common_name><synonym>T_eutlpdub</synonym></taxonomy><sequence><symbol>EUT1</symbol><name>Paraglaciecola BSs20135 (Proteobacteria) || bmcType=EUT1 (main)  || 218aa || [K6YVP8]  eutL || darkLavender1</name><annotation><desc>6seqs_id80 || eutL || bestHMM=Tsp_darkLavender1</desc></annotation></sequence></clade><clade><name>OLEAN_C11410</name><branch_length>0.080956</branch_length><color><red>133</red><green>103</green><blue>152</blue></color><taxonomy><scientific_name>Proteobacteria</scientific_name><common_name>Oleispira RB-8</common_name><synonym>T_eutlpdub</synonym></taxonomy><sequence><symbol>EUT1</symbol><name>Oleispira RB-8 (Proteobacteria) || bmcType=EUT1 (main)  || 218aa || [R4YL53]  eutL || darkLavender1</name><annotation><desc>6seqs_id80 || eutL || bestHMM=Tsp_darkLavender1</desc></annotation></sequence></clade></clade><clade><branch_length>0.132849</branch_length><color><red>133</red><green>103</green><blue>152</blue></color><clade><name>ATG98_4176</name><branch_length>0.097883</branch_length><color><red>133</red><green>103</green><blue>152</blue></color><taxonomy><scientific_name>Proteobacteria</scientific_name><common_name>Marinobacter LV10R520-4</common_name><synonym>T_eutlpdub</synonym></taxonomy><sequence><symbol>EUT1</symbol><name>Marinobacter LV10R520-4 (Proteobacteria) || bmcType=EUT1 (main)  || 218aa || [A0A2A9FVX6]  eutL || darkLavender1</name><annotation><desc>8seqs_id80 || eutL || bestHMM=Tsp_darkLavender1</desc></annotation></sequence></clade><clade><name>CPA50_06385</name><branch_length>0.071879</branch_length><color><red>133</red><green>103</green><blue>152</blue></color><taxonomy><scientific_name>Proteobacteria</scientific_name><common_name>Marinobacter ANT_B65</common_name><synonym>T_eutlpdub</synonym></taxonomy><sequence><symbol>EUT1</symbol><name>Marinobacter ANT_B65 (Proteobacteria) || bmcType=EUT1 (main)  || 218aa || [A0A2A5M021]  eutL || darkLavender1</name><annotation><desc>2seqs_id98 || 8seqs_id80 || eutL || bestHMM=Tsp_darkLavender1</desc></annotation></sequence></clade></clade></clade></clade></clade></clade><clade><branch_length>0.141137</branch_length><color><red>254</red><green>134</green><blue>164</blue></color><clade><branch_length>0.072248</branch_length><color><red>133</red><green>103</green><blue>152</blue></color><clade><branch_length>0.306239</branch_length><color><red>133</red><green>103</green><blue>152</blue></color><clade><name>BN466_01054</name><branch_length>0.373988</branch_length><color><red>133</red><green>103</green><blue>152</blue></color><taxonomy><scientific_name>Firmicutes</scientific_name><common_name>unclassified-Firmicutes MGS:110</common_name><synonym>T_eutlpdub</synonym></taxonomy><sequence><symbol>EUT2G</symbol><name>unclassified-Firmicutes MGS:110 (Firmicutes) || bmcType=EUT2G (main)  || 209aa || [R5ERS0]  eutL || darkLavender2</name><annotation><desc>4seqs_id98 || 5seqs_id80 || eutL || bestHMM=Tsp_darkLavender2</desc></annotation></sequence></clade><clade><name>BN490_00977</name><branch_length>0.265319</branch_length><color><red>133</red><green>103</green><blue>152</blue></color><taxonomy><scientific_name>Firmicutes</scientific_name><common_name>unclassified-Firmicutes CAG:137</common_name><synonym>T_eutlpdub</synonym></taxonomy><sequence><symbol>EUT2G</symbol><name>unclassified-Firmicutes CAG:137 (Firmicutes) || bmcType=EUT2G (main)  || 215aa || [R6GYY2]  eutL || darkLavender2</name><annotation><desc>2seqs_id98 || 2seqs_id80 || eutL || bestHMM=Tsp_darkLavender2</desc></annotation></sequence></clade></clade><clade><branch_length>0.208583</branch_length><color><red>133</red><green>103</green><blue>152</blue></color><clade><name>BACCAP_00089</name><branch_length>0.08318</branch_length><color><red>133</red><green>103</green><blue>152</blue></color><taxonomy><scientific_name>Firmicutes</scientific_name><common_name>Pseudoflavonifractor ATCC 29799</common_name><synonym>T_eutlpdub</synonym></taxonomy><sequence><symbol>EUT2G</symbol><name>Pseudoflavonifractor ATCC 29799 (Firmicutes) || bmcType=EUT2G (main)  || 217aa || [A6NPH4]  eutL || darkLavender2</name><annotation><desc>2seqs_id98 || 24seqs_id80 || eutL || 3loci_inTaxon || bestHMM=Tsp_darkLavender2</desc></annotation></sequence></clade><clade><branch_length>0.069805</branch_length><color><red>133</red><green>103</green><blue>152</blue></color><clade><name>ERS852504_01355</name><branch_length>0.043894</branch_length><color><red>133</red><green>103</green><blue>152</blue></color><taxonomy><scientific_name>Firmicutes</scientific_name><common_name>Flavonifractor 2789STDY5834932 (ERS852504)</common_name><synonym>T_eutlpdub</synonym></taxonomy><sequence><symbol>EUT2G</symbol><name>Flavonifractor 2789STDY5834932 (ERS852504) (Firmicutes) || bmcType=EUT2G (main)  || 217aa || [A0A174MY31]  eutL || darkLavender2</name><annotation><desc>9seqs_id98 || 24seqs_id80 || eutL || 3loci_inTaxon || bestHMM=Tsp_darkLavender2</desc></annotation></sequence></clade><clade><branch_length>0.020683</branch_length><color><red>133</red><green>103</green><blue>152</blue></color><clade><name>ERS852518_03199</name><branch_length>0.098769</branch_length><color><red>133</red><green>103</green><blue>152</blue></color><taxonomy><scientific_name>Firmicutes</scientific_name><common_name>Flavonifractor 2789STDY5834932 (ERS852518)</common_name><synonym>T_eutlpdub</synonym></taxonomy><sequence><symbol>EUT2G</symbol><name>Flavonifractor 2789STDY5834932 (ERS852518) (Firmicutes) || bmcType=EUT2G (main)  || 217aa || [A0A174UFZ7]  eutL || darkLavender2</name><annotation><desc>2seqs_id98 || 24seqs_id80 || eutL || 5loci_inTaxon || bestHMM=Tsp_darkLavender2</desc></annotation></sequence></clade><clade><branch_length>0.051881</branch_length><color><red>133</red><green>103</green><blue>152</blue></color><clade><name>B5F88_09330</name><branch_length>0.075051</branch_length><color><red>133</red><green>103</green><blue>152</blue></color><taxonomy><scientific_name>Firmicutes</scientific_name><common_name>Flavonifractor An306</common_name><synonym>T_eutlpdub</synonym></taxonomy><sequence><symbol>EUT2G</symbol><name>Flavonifractor An306 (Firmicutes) || bmcType=EUT2G (main)  || 217aa || [A0A1Y4C1J7]  eutL || darkLavender2</name><annotation><desc>24seqs_id80 || eutL || 2loci_inTaxon || bestHMM=Tsp_darkLavender2</desc></annotation></sequence></clade><clade><name>B5G40_14285</name><branch_length>0.060286</branch_length><color><red>133</red><green>103</green><blue>152</blue></color><taxonomy><scientific_name>Firmicutes</scientific_name><common_name>Flavonifractor An9</common_name><synonym>T_eutlpdub</synonym></taxonomy><sequence><symbol>EUT2G</symbol><name>Flavonifractor An9 (Firmicutes) || bmcType=EUT2G (main)  || 217aa || [A0A1Y3RJ96]  eutL || darkLavender2</name><annotation><desc>2seqs_id98 || 24seqs_id80 || eutL || bestHMM=Tsp_darkLavender2</desc></annotation></sequence></clade></clade></clade></clade></clade></clade><clade><branch_length>0.134665</branch_length><color><red>254</red><green>134</green><blue>164</blue></color><clade><branch_length>0.040546</branch_length><color><red>222</red><green>126</green><blue>93</blue></color><clade><name>BS637_02890</name><branch_length>0.144867</branch_length><color><red>222</red><green>126</green><blue>93</blue></color><taxonomy><scientific_name>Firmicutes</scientific_name><common_name>Clostridium PE</common_name><synonym>T_eutlpdub</synonym></taxonomy><sequence><symbol>EUT2I</symbol><name>Clostridium PE (Firmicutes) || bmcType=EUT2I (main)  || 217aa || [A0A1S9HZB7]  eutL || darkPeach1</name><annotation><desc>2seqs_id98 || 3seqs_id80 || eutL || 2loci_inTaxon || bestHMM=Tsp_darkPeach1</desc></annotation></sequence></clade><clade><branch_length>0.017001</branch_length><color><red>222</red><green>126</green><blue>93</blue></color><clade><branch_length>0.132178</branch_length><color><red>222</red><green>126</green><blue>93</blue></color><clade><branch_length>0.056129</branch_length><color><red>222</red><green>126</green><blue>93</blue></color><clade><name>SAMN02746066_03009</name><branch_length>0.05128</branch_length><color><red>222</red><green>126</green><blue>93</blue></color><taxonomy><scientific_name>Firmicutes</scientific_name><common_name>Anaerosporobacter DSM 15930</common_name><synonym>T_eutlpdub</synonym></taxonomy><sequence><symbol>EUT2I</symbol><name>Anaerosporobacter DSM 15930 (Firmicutes) || bmcType=EUT2I (main)  || 218aa || [A0A1M7L331]  eutL || darkPeach1</name><annotation><desc>2seqs_id98 || 4seqs_id80 || eutL || bestHMM=Tsp_darkPeach1</desc></annotation></sequence></clade><clade><name>SAMN04489757_14323</name><branch_length>0.122156</branch_length><color><red>222</red><green>126</green><blue>93</blue></color><taxonomy><scientific_name>Firmicutes</scientific_name><common_name>Anaerocolumna DSM 1283</common_name><synonym>T_eutlpdub</synonym></taxonomy><sequence><symbol>EUT2</symbol><name>Anaerocolumna DSM 1283 (Firmicutes) || bmcType=EUT2 (main) (omitted) || 218aa || [A0A1I5IDW3]  eutL || darkPeach1</name><annotation><desc>2seqs_id98 || 4seqs_id80 || eutL || bestHMM=Tsp_darkPeach1</desc></annotation></sequence></clade></clade><clade><branch_length>0.043406</branch_length><color><red>222</red><green>126</green><blue>93</blue></color><clade><name>Clole_4090</name><branch_length>0.154471</branch_length><color><red>222</red><green>126</green><blue>93</blue></color><taxonomy><scientific_name>Firmicutes</scientific_name><common_name>Cellulosilyticum ATCC 49066</common_name><synonym>T_eutlpdub</synonym></taxonomy><sequence><symbol>EUT2I</symbol><name>Cellulosilyticum ATCC 49066 (Firmicutes) || bmcType=EUT2I (main)  || 217aa || [F2JLY6]  eutL || darkPeach1</name><annotation><desc>2seqs_id98 || 3seqs_id80 || eutL || bestHMM=Tsp_darkPeach1</desc></annotation></sequence></clade><clade><branch_length>0.031587</branch_length><color><red>222</red><green>126</green><blue>93</blue></color><clade><name>BEN19_06620</name><branch_length>0.084464</branch_length><color><red>222</red><green>126</green><blue>93</blue></color><taxonomy><scientific_name>Firmicutes</scientific_name><common_name>Epulopiscium Nuni2H_MBin003</common_name><synonym>T_eutlpdub</synonym></taxonomy><sequence><symbol>UA</symbol><name>Epulopiscium Nuni2H_MBin003 (Firmicutes) || bmcType=UA (main) (omitted) || 217aa || [A0A1V2YKQ2]  eutL || darkPeach1</name><annotation><desc>11seqs_id80 || eutL || bestHMM=Tsp_darkPeach1</desc></annotation></sequence></clade><clade><branch_length>0.073263</branch_length><color><red>222</red><green>126</green><blue>93</blue></color><clade><name>RHS_4920</name><branch_length>0.060869</branch_length><color><red>222</red><green>126</green><blue>93</blue></color><taxonomy><scientific_name>Firmicutes</scientific_name><common_name>Robinsoniella RHS</common_name><synonym>T_eutlpdub</synonym></taxonomy><sequence><symbol>EUT2I</symbol><name>Robinsoniella RHS (Firmicutes) || bmcType=EUT2I (main)  || 222aa || [A0A0J1IWY6]  eutL || darkPeach1</name><annotation><desc>2seqs_id98 || 11seqs_id80 || eutL || 3loci_inTaxon || bestHMM=Tsp_darkPeach1</desc></annotation></sequence></clade><clade><branch_length>0.065008</branch_length><color><red>222</red><green>126</green><blue>93</blue></color><clade><name>A4V09_06230</name><branch_length>0.070259</branch_length><color><red>222</red><green>126</green><blue>93</blue></color><taxonomy><scientific_name>Firmicutes</scientific_name><common_name>Blautia YL58</common_name><synonym>T_eutlpdub</synonym></taxonomy><sequence><symbol>EUT2I</symbol><name>Blautia YL58 (Firmicutes) || bmcType=EUT2I (main)  || 218aa || [A0A1C7I6W9]  eutL || darkPeach1</name><annotation><desc>2seqs_id98 || 11seqs_id80 || eutL || bestHMM=Tsp_darkPeach1</desc></annotation></sequence></clade><clade><name>SAMN02745158_01183</name><branch_length>0.109798</branch_length><color><red>222</red><green>126</green><blue>93</blue></color><taxonomy><scientific_name>Firmicutes</scientific_name><common_name>Lactonifactor DSM 17459</common_name><synonym>T_eutlpdub</synonym></taxonomy><sequence><symbol>EUT2I</symbol><name>Lactonifactor DSM 17459 (Firmicutes) || bmcType=EUT2I (main)  || 218aa || [A0A1M4VEC4]  eutL || darkPeach1</name><annotation><desc>11seqs_id80 || eutL || bestHMM=Tsp_darkPeach1</desc></annotation></sequence></clade></clade></clade></clade></clade></clade><clade><branch_length>0.035406</branch_length><color><red>222</red><green>126</green><blue>93</blue></color><clade><branch_length>0.056767</branch_length><color><red>222</red><green>126</green><blue>93</blue></color><clade><name>HMPREF3222_01507</name><branch_length>0.081912</branch_length><color><red>222</red><green>126</green><blue>93</blue></color><taxonomy><scientific_name>Firmicutes</scientific_name><common_name>Clostridium 11 (HMPREF3222)</common_name><synonym>T_eutlpdub</synonym></taxonomy><sequence><symbol>EUT2I</symbol><name>Clostridium 11 (HMPREF3222) (Firmicutes) || bmcType=EUT2I (main)  || 217aa || [A0A133N6R7] 4TM6' eutL || darkPeach1</name><annotation><desc>19seqs_id98 || 68seqs_id80 || eutL || bestHMM=Tsp_darkPeach1</desc></annotation></sequence></clade><clade><branch_length>0.036345</branch_length><color><red>222</red><green>126</green><blue>93</blue></color><clade><name>BN1095_310083</name><branch_length>0.066492</branch_length><color><red>222</red><green>126</green><blue>93</blue></color><taxonomy><scientific_name>Firmicutes</scientific_name><common_name>Clostridioides VRECD0012 (BN1095)</common_name><synonym>T_eutlpdub</synonym></taxonomy><sequence><symbol>EUT2I</symbol><name>Clostridioides VRECD0012 (BN1095) (Firmicutes) || bmcType=EUT2I (main)  || 225aa || [A0A069AT99]  eutL || darkPeach1</name><annotation><desc>36seqs_id98 || 68seqs_id80 || eutL || bestHMM=Tsp_darkPeach1</desc></annotation></sequence></clade><clade><name>KD33_00490</name><branch_length>0.049981</branch_length><color><red>222</red><green>126</green><blue>93</blue></color><taxonomy><scientific_name>Firmicutes</scientific_name><common_name>Clostridium NCR</common_name><synonym>T_eutlpdub</synonym></taxonomy><sequence><symbol>EUT2I</symbol><name>Clostridium NCR (Firmicutes) || bmcType=EUT2I (main)  || 217aa || [A0A099HYQ1]  eutL || darkPeach1</name><annotation><desc>6seqs_id98 || 68seqs_id80 || eutL || 2loci_inTaxon || bestHMM=Tsp_darkPeach1</desc></annotation></sequence></clade></clade></clade><clade><branch_length>0.031558</branch_length><color><red>222</red><green>126</green><blue>93</blue></color><clade><name>IO99_04090</name><branch_length>0.061243</branch_length><color><red>222</red><green>126</green><blue>93</blue></color><taxonomy><scientific_name>Firmicutes</scientific_name><common_name>Clostridium 113A</common_name><synonym>T_eutlpdub</synonym></taxonomy><sequence><symbol>EUT2I</symbol><name>Clostridium 113A (Firmicutes) || bmcType=EUT2I (main)  || 217aa || [A0A084JFY1]  eutL || darkPeach1</name><annotation><desc>5seqs_id98 || 10seqs_id80 || eutL || 2loci_inTaxon || bestHMM=Tsp_darkPeach1</desc></annotation></sequence></clade><clade><branch_length>0.054531</branch_length><color><red>222</red><green>126</green><blue>93</blue></color><clade><name>DC000_11890</name><branch_length>0.091421</branch_length><color><red>222</red><green>126</green><blue>93</blue></color><taxonomy><scientific_name>Firmicutes</scientific_name><common_name>unclassified-Clostridiales R-7 (DC000)</common_name><synonym>T_eutlpdub</synonym></taxonomy><sequence><symbol>EUT2I</symbol><name>unclassified-Clostridiales R-7 (DC000) (Firmicutes) || bmcType=EUT2I (main)  || 217aa || [A0A352A8Y8]  eutL || darkPeach1</name><annotation><desc>10seqs_id80 || eutL || bestHMM=Tsp_darkPeach1</desc></annotation></sequence></clade><clade><branch_length>0.060338</branch_length><color><red>222</red><green>126</green><blue>93</blue></color><clade><name>SAMN04487885_102210</name><branch_length>0.167633</branch_length><color><red>222</red><green>126</green><blue>93</blue></color><taxonomy><scientific_name>Firmicutes</scientific_name><common_name>Clostridium NLAE-zl-G419</common_name><synonym>T_eutlpdub</synonym></taxonomy><sequence><symbol>EUT2I</symbol><name>Clostridium NLAE-zl-G419 (Firmicutes) || bmcType=EUT2I (main)  || 217aa || [A0A1I2JS91]  eutL || darkPeach1</name><annotation><desc>10seqs_id80 || eutL || 3loci_inTaxon || bestHMM=Tsp_darkPeach1</desc></annotation></sequence></clade><clade><name>SAMN04488528_100845</name><branch_length>0.042586</branch_length><color><red>222</red><green>126</green><blue>93</blue></color><taxonomy><scientific_name>Firmicutes</scientific_name><common_name>Clostridium DSM 12271</common_name><synonym>T_eutlpdub</synonym></taxonomy><sequence><symbol>EUT2_GRM1</symbol><name>Clostridium DSM 12271 (Firmicutes) || bmcType=EUT2_GRM1 (main) (omitted) || 217aa || [A0A1I0XFR6]  eutL || darkPeach1</name><annotation><desc>10seqs_id80 || eutL || 2loci_inTaxon || bestHMM=Tsp_darkPeach1</desc></annotation></sequence></clade></clade></clade></clade></clade></clade></clade><clade><branch_length>0.022047</branch_length><color><red>254</red><green>134</green><blue>164</blue></color><clade><branch_length>0.065066</branch_length><color><red>222</red><green>126</green><blue>93</blue></color><clade><name>BVG16_22365</name><branch_length>0.113315</branch_length><color><red>222</red><green>126</green><blue>93</blue></color><taxonomy><scientific_name>Firmicutes</scientific_name><common_name>Paenibacillus ES3-24</common_name><synonym>T_eutlpdub</synonym></taxonomy><sequence><symbol>EUT2I</symbol><name>Paenibacillus ES3-24 (Firmicutes) || bmcType=EUT2I (main)  || 217aa || [A0A1T2X628]  eutL || darkPeach2</name><annotation><desc>47seqs_id80 || eutL || 2loci_inTaxon || bestHMM=Tsp_darkPeach2</desc></annotation></sequence></clade><clade><branch_length>0.02755</branch_length><color><red>222</red><green>126</green><blue>93</blue></color><clade><name>B5S25_03765</name><branch_length>0.05569</branch_length><color><red>222</red><green>126</green><blue>93</blue></color><taxonomy><scientific_name>Firmicutes</scientific_name><common_name>Paenibacillus CCM 38 (B5S25)</common_name><synonym>T_eutlpdub</synonym></taxonomy><sequence><symbol>EUT2I</symbol><name>Paenibacillus CCM 38 (B5S25) (Firmicutes) || bmcType=EUT2I (main)  || 217aa || [A0A1U9YKA0]  eutL || darkPeach2</name><annotation><desc>6seqs_id98 || 47seqs_id80 || eutL || bestHMM=Tsp_darkPeach2</desc></annotation></sequence></clade><clade><branch_length>0.010539</branch_length><color><red>222</red><green>126</green><blue>93</blue></color><clade><branch_length>0.043854</branch_length><color><red>222</red><green>126</green><blue>93</blue></color><clade><name>EX87_21375</name><branch_length>0.079613</branch_length><color><red>222</red><green>126</green><blue>93</blue></color><taxonomy><scientific_name>Firmicutes</scientific_name><common_name>Brevibacillus LAK 1210 (EX87)</common_name><synonym>T_eutlpdub</synonym></taxonomy><sequence><symbol>EUT2I</symbol><name>Brevibacillus LAK 1210 (EX87) (Firmicutes) || bmcType=EUT2I (main)  || 217aa || [A0A0F6Y0T9]  eutL || darkPeach2</name><annotation><desc>9seqs_id98 || 47seqs_id80 || eutL || 2loci_inTaxon || bestHMM=Tsp_darkPeach2</desc></annotation></sequence></clade><clade><branch_length>0.039612</branch_length><color><red>222</red><green>126</green><blue>93</blue></color><clade><name>N784_13345</name><branch_length>0.129541</branch_length><color><red>222</red><green>126</green><blue>93</blue></color><taxonomy><scientific_name>Firmicutes</scientific_name><common_name>Pontibacillus JSM 072002</common_name><synonym>T_eutlpdub</synonym></taxonomy><sequence><symbol>EUT2I</symbol><name>Pontibacillus JSM 072002 (Firmicutes) || bmcType=EUT2I (main)  || 217aa || [A0A0A5FUT7]  eutL || darkPeach2</name><annotation><desc>47seqs_id80 || eutL || bestHMM=Tsp_darkPeach2</desc></annotation></sequence></clade><clade><name>SAMN04488168_105101</name><branch_length>0.048098</branch_length><color><red>222</red><green>126</green><blue>93</blue></color><taxonomy><scientific_name>Firmicutes</scientific_name><common_name>Bacillus 491MF</common_name><synonym>T_eutlpdub</synonym></taxonomy><sequence><symbol>incomplete</symbol><name>Bacillus 491MF (Firmicutes) || bmcType=incomplete (sat) (omitted) || 217aa || [A0A1I1JKW5]  eutL || darkPeach2</name><annotation><desc>2seqs_id98 || 47seqs_id80 || eutL || bestHMM=Tsp_darkPeach2</desc></annotation></sequence></clade></clade></clade><clade><branch_length>0.00788</branch_length><color><red>222</red><green>126</green><blue>93</blue></color><clade><name>SAMN05661091_3458</name><branch_length>0.097829</branch_length><color><red>222</red><green>126</green><blue>93</blue></color><taxonomy><scientific_name>Firmicutes</scientific_name><common_name>Paenibacillus N3/975</common_name><synonym>T_eutlpdub</synonym></taxonomy><sequence><symbol>EUT2I</symbol><name>Paenibacillus N3/975 (Firmicutes) || bmcType=EUT2I (main)  || 217aa || [A0A1X7HHT4]  eutL || darkPeach2</name><annotation><desc>47seqs_id80 || eutL || 3loci_inTaxon || bestHMM=Tsp_darkPeach2</desc></annotation></sequence></clade><clade><branch_length>0.012453</branch_length><color><red>222</red><green>126</green><blue>93</blue></color><clade><name>SAMN06295960_3951</name><branch_length>0.089339</branch_length><color><red>222</red><green>126</green><blue>93</blue></color><taxonomy><scientific_name>Firmicutes</scientific_name><common_name>Paenibacillus 11</common_name><synonym>T_eutlpdub</synonym></taxonomy><sequence><symbol>EUT2I</symbol><name>Paenibacillus 11 (Firmicutes) || bmcType=EUT2I (main)  || 217aa || [A0A1X7LR64]  eutL || darkPeach2</name><annotation><desc>47seqs_id80 || eutL || bestHMM=Tsp_darkPeach2</desc></annotation></sequence></clade><clade><branch_length>0.033628</branch_length><color><red>222</red><green>126</green><blue>93</blue></color><clade><name>DOE73_22995</name><branch_length>0.06048</branch_length><color><red>222</red><green>126</green><blue>93</blue></color><taxonomy><scientific_name>Firmicutes</scientific_name><common_name>Paenibacillus PV3-16 (DOE73)</common_name><synonym>T_eutlpdub</synonym></taxonomy><sequence><symbol>EUT2I</symbol><name>Paenibacillus PV3-16 (DOE73) (Firmicutes) || bmcType=EUT2I (main)  || 217aa || [A0A2W4GL94]  eutL || darkPeach2</name><annotation><desc>6seqs_id98 || 47seqs_id80 || eutL || bestHMM=Tsp_darkPeach2</desc></annotation></sequence></clade><clade><name>SAMN05661091_1838</name><branch_length>0.067649</branch_length><color><red>222</red><green>126</green><blue>93</blue></color><taxonomy><scientific_name>Firmicutes</scientific_name><common_name>Paenibacillus N3/975</common_name><synonym>T_eutlpdub</synonym></taxonomy><sequence><symbol>EUT2I</symbol><name>Paenibacillus N3/975 (Firmicutes) || bmcType=EUT2I (main)  || 217aa || [A0A1X7H7C1]  eutL || darkPeach2</name><annotation><desc>47seqs_id80 || eutL || 3loci_inTaxon || bestHMM=Tsp_darkPeach2</desc></annotation></sequence></clade></clade></clade></clade></clade></clade></clade><clade><branch_length>0.022865</branch_length><color><red>254</red><green>134</green><blue>164</blue></color><clade><branch_length>0.032587</branch_length><color><red>222</red><green>126</green><blue>93</blue></color><clade><name>CHH80_17160</name><branch_length>0.037005</branch_length><color><red>222</red><green>126</green><blue>93</blue></color><taxonomy><scientific_name>Firmicutes</scientific_name><common_name>Bacillus 2046851</common_name><synonym>T_eutlpdub</synonym></taxonomy><sequence><symbol>EUT2I</symbol><name>Bacillus 2046851 (Firmicutes) || bmcType=EUT2I (main)  || 217aa || [A0A268IB25]  eutL || darkPeach3</name><annotation><desc>5seqs_id80 || eutL || 2loci_inTaxon || bestHMM=Tsp_darkPeach2</desc></annotation></sequence></clade><clade><branch_length>0.091091</branch_length><color><red>222</red><green>126</green><blue>93</blue></color><clade><name>SAMN02745196_00352</name><branch_length>1.449798</branch_length><color><red>222</red><green>126</green><blue>93</blue></color><taxonomy><scientific_name>Firmicutes</scientific_name><common_name>Clostridium DSM 3089</common_name><synonym>T_eutlpdub</synonym></taxonomy><sequence><symbol>EUT2I</symbol><name>Clostridium DSM 3089 (Firmicutes) || bmcType=EUT2I (sat)  || 220aa || [A0A1M5SXA3]  eutL || darkPeach3</name><annotation><desc>eutL || bestHMM=Tsp_darkPeach3</desc></annotation></sequence></clade><clade><name>SAMN04488529_11538</name><branch_length>0.134978</branch_length><color><red>222</red><green>126</green><blue>93</blue></color><taxonomy><scientific_name>Firmicutes</scientific_name><common_name>Clostridium DSM 12272</common_name><synonym>T_eutlpdub</synonym></taxonomy><sequence><symbol>EUT2I</symbol><name>Clostridium DSM 12272 (Firmicutes) || bmcType=EUT2I (main)  || 217aa || [A0A1H0VAE7]  eutL || darkPeach3</name><annotation><desc>5seqs_id80 || eutL || bestHMM=Tsp_darkPeach2</desc></annotation></sequence></clade></clade></clade><clade><branch_length>0.049142</branch_length><color><red>254</red><green>134</green><blue>164</blue></color><clade><branch_length>0.050292</branch_length><color><red>222</red><green>126</green><blue>93</blue></color><clade><name>C4A76_11280</name><branch_length>0.237066</branch_length><color><red>222</red><green>126</green><blue>93</blue></color><taxonomy><scientific_name>Firmicutes</scientific_name><common_name>Brevibacillus LAK 1210 (C4A76)</common_name><synonym>T_eutlpdub</synonym></taxonomy><sequence><symbol>EUT2I</symbol><name>Brevibacillus LAK 1210 (C4A76) (Firmicutes) || bmcType=EUT2I (main)  || 217aa || [A0A2S5HK25]  eutL || darkPeach3</name><annotation><desc>6seqs_id98 || 13seqs_id80 || eutL || bestHMM=Tsp_darkPeach3</desc></annotation></sequence></clade><clade><name>CSCA_1621</name><branch_length>0.106879</branch_length><color><red>222</red><green>126</green><blue>93</blue></color><taxonomy><scientific_name>Firmicutes</scientific_name><common_name>Clostridium ATCC 25775</common_name><synonym>T_eutlpdub</synonym></taxonomy><sequence><symbol>EUT2I</symbol><name>Clostridium ATCC 25775 (Firmicutes) || bmcType=EUT2I (main)  || 217aa || [A0A0E3GQK8]  eutL || darkPeach3</name><annotation><desc>2seqs_id98 || 5seqs_id80 || eutL || 3loci_inTaxon || bestHMM=Tsp_darkPeach2</desc></annotation></sequence></clade></clade><clade><branch_length>0.017984</branch_length><color><red>254</red><green>134</green><blue>164</blue></color><clade><branch_length>0.05226</branch_length><color><red>222</red><green>126</green><blue>93</blue></color><clade><name>C7380_103125</name><branch_length>0.096774</branch_length><color><red>222</red><green>126</green><blue>93</blue></color><taxonomy><scientific_name>Thermotogae</scientific_name><common_name>Oceanotoga DSM 24906</common_name><synonym>T_eutlpdub</synonym></taxonomy><sequence><symbol>EUT2I</symbol><name>Oceanotoga DSM 24906 (Thermotogae) || bmcType=EUT2I (main)  || 217aa || [A0A316D092]  eutL || darkPeach3</name><annotation><desc>5seqs_id80 || eutL || bestHMM=Tsp_darkPeach2</desc></annotation></sequence></clade><clade><name>DOZ58_03815</name><branch_length>0.62486</branch_length><color><red>222</red><green>126</green><blue>93</blue></color><taxonomy><scientific_name>Firmicutes</scientific_name><common_name>Acetobacterium KB-1</common_name><synonym>T_eutlpdub</synonym></taxonomy><sequence><symbol>EUT2B</symbol><name>Acetobacterium KB-1 (Firmicutes) || bmcType=EUT2B (main)  || 218aa || [A0A2Z4I518]  eutL || darkPeach3</name><annotation><desc>4seqs_id80 || eutL || 3loci_inTaxon || bestHMM=Tsp_darkPeach3</desc></annotation></sequence></clade></clade><clade><branch_length>0.043212</branch_length><color><red>254</red><green>134</green><blue>164</blue></color><clade><branch_length>0.022341</branch_length><color><red>209</red><green>118</green><blue>143</blue></color><clade><name>DW644_06245</name><branch_length>0.286084</branch_length><color><red>209</red><green>118</green><blue>143</blue></color><taxonomy><scientific_name>Firmicutes</scientific_name><common_name>unclassified-Clostridiales AM23-16LB</common_name><synonym>T_eutlpdub</synonym></taxonomy><sequence><symbol>EUT2B</symbol><name>unclassified-Clostridiales AM23-16LB (Firmicutes) || bmcType=EUT2B (main)  || 224aa || [A0A373BI30]  eutL || mutedPink2</name><annotation><desc>7seqs_id98 || 7seqs_id80 || eutL || bestHMM=Tsp_mutedPink2</desc></annotation></sequence></clade><clade><branch_length>0.129206</branch_length><color><red>209</red><green>118</green><blue>143</blue></color><clade><branch_length>1.0E-6</branch_length><color><red>209</red><green>118</green><blue>143</blue></color><clade><name>SAMN02745978_00637</name><branch_length>0.089012</branch_length><color><red>209</red><green>118</green><blue>143</blue></color><taxonomy><scientific_name>Firmicutes</scientific_name><common_name>Butyricicoccus DSM 23266</common_name><synonym>T_eutlpdub</synonym></taxonomy><sequence><symbol>EUT2B</symbol><name>Butyricicoccus DSM 23266 (Firmicutes) || bmcType=EUT2B (main)  || 217aa || [A0A1T4UPL1]  eutL || mutedPink1</name><annotation><desc>3seqs_id98 || 20seqs_id80 || eutL || bestHMM=Tsp_mutedPink1</desc></annotation></sequence></clade><clade><branch_length>0.01725</branch_length><color><red>209</red><green>118</green><blue>143</blue></color><clade><name>AXF21_00775</name><branch_length>0.137018</branch_length><color><red>209</red><green>118</green><blue>143</blue></color><taxonomy><scientific_name>Firmicutes</scientific_name><common_name>Eubacterium ATCC 700079</common_name><synonym>T_eutlpdub</synonym></taxonomy><sequence><symbol>EUT2B</symbol><name>Eubacterium ATCC 700079 (Firmicutes) || bmcType=EUT2B (main)  || 217aa || [A0A223B0E5]  eutL || mutedPink1</name><annotation><desc>20seqs_id80 || eutL || bestHMM=Tsp_mutedPink1</desc></annotation></sequence></clade><clade><name>B5F29_01795</name><branch_length>0.054855</branch_length><color><red>209</red><green>118</green><blue>143</blue></color><taxonomy><scientific_name>Firmicutes</scientific_name><common_name>Lachnoclostridium An196</common_name><synonym>T_eutlpdub</synonym></taxonomy><sequence><symbol>EUT2B</symbol><name>Lachnoclostridium An196 (Firmicutes) || bmcType=EUT2B (main)  || 217aa || [A0A1Y4IQA1]  eutL || mutedPink1</name><annotation><desc>20seqs_id80 || eutL || bestHMM=Tsp_mutedPink1</desc></annotation></sequence></clade></clade></clade><clade><branch_length>0.024318</branch_length><color><red>209</red><green>118</green><blue>143</blue></color><clade><branch_length>0.024946</branch_length><color><red>209</red><green>118</green><blue>143</blue></color><clade><name>SAMN05216249_11756</name><branch_length>0.043208</branch_length><color><red>209</red><green>118</green><blue>143</blue></color><taxonomy><scientific_name>Firmicutes</scientific_name><common_name>Acetitomaculum DSM 5522</common_name><synonym>T_eutlpdub</synonym></taxonomy><sequence><symbol>EUT2B</symbol><name>Acetitomaculum DSM 5522 (Firmicutes) || bmcType=EUT2B (main)  || 216aa || [A0A1I0ZV77]  eutL || mutedPink1</name><annotation><desc>20seqs_id80 || eutL || bestHMM=Tsp_mutedPink1</desc></annotation></sequence></clade><clade><branch_length>0.105083</branch_length><color><red>209</red><green>118</green><blue>143</blue></color><clade><name>HMP0721_1632</name><branch_length>0.067179</branch_length><color><red>209</red><green>118</green><blue>143</blue></color><taxonomy><scientific_name>Firmicutes</scientific_name><common_name>Pseudoramibacter ATCC 23263</common_name><synonym>T_eutlpdub</synonym></taxonomy><sequence><symbol>EUT2B</symbol><name>Pseudoramibacter ATCC 23263 (Firmicutes) || bmcType=EUT2B (main)  || 216aa || [E6MI99]  eutL || mutedPink1</name><annotation><desc>20seqs_id80 || eutL || 3loci_inTaxon || bestHMM=Tsp_mutedPink1</desc></annotation></sequence></clade><clade><name>SAMN04515656_11645</name><branch_length>0.113467</branch_length><color><red>209</red><green>118</green><blue>143</blue></color><taxonomy><scientific_name>Firmicutes</scientific_name><common_name>Eubacterium SR12</common_name><synonym>T_eutlpdub</synonym></taxonomy><sequence><symbol>EUT2B</symbol><name>Eubacterium SR12 (Firmicutes) || bmcType=EUT2B (main)  || 217aa || [A0A1H4CN69]  eutL || mutedPink1</name><annotation><desc>2seqs_id98 || 20seqs_id80 || eutL || 3loci_inTaxon || bestHMM=Tsp_mutedPink1</desc></annotation></sequence></clade></clade></clade><clade><branch_length>0.006404</branch_length><color><red>209</red><green>118</green><blue>143</blue></color><clade><branch_length>0.038649</branch_length><color><red>209</red><green>118</green><blue>143</blue></color><clade><name>EH55_00800</name><branch_length>0.093611</branch_length><color><red>209</red><green>118</green><blue>143</blue></color><taxonomy><scientific_name>Synergistetes</scientific_name><common_name>Synergistes 28491</common_name><synonym>T_eutlpdub</synonym></taxonomy><sequence><symbol>EUT2B</symbol><name>Synergistes 28491 (Synergistetes) || bmcType=EUT2B (main)  || 216aa || [A0A073IQX8]  eutL || mutedPink1</name><annotation><desc>20seqs_id80 || eutL || bestHMM=Tsp_mutedPink1</desc></annotation></sequence></clade><clade><branch_length>0.041996</branch_length><color><red>209</red><green>118</green><blue>143</blue></color><clade><name>HMPREF1006_01435</name><branch_length>0.189659</branch_length><color><red>209</red><green>118</green><blue>143</blue></color><taxonomy><scientific_name>Synergistetes</scientific_name><common_name>Synergistes 3_1_syn1</common_name><synonym>T_eutlpdub</synonym></taxonomy><sequence><symbol>EUT2B</symbol><name>Synergistes 3_1_syn1 (Synergistetes) || bmcType=EUT2B (main)  || 216aa || [G9PVL5]  eutL || mutedPink1</name><annotation><desc>2seqs_id98 || 3seqs_id80 || eutL || bestHMM=Tsp_mutedPink1</desc></annotation></sequence></clade><clade><name>SAMN05216180_0680</name><branch_length>0.023762</branch_length><color><red>209</red><green>118</green><blue>143</blue></color><taxonomy><scientific_name>Firmicutes</scientific_name><common_name>Hydrogenoanaerobacterium CGMCC 1.5070</common_name><synonym>T_eutlpdub</synonym></taxonomy><sequence><symbol>EUT2B</symbol><name>Hydrogenoanaerobacterium CGMCC 1.5070 (Firmicutes) || bmcType=EUT2B (main)  || 216aa || [A0A1H7ZI17]  eutL || mutedPink1</name><annotation><desc>3seqs_id80 || eutL || bestHMM=Tsp_mutedPink1</desc></annotation></sequence></clade></clade></clade><clade><branch_length>0.045403</branch_length><color><red>209</red><green>118</green><blue>143</blue></color><clade><name>KL86CLO1_13355</name><branch_length>0.071442</branch_length><color><red>209</red><green>118</green><blue>143</blue></color><taxonomy><scientific_name>Firmicutes</scientific_name><common_name>unclassified-Clostridiales (KL86CLO1)</common_name><synonym>T_eutlpdub</synonym></taxonomy><sequence><symbol>EUT2B</symbol><name>unclassified-Clostridiales (KL86CLO1) (Firmicutes) || bmcType=EUT2B (main)  || 216aa || [A0A212KJ59]  eutL || mutedPink1</name><annotation><desc>20seqs_id80 || eutL || bestHMM=Tsp_mutedPink1</desc></annotation></sequence></clade><clade><branch_length>0.035973</branch_length><color><red>209</red><green>118</green><blue>143</blue></color><clade><name>BRYFOR_07175</name><branch_length>0.102898</branch_length><color><red>209</red><green>118</green><blue>143</blue></color><taxonomy><scientific_name>Firmicutes</scientific_name><common_name>Marvinbryantia DSM 14469</common_name><synonym>T_eutlpdub</synonym></taxonomy><sequence><symbol>EUT2B</symbol><name>Marvinbryantia DSM 14469 (Firmicutes) || bmcType=EUT2B (main)  || 216aa || [C6LEX4]  eutL || mutedPink1</name><annotation><desc>20seqs_id80 || eutL || bestHMM=Tsp_mutedPink1</desc></annotation></sequence></clade><clade><branch_length>0.038291</branch_length><color><red>209</red><green>118</green><blue>143</blue></color><clade><name>KL86CLO1_11023</name><branch_length>0.068656</branch_length><color><red>209</red><green>118</green><blue>143</blue></color><taxonomy><scientific_name>Firmicutes</scientific_name><common_name>unclassified-Clostridiales (KL86CLO1)</common_name><synonym>T_eutlpdub</synonym></taxonomy><sequence><symbol>EUT2B</symbol><name>unclassified-Clostridiales (KL86CLO1) (Firmicutes) || bmcType=EUT2B (sat)  || 216aa || [A0A212JFU1]  eutL || mutedPink1</name><annotation><desc>20seqs_id80 || eutL || bestHMM=Tsp_mutedPink1</desc></annotation></sequence></clade><clade><branch_length>0.018036</branch_length><color><red>209</red><green>118</green><blue>143</blue></color><clade><name>BACCAP_01558</name><branch_length>0.086692</branch_length><color><red>209</red><green>118</green><blue>143</blue></color><taxonomy><scientific_name>Firmicutes</scientific_name><common_name>Pseudoflavonifractor ATCC 29799</common_name><synonym>T_eutlpdub</synonym></taxonomy><sequence><symbol>EUT2B</symbol><name>Pseudoflavonifractor ATCC 29799 (Firmicutes) || bmcType=EUT2B (main)  || 224aa || [A6NTM9]  eutL || mutedPink1</name><annotation><desc>2seqs_id98 || 20seqs_id80 || eutL || 3loci_inTaxon || bestHMM=Tsp_mutedPink1</desc></annotation></sequence></clade><clade><name>SAMEA3545390_02457</name><branch_length>0.221373</branch_length><color><red>209</red><green>118</green><blue>143</blue></color><taxonomy><scientific_name>Firmicutes</scientific_name><common_name>Butyricicoccus (SAMEA3545390)</common_name><synonym>T_eutlpdub</synonym></taxonomy><sequence><symbol>EUT2B</symbol><name>Butyricicoccus (SAMEA3545390) (Firmicutes) || bmcType=EUT2B (main)  || 223aa || [A0A1C6G5W3]  eutL || mutedPink1</name><annotation><desc>eutL || bestHMM=Tsp_mutedPink1</desc></annotation></sequence></clade></clade></clade></clade></clade></clade></clade></clade></clade><clade><branch_length>0.030047</branch_length><color><red>254</red><green>134</green><blue>164</blue></color><clade><branch_length>0.098975</branch_length><color><red>209</red><green>118</green><blue>143</blue></color><clade><name>CSA35_01205</name><branch_length>0.095531</branch_length><color><red>209</red><green>118</green><blue>143</blue></color><taxonomy><scientific_name>Synergistetes</scientific_name><common_name>Dethiosulfovibrio peptidovorans</common_name><synonym>T_eutlpdub</synonym></taxonomy><sequence><symbol>EUT2B</symbol><name>Dethiosulfovibrio peptidovorans (Synergistetes) || bmcType=EUT2B (main)  || 217aa || [A0A2G6M5H7]  eutL || mutedPink2</name><annotation><desc>5seqs_id80 || eutL || bestHMM=Tsp_mutedPink2</desc></annotation></sequence></clade><clade><branch_length>0.043156</branch_length><color><red>209</red><green>118</green><blue>143</blue></color><clade><name>BWY99_00012</name><branch_length>0.107294</branch_length><color><red>209</red><green>118</green><blue>143</blue></color><taxonomy><scientific_name>Synergistetes</scientific_name><common_name>unclassified-Synergistetes ADurb.BinA166</common_name><synonym>T_eutlpdub</synonym></taxonomy><sequence><symbol>EUT2B</symbol><name>unclassified-Synergistetes ADurb.BinA166 (Synergistetes) || bmcType=EUT2B (main)  || 217aa || [A0A1V5IAD1]  eutL || mutedPink2</name><annotation><desc>5seqs_id80 || eutL || bestHMM=Tsp_mutedPink2</desc></annotation></sequence></clade><clade><name>Taci_0072</name><branch_length>0.029724</branch_length><color><red>209</red><green>118</green><blue>143</blue></color><taxonomy><scientific_name>Synergistetes</scientific_name><common_name>Thermanaerovibrio ATCC 49978</common_name><synonym>T_eutlpdub</synonym></taxonomy><sequence><symbol>EUT2B</symbol><name>Thermanaerovibrio ATCC 49978 (Synergistetes) || bmcType=EUT2B (main)  || 217aa || [D1B7Q9]  eutL || mutedPink2</name><annotation><desc>2seqs_id98 || 5seqs_id80 || eutL || bestHMM=Tsp_mutedPink2</desc></annotation></sequence></clade></clade></clade><clade><branch_length>0.022044</branch_length><color><red>254</red><green>134</green><blue>164</blue></color><clade><branch_length>0.02054</branch_length><color><red>190</red><green>1</green><blue>25</blue></color><clade><branch_length>0.018388</branch_length><color><red>190</red><green>1</green><blue>25</blue></color><clade><branch_length>0.099415</branch_length><color><red>190</red><green>1</green><blue>25</blue></color><clade><name>C3495_02280</name><branch_length>0.069328</branch_length><color><red>190</red><green>1</green><blue>25</blue></color><taxonomy><scientific_name>Firmicutes</scientific_name><common_name>unclassified-Clostridiaceae 14S0207</common_name><synonym>T_eutlpdub</synonym></taxonomy><sequence><symbol>EUT2I</symbol><name>unclassified-Clostridiaceae 14S0207 (Firmicutes) || bmcType=EUT2I (main)  || 218aa || [A0A2Z4W7Q9]  eutL || scarlet1</name><annotation><desc>13seqs_id80 || eutL || 3loci_inTaxon || bestHMM=Tsp_scarlet1</desc></annotation></sequence></clade><clade><branch_length>0.021195</branch_length><color><red>190</red><green>1</green><blue>25</blue></color><clade><name>SAMN02745248_00412</name><branch_length>0.177018</branch_length><color><red>190</red><green>1</green><blue>25</blue></color><taxonomy><scientific_name>Firmicutes</scientific_name><common_name>Hathewaya DSM 3090</common_name><synonym>T_eutlpdub</synonym></taxonomy><sequence><symbol>EUT2I</symbol><name>Hathewaya DSM 3090 (Firmicutes) || bmcType=EUT2I (main)  || 218aa || [A0A1M6KC11]  eutL || scarlet1</name><annotation><desc>2seqs_id80 || eutL || bestHMM=Tsp_scarlet1</desc></annotation></sequence></clade><clade><branch_length>0.064758</branch_length><color><red>190</red><green>1</green><blue>25</blue></color><clade><name>M918_02715</name><branch_length>0.068552</branch_length><color><red>190</red><green>1</green><blue>25</blue></color><taxonomy><scientific_name>Firmicutes</scientific_name><common_name>Clostridium BL8</common_name><synonym>T_eutlpdub</synonym></taxonomy><sequence><symbol>EUT2I</symbol><name>Clostridium BL8 (Firmicutes) || bmcType=EUT2I (main)  || 218aa || [T0N3I8]  eutL || scarlet1</name><annotation><desc>13seqs_id80 || eutL || bestHMM=Tsp_scarlet1</desc></annotation></sequence></clade><clade><branch_length>0.028141</branch_length><color><red>190</red><green>1</green><blue>25</blue></color><clade><name>BD821_10851</name><branch_length>0.095858</branch_length><color><red>190</red><green>1</green><blue>25</blue></color><taxonomy><scientific_name>Firmicutes</scientific_name><common_name>Clostridium DSM 15099</common_name><synonym>T_eutlpdub</synonym></taxonomy><sequence><symbol>EUT2I</symbol><name>Clostridium DSM 15099 (Firmicutes) || bmcType=EUT2I (main)  || 218aa || [A0A2S6FXF9]  eutL || scarlet1</name><annotation><desc>13seqs_id80 || eutL || 2loci_inTaxon || bestHMM=Tsp_scarlet1</desc></annotation></sequence></clade><clade><name>NCTC539_02113</name><branch_length>0.071153</branch_length><color><red>190</red><green>1</green><blue>25</blue></color><taxonomy><scientific_name>Firmicutes</scientific_name><common_name>Clostridium ATCC 453 (NCTC539)</common_name><synonym>T_eutlpdub</synonym></taxonomy><sequence><symbol>EUT2I</symbol><name>Clostridium ATCC 453 (NCTC539) (Firmicutes) || bmcType=EUT2I (main)  || 218aa || [A0A381JYM0]  eutL || scarlet1</name><annotation><desc>6seqs_id98 || 13seqs_id80 || eutL || 2loci_inTaxon || bestHMM=Tsp_scarlet1</desc></annotation></sequence></clade></clade></clade></clade></clade><clade><branch_length>0.016318</branch_length><color><red>190</red><green>1</green><blue>25</blue></color><clade><branch_length>0.088841</branch_length><color><red>190</red><green>1</green><blue>25</blue></color><clade><name>Amet_0257</name><branch_length>0.097803</branch_length><color><red>190</red><green>1</green><blue>25</blue></color><taxonomy><scientific_name>Firmicutes</scientific_name><common_name>Alkaliphilus QYMF</common_name><synonym>T_eutlpdub</synonym></taxonomy><sequence><symbol>EUT2B</symbol><name>Alkaliphilus QYMF (Firmicutes) || bmcType=EUT2B (main)  || 217aa || [A6TJX2]  eutL || scarlet1</name><annotation><desc>4seqs_id80 || eutL || 3loci_inTaxon || bestHMM=Tsp_scarlet1</desc></annotation></sequence></clade><clade><branch_length>0.008102</branch_length><color><red>190</red><green>1</green><blue>25</blue></color><clade><name>CACET_c04000</name><branch_length>0.086096</branch_length><color><red>190</red><green>1</green><blue>25</blue></color><taxonomy><scientific_name>Firmicutes</scientific_name><common_name>Clostridium DSM 1496</common_name><synonym>T_eutlpdub</synonym></taxonomy><sequence><symbol>EUT2B</symbol><name>Clostridium DSM 1496 (Firmicutes) || bmcType=EUT2B (main)  || 217aa || [A0A0D8IEJ2]  eutL || scarlet1</name><annotation><desc>2seqs_id98 || 4seqs_id80 || eutL || 2loci_inTaxon || bestHMM=Tsp_scarlet1</desc></annotation></sequence></clade><clade><name>SAMN05446037_1004194</name><branch_length>0.070082</branch_length><color><red>190</red><green>1</green><blue>25</blue></color><taxonomy><scientific_name>Firmicutes</scientific_name><common_name>Anaerovirgula SCA</common_name><synonym>T_eutlpdub</synonym></taxonomy><sequence><symbol>EUT2B</symbol><name>Anaerovirgula SCA (Firmicutes) || bmcType=EUT2B (main)  || 217aa || [A0A239BYN3]  eutL || scarlet1</name><annotation><desc>4seqs_id80 || eutL || 3loci_inTaxon || bestHMM=Tsp_scarlet1</desc></annotation></sequence></clade></clade></clade><clade><branch_length>0.039892</branch_length><color><red>190</red><green>1</green><blue>25</blue></color><clade><name>Sterm_1056</name><branch_length>0.175933</branch_length><color><red>190</red><green>1</green><blue>25</blue></color><taxonomy><scientific_name>Fusobacteria</scientific_name><common_name>Sebaldella ATCC 33386</common_name><synonym>T_eutlpdub</synonym></taxonomy><sequence><symbol>PDU_EUT</symbol><name>Sebaldella ATCC 33386 (Fusobacteria) || bmcType=PDU_EUT (main) (omitted) || 217aa || [D1AFN9]  eutL || scarlet1</name><annotation><desc>12seqs_id80 || eutL || bestHMM=Tsp_scarlet1</desc></annotation></sequence></clade><clade><branch_length>0.026712</branch_length><color><red>190</red><green>1</green><blue>25</blue></color><clade><name>SAMN02745120_1201</name><branch_length>0.101491</branch_length><color><red>190</red><green>1</green><blue>25</blue></color><taxonomy><scientific_name>Firmicutes</scientific_name><common_name>Acetoanaerobium ATCC 35199</common_name><synonym>T_eutlpdub</synonym></taxonomy><sequence><symbol>EUT2B</symbol><name>Acetoanaerobium ATCC 35199 (Firmicutes) || bmcType=EUT2B (main)  || 217aa || [A0A1T5AVZ7]  eutL || scarlet1</name><annotation><desc>2seqs_id98 || 4seqs_id80 || eutL || 2loci_inTaxon || bestHMM=Tsp_scarlet1</desc></annotation></sequence></clade><clade><name>SAMN04488695_10128</name><branch_length>0.071622</branch_length><color><red>190</red><green>1</green><blue>25</blue></color><taxonomy><scientific_name>Firmicutes</scientific_name><common_name>Proteiniclasticum ML2 (SAMN04488695)</common_name><synonym>T_eutlpdub</synonym></taxonomy><sequence><symbol>EUT2B</symbol><name>Proteiniclasticum ML2 (SAMN04488695) (Firmicutes) || bmcType=EUT2B (main)  || 217aa || [A0A1I4XL59]  eutL || scarlet1</name><annotation><desc>2seqs_id98 || 4seqs_id80 || eutL || bestHMM=Tsp_scarlet1</desc></annotation></sequence></clade></clade></clade></clade></clade><clade><branch_length>0.028487</branch_length><color><red>190</red><green>1</green><blue>25</blue></color><clade><branch_length>0.066289</branch_length><color><red>190</red><green>1</green><blue>25</blue></color><clade><name>GCWU000323_01997</name><branch_length>0.124578</branch_length><color><red>190</red><green>1</green><blue>25</blue></color><taxonomy><scientific_name>Fusobacteria</scientific_name><common_name>Leptotrichia F0254</common_name><synonym>T_eutlpdub</synonym></taxonomy><sequence><symbol>EUT2B</symbol><name>Leptotrichia F0254 (Fusobacteria) || bmcType=EUT2B (main)  || 217aa || [C9MZM7]  eutL || scarlet2</name><annotation><desc>5seqs_id98 || 12seqs_id80 || eutL || bestHMM=Tsp_scarlet2</desc></annotation></sequence></clade><clade><branch_length>0.053831</branch_length><color><red>190</red><green>1</green><blue>25</blue></color><clade><branch_length>0.164687</branch_length><color><red>190</red><green>1</green><blue>25</blue></color><clade><name>DC094_05650</name><branch_length>0.225981</branch_length><color><red>190</red><green>1</green><blue>25</blue></color><taxonomy><scientific_name>Bacteroidetes</scientific_name><common_name>unclassified-Flavobacteriaceae Hp12</common_name><synonym>T_eutlpdub</synonym></taxonomy><sequence><symbol>incomplete</symbol><name>unclassified-Flavobacteriaceae Hp12 (Bacteroidetes) || bmcType=incomplete (sat) (omitted) || 217aa || [A0A2V1H0E9]  eutL || scarlet2</name><annotation><desc>eutL || bestHMM=Tsp_scarlet2</desc></annotation></sequence></clade><clade><branch_length>0.107874</branch_length><color><red>190</red><green>1</green><blue>25</blue></color><clade><name>EHSB41UT_02888</name><branch_length>0.087545</branch_length><color><red>190</red><green>1</green><blue>25</blue></color><taxonomy><scientific_name>Proteobacteria</scientific_name><common_name>Parendozoicomonas haliclonae</common_name><synonym>T_eutlpdub</synonym></taxonomy><sequence><symbol>EUT2</symbol><name>Parendozoicomonas haliclonae (Proteobacteria) || bmcType=EUT2 (main) (omitted) || 217aa || [A0A1X7ALH3]  eutL || scarlet2</name><annotation><desc>2seqs_id80 || eutL || 2loci_inTaxon || bestHMM=Tsp_scarlet2</desc></annotation></sequence></clade><clade><name>GV64_00675</name><branch_length>0.088413</branch_length><color><red>190</red><green>1</green><blue>25</blue></color><taxonomy><scientific_name>Proteobacteria</scientific_name><common_name>Endozoicomonas DSM 22380</common_name><synonym>T_eutlpdub</synonym></taxonomy><sequence><symbol>EUT2B</symbol><name>Endozoicomonas DSM 22380 (Proteobacteria) || bmcType=EUT2B (main)  || 217aa || [A0A081K5L7]  eutL || scarlet2</name><annotation><desc>2seqs_id80 || eutL || bestHMM=Tsp_scarlet2</desc></annotation></sequence></clade></clade></clade><clade><branch_length>0.021998</branch_length><color><red>190</red><green>1</green><blue>25</blue></color><clade><name>HMPREF0397_1822</name><branch_length>0.082368</branch_length><color><red>190</red><green>1</green><blue>25</blue></color><taxonomy><scientific_name>Fusobacteria</scientific_name><common_name>Fusobacterium ATCC 23726</common_name><synonym>T_eutlpdub</synonym></taxonomy><sequence><symbol>EUT2F</symbol><name>Fusobacterium ATCC 23726 (Fusobacteria) || bmcType=EUT2F (main)  || 221aa || [D5RF36]  eutL || scarlet2</name><annotation><desc>6seqs_id98 || 57seqs_id80 || eutL || bestHMM=Tsp_scarlet2</desc></annotation></sequence></clade><clade><branch_length>0.073494</branch_length><color><red>190</red><green>1</green><blue>25</blue></color><clade><name>DDY85_10345</name><branch_length>0.017316</branch_length><color><red>190</red><green>1</green><blue>25</blue></color><taxonomy><scientific_name>Fusobacteria</scientific_name><common_name>Fusobacterium (DDY85)</common_name><synonym>T_eutlpdub</synonym></taxonomy><sequence><symbol>EUT2F</symbol><name>Fusobacterium (DDY85) (Fusobacteria) || bmcType=EUT2F (main)  || 217aa || [A0A354SVI8]  eutL || scarlet2</name><annotation><desc>6seqs_id98 || 57seqs_id80 || eutL || 2loci_inTaxon || bestHMM=Tsp_scarlet2</desc></annotation></sequence></clade><clade><branch_length>0.033611</branch_length><color><red>190</red><green>1</green><blue>25</blue></color><clade><name>SAMN02745174_01146</name><branch_length>0.06452</branch_length><color><red>190</red><green>1</green><blue>25</blue></color><taxonomy><scientific_name>Fusobacteria</scientific_name><common_name>Cetobacterium ATCC 700028</common_name><synonym>T_eutlpdub</synonym></taxonomy><sequence><symbol>EUT2F</symbol><name>Cetobacterium ATCC 700028 (Fusobacteria) || bmcType=EUT2F (main)  || 217aa || [A0A1T4MC07]  eutL || scarlet2</name><annotation><desc>57seqs_id80 || eutL || 2loci_inTaxon || bestHMM=Tsp_scarlet2</desc></annotation></sequence></clade><clade><branch_length>0.0159</branch_length><color><red>190</red><green>1</green><blue>25</blue></color><clade><name>DV867_09875</name><branch_length>0.151474</branch_length><color><red>190</red><green>1</green><blue>25</blue></color><taxonomy><scientific_name>Fusobacteria</scientific_name><common_name>Psychrilyobacter S5</common_name><synonym>T_eutlpdub</synonym></taxonomy><sequence><symbol>EUT2F</symbol><name>Psychrilyobacter S5 (Fusobacteria) || bmcType=EUT2F (main)  || 217aa || [A0A369XUK0]  eutL || scarlet2</name><annotation><desc>2seqs_id98 || 2seqs_id80 || eutL || bestHMM=Tsp_scarlet2</desc></annotation></sequence></clade><clade><name>HMPREF0202_01035</name><branch_length>0.072825</branch_length><color><red>190</red><green>1</green><blue>25</blue></color><taxonomy><scientific_name>Fusobacteria</scientific_name><common_name>Cetobacterium ATCC BAA-474</common_name><synonym>T_eutlpdub</synonym></taxonomy><sequence><symbol>EUT2F</symbol><name>Cetobacterium ATCC BAA-474 (Fusobacteria) || bmcType=EUT2F (main)  || 217aa || [U7VE31]  eutL || scarlet2</name><annotation><desc>12seqs_id80 || eutL || bestHMM=Tsp_scarlet2</desc></annotation></sequence></clade></clade></clade></clade></clade></clade></clade><clade><branch_length>0.027723</branch_length><color><red>190</red><green>1</green><blue>25</blue></color><clade><branch_length>0.01483</branch_length><color><red>190</red><green>1</green><blue>25</blue></color><clade><name>SAMN02194393_00328</name><branch_length>0.074355</branch_length><color><red>190</red><green>1</green><blue>25</blue></color><taxonomy><scientific_name>Firmicutes</scientific_name><common_name>Maledivibacter M1</common_name><synonym>T_eutlpdub</synonym></taxonomy><sequence><symbol>EUT2B</symbol><name>Maledivibacter M1 (Firmicutes) || bmcType=EUT2B (main)  || 217aa || [A0A1T5IFK2]  eutL || scarlet3</name><annotation><desc>8seqs_id80 || eutL || 6loci_inTaxon || bestHMM=Tsp_scarlet1</desc></annotation></sequence></clade><clade><branch_length>0.096143</branch_length><color><red>190</red><green>1</green><blue>25</blue></color><clade><name>COA82_06915</name><branch_length>0.095676</branch_length><color><red>190</red><green>1</green><blue>25</blue></color><taxonomy><scientific_name>Firmicutes</scientific_name><common_name>Alkaliphilus (COA82)</common_name><synonym>T_eutlpdub</synonym></taxonomy><sequence><symbol>EUT2B</symbol><name>Alkaliphilus (COA82) (Firmicutes) || bmcType=EUT2B (main)  || 217aa || [A0A2G2MIK6]  eutL || scarlet3</name><annotation><desc>eutL || 2loci_inTaxon || bestHMM=Tsp_scarlet1</desc></annotation></sequence></clade><clade><name>SAMN05660420_01724</name><branch_length>0.367243</branch_length><color><red>190</red><green>1</green><blue>25</blue></color><taxonomy><scientific_name>Proteobacteria</scientific_name><common_name>Desulfuromusa DSM 7343</common_name><synonym>T_eutlpdub</synonym></taxonomy><sequence><symbol>EUT2B</symbol><name>Desulfuromusa DSM 7343 (Proteobacteria) || bmcType=EUT2B (main)  || 217aa || [A0A1H3ZY25]  eutL || scarlet3</name><annotation><desc>eutL || bestHMM=Tsp_amethyst1</desc></annotation></sequence></clade></clade></clade><clade><branch_length>0.013605</branch_length><color><red>190</red><green>1</green><blue>25</blue></color><clade><name>SAMN02194393_03625</name><branch_length>0.211311</branch_length><color><red>190</red><green>1</green><blue>25</blue></color><taxonomy><scientific_name>Firmicutes</scientific_name><common_name>Maledivibacter M1</common_name><synonym>T_eutlpdub</synonym></taxonomy><sequence><symbol>EUT2B</symbol><name>Maledivibacter M1 (Firmicutes) || bmcType=EUT2B (main)  || 217aa || [A0A1T5LZU9]  eutL || scarlet3</name><annotation><desc>eutL || 6loci_inTaxon || bestHMM=Tsp_amethyst1</desc></annotation></sequence></clade><clade><branch_length>0.01466</branch_length><color><red>190</red><green>1</green><blue>25</blue></color><clade><branch_length>0.047399</branch_length><color><red>190</red><green>1</green><blue>25</blue></color><clade><name>SAMN02745883_01916</name><branch_length>0.071511</branch_length><color><red>190</red><green>1</green><blue>25</blue></color><taxonomy><scientific_name>Firmicutes</scientific_name><common_name>Caminicella DSM 14501</common_name><synonym>T_eutlpdub</synonym></taxonomy><sequence><symbol>EUT2B</symbol><name>Caminicella DSM 14501 (Firmicutes) || bmcType=EUT2B (main)  || 217aa || [A0A1M6S0M1]  eutL || scarlet3</name><annotation><desc>8seqs_id80 || eutL || bestHMM=Tsp_scarlet1</desc></annotation></sequence></clade><clade><name>SAMN05216233_105260</name><branch_length>0.147118</branch_length><color><red>190</red><green>1</green><blue>25</blue></color><taxonomy><scientific_name>Proteobacteria</scientific_name><common_name>Desulfoluna AA1</common_name><synonym>T_eutlpdub</synonym></taxonomy><sequence><symbol>EUT2_GRM1</symbol><name>Desulfoluna AA1 (Proteobacteria) || bmcType=EUT2_GRM1 (main) (omitted) || 217aa || [A0A1G5EA84]  eutL || scarlet3</name><annotation><desc>2seqs_id98 || 8seqs_id80 || eutL || 3loci_inTaxon || bestHMM=Tsp_scarlet1</desc></annotation></sequence></clade></clade><clade><branch_length>0.033685</branch_length><color><red>190</red><green>1</green><blue>25</blue></color><clade><name>F3D3_0488</name><branch_length>0.062721</branch_length><color><red>190</red><green>1</green><blue>25</blue></color><taxonomy><scientific_name>Firmicutes</scientific_name><common_name>Fusibacter 3D3</common_name><synonym>T_eutlpdub</synonym></taxonomy><sequence><symbol>EUT2B</symbol><name>Fusibacter 3D3 (Firmicutes) || bmcType=EUT2B (main)  || 217aa || [A0A1B6B843]  eutL || scarlet3</name><annotation><desc>4seqs_id80 || eutL || bestHMM=Tsp_scarlet2</desc></annotation></sequence></clade><clade><branch_length>0.032758</branch_length><color><red>190</red><green>1</green><blue>25</blue></color><clade><branch_length>0.032204</branch_length><color><red>190</red><green>1</green><blue>25</blue></color><clade><name>HMPREF1633_07525</name><branch_length>0.207273</branch_length><color><red>190</red><green>1</green><blue>25</blue></color><taxonomy><scientific_name>Firmicutes</scientific_name><common_name>Tissierellia S5-A11</common_name><synonym>T_eutlpdub</synonym></taxonomy><sequence><symbol>EUT2B</symbol><name>Tissierellia S5-A11 (Firmicutes) || bmcType=EUT2B (main)  || 217aa || [A0A095XLT4]  eutL || scarlet3</name><annotation><desc>2seqs_id98 || 3seqs_id80 || eutL || 3loci_inTaxon || bestHMM=Tsp_scarlet1</desc></annotation></sequence></clade><clade><name>SAMN05192551_10243</name><branch_length>0.106349</branch_length><color><red>190</red><green>1</green><blue>25</blue></color><taxonomy><scientific_name>Firmicutes</scientific_name><common_name>Tindallia Z-7934</common_name><synonym>T_eutlpdub</synonym></taxonomy><sequence><symbol>EUT2B</symbol><name>Tindallia Z-7934 (Firmicutes) || bmcType=EUT2B (main)  || 217aa || [A0A1I3BUX0]  eutL || scarlet3</name><annotation><desc>2seqs_id98 || 2seqs_id80 || eutL || 2loci_inTaxon || bestHMM=Tsp_scarlet1</desc></annotation></sequence></clade></clade><clade><branch_length>0.036953</branch_length><color><red>190</red><green>1</green><blue>25</blue></color><clade><branch_length>0.113863</branch_length><color><red>190</red><green>1</green><blue>25</blue></color><clade><name>BHK79_04915</name><branch_length>0.132508</branch_length><color><red>190</red><green>1</green><blue>25</blue></color><taxonomy><scientific_name>Firmicutes</scientific_name><common_name>Halanaerobium MDAL1</common_name><synonym>T_eutlpdub</synonym></taxonomy><sequence><symbol>EUT2B</symbol><name>Halanaerobium MDAL1 (Firmicutes) || bmcType=EUT2B (main)  || 217aa || [A0A1E5HZV7]  eutL || scarlet3</name><annotation><desc>7seqs_id98 || 7seqs_id80 || eutL || bestHMM=Tsp_amethyst1</desc></annotation></sequence></clade><clade><name>Halsa_2079</name><branch_length>0.193974</branch_length><color><red>190</red><green>1</green><blue>25</blue></color><taxonomy><scientific_name>Firmicutes</scientific_name><common_name>Halanaerobium sapolanicus</common_name><synonym>T_eutlpdub</synonym></taxonomy><sequence><symbol>PDU_EUT</symbol><name>Halanaerobium sapolanicus (Firmicutes) || bmcType=PDU_EUT (sat) (omitted) || 217aa || [E4RJS6]  eutL || scarlet3</name><annotation><desc>2seqs_id80 || eutL || bestHMM=Tsp_amethyst1</desc></annotation></sequence></clade></clade><clade><branch_length>0.087107</branch_length><color><red>190</red><green>1</green><blue>25</blue></color><clade><name>SAMN02194393_04901</name><branch_length>0.573793</branch_length><color><red>190</red><green>1</green><blue>25</blue></color><taxonomy><scientific_name>Firmicutes</scientific_name><common_name>Maledivibacter M1</common_name><synonym>T_eutlpdub</synonym></taxonomy><sequence><symbol>GRM1A</symbol><name>Maledivibacter M1 (Firmicutes) || bmcType=GRM1A (main)  || 219aa || [A0A1T5MJZ3]  eutL || scarlet3</name><annotation><desc>eutL || 6loci_inTaxon || bestHMM=Tsp_scarlet3</desc></annotation></sequence></clade><clade><branch_length>0.246138</branch_length><color><red>190</red><green>1</green><blue>25</blue></color><clade><branch_length>0.438331</branch_length><color><red>190</red><green>1</green><blue>25</blue></color><clade><name>ELI_0330</name><branch_length>0.216195</branch_length><color><red>190</red><green>1</green><blue>25</blue></color><taxonomy><scientific_name>Firmicutes</scientific_name><common_name>Eubacterium KIST612</common_name><synonym>T_eutlpdub</synonym></taxonomy><sequence><symbol>PDU1D</symbol><name>Eubacterium KIST612 (Firmicutes) || bmcType=PDU1D (sat)  || 229aa || [E3GI64]  eutL || scarlet3</name><annotation><desc>10seqs_id98 || 10seqs_id80 || eutL || bestHMM=Tsp_scarlet3</desc></annotation></sequence></clade><clade><branch_length>0.54897</branch_length><color><red>190</red><green>1</green><blue>25</blue></color><clade><name>ACWI_29880</name><branch_length>0.095942</branch_length><color><red>190</red><green>1</green><blue>25</blue></color><taxonomy><scientific_name>Firmicutes</scientific_name><common_name>Acetobacterium DSM 1911 (ACWI)</common_name><synonym>T_eutlpdub</synonym></taxonomy><sequence><symbol>PDU1D</symbol><name>Acetobacterium DSM 1911 (ACWI) (Firmicutes) || bmcType=PDU1D (sat)  || 214aa || [A0A1F2PE57]  eutL || scarlet3</name><annotation><desc>3seqs_id98 || 8seqs_id80 || eutL || 2loci_inTaxon || bestHMM=Tsp_scarlet3</desc></annotation></sequence></clade><clade><name>Awo_c19100</name><branch_length>0.034787</branch_length><color><red>190</red><green>1</green><blue>25</blue></color><taxonomy><scientific_name>Firmicutes</scientific_name><common_name>Acetobacterium DSM 1030</common_name><synonym>T_eutlpdub</synonym></taxonomy><sequence><symbol>PDU1D</symbol><name>Acetobacterium DSM 1030 (Firmicutes) || bmcType=PDU1D (sat)  || 214aa || [H6LJC6]  eutL || scarlet3</name><annotation><desc>8seqs_id80 || eutL || 2loci_inTaxon || bestHMM=Tsp_scarlet3</desc></annotation></sequence></clade></clade></clade><clade><branch_length>0.177643</branch_length><color><red>190</red><green>1</green><blue>25</blue></color><clade><name>B2M23_13300</name><branch_length>0.248313</branch_length><color><red>190</red><green>1</green><blue>25</blue></color><taxonomy><scientific_name>Firmicutes</scientific_name><common_name>Eubacterium SA11 (B2M23)</common_name><synonym>T_eutlpdub</synonym></taxonomy><sequence><symbol>PDU1D</symbol><name>Eubacterium SA11 (B2M23) (Firmicutes) || bmcType=PDU1D (sat)  || 217aa || [A0A1H0USN3]  eutL || scarlet3</name><annotation><desc>2seqs_id98 || 2seqs_id80 || eutL || bestHMM=Tsp_scarlet3</desc></annotation></sequence></clade><clade><branch_length>0.430384</branch_length><color><red>190</red><green>1</green><blue>25</blue></color><clade><branch_length>0.543673</branch_length><color><red>190</red><green>1</green><blue>25</blue></color><clade><name>B5E53_00765</name><branch_length>0.164128</branch_length><color><red>190</red><green>1</green><blue>25</blue></color><taxonomy><scientific_name>Firmicutes</scientific_name><common_name>Eubacterium An11</common_name><synonym>T_eutlpdub</synonym></taxonomy><sequence><symbol>PDU1D</symbol><name>Eubacterium An11 (Firmicutes) || bmcType=PDU1D (sat)  || 217aa || [A0A1Y4VLE2]  eutL || scarlet3</name><annotation><desc>3seqs_id80 || eutL || bestHMM=Tsp_scarlet3</desc></annotation></sequence></clade><clade><name>ERS852450_01299</name><branch_length>0.196085</branch_length><color><red>190</red><green>1</green><blue>25</blue></color><taxonomy><scientific_name>Firmicutes</scientific_name><common_name>Eubacterium (ERS852450)</common_name><synonym>T_eutlpdub</synonym></taxonomy><sequence><symbol>PDU1D</symbol><name>Eubacterium (ERS852450) (Firmicutes) || bmcType=PDU1D (sat)  || 217aa || [A0A174CYW4]  eutL || scarlet3</name><annotation><desc>7seqs_id98 || 11seqs_id80 || eutL || bestHMM=Tsp_scarlet3</desc></annotation></sequence></clade></clade><clade><branch_length>0.371184</branch_length><color><red>190</red><green>1</green><blue>25</blue></color><clade><name>ERS852578_01328</name><branch_length>0.34224</branch_length><color><red>190</red><green>1</green><blue>25</blue></color><taxonomy><scientific_name>Firmicutes</scientific_name><common_name>Eubacterium (ERS852578)</common_name><synonym>T_eutlpdub</synonym></taxonomy><sequence><symbol>PDU1D</symbol><name>Eubacterium (ERS852578) (Firmicutes) || bmcType=PDU1D (sat)  || 217aa || [A0A173T060]  eutL || scarlet3</name><annotation><desc>7seqs_id98 || 11seqs_id80 || eutL || bestHMM=Tsp_scarlet3</desc></annotation></sequence></clade><clade><branch_length>0.286637</branch_length><color><red>190</red><green>1</green><blue>25</blue></color><clade><name>B5E53_00760</name><branch_length>0.076003</branch_length><color><red>190</red><green>1</green><blue>25</blue></color><taxonomy><scientific_name>Firmicutes</scientific_name><common_name>Eubacterium An11</common_name><synonym>T_eutlpdub</synonym></taxonomy><sequence><symbol>PDU1D</symbol><name>Eubacterium An11 (Firmicutes) || bmcType=PDU1D (sat)  || 218aa || [A0A1Y4VJE2]  eutL || scarlet3</name><annotation><desc>3seqs_id80 || eutL || bestHMM=Tsp_scarlet3</desc></annotation></sequence></clade><clade><name>B5F87_03505</name><branch_length>0.106196</branch_length><color><red>190</red><green>1</green><blue>25</blue></color><taxonomy><scientific_name>Firmicutes</scientific_name><common_name>Eubacterium An3</common_name><synonym>T_eutlpdub</synonym></taxonomy><sequence><symbol>PDU1D</symbol><name>Eubacterium An3 (Firmicutes) || bmcType=PDU1D (sat)  || 217aa || [A0A1Y4B4X7]  eutL || scarlet3</name><annotation><desc>2seqs_id98 || 3seqs_id80 || eutL || bestHMM=Tsp_scarlet3</desc></annotation></sequence></clade></clade></clade></clade></clade></clade></clade></clade></clade></clade></clade></clade></clade></clade></clade><clade><branch_length>0.058698</branch_length><color><red>155</red><green>95</green><blue>192</blue></color><clade><name>SAMN05660297_02561</name><branch_length>0.119457</branch_length><color><red>155</red><green>95</green><blue>192</blue></color><taxonomy><scientific_name>Firmicutes</scientific_name><common_name>Natronincola DSM 18979</common_name><synonym>T_eutlpdub</synonym></taxonomy><sequence><symbol>EUT2B</symbol><name>Natronincola DSM 18979 (Firmicutes) || bmcType=EUT2B (main)  || 217aa || [A0A1I0EUU4]  eutL || amethyst1</name><annotation><desc>4seqs_id80 || eutL || 4loci_inTaxon || bestHMM=Tsp_amethyst1</desc></annotation></sequence></clade><clade><branch_length>0.018754</branch_length><color><red>155</red><green>95</green><blue>192</blue></color><clade><branch_length>0.013876</branch_length><color><red>155</red><green>95</green><blue>192</blue></color><clade><name>Gferi_15870</name><branch_length>0.141592</branch_length><color><red>155</red><green>95</green><blue>192</blue></color><taxonomy><scientific_name>Firmicutes</scientific_name><common_name>Geosporobacter IRF9</common_name><synonym>T_eutlpdub</synonym></taxonomy><sequence><symbol>EUT2B</symbol><name>Geosporobacter IRF9 (Firmicutes) || bmcType=EUT2B (main)  || 217aa || [A0A1D8GJ35]  eutL || amethyst1</name><annotation><desc>4seqs_id80 || eutL || 3loci_inTaxon || bestHMM=Tsp_amethyst1</desc></annotation></sequence></clade><clade><branch_length>0.04841</branch_length><color><red>155</red><green>95</green><blue>192</blue></color><clade><branch_length>0.019375</branch_length><color><red>155</red><green>95</green><blue>192</blue></color><clade><name>CTM_06296</name><branch_length>0.117162</branch_length><color><red>155</red><green>95</green><blue>192</blue></color><taxonomy><scientific_name>Firmicutes</scientific_name><common_name>Clostridium DSM 665</common_name><synonym>T_eutlpdub</synonym></taxonomy><sequence><symbol>EUT2I</symbol><name>Clostridium DSM 665 (Firmicutes) || bmcType=EUT2I (main)  || 217aa || [A0A037ZAF4]  eutL || amethyst1</name><annotation><desc>3seqs_id80 || eutL || bestHMM=Tsp_amethyst1</desc></annotation></sequence></clade><clade><branch_length>0.026236</branch_length><color><red>155</red><green>95</green><blue>192</blue></color><clade><name>SAMN02745176_01984</name><branch_length>0.070606</branch_length><color><red>155</red><green>95</green><blue>192</blue></color><taxonomy><scientific_name>Firmicutes</scientific_name><common_name>Lutispora DSM 19022</common_name><synonym>T_eutlpdub</synonym></taxonomy><sequence><symbol>EUT2B</symbol><name>Lutispora DSM 19022 (Firmicutes) || bmcType=EUT2B (main)  || 217aa || [A0A1M6FIN4]  eutL || amethyst1</name><annotation><desc>3seqs_id80 || eutL || bestHMM=Tsp_amethyst1</desc></annotation></sequence></clade><clade><branch_length>0.042866</branch_length><color><red>155</red><green>95</green><blue>192</blue></color><clade><name>ABG79_01695</name><branch_length>0.070229</branch_length><color><red>155</red><green>95</green><blue>192</blue></color><taxonomy><scientific_name>Firmicutes</scientific_name><common_name>Caloramator VF08</common_name><synonym>T_eutlpdub</synonym></taxonomy><sequence><symbol>EUT2B</symbol><name>Caloramator VF08 (Firmicutes) || bmcType=EUT2B (main)  || 217aa || [A0A0R3JSL5]  eutL || amethyst1</name><annotation><desc>3seqs_id80 || eutL || 2loci_inTaxon || bestHMM=Tsp_amethyst1</desc></annotation></sequence></clade><clade><name>B7C24_11645</name><branch_length>0.257049</branch_length><color><red>155</red><green>95</green><blue>192</blue></color><taxonomy><scientific_name>Bacteroidetes</scientific_name><common_name>unclassified-Bacteroidetes 4572_77</common_name><synonym>T_eutlpdub</synonym></taxonomy><sequence><symbol>EUT2B</symbol><name>unclassified-Bacteroidetes 4572_77 (Bacteroidetes) || bmcType=EUT2B (main)  || 217aa || [A0A256WKP6]  eutL || amethyst1</name><annotation><desc>eutL || 2loci_inTaxon || bestHMM=Tsp_amethyst1</desc></annotation></sequence></clade></clade></clade></clade><clade><branch_length>0.072447</branch_length><color><red>155</red><green>95</green><blue>192</blue></color><clade><name>CVV02_06025</name><branch_length>0.221698</branch_length><color><red>155</red><green>95</green><blue>192</blue></color><taxonomy><scientific_name>Firmicutes</scientific_name><common_name>unclassified-Firmicutes HGW-Firmicutes-7</common_name><synonym>T_eutlpdub</synonym></taxonomy><sequence><symbol>EUT2B</symbol><name>unclassified-Firmicutes HGW-Firmicutes-7 (Firmicutes) || bmcType=EUT2B (main)  || 217aa || [A0A2N2B0K5]  eutL || amethyst1</name><annotation><desc>4seqs_id80 || eutL || 2loci_inTaxon || bestHMM=Tsp_amethyst1</desc></annotation></sequence></clade><clade><branch_length>0.051579</branch_length><color><red>155</red><green>95</green><blue>192</blue></color><clade><name>CLRAG_02950</name><branch_length>0.135217</branch_length><color><red>155</red><green>95</green><blue>192</blue></color><taxonomy><scientific_name>Firmicutes</scientific_name><common_name>Clostridium P11</common_name><synonym>T_eutlpdub</synonym></taxonomy><sequence><symbol>EUT2B</symbol><name>Clostridium P11 (Firmicutes) || bmcType=EUT2B (main)  || 217aa || [A0A1A6B361]  eutL || amethyst1</name><annotation><desc>4seqs_id98 || 5seqs_id80 || eutL || 3loci_inTaxon || bestHMM=Tsp_amethyst1</desc></annotation></sequence></clade><clade><branch_length>1.0E-6</branch_length><color><red>155</red><green>95</green><blue>192</blue></color><clade><branch_length>0.082718</branch_length><color><red>155</red><green>95</green><blue>192</blue></color><clade><branch_length>0.329525</branch_length><color><red>155</red><green>95</green><blue>192</blue></color><clade><name>ERS852537_02336</name><branch_length>0.050638</branch_length><color><red>155</red><green>95</green><blue>192</blue></color><taxonomy><scientific_name>Firmicutes</scientific_name><common_name>Fusicatenibacter (ERS852537)</common_name><synonym>T_eutlpdub</synonym></taxonomy><sequence><symbol>EUT2B</symbol><name>Fusicatenibacter (ERS852537) (Firmicutes) || bmcType=EUT2B (main)  || 218aa || [A0A174T4Q4]  eutL || amethyst2</name><annotation><desc>2seqs_id98 || 3seqs_id80 || eutL || 2loci_inTaxon || bestHMM=Tsp_amethyst2</desc></annotation></sequence></clade><clade><name>HMPREF1548_05040</name><branch_length>0.088215</branch_length><color><red>155</red><green>95</green><blue>192</blue></color><taxonomy><scientific_name>Firmicutes</scientific_name><common_name>Clostridium KLE 1755</common_name><synonym>T_eutlpdub</synonym></taxonomy><sequence><symbol>EUT2B</symbol><name>Clostridium KLE 1755 (Firmicutes) || bmcType=EUT2B (main)  || 217aa || [U2B5W4]  eutL || amethyst2</name><annotation><desc>3seqs_id80 || eutL || 2loci_inTaxon || bestHMM=Tsp_amethyst2</desc></annotation></sequence></clade></clade><clade><branch_length>0.144718</branch_length><color><red>155</red><green>95</green><blue>192</blue></color><clade><branch_length>0.055673</branch_length><color><red>155</red><green>95</green><blue>192</blue></color><clade><name>DBX66_08115</name><branch_length>0.250302</branch_length><color><red>155</red><green>95</green><blue>192</blue></color><taxonomy><scientific_name>Firmicutes</scientific_name><common_name>unclassified-Clostridiales R-7 (DBX66)</common_name><synonym>T_eutlpdub</synonym></taxonomy><sequence><symbol>EUT2B</symbol><name>unclassified-Clostridiales R-7 (DBX66) (Firmicutes) || bmcType=EUT2B (main)  || 222aa || [A0A2V2DMC1]  eutL || amethyst2</name><annotation><desc>3seqs_id98 || 3seqs_id80 || eutL || bestHMM=Tsp_amethyst2</desc></annotation></sequence></clade><clade><name>SAMEA3545351_00077</name><branch_length>0.19888</branch_length><color><red>155</red><green>95</green><blue>192</blue></color><taxonomy><scientific_name>Firmicutes</scientific_name><common_name>Roseburia (SAMEA3545351)</common_name><synonym>T_eutlpdub</synonym></taxonomy><sequence><symbol>EUT2B</symbol><name>Roseburia (SAMEA3545351) (Firmicutes) || bmcType=EUT2B (main)  || 217aa || [A0A1C5VFB6]  eutL || amethyst2</name><annotation><desc>eutL || bestHMM=Tsp_amethyst2</desc></annotation></sequence></clade></clade><clade><branch_length>0.037415</branch_length><color><red>155</red><green>95</green><blue>192</blue></color><clade><branch_length>0.093173</branch_length><color><red>155</red><green>95</green><blue>192</blue></color><clade><name>C814_01586</name><branch_length>0.298412</branch_length><color><red>155</red><green>95</green><blue>192</blue></color><taxonomy><scientific_name>Firmicutes</scientific_name><common_name>Anaerotruncus G3(2012)</common_name><synonym>T_eutlpdub</synonym></taxonomy><sequence><symbol>EUT2B</symbol><name>Anaerotruncus G3(2012) (Firmicutes) || bmcType=EUT2B (main)  || 217aa || [R9LS81]  eutL || amethyst2</name><annotation><desc>2seqs_id98 || 2seqs_id80 || eutL || bestHMM=Tsp_amethyst2</desc></annotation></sequence></clade><clade><branch_length>0.093234</branch_length><color><red>155</red><green>95</green><blue>192</blue></color><clade><name>ERS852479_00469</name><branch_length>0.132655</branch_length><color><red>155</red><green>95</green><blue>192</blue></color><taxonomy><scientific_name>Firmicutes</scientific_name><common_name>Lachnoclostridium 2789STDY5834864</common_name><synonym>T_eutlpdub</synonym></taxonomy><sequence><symbol>EUT2B</symbol><name>Lachnoclostridium 2789STDY5834864 (Firmicutes) || bmcType=EUT2B (main)  || 217aa || [A0A174BG41]  eutL || amethyst2</name><annotation><desc>7seqs_id98 || 7seqs_id80 || eutL || bestHMM=Tsp_amethyst2</desc></annotation></sequence></clade><clade><name>SAMEA3545387_00649</name><branch_length>0.142336</branch_length><color><red>155</red><green>95</green><blue>192</blue></color><taxonomy><scientific_name>Firmicutes</scientific_name><common_name>Clostridium (SAMEA3545387)</common_name><synonym>T_eutlpdub</synonym></taxonomy><sequence><symbol>EUT2B</symbol><name>Clostridium (SAMEA3545387) (Firmicutes) || bmcType=EUT2B (main)  || 217aa || [A0A1C5ZJH1]  eutL || amethyst2</name><annotation><desc>5seqs_id98 || 5seqs_id80 || eutL || bestHMM=Tsp_amethyst2</desc></annotation></sequence></clade></clade></clade><clade><branch_length>0.040968</branch_length><color><red>155</red><green>95</green><blue>192</blue></color><clade><name>CC1_05910</name><branch_length>0.173475</branch_length><color><red>155</red><green>95</green><blue>192</blue></color><taxonomy><scientific_name>Firmicutes</scientific_name><common_name>Coprococcus GD_7</common_name><synonym>T_eutlpdub</synonym></taxonomy><sequence><symbol>EUT2B</symbol><name>Coprococcus GD_7 (Firmicutes) || bmcType=EUT2B (main)  || 219aa || [D4J568]  eutL || amethyst2</name><annotation><desc>3seqs_id98 || 3seqs_id80 || eutL || bestHMM=Tsp_amethyst2</desc></annotation></sequence></clade><clade><branch_length>0.038676</branch_length><color><red>155</red><green>95</green><blue>192</blue></color><clade><name>SAMN05216313_111109</name><branch_length>0.364939</branch_length><color><red>155</red><green>95</green><blue>192</blue></color><taxonomy><scientific_name>Firmicutes</scientific_name><common_name>Lachnoclostridium NLAE-zl-G277 (SAMN05216313)</common_name><synonym>T_eutlpdub</synonym></taxonomy><sequence><symbol>EUT2B</symbol><name>Lachnoclostridium NLAE-zl-G277 (SAMN05216313) (Firmicutes) || bmcType=EUT2B (main)  || 217aa || [A0A1I0GDQ3]  eutL || amethyst2</name><annotation><desc>3seqs_id98 || 5seqs_id80 || eutL || 3loci_inTaxon || bestHMM=Tsp_amethyst2</desc></annotation></sequence></clade><clade><branch_length>0.031434</branch_length><color><red>155</red><green>95</green><blue>192</blue></color><clade><name>BN553_01962</name><branch_length>0.326742</branch_length><color><red>155</red><green>95</green><blue>192</blue></color><taxonomy><scientific_name>Firmicutes</scientific_name><common_name>unclassified-Firmicutes MGS:238</common_name><synonym>T_eutlpdub</synonym></taxonomy><sequence><symbol>EUT2B</symbol><name>unclassified-Firmicutes MGS:238 (Firmicutes) || bmcType=EUT2B (main)  || 217aa || [R6E1Z3]  eutL || amethyst2</name><annotation><desc>eutL || bestHMM=Tsp_amethyst2</desc></annotation></sequence></clade><clade><branch_length>0.140677</branch_length><color><red>155</red><green>95</green><blue>192</blue></color><clade><name>BWY11_02237</name><branch_length>0.332744</branch_length><color><red>155</red><green>95</green><blue>192</blue></color><taxonomy><scientific_name>Firmicutes</scientific_name><common_name>unclassified-Firmicutes ADurb.Bin182</common_name><synonym>T_eutlpdub</synonym></taxonomy><sequence><symbol>EUT2B</symbol><name>unclassified-Firmicutes ADurb.Bin182 (Firmicutes) || bmcType=EUT2B (main)  || 216aa || [A0A1V5XYW8]  eutL || amethyst2</name><annotation><desc>eutL || bestHMM=Tsp_amethyst2</desc></annotation></sequence></clade><clade><name>SAMN02745751_01007</name><branch_length>0.457426</branch_length><color><red>155</red><green>95</green><blue>192</blue></color><taxonomy><scientific_name>Firmicutes</scientific_name><common_name>Dethiosulfatibacter DSM 17477</common_name><synonym>T_eutlpdub</synonym></taxonomy><sequence><symbol>EUT2B</symbol><name>Dethiosulfatibacter DSM 17477 (Firmicutes) || bmcType=EUT2B (main)  || 217aa || [A0A1M6DRA0]  eutL || amethyst2</name><annotation><desc>eutL || bestHMM=Tsp_amethyst2</desc></annotation></sequence></clade></clade></clade></clade></clade></clade></clade></clade><clade><branch_length>0.122722</branch_length><color><red>155</red><green>95</green><blue>192</blue></color><clade><branch_length>0.026421</branch_length><color><red>155</red><green>95</green><blue>192</blue></color><clade><name>CL176_08835</name><branch_length>0.316672</branch_length><color><red>155</red><green>95</green><blue>192</blue></color><taxonomy><scientific_name>Firmicutes</scientific_name><common_name>unclassified-Aerococcaceae ZY16052</common_name><synonym>T_eutlpdub</synonym></taxonomy><sequence><symbol>EUT2A</symbol><name>unclassified-Aerococcaceae ZY16052 (Firmicutes) || bmcType=EUT2A (main)  || 217aa || [A0A347WLZ0]  eutL || amethyst3</name><annotation><desc>eutL || bestHMM=Tsp_amethyst3</desc></annotation></sequence></clade><clade><branch_length>0.091725</branch_length><color><red>155</red><green>95</green><blue>192</blue></color><clade><name>FC24_GL001576</name><branch_length>0.20781</branch_length><color><red>155</red><green>95</green><blue>192</blue></color><taxonomy><scientific_name>Firmicutes</scientific_name><common_name>Lactobacillus DSM 20253</common_name><synonym>T_eutlpdub</synonym></taxonomy><sequence><symbol>EUT2A</symbol><name>Lactobacillus DSM 20253 (Firmicutes) || bmcType=EUT2A (main)  || 217aa || [A0A0R2CZT6]  eutL || amethyst3</name><annotation><desc>eutL || 2loci_inTaxon || bestHMM=Tsp_amethyst3</desc></annotation></sequence></clade><clade><branch_length>0.040598</branch_length><color><red>155</red><green>95</green><blue>192</blue></color><clade><name>CNR29_11470</name><branch_length>0.072535</branch_length><color><red>155</red><green>95</green><blue>192</blue></color><taxonomy><scientific_name>Firmicutes</scientific_name><common_name>Lactobacillus D7 (CNR29)</common_name><synonym>T_eutlpdub</synonym></taxonomy><sequence><symbol>EUT2A</symbol><name>Lactobacillus D7 (CNR29) (Firmicutes) || bmcType=EUT2A (main)  || 217aa || [A0A2A3U0L4]  eutL || amethyst3</name><annotation><desc>2seqs_id98 || 10seqs_id80 || eutL || 2loci_inTaxon || bestHMM=Tsp_amethyst3</desc></annotation></sequence></clade><clade><branch_length>0.039185</branch_length><color><red>155</red><green>95</green><blue>192</blue></color><clade><branch_length>0.028087</branch_length><color><red>155</red><green>95</green><blue>192</blue></color><clade><name>FC85_GL002342</name><branch_length>0.113799</branch_length><color><red>155</red><green>95</green><blue>192</blue></color><taxonomy><scientific_name>Firmicutes</scientific_name><common_name>Lactobacillus DSM 14421</common_name><synonym>T_eutlpdub</synonym></taxonomy><sequence><symbol>EUT2A</symbol><name>Lactobacillus DSM 14421 (Firmicutes) || bmcType=EUT2A (sat)  || 217aa || [A0A0R1SIU7]  eutL || amethyst3</name><annotation><desc>2seqs_id98 || 10seqs_id80 || eutL || 2loci_inTaxon || bestHMM=Tsp_amethyst3</desc></annotation></sequence></clade><clade><name>FD35_GL002148</name><branch_length>0.139317</branch_length><color><red>155</red><green>95</green><blue>192</blue></color><taxonomy><scientific_name>Firmicutes</scientific_name><common_name>Lactobacillus DSM 15814</common_name><synonym>T_eutlpdub</synonym></taxonomy><sequence><symbol>EUT2A</symbol><name>Lactobacillus DSM 15814 (Firmicutes) || bmcType=EUT2A (main)  || 217aa || [A0A0R1RHA7]  eutL || amethyst3</name><annotation><desc>10seqs_id80 || eutL || 2loci_inTaxon || bestHMM=Tsp_amethyst3</desc></annotation></sequence></clade></clade><clade><branch_length>1.0E-6</branch_length><color><red>155</red><green>95</green><blue>192</blue></color><clade><name>FD14_GL002304</name><branch_length>0.037988</branch_length><color><red>155</red><green>95</green><blue>192</blue></color><taxonomy><scientific_name>Firmicutes</scientific_name><common_name>Lactobacillus DSM 23365</common_name><synonym>T_eutlpdub</synonym></taxonomy><sequence><symbol>EUT2A</symbol><name>Lactobacillus DSM 23365 (Firmicutes) || bmcType=EUT2A (main)  || 218aa || [A0A0R2FDJ0]  eutL || amethyst3</name><annotation><desc>10seqs_id80 || eutL || 2loci_inTaxon || bestHMM=Tsp_amethyst3</desc></annotation></sequence></clade><clade><branch_length>0.08115</branch_length><color><red>155</red><green>95</green><blue>192</blue></color><clade><name>CUC10_08175</name><branch_length>0.138325</branch_length><color><red>155</red><green>95</green><blue>192</blue></color><taxonomy><scientific_name>Firmicutes</scientific_name><common_name>Lactobacillus 482_46 (CUC10)</common_name><synonym>T_eutlpdub</synonym></taxonomy><sequence><symbol>EUT2A</symbol><name>Lactobacillus 482_46 (CUC10) (Firmicutes) || bmcType=EUT2A (main)  || 216aa || [A0A2G9IJ90]  eutL || amethyst3</name><annotation><desc>2seqs_id98 || 10seqs_id80 || eutL || bestHMM=Tsp_amethyst3</desc></annotation></sequence></clade><clade><name>JG29_14640</name><branch_length>0.122786</branch_length><color><red>155</red><green>95</green><blue>192</blue></color><taxonomy><scientific_name>Firmicutes</scientific_name><common_name>Lactobacillus Hon2</common_name><synonym>T_eutlpdub</synonym></taxonomy><sequence><symbol>EUT2A</symbol><name>Lactobacillus Hon2 (Firmicutes) || bmcType=EUT2A (main)  || 217aa || [A0A0F4KQW5]  eutL || amethyst3</name><annotation><desc>10seqs_id80 || eutL || bestHMM=Tsp_amethyst3</desc></annotation></sequence></clade></clade></clade></clade></clade></clade></clade><clade><branch_length>0.017164</branch_length><color><red>155</red><green>95</green><blue>192</blue></color><clade><branch_length>0.078181</branch_length><color><red>155</red><green>95</green><blue>192</blue></color><clade><name>CIW83_05820</name><branch_length>0.132605</branch_length><color><red>155</red><green>95</green><blue>192</blue></color><taxonomy><scientific_name>Firmicutes</scientific_name><common_name>Tissierella P1</common_name><synonym>T_eutlpdub</synonym></taxonomy><sequence><symbol>EUT2A</symbol><name>Tissierella P1 (Firmicutes) || bmcType=EUT2A (main)  || 217aa || [A0A265Q9X9]  eutL || amethyst3</name><annotation><desc>14seqs_id80 || eutL || 2loci_inTaxon || bestHMM=Tsp_amethyst3</desc></annotation></sequence></clade><clade><branch_length>0.048251</branch_length><color><red>155</red><green>95</green><blue>192</blue></color><clade><name>BW727_100367</name><branch_length>0.09371</branch_length><color><red>155</red><green>95</green><blue>192</blue></color><taxonomy><scientific_name>Firmicutes</scientific_name><common_name>Jeotgalibaca EX-07</common_name><synonym>T_eutlpdub</synonym></taxonomy><sequence><symbol>EUT2A</symbol><name>Jeotgalibaca EX-07 (Firmicutes) || bmcType=EUT2A (main)  || 217aa || [A0A1S6IMJ1]  eutL || amethyst3</name><annotation><desc>14seqs_id80 || eutL || bestHMM=Tsp_amethyst3</desc></annotation></sequence></clade><clade><name>TES5_2638</name><branch_length>0.104751</branch_length><color><red>155</red><green>95</green><blue>192</blue></color><taxonomy><scientific_name>Firmicutes</scientific_name><common_name>Trichococcus ES5</common_name><synonym>T_eutlpdub</synonym></taxonomy><sequence><symbol>EUT2A</symbol><name>Trichococcus ES5 (Firmicutes) || bmcType=EUT2A (main)  || 217aa || [A0A143Z995]  eutL || amethyst3</name><annotation><desc>14seqs_id80 || eutL || bestHMM=Tsp_amethyst3</desc></annotation></sequence></clade></clade></clade><clade><branch_length>0.028906</branch_length><color><red>155</red><green>95</green><blue>192</blue></color><clade><branch_length>0.051098</branch_length><color><red>155</red><green>95</green><blue>192</blue></color><clade><branch_length>0.191218</branch_length><color><red>155</red><green>95</green><blue>192</blue></color><clade><name>HMPREF8573_1327</name><branch_length>0.0471</branch_length><color><red>155</red><green>95</green><blue>192</blue></color><taxonomy><scientific_name>Firmicutes</scientific_name><common_name>Streptococcus ATCC 29667</common_name><synonym>T_eutlpdub</synonym></taxonomy><sequence><symbol>EUT2A</symbol><name>Streptococcus ATCC 29667 (Firmicutes) || bmcType=EUT2A (main)  || 219aa || [F9E2D3]  eutL || amethyst3</name><annotation><desc>30seqs_id98 || 43seqs_id80 || eutL || bestHMM=Tsp_amethyst3</desc></annotation></sequence></clade><clade><branch_length>0.046722</branch_length><color><red>155</red><green>95</green><blue>192</blue></color><clade><name>BN1356_01941</name><branch_length>0.117209</branch_length><color><red>155</red><green>95</green><blue>192</blue></color><taxonomy><scientific_name>Firmicutes</scientific_name><common_name>Streptococcus FF10</common_name><synonym>T_eutlpdub</synonym></taxonomy><sequence><symbol>EUT2A</symbol><name>Streptococcus FF10 (Firmicutes) || bmcType=EUT2A (main)  || 217aa || [A0A0E4H8Y0]  eutL || amethyst3</name><annotation><desc>43seqs_id80 || eutL || bestHMM=Tsp_amethyst3</desc></annotation></sequence></clade><clade><name>ERS132539_01539</name><branch_length>0.046765</branch_length><color><red>155</red><green>95</green><blue>192</blue></color><taxonomy><scientific_name>Firmicutes</scientific_name><common_name>Streptococcus 01ZN-TG187 (ERS132539)</common_name><synonym>T_eutlpdub</synonym></taxonomy><sequence><symbol>PDU_EUT</symbol><name>Streptococcus 01ZN-TG187 (ERS132539) (Firmicutes) || bmcType=PDU_EUT (main) (omitted) || 217aa || [A0A0Z8P8V9]  eutL || amethyst3</name><annotation><desc>43seqs_id80 || eutL || bestHMM=Tsp_amethyst3</desc></annotation></sequence></clade></clade></clade><clade><branch_length>0.068965</branch_length><color><red>155</red><green>95</green><blue>192</blue></color><clade><name>Sp14A_19530</name><branch_length>0.119969</branch_length><color><red>155</red><green>95</green><blue>192</blue></color><taxonomy><scientific_name>Firmicutes</scientific_name><common_name>Streptococcus TH11417</common_name><synonym>T_eutlpdub</synonym></taxonomy><sequence><symbol>EUT2A</symbol><name>Streptococcus TH11417 (Firmicutes) || bmcType=EUT2A (main)  || 217aa || [A0A345VM88]  eutL || amethyst3</name><annotation><desc>4seqs_id80 || eutL || bestHMM=Tsp_amethyst3</desc></annotation></sequence></clade><clade><branch_length>0.028054</branch_length><color><red>155</red><green>95</green><blue>192</blue></color><clade><name>D822_03639</name><branch_length>0.054939</branch_length><color><red>155</red><green>95</green><blue>192</blue></color><taxonomy><scientific_name>Firmicutes</scientific_name><common_name>Streptococcus FA-1</common_name><synonym>T_eutlpdub</synonym></taxonomy><sequence><symbol>EUT2A</symbol><name>Streptococcus FA-1 (Firmicutes) || bmcType=EUT2A (main)  || 217aa || [J3JPC1]  eutL || amethyst3</name><annotation><desc>2seqs_id98 || 4seqs_id80 || eutL || bestHMM=Tsp_amethyst3</desc></annotation></sequence></clade><clade><name>SAMN04488558_11422</name><branch_length>0.123522</branch_length><color><red>155</red><green>95</green><blue>192</blue></color><taxonomy><scientific_name>Firmicutes</scientific_name><common_name>Ignavigranum DSM 15695</common_name><synonym>T_eutlpdub</synonym></taxonomy><sequence><symbol>EUT2A</symbol><name>Ignavigranum DSM 15695 (Firmicutes) || bmcType=EUT2A (sat)  || 217aa || [A0A1H9GIL8]  eutL || amethyst3</name><annotation><desc>4seqs_id80 || eutL || bestHMM=Tsp_amethyst3</desc></annotation></sequence></clade></clade></clade></clade><clade><branch_length>0.07004</branch_length><color><red>155</red><green>95</green><blue>192</blue></color><clade><branch_length>0.056705</branch_length><color><red>155</red><green>95</green><blue>192</blue></color><clade><name>AJN46_00795</name><branch_length>0.128964</branch_length><color><red>155</red><green>95</green><blue>192</blue></color><taxonomy><scientific_name>Firmicutes</scientific_name><common_name>Listeria FSIS11810476 (AJN46)</common_name><synonym>T_eutlpdub</synonym></taxonomy><sequence><symbol>PDU_EUT</symbol><name>Listeria FSIS11810476 (AJN46) (Firmicutes) || bmcType=PDU_EUT (main) (omitted) || 217aa || [A0A0B8QT64]  eutL || amethyst3</name><annotation><desc>27seqs_id98 || 49seqs_id80 || eutL || bestHMM=Tsp_amethyst3</desc></annotation></sequence></clade><clade><branch_length>0.05806</branch_length><color><red>155</red><green>95</green><blue>192</blue></color><clade><name>CYV28_13515</name><branch_length>0.045328</branch_length><color><red>155</red><green>95</green><blue>192</blue></color><taxonomy><scientific_name>Firmicutes</scientific_name><common_name>Carnobacterium DSM 20730 (CYV28)</common_name><synonym>T_eutlpdub</synonym></taxonomy><sequence><symbol>EUT2A</symbol><name>Carnobacterium DSM 20730 (CYV28) (Firmicutes) || bmcType=EUT2A (main)  || 217aa || [A0A0R2J665]  eutL || amethyst3</name><annotation><desc>5seqs_id98 || 49seqs_id80 || eutL || bestHMM=Tsp_amethyst3</desc></annotation></sequence></clade><clade><branch_length>0.03719</branch_length><color><red>155</red><green>95</green><blue>192</blue></color><clade><name>BFR34_12015</name><branch_length>0.261843</branch_length><color><red>155</red><green>95</green><blue>192</blue></color><taxonomy><scientific_name>Firmicutes</scientific_name><common_name>Brochothrix DSM 20171</common_name><synonym>T_eutlpdub</synonym></taxonomy><sequence><symbol>EUT2A</symbol><name>Brochothrix DSM 20171 (Firmicutes) || bmcType=EUT2A (main)  || 217aa || [W7CLD6]  eutL || amethyst3</name><annotation><desc>7seqs_id98 || 8seqs_id80 || eutL || bestHMM=Tsp_amethyst3</desc></annotation></sequence></clade><clade><branch_length>0.060421</branch_length><color><red>155</red><green>95</green><blue>192</blue></color><clade><name>FM121_08970</name><branch_length>0.201632</branch_length><color><red>155</red><green>95</green><blue>192</blue></color><taxonomy><scientific_name>Firmicutes</scientific_name><common_name>Vagococcus bH819</common_name><synonym>T_eutlpdub</synonym></taxonomy><sequence><symbol>EUT2A</symbol><name>Vagococcus bH819 (Firmicutes) || bmcType=EUT2A (main)  || 218aa || [A0A1X6WPL8]  eutL || amethyst3</name><annotation><desc>3seqs_id80 || eutL || 2loci_inTaxon || bestHMM=Tsp_amethyst3</desc></annotation></sequence></clade><clade><branch_length>0.086733</branch_length><color><red>155</red><green>95</green><blue>192</blue></color><clade><name>A5821_001337</name><branch_length>0.14904</branch_length><color><red>155</red><green>95</green><blue>192</blue></color><taxonomy><scientific_name>Firmicutes</scientific_name><common_name>Enterococcus 7F3_DIV0205</common_name><synonym>T_eutlpdub</synonym></taxonomy><sequence><symbol>EUT2A</symbol><name>Enterococcus 7F3_DIV0205 (Firmicutes) || bmcType=EUT2A (main)  || 217aa || [A0A242AWE1]  eutL || amethyst3</name><annotation><desc>7seqs_id80 || eutL || bestHMM=Tsp_amethyst3</desc></annotation></sequence></clade><clade><name>BG261_09705</name><branch_length>0.070531</branch_length><color><red>155</red><green>95</green><blue>192</blue></color><taxonomy><scientific_name>Firmicutes</scientific_name><common_name>Floricoccus DF1</common_name><synonym>T_eutlpdub</synonym></taxonomy><sequence><symbol>EUT2A</symbol><name>Floricoccus DF1 (Firmicutes) || bmcType=EUT2A (main)  || 217aa || [A0A1E8GNR7]  eutL || amethyst3</name><annotation><desc>7seqs_id80 || eutL || bestHMM=Tsp_amethyst3</desc></annotation></sequence></clade></clade></clade></clade></clade></clade><clade><branch_length>0.04351</branch_length><color><red>155</red><green>95</green><blue>192</blue></color><clade><name>SAMN02745116_00108</name><branch_length>0.309877</branch_length><color><red>155</red><green>95</green><blue>192</blue></color><taxonomy><scientific_name>Firmicutes</scientific_name><common_name>Pilibacter ATCC BAA-1030</common_name><synonym>T_eutlpdub</synonym></taxonomy><sequence><symbol>EUT2A</symbol><name>Pilibacter ATCC BAA-1030 (Firmicutes) || bmcType=EUT2A (main)  || 217aa || [A0A1T4K6M0]  eutL || amethyst3</name><annotation><desc>eutL || 2loci_inTaxon || bestHMM=Tsp_amethyst3</desc></annotation></sequence></clade><clade><branch_length>0.01073</branch_length><color><red>155</red><green>95</green><blue>192</blue></color><clade><branch_length>0.036623</branch_length><color><red>155</red><green>95</green><blue>192</blue></color><clade><name>BN814_02270</name><branch_length>0.21597</branch_length><color><red>155</red><green>95</green><blue>192</blue></color><taxonomy><scientific_name>Firmicutes</scientific_name><common_name>Veillonella MGS:933</common_name><synonym>T_eutlpdub</synonym></taxonomy><sequence><symbol>EUT2A</symbol><name>Veillonella MGS:933 (Firmicutes) || bmcType=EUT2A (main)  || 217aa || [R5BRG0]  eutL || amethyst3</name><annotation><desc>eutL || 2loci_inTaxon || bestHMM=Tsp_amethyst3</desc></annotation></sequence></clade><clade><name>OMU_02336</name><branch_length>0.138958</branch_length><color><red>155</red><green>95</green><blue>192</blue></color><taxonomy><scientific_name>Firmicutes</scientific_name><common_name>Enterococcus ATCC 14025</common_name><synonym>T_eutlpdub</synonym></taxonomy><sequence><symbol>EUT2A</symbol><name>Enterococcus ATCC 14025 (Firmicutes) || bmcType=EUT2A (main)  || 217aa || [S0REH2]  eutL || amethyst3</name><annotation><desc>5seqs_id98 || 6seqs_id80 || eutL || 3loci_inTaxon || bestHMM=Tsp_amethyst3</desc></annotation></sequence></clade></clade><clade><branch_length>0.043403</branch_length><color><red>155</red><green>95</green><blue>192</blue></color><clade><name>RU97_GL000942</name><branch_length>0.049139</branch_length><color><red>155</red><green>95</green><blue>192</blue></color><taxonomy><scientific_name>Firmicutes</scientific_name><common_name>Enterococcus DSM 17029</common_name><synonym>T_eutlpdub</synonym></taxonomy><sequence><symbol>EUT2A</symbol><name>Enterococcus DSM 17029 (Firmicutes) || bmcType=EUT2A (main)  || 217aa || [A0A1L8RHW1]  eutL || amethyst3</name><annotation><desc>6seqs_id80 || eutL || bestHMM=Tsp_amethyst3</desc></annotation></sequence></clade><clade><branch_length>0.07555</branch_length><color><red>155</red><green>95</green><blue>192</blue></color><clade><name>CEQ17_09735</name><branch_length>0.098018</branch_length><color><red>155</red><green>95</green><blue>192</blue></color><taxonomy><scientific_name>Firmicutes</scientific_name><common_name>Enterococcus 263EA1 (CEQ17)</common_name><synonym>T_eutlpdub</synonym></taxonomy><sequence><symbol>EUT2A</symbol><name>Enterococcus 263EA1 (CEQ17) (Firmicutes) || bmcType=EUT2A (main)  || 217aa || [A0A246M4E5]  eutL || amethyst3</name><annotation><desc>68seqs_id98 || 83seqs_id80 || eutL || bestHMM=Tsp_amethyst3</desc></annotation></sequence></clade><clade><name>RV14_GL002145</name><branch_length>0.175546</branch_length><color><red>155</red><green>95</green><blue>192</blue></color><taxonomy><scientific_name>Firmicutes</scientific_name><common_name>Enterococcus DSM 15687</common_name><synonym>T_eutlpdub</synonym></taxonomy><sequence><symbol>EUT2A</symbol><name>Enterococcus DSM 15687 (Firmicutes) || bmcType=EUT2A (main)  || 217aa || [A0A1L8WPA3]  eutL || amethyst3</name><annotation><desc>83seqs_id80 || eutL || bestHMM=Tsp_amethyst3</desc></annotation></sequence></clade></clade></clade></clade></clade></clade></clade></clade></clade></clade></clade></clade></clade></clade><clade><branch_length>0.113901</branch_length><color><red>222</red><green>12</green><blue>98</blue></color><clade><branch_length>0.208916</branch_length><color><red>222</red><green>12</green><blue>98</blue></color><clade><name>ATZ99_21860</name><branch_length>0.044257</branch_length><color><red>222</red><green>12</green><blue>98</blue></color><taxonomy><scientific_name>Firmicutes</scientific_name><common_name>Thermovenabulum R270</common_name><synonym>T_eutlpdub</synonym></taxonomy><sequence><symbol>EUT2B</symbol><name>Thermovenabulum R270 (Firmicutes) || bmcType=EUT2B (main)  || 218aa || [A0A161Q9H9]  eutL || ceriseX</name><annotation><desc>2seqs_id80 || eutL || bestHMM=Tsp_ceriseX</desc></annotation></sequence></clade><clade><name>TSYNT_184</name><branch_length>0.116576</branch_length><color><red>222</red><green>12</green><blue>98</blue></color><taxonomy><scientific_name>Firmicutes</scientific_name><common_name>Tepidanaerobacter JL</common_name><synonym>T_eutlpdub</synonym></taxonomy><sequence><symbol>EUT2B</symbol><name>Tepidanaerobacter JL (Firmicutes) || bmcType=EUT2B (main)  || 218aa || [A0A0U9HIK8]  eutL || ceriseX</name><annotation><desc>2seqs_id80 || eutL || bestHMM=Tsp_ceriseX</desc></annotation></sequence></clade></clade><clade><branch_length>0.045696</branch_length><color><red>222</red><green>12</green><blue>98</blue></color><clade><branch_length>0.072375</branch_length><color><red>222</red><green>12</green><blue>98</blue></color><clade><branch_length>0.062255</branch_length><color><red>222</red><green>12</green><blue>98</blue></color><clade><branch_length>0.098311</branch_length><color><red>222</red><green>12</green><blue>98</blue></color><clade><name>Dred_1298</name><branch_length>0.223842</branch_length><color><red>222</red><green>12</green><blue>98</blue></color><taxonomy><scientific_name>Firmicutes</scientific_name><common_name>Desulfotomaculum MI-1</common_name><synonym>T_eutlpdub</synonym></taxonomy><sequence><symbol>EUT2D</symbol><name>Desulfotomaculum MI-1 (Firmicutes) || bmcType=EUT2D (main)  || 217aa || [A4J429]  eutL || cerise1</name><annotation><desc>eutL || 2loci_inTaxon || bestHMM=Tsp_cerise1</desc></annotation></sequence></clade><clade><branch_length>0.132008</branch_length><color><red>222</red><green>12</green><blue>98</blue></color><clade><name>APF76_15265</name><branch_length>0.122841</branch_length><color><red>222</red><green>12</green><blue>98</blue></color><taxonomy><scientific_name>Firmicutes</scientific_name><common_name>Desulfitibacter BRH_c19</common_name><synonym>T_eutlpdub</synonym></taxonomy><sequence><symbol>UA</symbol><name>Desulfitibacter BRH_c19 (Firmicutes) || bmcType=UA (main) (omitted) || 219aa || [A0A124IGZ5]  eutL || cerise1</name><annotation><desc>3seqs_id80 || eutL || bestHMM=Tsp_cerise1</desc></annotation></sequence></clade><clade><branch_length>0.070323</branch_length><color><red>222</red><green>12</green><blue>98</blue></color><clade><name>CVU89_07470</name><branch_length>0.166038</branch_length><color><red>222</red><green>12</green><blue>98</blue></color><taxonomy><scientific_name>Firmicutes</scientific_name><common_name>unclassified-Firmicutes HGW-Firmicutes-14</common_name><synonym>T_eutlpdub</synonym></taxonomy><sequence><symbol>EUT2D</symbol><name>unclassified-Firmicutes HGW-Firmicutes-14 (Firmicutes) || bmcType=EUT2D (main)  || 219aa || [A0A2N2DHE6]  eutL || cerise1</name><annotation><desc>2seqs_id80 || eutL || bestHMM=Tsp_cerise1</desc></annotation></sequence></clade><clade><name>Tfer_2639</name><branch_length>0.099439</branch_length><color><red>222</red><green>12</green><blue>98</blue></color><taxonomy><scientific_name>Firmicutes</scientific_name><common_name>Thermincola Z-0001</common_name><synonym>T_eutlpdub</synonym></taxonomy><sequence><symbol>EUT2D</symbol><name>Thermincola Z-0001 (Firmicutes) || bmcType=EUT2D (main)  || 220aa || [A0A0L6VZR2]  eutL || cerise1</name><annotation><desc>2seqs_id98 || 3seqs_id80 || eutL || 2loci_inTaxon || bestHMM=Tsp_cerise1</desc></annotation></sequence></clade></clade></clade></clade><clade><branch_length>0.190936</branch_length><color><red>222</red><green>12</green><blue>98</blue></color><clade><name>SAMN02745215_01866</name><branch_length>0.160206</branch_length><color><red>222</red><green>12</green><blue>98</blue></color><taxonomy><scientific_name>Firmicutes</scientific_name><common_name>Desulfitobacterium DSM 11544</common_name><synonym>T_eutlpdub</synonym></taxonomy><sequence><symbol>EUT2D</symbol><name>Desulfitobacterium DSM 11544 (Firmicutes) || bmcType=EUT2D (main)  || 215aa || [A0A1M7TDW6]  eutL || cerise1</name><annotation><desc>6seqs_id80 || eutL || 2loci_inTaxon || bestHMM=Tsp_cerise1</desc></annotation></sequence></clade><clade><branch_length>0.039791</branch_length><color><red>222</red><green>12</green><blue>98</blue></color><clade><name>SAMN04488500_1367</name><branch_length>0.151682</branch_length><color><red>222</red><green>12</green><blue>98</blue></color><taxonomy><scientific_name>Firmicutes</scientific_name><common_name>Sporomusa DSM 5090</common_name><synonym>T_eutlpdub</synonym></taxonomy><sequence><symbol>UA</symbol><name>Sporomusa DSM 5090 (Firmicutes) || bmcType=UA (sat) (omitted) || 215aa || [A0A1W2EZ37]  eutL || cerise1</name><annotation><desc>31seqs_id80 || eutL || 4loci_inTaxon || bestHMM=Tsp_cerise1</desc></annotation></sequence></clade><clade><branch_length>0.024252</branch_length><color><red>222</red><green>12</green><blue>98</blue></color><clade><name>SAMN04488500_1459</name><branch_length>0.100475</branch_length><color><red>222</red><green>12</green><blue>98</blue></color><taxonomy><scientific_name>Firmicutes</scientific_name><common_name>Sporomusa DSM 5090</common_name><synonym>T_eutlpdub</synonym></taxonomy><sequence><symbol>UA</symbol><name>Sporomusa DSM 5090 (Firmicutes) || bmcType=UA (sat) (omitted) || 215aa || [A0A1W2F4B5]  eutL || cerise1</name><annotation><desc>31seqs_id80 || eutL || 4loci_inTaxon || bestHMM=Tsp_cerise1</desc></annotation></sequence></clade><clade><branch_length>0.02185</branch_length><color><red>222</red><green>12</green><blue>98</blue></color><clade><name>SAMN04488499_101855</name><branch_length>0.064854</branch_length><color><red>222</red><green>12</green><blue>98</blue></color><taxonomy><scientific_name>Firmicutes</scientific_name><common_name>Sporomusa Mol</common_name><synonym>T_eutlpdub</synonym></taxonomy><sequence><symbol>EUT2D</symbol><name>Sporomusa Mol (Firmicutes) || bmcType=EUT2D (main)  || 215aa || [A0A1G7EPU4]  eutL || cerise1</name><annotation><desc>2seqs_id98 || 31seqs_id80 || eutL || 5loci_inTaxon || bestHMM=Tsp_cerise1</desc></annotation></sequence></clade><clade><branch_length>0.08038</branch_length><color><red>222</red><green>12</green><blue>98</blue></color><clade><name>DD730_06990</name><branch_length>0.04323</branch_length><color><red>222</red><green>12</green><blue>98</blue></color><taxonomy><scientific_name>Firmicutes</scientific_name><common_name>Desulfosporosinus (DD730)</common_name><synonym>T_eutlpdub</synonym></taxonomy><sequence><symbol>incomplete</symbol><name>Desulfosporosinus (DD730) (Firmicutes) || bmcType=incomplete (main) (omitted) || 215aa || [A0A356P9V3]  eutL || cerise1</name><annotation><desc>31seqs_id80 || eutL || bestHMM=Tsp_cerise1</desc></annotation></sequence></clade><clade><name>Desor_1911</name><branch_length>0.082446</branch_length><color><red>222</red><green>12</green><blue>98</blue></color><taxonomy><scientific_name>Firmicutes</scientific_name><common_name>Desulfosporosinus DSM 765</common_name><synonym>T_eutlpdub</synonym></taxonomy><sequence><symbol>EUT2D</symbol><name>Desulfosporosinus DSM 765 (Firmicutes) || bmcType=EUT2D (main)  || 215aa || [G7WB36]  eutL || cerise1</name><annotation><desc>31seqs_id80 || eutL || 3loci_inTaxon || bestHMM=Tsp_cerise1</desc></annotation></sequence></clade></clade></clade></clade></clade></clade></clade><clade><branch_length>0.017208</branch_length><color><red>222</red><green>12</green><blue>98</blue></color><clade><name>Tph_c06960</name><branch_length>0.22304</branch_length><color><red>222</red><green>12</green><blue>98</blue></color><taxonomy><scientific_name>Firmicutes</scientific_name><common_name>Thermacetogenium DSM 12270</common_name><synonym>T_eutlpdub</synonym></taxonomy><sequence><symbol>EUT2B</symbol><name>Thermacetogenium DSM 12270 (Firmicutes) || bmcType=EUT2B (main)  || 218aa || [K4LDN1]  eutL || cerise1</name><annotation><desc>2seqs_id98 || 2seqs_id80 || eutL || bestHMM=Tsp_cerise1</desc></annotation></sequence></clade><clade><branch_length>0.073303</branch_length><color><red>222</red><green>12</green><blue>98</blue></color><clade><branch_length>0.174446</branch_length><color><red>222</red><green>12</green><blue>98</blue></color><clade><name>BWX66_01266</name><branch_length>0.451863</branch_length><color><red>222</red><green>12</green><blue>98</blue></color><taxonomy><scientific_name>Proteobacteria</scientific_name><common_name>unclassified-Deltaproteobacteria ADurb.Bin058</common_name><synonym>T_eutlpdub</synonym></taxonomy><sequence><symbol>HO</symbol><name>unclassified-Deltaproteobacteria ADurb.Bin058 (Proteobacteria) || bmcType=HO (sat)  || 437aa || [A0A1V6HIV2]  eutL || cerise2</name><annotation><desc>eutL || bestHMM=Tsp_cerise2</desc></annotation></sequence></clade><clade><branch_length>0.397618</branch_length><color><red>222</red><green>12</green><blue>98</blue></color><clade><branch_length>0.156866</branch_length><color><red>222</red><green>12</green><blue>98</blue></color><clade><name>A2583_11500</name><branch_length>0.327119</branch_length><color><red>222</red><green>12</green><blue>98</blue></color><taxonomy><scientific_name>Proteobacteria</scientific_name><common_name>unclassified-Bdellovibrionales RIFOXYD1_FULL_53_11</common_name><synonym>T_eutlpdub</synonym></taxonomy><sequence><symbol>incomplete</symbol><name>unclassified-Bdellovibrionales RIFOXYD1_FULL_53_11 (Proteobacteria) || bmcType=incomplete (sat) (omitted) || 230aa || [A0A1F3XY05]  eutL || cerise2</name><annotation><desc>eutL || bestHMM=Tsp_cerise2</desc></annotation></sequence></clade><clade><branch_length>0.187772</branch_length><color><red>222</red><green>12</green><blue>98</blue></color><clade><name>A2138_25525</name><branch_length>0.495936</branch_length><color><red>222</red><green>12</green><blue>98</blue></color><taxonomy><scientific_name>Proteobacteria</scientific_name><common_name>unclassified-Deltaproteobacteria RBG_16_71_12</common_name><synonym>T_eutlpdub</synonym></taxonomy><sequence><symbol>incomplete</symbol><name>unclassified-Deltaproteobacteria RBG_16_71_12 (Proteobacteria) || bmcType=incomplete (sat) (omitted) || 233aa || [A0A1F9F498]  eutL || cerise2</name><annotation><desc>eutL || bestHMM=Tsp_cerise2</desc></annotation></sequence></clade><clade><name>DI536_33045</name><branch_length>0.457706</branch_length><color><red>222</red><green>12</green><blue>98</blue></color><taxonomy><scientific_name>Proteobacteria</scientific_name><common_name>Archangium gephyra</common_name><synonym>T_eutlpdub</synonym></taxonomy><sequence><symbol>HO</symbol><name>Archangium gephyra (Proteobacteria) || bmcType=HO (sat)  || 228aa || [A0A2W5UPB8]  eutL || cerise2</name><annotation><desc>eutL || bestHMM=Tsp_cerise2</desc></annotation></sequence></clade></clade></clade><clade><branch_length>0.280127</branch_length><color><red>222</red><green>12</green><blue>98</blue></color><clade><name>CVU56_03770</name><branch_length>0.248682</branch_length><color><red>222</red><green>12</green><blue>98</blue></color><taxonomy><scientific_name>Proteobacteria</scientific_name><common_name>unclassified-Deltaproteobacteria HGW-Deltaproteobacteria-14</common_name><synonym>T_eutlpdub</synonym></taxonomy><sequence><symbol>SPU3</symbol><name>unclassified-Deltaproteobacteria HGW-Deltaproteobacteria-14 (Proteobacteria) || bmcType=SPU3 (sat)  || 221aa || [A0A2N2JNQ6]  eutL || cerise2</name><annotation><desc>eutL || bestHMM=Tsp_cerise2</desc></annotation></sequence></clade><clade><branch_length>0.103083</branch_length><color><red>222</red><green>12</green><blue>98</blue></color><clade><name>A2284_14905</name><branch_length>0.199939</branch_length><color><red>222</red><green>12</green><blue>98</blue></color><taxonomy><scientific_name>Proteobacteria</scientific_name><common_name>unclassified-Deltaproteobacteria RIFOXYA12_FULL_61_11</common_name><synonym>T_eutlpdub</synonym></taxonomy><sequence><symbol>HO</symbol><name>unclassified-Deltaproteobacteria RIFOXYA12_FULL_61_11 (Proteobacteria) || bmcType=HO (sat)  || 217aa || [A0A1F9M9S8]  eutL || cerise2</name><annotation><desc>eutL || bestHMM=Tsp_cerise2</desc></annotation></sequence></clade><clade><branch_length>0.047033</branch_length><color><red>222</red><green>12</green><blue>98</blue></color><clade><name>A7982_01591</name><branch_length>0.119976</branch_length><color><red>222</red><green>12</green><blue>98</blue></color><taxonomy><scientific_name>Proteobacteria</scientific_name><common_name>Minicystis DSM 24000</common_name><synonym>T_eutlpdub</synonym></taxonomy><sequence><symbol>SPU3</symbol><name>Minicystis DSM 24000 (Proteobacteria) || bmcType=SPU3 (sat)  || 226aa || [A0A1L6L3A8]  eutL || cerise2</name><annotation><desc>eutL || bestHMM=Tsp_cerise2</desc></annotation></sequence></clade><clade><name>AUK47_28220</name><branch_length>0.296114</branch_length><color><red>222</red><green>12</green><blue>98</blue></color><taxonomy><scientific_name>Proteobacteria</scientific_name><common_name>unclassified-Deltaproteobacteria CG2_30_63_29</common_name><synonym>T_eutlpdub</synonym></taxonomy><sequence><symbol>HO</symbol><name>unclassified-Deltaproteobacteria CG2_30_63_29 (Proteobacteria) || bmcType=HO (sat)  || 219aa || [A0A1J5CYR9]  eutL || cerise2</name><annotation><desc>2seqs_id98 || 2seqs_id80 || eutL || bestHMM=Tsp_cerise2</desc></annotation></sequence></clade></clade></clade></clade></clade></clade><clade><branch_length>0.125018</branch_length><color><red>222</red><green>12</green><blue>98</blue></color><clade><branch_length>0.083359</branch_length><color><red>222</red><green>12</green><blue>98</blue></color><clade><branch_length>0.150248</branch_length><color><red>222</red><green>12</green><blue>98</blue></color><clade><name>BWY77_00104</name><branch_length>0.21906</branch_length><color><red>222</red><green>12</green><blue>98</blue></color><taxonomy><scientific_name>unclassified Bacteria</scientific_name><common_name>unclassified-bacterium ADurb.Bin431</common_name><synonym>T_eutlpdub</synonym></taxonomy><sequence><symbol>incomplete</symbol><name>unclassified-bacterium ADurb.Bin431 (unclassified Bacteria) || bmcType=incomplete (sat) (omitted) || 221aa || [A0A1V5LQ23]  eutL || cerise3</name><annotation><desc>eutL || bestHMM=Tsp_cerise3</desc></annotation></sequence></clade><clade><name>CVV23_10835</name><branch_length>0.211261</branch_length><color><red>222</red><green>12</green><blue>98</blue></color><taxonomy><scientific_name>Ignavibacteriae</scientific_name><common_name>unclassified-Ignavibacteriae HGW-Ignavibacteriae-2</common_name><synonym>T_eutlpdub</synonym></taxonomy><sequence><symbol>UA</symbol><name>unclassified-Ignavibacteriae HGW-Ignavibacteriae-2 (Ignavibacteriae) || bmcType=UA (sat) (omitted) || 223aa || [A0A2N1VV36]  eutL || cerise3</name><annotation><desc>2seqs_id80 || eutL || bestHMM=Tsp_cerise3</desc></annotation></sequence></clade></clade><clade><branch_length>0.358229</branch_length><color><red>222</red><green>12</green><blue>98</blue></color><clade><name>ADN01_11935</name><branch_length>0.118142</branch_length><color><red>222</red><green>12</green><blue>98</blue></color><taxonomy><scientific_name>Chloroflexi</scientific_name><common_name>Levilinea KIBI-1</common_name><synonym>T_eutlpdub</synonym></taxonomy><sequence><symbol>SPU6</symbol><name>Levilinea KIBI-1 (Chloroflexi) || bmcType=SPU6 (sat)  || 216aa || [A0A0P6XV62]  eutL || cerise3</name><annotation><desc>eutL || bestHMM=Tsp_cerise3</desc></annotation></sequence></clade><clade><branch_length>0.097733</branch_length><color><red>222</red><green>12</green><blue>98</blue></color><clade><branch_length>0.057573</branch_length><color><red>222</red><green>12</green><blue>98</blue></color><clade><name>CVU39_12525</name><branch_length>0.140212</branch_length><color><red>222</red><green>12</green><blue>98</blue></color><taxonomy><scientific_name>Chloroflexi</scientific_name><common_name>unclassified-Chloroflexi HGW-Chloroflexi-10</common_name><synonym>T_eutlpdub</synonym></taxonomy><sequence><symbol>SPU6</symbol><name>unclassified-Chloroflexi HGW-Chloroflexi-10 (Chloroflexi) || bmcType=SPU6 (sat)  || 218aa || [A0A2N2P8Z4]  eutL || cerise3</name><annotation><desc>eutL || bestHMM=Tsp_cerise3</desc></annotation></sequence></clade><clade><name>CVU40_09060</name><branch_length>0.101575</branch_length><color><red>222</red><green>12</green><blue>98</blue></color><taxonomy><scientific_name>Chloroflexi</scientific_name><common_name>unclassified-Chloroflexi HGW-Chloroflexi-2</common_name><synonym>T_eutlpdub</synonym></taxonomy><sequence><symbol>SPU6</symbol><name>unclassified-Chloroflexi HGW-Chloroflexi-2 (Chloroflexi) || bmcType=SPU6 (sat)  || 218aa || [A0A2N2NTC9]  eutL || cerise3</name><annotation><desc>2seqs_id80 || eutL || bestHMM=Tsp_cerise3</desc></annotation></sequence></clade></clade><clade><branch_length>0.093172</branch_length><color><red>222</red><green>12</green><blue>98</blue></color><clade><name>CVU46_04450</name><branch_length>0.275828</branch_length><color><red>222</red><green>12</green><blue>98</blue></color><taxonomy><scientific_name>Chloroflexi</scientific_name><common_name>unclassified-Chloroflexi HGW-Chloroflexi-8</common_name><synonym>T_eutlpdub</synonym></taxonomy><sequence><symbol>SPU6</symbol><name>unclassified-Chloroflexi HGW-Chloroflexi-8 (Chloroflexi) || bmcType=SPU6 (sat)  || 218aa || [A0A2N2M0I3]  eutL || cerise3</name><annotation><desc>eutL || bestHMM=Tsp_cerise3</desc></annotation></sequence></clade><clade><branch_length>0.029215</branch_length><color><red>222</red><green>12</green><blue>98</blue></color><clade><name>BGO78_13400</name><branch_length>0.14522</branch_length><color><red>222</red><green>12</green><blue>98</blue></color><taxonomy><scientific_name>Chloroflexi</scientific_name><common_name>unclassified-Chloroflexi 44-23</common_name><synonym>T_eutlpdub</synonym></taxonomy><sequence><symbol>SPU6</symbol><name>unclassified-Chloroflexi 44-23 (Chloroflexi) || bmcType=SPU6 (sat)  || 218aa || [A0A1M3JYU6]  eutL || cerise3</name><annotation><desc>eutL || bestHMM=Tsp_cerise3</desc></annotation></sequence></clade><clade><name>DDW14_00460</name><branch_length>0.348088</branch_length><color><red>222</red><green>12</green><blue>98</blue></color><taxonomy><scientific_name>Spirochaetes</scientific_name><common_name>unclassified-Spirochaetaceae (DDW14)</common_name><synonym>T_eutlpdub</synonym></taxonomy><sequence><symbol>SPU6</symbol><name>unclassified-Spirochaetaceae (DDW14) (Spirochaetes) || bmcType=SPU6 (main)  || 218aa || [A0A352ZA36]  eutL || cerise3</name><annotation><desc>2seqs_id98 || 2seqs_id80 || eutL || bestHMM=Tsp_cerise3</desc></annotation></sequence></clade></clade></clade></clade></clade></clade><clade><branch_length>0.089115</branch_length><color><red>222</red><green>12</green><blue>98</blue></color><clade><branch_length>0.14886</branch_length><color><red>222</red><green>12</green><blue>98</blue></color><clade><name>HMPREF1531_00749</name><branch_length>0.180953</branch_length><color><red>222</red><green>12</green><blue>98</blue></color><taxonomy><scientific_name>Actinobacteria</scientific_name><common_name>Propionibacterium F0372</common_name><synonym>T_eutlpdub</synonym></taxonomy><sequence><symbol>EUT3</symbol><name>Propionibacterium F0372 (Actinobacteria) || bmcType=EUT3 (main)  || 218aa || [S3X7M0]  eutL || cerise4</name><annotation><desc>eutL || 2loci_inTaxon || bestHMM=Tsp_cerise4</desc></annotation></sequence></clade><clade><branch_length>0.029017</branch_length><color><red>222</red><green>12</green><blue>98</blue></color><clade><name>BW730_08075</name><branch_length>0.129855</branch_length><color><red>222</red><green>12</green><blue>98</blue></color><taxonomy><scientific_name>Actinobacteria</scientific_name><common_name>Tessaracoccus NSG39</common_name><synonym>T_eutlpdub</synonym></taxonomy><sequence><symbol>EUT3</symbol><name>Tessaracoccus NSG39 (Actinobacteria) || bmcType=EUT3 (main)  || 216aa || [A0A1Q2CT14]  eutL || cerise4</name><annotation><desc>2seqs_id80 || eutL || bestHMM=Tsp_cerise4</desc></annotation></sequence></clade><clade><branch_length>0.063644</branch_length><color><red>222</red><green>12</green><blue>98</blue></color><clade><name>BJN44_00620</name><branch_length>0.115609</branch_length><color><red>222</red><green>12</green><blue>98</blue></color><taxonomy><scientific_name>Actinobacteria</scientific_name><common_name>Tessaracoccus ZS01</common_name><synonym>T_eutlpdub</synonym></taxonomy><sequence><symbol>EUT3</symbol><name>Tessaracoccus ZS01 (Actinobacteria) || bmcType=EUT3 (main)  || 216aa || [A0A1R1IK59]  eutL || cerise4</name><annotation><desc>2seqs_id80 || eutL || bestHMM=Tsp_cerise4</desc></annotation></sequence></clade><clade><branch_length>0.037402</branch_length><color><red>222</red><green>12</green><blue>98</blue></color><clade><name>BCR15_07295</name><branch_length>0.172348</branch_length><color><red>222</red><green>12</green><blue>98</blue></color><taxonomy><scientific_name>Actinobacteria</scientific_name><common_name>Tessaracoccus IPBSL-7</common_name><synonym>T_eutlpdub</synonym></taxonomy><sequence><symbol>EUT3</symbol><name>Tessaracoccus IPBSL-7 (Actinobacteria) || bmcType=EUT3 (main)  || 216aa || [A0A1C0AKI7]  eutL || cerise4</name><annotation><desc>2seqs_id98 || 2seqs_id80 || eutL || bestHMM=Tsp_cerise4</desc></annotation></sequence></clade><clade><name>PROPAUS_1847</name><branch_length>0.197188</branch_length><color><red>222</red><green>12</green><blue>98</blue></color><taxonomy><scientific_name>Actinobacteria</scientific_name><common_name>Propionibacterium australiense</common_name><synonym>T_eutlpdub</synonym></taxonomy><sequence><symbol>PDU_EUT</symbol><name>Propionibacterium australiense (Actinobacteria) || bmcType=PDU_EUT (main) (omitted) || 218aa || [A0A383S841]  eutL || cerise4</name><annotation><desc>6seqs_id80 || eutL || bestHMM=Tsp_cerise4</desc></annotation></sequence></clade></clade></clade></clade></clade><clade><branch_length>0.070477</branch_length><color><red>222</red><green>12</green><blue>98</blue></color><clade><name>Noca_4032</name><branch_length>0.273909</branch_length><color><red>222</red><green>12</green><blue>98</blue></color><taxonomy><scientific_name>Actinobacteria</scientific_name><common_name>Nocardioides JS614</common_name><synonym>T_eutlpdub</synonym></taxonomy><sequence><symbol>EUT3</symbol><name>Nocardioides JS614 (Actinobacteria) || bmcType=EUT3 (main)  || 218aa || [A1SNZ4]  eutL || cerise4</name><annotation><desc>eutL || bestHMM=Tsp_cerise4</desc></annotation></sequence></clade><clade><branch_length>0.031278</branch_length><color><red>222</red><green>12</green><blue>98</blue></color><clade><name>KILIM_086_00080</name><branch_length>0.188119</branch_length><color><red>222</red><green>12</green><blue>98</blue></color><taxonomy><scientific_name>Actinobacteria</scientific_name><common_name>Kineosphaera NBRC 100340</common_name><synonym>T_eutlpdub</synonym></taxonomy><sequence><symbol>EUT3</symbol><name>Kineosphaera NBRC 100340 (Actinobacteria) || bmcType=EUT3 (main)  || 218aa || [K6X0K8]  eutL || cerise4</name><annotation><desc>eutL || bestHMM=Tsp_cerise4</desc></annotation></sequence></clade><clade><branch_length>0.066924</branch_length><color><red>222</red><green>12</green><blue>98</blue></color><clade><name>SAMN05920897_11151</name><branch_length>0.275088</branch_length><color><red>222</red><green>12</green><blue>98</blue></color><taxonomy><scientific_name>Spirochaetes</scientific_name><common_name>Alkalispirochaeta ASpG1</common_name><synonym>T_eutlpdub</synonym></taxonomy><sequence><symbol>EUT3</symbol><name>Alkalispirochaeta ASpG1 (Spirochaetes) || bmcType=EUT3 (main)  || 218aa || [A0A1N6TZP1]  eutL || cerise4</name><annotation><desc>2seqs_id80 || eutL || bestHMM=Tsp_cerise4</desc></annotation></sequence></clade><clade><branch_length>0.055602</branch_length><color><red>222</red><green>12</green><blue>98</blue></color><clade><branch_length>0.113212</branch_length><color><red>222</red><green>12</green><blue>98</blue></color><clade><name>BWX85_00890</name><branch_length>0.113562</branch_length><color><red>222</red><green>12</green><blue>98</blue></color><taxonomy><scientific_name>Chloroflexi</scientific_name><common_name>unclassified-Chloroflexi ADurb.Bin120</common_name><synonym>T_eutlpdub</synonym></taxonomy><sequence><symbol>SPU6</symbol><name>unclassified-Chloroflexi ADurb.Bin120 (Chloroflexi) || bmcType=SPU6 (sat)  || 218aa || [A0A1V6D6G8]  eutL || cerise4</name><annotation><desc>2seqs_id98 || 2seqs_id80 || eutL || bestHMM=Tsp_cerise4</desc></annotation></sequence></clade><clade><name>BWY10_01117</name><branch_length>1.070366</branch_length><color><red>222</red><green>12</green><blue>98</blue></color><taxonomy><scientific_name>Chloroflexi</scientific_name><common_name>unclassified-Chloroflexi ADurb.Bin180</common_name><synonym>T_eutlpdub</synonym></taxonomy><sequence><symbol>UA</symbol><name>unclassified-Chloroflexi ADurb.Bin180 (Chloroflexi) || bmcType=UA (main) (omitted) || 223aa || [A0A1V5YIB5]  eutL || cerise4</name><annotation><desc>eutL || bestHMM=Tsp_cerise4</desc></annotation></sequence></clade></clade><clade><branch_length>0.058283</branch_length><color><red>222</red><green>12</green><blue>98</blue></color><clade><name>ANT_07210</name><branch_length>0.127711</branch_length><color><red>222</red><green>12</green><blue>98</blue></color><taxonomy><scientific_name>Chloroflexi</scientific_name><common_name>Anaerolinea DSM 14523</common_name><synonym>T_eutlpdub</synonym></taxonomy><sequence><symbol>EUT3</symbol><name>Anaerolinea DSM 14523 (Chloroflexi) || bmcType=EUT3 (main)  || 218aa || [E8N2E9]  eutL || cerise4</name><annotation><desc>eutL || bestHMM=Tsp_cerise4</desc></annotation></sequence></clade><clade><branch_length>0.082999</branch_length><color><red>222</red><green>12</green><blue>98</blue></color><clade><name>BWY25_00843</name><branch_length>0.155967</branch_length><color><red>222</red><green>12</green><blue>98</blue></color><taxonomy><scientific_name>Chloroflexi</scientific_name><common_name>unclassified-Chloroflexi ADurb.Bin222</common_name><synonym>T_eutlpdub</synonym></taxonomy><sequence><symbol>EUT3</symbol><name>unclassified-Chloroflexi ADurb.Bin222 (Chloroflexi) || bmcType=EUT3 (main)  || 223aa || [A0A1V5WEW2]  eutL || cerise4</name><annotation><desc>2seqs_id80 || eutL || bestHMM=Tsp_cerise4</desc></annotation></sequence></clade><clade><name>BWY63_03677</name><branch_length>0.046487</branch_length><color><red>222</red><green>12</green><blue>98</blue></color><taxonomy><scientific_name>Chloroflexi</scientific_name><common_name>unclassified-Chloroflexi ADurb.Bin360</common_name><synonym>T_eutlpdub</synonym></taxonomy><sequence><symbol>incomplete</symbol><name>unclassified-Chloroflexi ADurb.Bin360 (Chloroflexi) || bmcType=incomplete (sat) (omitted) || 218aa || [A0A1V5P569]  eutL || cerise4</name><annotation><desc>2seqs_id80 || eutL || bestHMM=Tsp_cerise4</desc></annotation></sequence></clade></clade></clade></clade></clade></clade></clade></clade></clade></clade></clade></clade><clade><branch_length>0.135123</branch_length><color><red>255</red><green>111</green><blue>82</blue></color><clade><name>C8P63_102140</name><branch_length>0.351924</branch_length><color><red>255</red><green>111</green><blue>82</blue></color><taxonomy><scientific_name>Firmicutes</scientific_name><common_name>Melghirimyces DSM 45787</common_name><synonym>T_eutlpdub</synonym></taxonomy><sequence><symbol>EUT2C</symbol><name>Melghirimyces DSM 45787 (Firmicutes) || bmcType=EUT2C (main)  || 217aa || [A0A2T6C8Q0]  eutL || orangePinkX</name><annotation><desc>eutL || bestHMM=Tsp_orangePink2</desc></annotation></sequence></clade><clade><branch_length>0.027524</branch_length><color><red>255</red><green>111</green><blue>82</blue></color><clade><branch_length>0.139678</branch_length><color><red>255</red><green>111</green><blue>82</blue></color><clade><name>SAMN05444162_1500</name><branch_length>0.272263</branch_length><color><red>255</red><green>111</green><blue>82</blue></color><taxonomy><scientific_name>Firmicutes</scientific_name><common_name>unclassified-Paenibacillaceae GAS479</common_name><synonym>T_eutlpdub</synonym></taxonomy><sequence><symbol>EUT2E</symbol><name>unclassified-Paenibacillaceae GAS479 (Firmicutes) || bmcType=EUT2E (main)  || 237aa || [A0A1H1SAC1]  eutL || orangePink1</name><annotation><desc>2seqs_id98 || 2seqs_id80 || eutL || bestHMM=Tsp_orangePink1</desc></annotation></sequence></clade><clade><branch_length>0.018918</branch_length><color><red>255</red><green>111</green><blue>82</blue></color><clade><branch_length>0.058687</branch_length><color><red>255</red><green>111</green><blue>82</blue></color><clade><name>B4119_4240</name><branch_length>0.153897</branch_length><color><red>255</red><green>111</green><blue>82</blue></color><taxonomy><scientific_name>Firmicutes</scientific_name><common_name>Parageobacillus B4119</common_name><synonym>T_eutlpdub</synonym></taxonomy><sequence><symbol>EUT2E</symbol><name>Parageobacillus B4119 (Firmicutes) || bmcType=EUT2E (main)  || 238aa || [A0A150LCN9]  eutL || orangePink1</name><annotation><desc>3seqs_id98 || 11seqs_id80 || eutL || bestHMM=Tsp_orangePink1</desc></annotation></sequence></clade><clade><name>BAVI_10301</name><branch_length>0.303321</branch_length><color><red>255</red><green>111</green><blue>82</blue></color><taxonomy><scientific_name>Firmicutes</scientific_name><common_name>Bacillus LMG 21834</common_name><synonym>T_eutlpdub</synonym></taxonomy><sequence><symbol>SPU4</symbol><name>Bacillus LMG 21834 (Firmicutes) || bmcType=SPU4 (sat) (omitted) || 218aa || [W1SJ42]  eutL || orangePink1</name><annotation><desc>2seqs_id80 || eutL || bestHMM=Tsp_orangePink1</desc></annotation></sequence></clade></clade><clade><branch_length>0.025751</branch_length><color><red>255</red><green>111</green><blue>82</blue></color><clade><branch_length>0.111269</branch_length><color><red>255</red><green>111</green><blue>82</blue></color><clade><name>I532_12544</name><branch_length>0.066399</branch_length><color><red>255</red><green>111</green><blue>82</blue></color><taxonomy><scientific_name>Firmicutes</scientific_name><common_name>Brevibacillus AK1</common_name><synonym>T_eutlpdub</synonym></taxonomy><sequence><symbol>EUT2E</symbol><name>Brevibacillus AK1 (Firmicutes) || bmcType=EUT2E (main)  || 216aa || [M8D890]  eutL || orangePink1</name><annotation><desc>33seqs_id80 || eutL || 2loci_inTaxon || bestHMM=Tsp_orangePink1</desc></annotation></sequence></clade><clade><branch_length>0.040951</branch_length><color><red>255</red><green>111</green><blue>82</blue></color><clade><name>AV540_14510</name><branch_length>0.073644</branch_length><color><red>255</red><green>111</green><blue>82</blue></color><taxonomy><scientific_name>Firmicutes</scientific_name><common_name>Brevibacillus CN1 (AV540)</common_name><synonym>T_eutlpdub</synonym></taxonomy><sequence><symbol>EUT2E</symbol><name>Brevibacillus CN1 (AV540) (Firmicutes) || bmcType=EUT2E (main)  || 216aa || [A0A165KIS7]  eutL || orangePink1</name><annotation><desc>6seqs_id98 || 33seqs_id80 || eutL || 2loci_inTaxon || bestHMM=Tsp_orangePink1</desc></annotation></sequence></clade><clade><branch_length>0.013201</branch_length><color><red>255</red><green>111</green><blue>82</blue></color><clade><name>AN963_17590</name><branch_length>0.037369</branch_length><color><red>255</red><green>111</green><blue>82</blue></color><taxonomy><scientific_name>Firmicutes</scientific_name><common_name>Brevibacillus DSM 8552</common_name><synonym>T_eutlpdub</synonym></taxonomy><sequence><symbol>EUT2E</symbol><name>Brevibacillus DSM 8552 (Firmicutes) || bmcType=EUT2E (main)  || 217aa || [A0A0Q3SY42]  eutL || orangePink1</name><annotation><desc>33seqs_id80 || eutL || 2loci_inTaxon || bestHMM=Tsp_orangePink1</desc></annotation></sequence></clade><clade><name>T458_27755</name><branch_length>0.118519</branch_length><color><red>255</red><green>111</green><blue>82</blue></color><taxonomy><scientific_name>Firmicutes</scientific_name><common_name>Brevibacillus W25</common_name><synonym>T_eutlpdub</synonym></taxonomy><sequence><symbol>EUT2E</symbol><name>Brevibacillus W25 (Firmicutes) || bmcType=EUT2E (main)  || 216aa || [V6M2H3]  eutL || orangePink1</name><annotation><desc>33seqs_id80 || eutL || bestHMM=Tsp_orangePink1</desc></annotation></sequence></clade></clade></clade></clade><clade><branch_length>0.061966</branch_length><color><red>255</red><green>111</green><blue>82</blue></color><clade><name>ET33_24460</name><branch_length>0.103108</branch_length><color><red>255</red><green>111</green><blue>82</blue></color><taxonomy><scientific_name>Firmicutes</scientific_name><common_name>Paenibacillus MSt1</common_name><synonym>T_eutlpdub</synonym></taxonomy><sequence><symbol>EUT2E</symbol><name>Paenibacillus MSt1 (Firmicutes) || bmcType=EUT2E (main)  || 222aa || [A0A081P8M7]  eutL || orangePink1</name><annotation><desc>4seqs_id98 || 6seqs_id80 || eutL || bestHMM=Tsp_orangePink1</desc></annotation></sequence></clade><clade><branch_length>0.016211</branch_length><color><red>255</red><green>111</green><blue>82</blue></color><clade><branch_length>0.020527</branch_length><color><red>255</red><green>111</green><blue>82</blue></color><clade><name>ASG85_20320</name><branch_length>0.129981</branch_length><color><red>255</red><green>111</green><blue>82</blue></color><taxonomy><scientific_name>Firmicutes</scientific_name><common_name>Paenibacillus Soil724D2</common_name><synonym>T_eutlpdub</synonym></taxonomy><sequence><symbol>EUT2E</symbol><name>Paenibacillus Soil724D2 (Firmicutes) || bmcType=EUT2E (main)  || 218aa || [A0A0Q9L9H5]  eutL || orangePink1</name><annotation><desc>2seqs_id98 || 11seqs_id80 || eutL || bestHMM=Tsp_orangePink1</desc></annotation></sequence></clade><clade><name>SAMN04487897_10497</name><branch_length>0.12631</branch_length><color><red>255</red><green>111</green><blue>82</blue></color><taxonomy><scientific_name>Firmicutes</scientific_name><common_name>Paenibacillus YR247</common_name><synonym>T_eutlpdub</synonym></taxonomy><sequence><symbol>EUT2E</symbol><name>Paenibacillus YR247 (Firmicutes) || bmcType=EUT2E (main)  || 230aa || [A0A1H0DFZ8]  eutL || orangePink1</name><annotation><desc>6seqs_id80 || eutL || bestHMM=Tsp_orangePink1</desc></annotation></sequence></clade></clade><clade><branch_length>0.047629</branch_length><color><red>255</red><green>111</green><blue>82</blue></color><clade><name>SD70_17935</name><branch_length>0.058424</branch_length><color><red>255</red><green>111</green><blue>82</blue></color><taxonomy><scientific_name>Firmicutes</scientific_name><common_name>Paenibacillus VKM B-2647</common_name><synonym>T_eutlpdub</synonym></taxonomy><sequence><symbol>incomplete</symbol><name>Paenibacillus VKM B-2647 (Firmicutes) || bmcType=incomplete (sat) (omitted) || 218aa || [A0A0C2QNY7]  eutL || orangePink1</name><annotation><desc>11seqs_id80 || eutL || bestHMM=Tsp_orangePink1</desc></annotation></sequence></clade><clade><branch_length>0.056803</branch_length><color><red>255</red><green>111</green><blue>82</blue></color><clade><name>BVG16_05915</name><branch_length>0.177173</branch_length><color><red>255</red><green>111</green><blue>82</blue></color><taxonomy><scientific_name>Firmicutes</scientific_name><common_name>Paenibacillus ES3-24</common_name><synonym>T_eutlpdub</synonym></taxonomy><sequence><symbol>EUT2E</symbol><name>Paenibacillus ES3-24 (Firmicutes) || bmcType=EUT2E (main)  || 225aa || [A0A1T2XL88]  eutL || orangePink1</name><annotation><desc>eutL || 2loci_inTaxon || bestHMM=Tsp_orangePink1</desc></annotation></sequence></clade><clade><branch_length>0.039227</branch_length><color><red>255</red><green>111</green><blue>82</blue></color><clade><name>DL346_16835</name><branch_length>0.074219</branch_length><color><red>255</red><green>111</green><blue>82</blue></color><taxonomy><scientific_name>Firmicutes</scientific_name><common_name>Paenibacillus RA17</common_name><synonym>T_eutlpdub</synonym></taxonomy><sequence><symbol>EUT2E</symbol><name>Paenibacillus RA17 (Firmicutes) || bmcType=EUT2E (main)  || 217aa || [A0A328TX39]  eutL || orangePink1</name><annotation><desc>6seqs_id80 || eutL || bestHMM=Tsp_orangePink1</desc></annotation></sequence></clade><clade><branch_length>0.088078</branch_length><color><red>255</red><green>111</green><blue>82</blue></color><clade><name>SAMN05428962_4212</name><branch_length>0.060854</branch_length><color><red>255</red><green>111</green><blue>82</blue></color><taxonomy><scientific_name>Firmicutes</scientific_name><common_name>Paenibacillus BC26</common_name><synonym>T_eutlpdub</synonym></taxonomy><sequence><symbol>EUT2E</symbol><name>Paenibacillus BC26 (Firmicutes) || bmcType=EUT2E (main)  || 223aa || [A0A1I6V2L2]  eutL || orangePink1</name><annotation><desc>6seqs_id80 || eutL || bestHMM=Tsp_orangePink1</desc></annotation></sequence></clade><clade><name>SAMN05518855_1008222</name><branch_length>0.041726</branch_length><color><red>255</red><green>111</green><blue>82</blue></color><taxonomy><scientific_name>Firmicutes</scientific_name><common_name>Paenibacillus CF384</common_name><synonym>T_eutlpdub</synonym></taxonomy><sequence><symbol>EUT2E</symbol><name>Paenibacillus CF384 (Firmicutes) || bmcType=EUT2E (main)  || 225aa || [A0A1H2YUT7]  eutL || orangePink1</name><annotation><desc>6seqs_id80 || eutL || bestHMM=Tsp_orangePink1</desc></annotation></sequence></clade></clade></clade></clade></clade></clade></clade></clade></clade></clade><clade><branch_length>0.041646</branch_length><color><red>255</red><green>111</green><blue>82</blue></color><clade><name>CVV65_12995</name><branch_length>0.287888</branch_length><color><red>255</red><green>111</green><blue>82</blue></color><taxonomy><scientific_name>Firmicutes</scientific_name><common_name>Kyrpidia EA-1</common_name><synonym>T_eutlpdub</synonym></taxonomy><sequence><symbol>EUT2C</symbol><name>Kyrpidia EA-1 (Firmicutes) || bmcType=EUT2C (main)  || 218aa || [A0A2K8NEU3]  eutL || orangePink2</name><annotation><desc>eutL || bestHMM=Tsp_orangePink2</desc></annotation></sequence></clade><clade><branch_length>0.047739</branch_length><color><red>255</red><green>111</green><blue>82</blue></color><clade><name>A374_04299</name><branch_length>0.36099</branch_length><color><red>255</red><green>111</green><blue>82</blue></color><taxonomy><scientific_name>Firmicutes</scientific_name><common_name>Fictibacillus ZFHKF-1</common_name><synonym>T_eutlpdub</synonym></taxonomy><sequence><symbol>EUT2C</symbol><name>Fictibacillus ZFHKF-1 (Firmicutes) || bmcType=EUT2C (main)  || 217aa || [I8AM68]  eutL || orangePink2</name><annotation><desc>eutL || bestHMM=Tsp_orangePink2</desc></annotation></sequence></clade><clade><branch_length>0.067707</branch_length><color><red>255</red><green>111</green><blue>82</blue></color><clade><branch_length>0.132596</branch_length><color><red>255</red><green>111</green><blue>82</blue></color><clade><name>HMPREF0083_06121</name><branch_length>0.086717</branch_length><color><red>255</red><green>111</green><blue>82</blue></color><taxonomy><scientific_name>Firmicutes</scientific_name><common_name>Aneurinibacillus ATCC 12856</common_name><synonym>T_eutlpdub</synonym></taxonomy><sequence><symbol>EUT2C</symbol><name>Aneurinibacillus ATCC 12856 (Firmicutes) || bmcType=EUT2C (main)  || 217aa || [U1XWB9]  eutL || orangePink2</name><annotation><desc>9seqs_id80 || eutL || bestHMM=Tsp_orangePink2</desc></annotation></sequence></clade><clade><branch_length>0.058022</branch_length><color><red>255</red><green>111</green><blue>82</blue></color><clade><name>SAMN04489735_100330</name><branch_length>0.06563</branch_length><color><red>255</red><green>111</green><blue>82</blue></color><taxonomy><scientific_name>Firmicutes</scientific_name><common_name>Aneurinibacillus L 420-91</common_name><synonym>T_eutlpdub</synonym></taxonomy><sequence><symbol>EUT2C</symbol><name>Aneurinibacillus L 420-91 (Firmicutes) || bmcType=EUT2C (main)  || 217aa || [A0A1G7X6L7]  eutL || orangePink2</name><annotation><desc>2seqs_id98 || 9seqs_id80 || eutL || bestHMM=Tsp_orangePink2</desc></annotation></sequence></clade><clade><branch_length>0.09183</branch_length><color><red>255</red><green>111</green><blue>82</blue></color><clade><name>ASG93_13445</name><branch_length>0.077685</branch_length><color><red>255</red><green>111</green><blue>82</blue></color><taxonomy><scientific_name>Firmicutes</scientific_name><common_name>Paenibacillus Soil787</common_name><synonym>T_eutlpdub</synonym></taxonomy><sequence><symbol>EUT2C</symbol><name>Paenibacillus Soil787 (Firmicutes) || bmcType=EUT2C (main)  || 216aa || [A0A0Q9RE15]  eutL || orangePink2</name><annotation><desc>9seqs_id80 || eutL || bestHMM=Tsp_orangePink2</desc></annotation></sequence></clade><clade><name>CGZ90_20095</name><branch_length>0.197146</branch_length><color><red>255</red><green>111</green><blue>82</blue></color><taxonomy><scientific_name>Firmicutes</scientific_name><common_name>Fictibacillus GDSW-R2A3</common_name><synonym>T_eutlpdub</synonym></taxonomy><sequence><symbol>EUT2C</symbol><name>Fictibacillus GDSW-R2A3 (Firmicutes) || bmcType=EUT2C (main)  || 179aa || [A0A235F3Z7]  eutL || orangePink2</name><annotation><desc>eutL || bestHMM=Tsp_orangePink2</desc></annotation></sequence></clade></clade></clade></clade><clade><branch_length>0.034517</branch_length><color><red>255</red><green>111</green><blue>82</blue></color><clade><branch_length>0.076116</branch_length><color><red>255</red><green>111</green><blue>82</blue></color><clade><branch_length>0.139672</branch_length><color><red>255</red><green>111</green><blue>82</blue></color><clade><branch_length>0.044182</branch_length><color><red>255</red><green>111</green><blue>82</blue></color><clade><name>CKW00_12815</name><branch_length>0.290118</branch_length><color><red>255</red><green>111</green><blue>82</blue></color><taxonomy><scientific_name>Firmicutes</scientific_name><common_name>Salimicrobium WN024</common_name><synonym>T_eutlpdub</synonym></taxonomy><sequence><symbol>EUT2C</symbol><name>Salimicrobium WN024 (Firmicutes) || bmcType=EUT2C (main)  || 216aa || [A0A2A3A540]  eutL || orangePink3</name><annotation><desc>eutL || bestHMM=Tsp_orangePink3</desc></annotation></sequence></clade><clade><name>CUU64_17410</name><branch_length>0.413679</branch_length><color><red>255</red><green>111</green><blue>82</blue></color><taxonomy><scientific_name>Firmicutes</scientific_name><common_name>Bacillus V5-8f</common_name><synonym>T_eutlpdub</synonym></taxonomy><sequence><symbol>EUT2C</symbol><name>Bacillus V5-8f (Firmicutes) || bmcType=EUT2C (main)  || 217aa || [A0A2N5MEA7]  eutL || orangePink3</name><annotation><desc>eutL || bestHMM=Tsp_orangePink3</desc></annotation></sequence></clade></clade><clade><branch_length>0.065129</branch_length><color><red>255</red><green>111</green><blue>82</blue></color><clade><name>CFK40_04625</name><branch_length>0.273115</branch_length><color><red>255</red><green>111</green><blue>82</blue></color><taxonomy><scientific_name>Firmicutes</scientific_name><common_name>Virgibacillus LMG 19488</common_name><synonym>T_eutlpdub</synonym></taxonomy><sequence><symbol>EUT2C</symbol><name>Virgibacillus LMG 19488 (Firmicutes) || bmcType=EUT2C (main)  || 217aa || [A0A221M9P9]  eutL || orangePink3</name><annotation><desc>eutL || bestHMM=Tsp_orangePink3</desc></annotation></sequence></clade><clade><name>HM131_05465</name><branch_length>0.192105</branch_length><color><red>255</red><green>111</green><blue>82</blue></color><taxonomy><scientific_name>Firmicutes</scientific_name><common_name>Halobacillus KTB 131</common_name><synonym>T_eutlpdub</synonym></taxonomy><sequence><symbol>EUT2C</symbol><name>Halobacillus KTB 131 (Firmicutes) || bmcType=EUT2C (main)  || 217aa || [A0A1W5ZSN2]  eutL || orangePink3</name><annotation><desc>3seqs_id80 || eutL || bestHMM=Tsp_orangePink3</desc></annotation></sequence></clade></clade></clade><clade><branch_length>0.030128</branch_length><color><red>255</red><green>111</green><blue>82</blue></color><clade><name>DCC39_02700</name><branch_length>0.175043</branch_length><color><red>255</red><green>111</green><blue>82</blue></color><taxonomy><scientific_name>Firmicutes</scientific_name><common_name>Pueribacillus T8</common_name><synonym>T_eutlpdub</synonym></taxonomy><sequence><symbol>EUT2C</symbol><name>Pueribacillus T8 (Firmicutes) || bmcType=EUT2C (main)  || 217aa || [A0A2U1K807]  eutL || orangePink3</name><annotation><desc>eutL || 2loci_inTaxon || bestHMM=Tsp_orangePink3</desc></annotation></sequence></clade><clade><branch_length>0.032459</branch_length><color><red>255</red><green>111</green><blue>82</blue></color><clade><branch_length>0.037969</branch_length><color><red>255</red><green>111</green><blue>82</blue></color><clade><name>CVD28_12110</name><branch_length>0.082519</branch_length><color><red>255</red><green>111</green><blue>82</blue></color><taxonomy><scientific_name>Firmicutes</scientific_name><common_name>Bacillus M6-12</common_name><synonym>T_eutlpdub</synonym></taxonomy><sequence><symbol>fragmented</symbol><name>Bacillus M6-12 (Firmicutes) || bmcType=fragmented (main) (omitted) || 217aa || [A0A2N5I5S1]  eutL || orangePink3</name><annotation><desc>26seqs_id80 || eutL || bestHMM=Tsp_orangePink3</desc></annotation></sequence></clade><clade><name>DEU47_1021215</name><branch_length>0.174839</branch_length><color><red>255</red><green>111</green><blue>82</blue></color><taxonomy><scientific_name>Firmicutes</scientific_name><common_name>Bacillus AG236</common_name><synonym>T_eutlpdub</synonym></taxonomy><sequence><symbol>EUT2C</symbol><name>Bacillus AG236 (Firmicutes) || bmcType=EUT2C (main)  || 217aa || [A0A369C1H6]  eutL || orangePink3</name><annotation><desc>17seqs_id98 || 26seqs_id80 || eutL || bestHMM=Tsp_orangePink3</desc></annotation></sequence></clade></clade><clade><branch_length>0.027798</branch_length><color><red>255</red><green>111</green><blue>82</blue></color><clade><name>BIV60_27265</name><branch_length>0.134262</branch_length><color><red>255</red><green>111</green><blue>82</blue></color><taxonomy><scientific_name>Firmicutes</scientific_name><common_name>Bacillus MUM 116</common_name><synonym>T_eutlpdub</synonym></taxonomy><sequence><symbol>EUT2C</symbol><name>Bacillus MUM 116 (Firmicutes) || bmcType=EUT2C (main)  || 217aa || [A0A1S2QKL0]  eutL || orangePink3</name><annotation><desc>26seqs_id80 || eutL || 4loci_inTaxon || bestHMM=Tsp_orangePink3</desc></annotation></sequence></clade><clade><branch_length>0.022827</branch_length><color><red>255</red><green>111</green><blue>82</blue></color><clade><name>A361_13800</name><branch_length>0.072236</branch_length><color><red>255</red><green>111</green><blue>82</blue></color><taxonomy><scientific_name>Firmicutes</scientific_name><common_name>Bacillus 2691</common_name><synonym>T_eutlpdub</synonym></taxonomy><sequence><symbol>EUT2C</symbol><name>Bacillus 2691 (Firmicutes) || bmcType=EUT2C (main)  || 217aa || [A0A160MBE1]  eutL || orangePink3</name><annotation><desc>3seqs_id98 || 26seqs_id80 || eutL || 2loci_inTaxon || bestHMM=Tsp_orangePink3</desc></annotation></sequence></clade><clade><name>BHE18_03830</name><branch_length>0.087606</branch_length><color><red>255</red><green>111</green><blue>82</blue></color><taxonomy><scientific_name>Firmicutes</scientific_name><common_name>Bacillus SAMM</common_name><synonym>T_eutlpdub</synonym></taxonomy><sequence><symbol>EUT2C</symbol><name>Bacillus SAMM (Firmicutes) || bmcType=EUT2C (main)  || 217aa || [A0A1J6W594]  eutL || orangePink3</name><annotation><desc>8seqs_id80 || eutL || bestHMM=Tsp_orangePink3</desc></annotation></sequence></clade></clade></clade></clade></clade></clade><clade><branch_length>0.092235</branch_length><color><red>255</red><green>111</green><blue>82</blue></color><clade><branch_length>0.21794</branch_length><color><red>255</red><green>111</green><blue>82</blue></color><clade><name>A3781_15755</name><branch_length>0.102466</branch_length><color><red>255</red><green>111</green><blue>82</blue></color><taxonomy><scientific_name>Firmicutes</scientific_name><common_name>Bacillus MTCC 1458 (A3781)</common_name><synonym>T_eutlpdub</synonym></taxonomy><sequence><symbol>EUT2C</symbol><name>Bacillus MTCC 1458 (A3781) (Firmicutes) || bmcType=EUT2C (main)  || 217aa || [A0A0C2XWB7]  eutL || orangePink4</name><annotation><desc>2seqs_id98 || 5seqs_id80 || eutL || bestHMM=Tsp_orangePink4</desc></annotation></sequence></clade><clade><name>AC623_07320</name><branch_length>0.046449</branch_length><color><red>255</red><green>111</green><blue>82</blue></color><taxonomy><scientific_name>Firmicutes</scientific_name><common_name>Bacillus FJAT-27231</common_name><synonym>T_eutlpdub</synonym></taxonomy><sequence><symbol>EUT2C</symbol><name>Bacillus FJAT-27231 (Firmicutes) || bmcType=EUT2C (main)  || 217aa || [A0A0K9H4L5]  eutL || orangePink4</name><annotation><desc>2seqs_id98 || 5seqs_id80 || eutL || bestHMM=Tsp_orangePink4</desc></annotation></sequence></clade></clade><clade><branch_length>0.149295</branch_length><color><red>255</red><green>111</green><blue>82</blue></color><clade><branch_length>0.144936</branch_length><color><red>255</red><green>111</green><blue>82</blue></color><clade><name>AWH48_01490</name><branch_length>0.086183</branch_length><color><red>255</red><green>111</green><blue>82</blue></color><taxonomy><scientific_name>Firmicutes</scientific_name><common_name>Domibacillus DSM 4337 (AWH48)</common_name><synonym>T_eutlpdub</synonym></taxonomy><sequence><symbol>EUT2C</symbol><name>Domibacillus DSM 4337 (AWH48) (Firmicutes) || bmcType=EUT2C (main)  || 217aa || [A0A177KYD5]  eutL || orangePink4</name><annotation><desc>2seqs_id98 || 2seqs_id80 || eutL || bestHMM=Tsp_orangePink4</desc></annotation></sequence></clade><clade><name>SAMN05443094_106209</name><branch_length>0.196796</branch_length><color><red>255</red><green>111</green><blue>82</blue></color><taxonomy><scientific_name>Firmicutes</scientific_name><common_name>Domibacillus DSM 25145</common_name><synonym>T_eutlpdub</synonym></taxonomy><sequence><symbol>EUT2C</symbol><name>Domibacillus DSM 25145 (Firmicutes) || bmcType=EUT2C (main)  || 216aa || [A0A1N6ZG11]  eutL || orangePink4</name><annotation><desc>eutL || bestHMM=Tsp_orangePink4</desc></annotation></sequence></clade></clade><clade><branch_length>0.06003</branch_length><color><red>255</red><green>111</green><blue>82</blue></color><clade><branch_length>0.259748</branch_length><color><red>255</red><green>111</green><blue>82</blue></color><clade><name>DCE79_07490</name><branch_length>0.154647</branch_length><color><red>255</red><green>111</green><blue>82</blue></color><taxonomy><scientific_name>Firmicutes</scientific_name><common_name>Lysinibacillus 2017</common_name><synonym>T_eutlpdub</synonym></taxonomy><sequence><symbol>EUT2C</symbol><name>Lysinibacillus 2017 (Firmicutes) || bmcType=EUT2C (main)  || 215aa || [A0A2S1H0Q9]  eutL || orangePink4</name><annotation><desc>2seqs_id98 || 3seqs_id80 || eutL || bestHMM=Tsp_orangePink4</desc></annotation></sequence></clade><clade><branch_length>0.066077</branch_length><color><red>255</red><green>111</green><blue>82</blue></color><clade><branch_length>1.0E-6</branch_length><color><red>255</red><green>111</green><blue>82</blue></color><clade><name>C3943_09525</name><branch_length>0.056104</branch_length><color><red>255</red><green>111</green><blue>82</blue></color><taxonomy><scientific_name>Firmicutes</scientific_name><common_name>Lysinibacillus B2A1</common_name><synonym>T_eutlpdub</synonym></taxonomy><sequence><symbol>EUT2H</symbol><name>Lysinibacillus B2A1 (Firmicutes) || bmcType=EUT2H (main)  || 216aa || [A0A2S0JK14]  eutL || orangePink4</name><annotation><desc>38seqs_id80 || eutL || 2loci_inTaxon || bestHMM=Tsp_orangePink4</desc></annotation></sequence></clade><clade><name>LS41612_14745</name><branch_length>0.105627</branch_length><color><red>255</red><green>111</green><blue>82</blue></color><taxonomy><scientific_name>Firmicutes</scientific_name><common_name>Lysinibacillus 2362 (LS41612)</common_name><synonym>T_eutlpdub</synonym></taxonomy><sequence><symbol>EUT2H</symbol><name>Lysinibacillus 2362 (LS41612) (Firmicutes) || bmcType=EUT2H (main)  || 216aa || [A0A2S5D229]  eutL || orangePink4</name><annotation><desc>5seqs_id98 || 38seqs_id80 || eutL || bestHMM=Tsp_orangePink4</desc></annotation></sequence></clade></clade><clade><branch_length>0.04636</branch_length><color><red>255</red><green>111</green><blue>82</blue></color><clade><name>A0U40_05055</name><branch_length>0.120601</branch_length><color><red>255</red><green>111</green><blue>82</blue></color><taxonomy><scientific_name>Firmicutes</scientific_name><common_name>Lysinibacillus KCTC 13219</common_name><synonym>T_eutlpdub</synonym></taxonomy><sequence><symbol>EUT2H</symbol><name>Lysinibacillus KCTC 13219 (Firmicutes) || bmcType=EUT2H (main)  || 216aa || [A0A150YMU9]  eutL || orangePink4</name><annotation><desc>38seqs_id80 || eutL || bestHMM=Tsp_orangePink4</desc></annotation></sequence></clade><clade><name>H131_09983</name><branch_length>0.03883</branch_length><color><red>255</red><green>111</green><blue>82</blue></color><taxonomy><scientific_name>Firmicutes</scientific_name><common_name>Lysinibacillus OT4b.31</common_name><synonym>T_eutlpdub</synonym></taxonomy><sequence><symbol>EUT2H</symbol><name>Lysinibacillus OT4b.31 (Firmicutes) || bmcType=EUT2H (main)  || 216aa || [R7ZEA4]  eutL || orangePink4</name><annotation><desc>38seqs_id80 || eutL || bestHMM=Tsp_orangePink4</desc></annotation></sequence></clade></clade></clade></clade><clade><branch_length>0.079719</branch_length><color><red>255</red><green>111</green><blue>82</blue></color><clade><name>SAMN05518871_108151</name><branch_length>0.121758</branch_length><color><red>255</red><green>111</green><blue>82</blue></color><taxonomy><scientific_name>Firmicutes</scientific_name><common_name>Psychrobacillus OK028</common_name><synonym>T_eutlpdub</synonym></taxonomy><sequence><symbol>EUT2C</symbol><name>Psychrobacillus OK028 (Firmicutes) || bmcType=EUT2C (main)  || 215aa || [A0A1H0F720]  eutL || orangePink4</name><annotation><desc>5seqs_id80 || eutL || bestHMM=Tsp_orangePink4</desc></annotation></sequence></clade><clade><branch_length>0.038739</branch_length><color><red>255</red><green>111</green><blue>82</blue></color><clade><name>AZE41_20460</name><branch_length>0.080741</branch_length><color><red>255</red><green>111</green><blue>82</blue></color><taxonomy><scientific_name>Firmicutes</scientific_name><common_name>Sporosarcina DSM 6497</common_name><synonym>T_eutlpdub</synonym></taxonomy><sequence><symbol>EUT2C</symbol><name>Sporosarcina DSM 6497 (Firmicutes) || bmcType=EUT2C (main)  || 215aa || [A0A127W3C2]  eutL || orangePink4</name><annotation><desc>5seqs_id80 || eutL || bestHMM=Tsp_orangePink4</desc></annotation></sequence></clade><clade><branch_length>0.025753</branch_length><color><red>255</red><green>111</green><blue>82</blue></color><clade><name>OXB_1302</name><branch_length>0.130291</branch_length><color><red>255</red><green>111</green><blue>82</blue></color><taxonomy><scientific_name>Firmicutes</scientific_name><common_name>Bacillus OxB-1</common_name><synonym>T_eutlpdub</synonym></taxonomy><sequence><symbol>EUT2C</symbol><name>Bacillus OxB-1 (Firmicutes) || bmcType=EUT2C (main)  || 215aa || [A0A0A8JJ51]  eutL || orangePink4</name><annotation><desc>5seqs_id80 || eutL || 2loci_inTaxon || bestHMM=Tsp_orangePink4</desc></annotation></sequence></clade><clade><branch_length>0.021731</branch_length><color><red>255</red><green>111</green><blue>82</blue></color><clade><name>AU377_03475</name><branch_length>0.077145</branch_length><color><red>255</red><green>111</green><blue>82</blue></color><taxonomy><scientific_name>Firmicutes</scientific_name><common_name>Sporosarcina HYO08</common_name><synonym>T_eutlpdub</synonym></taxonomy><sequence><symbol>EUT2C</symbol><name>Sporosarcina HYO08 (Firmicutes) || bmcType=EUT2C (main)  || 215aa || [A0A135WG23]  eutL || orangePink4</name><annotation><desc>5seqs_id80 || eutL || bestHMM=Tsp_orangePink4</desc></annotation></sequence></clade><clade><branch_length>0.036135</branch_length><color><red>255</red><green>111</green><blue>82</blue></color><clade><name>GPDM_10460</name><branch_length>0.173945</branch_length><color><red>255</red><green>111</green><blue>82</blue></color><taxonomy><scientific_name>Firmicutes</scientific_name><common_name>Planococcus MPA1U2</common_name><synonym>T_eutlpdub</synonym></taxonomy><sequence><symbol>EUT2C</symbol><name>Planococcus MPA1U2 (Firmicutes) || bmcType=EUT2C (main)  || 215aa || [E7RHY4]  eutL || orangePink4</name><annotation><desc>2seqs_id98 || 2seqs_id80 || eutL || bestHMM=Tsp_orangePink4</desc></annotation></sequence></clade><clade><branch_length>0.029931</branch_length><color><red>255</red><green>111</green><blue>82</blue></color><clade><name>DFR56_11822</name><branch_length>0.531744</branch_length><color><red>255</red><green>111</green><blue>82</blue></color><taxonomy><scientific_name>Firmicutes</scientific_name><common_name>Pseudogracilibacillus DSM 28556</common_name><synonym>T_eutlpdub</synonym></taxonomy><sequence><symbol>EUT2C</symbol><name>Pseudogracilibacillus DSM 28556 (Firmicutes) || bmcType=EUT2C (main)  || 217aa || [A0A2V3VNQ4]  eutL || orangePink4</name><annotation><desc>eutL || 3loci_inTaxon || bestHMM=Tsp_orangePink4</desc></annotation></sequence></clade><clade><branch_length>0.078709</branch_length><color><red>255</red><green>111</green><blue>82</blue></color><clade><name>CSV77_08650</name><branch_length>0.10941</branch_length><color><red>255</red><green>111</green><blue>82</blue></color><taxonomy><scientific_name>Firmicutes</scientific_name><common_name>Sporosarcina P16b</common_name><synonym>T_eutlpdub</synonym></taxonomy><sequence><symbol>EUT2C</symbol><name>Sporosarcina P16b (Firmicutes) || bmcType=EUT2C (main)  || 233aa || [A0A2G5X2R9]  eutL || orangePink4</name><annotation><desc>18seqs_id80 || eutL || 2loci_inTaxon || bestHMM=Tsp_orangePink4</desc></annotation></sequence></clade><clade><branch_length>0.052365</branch_length><color><red>255</red><green>111</green><blue>82</blue></color><clade><name>CSV79_07900</name><branch_length>0.030473</branch_length><color><red>255</red><green>111</green><blue>82</blue></color><taxonomy><scientific_name>Firmicutes</scientific_name><common_name>Sporosarcina P13</common_name><synonym>T_eutlpdub</synonym></taxonomy><sequence><symbol>EUT2C</symbol><name>Sporosarcina P13 (Firmicutes) || bmcType=EUT2C (main)  || 233aa || [A0A2G5WJJ0]  eutL || orangePink4</name><annotation><desc>18seqs_id80 || eutL || bestHMM=Tsp_orangePink4</desc></annotation></sequence></clade><clade><name>HMPREF9372_2521</name><branch_length>0.050413</branch_length><color><red>255</red><green>111</green><blue>82</blue></color><taxonomy><scientific_name>Firmicutes</scientific_name><common_name>Sporosarcina 2681</common_name><synonym>T_eutlpdub</synonym></taxonomy><sequence><symbol>EUT2C</symbol><name>Sporosarcina 2681 (Firmicutes) || bmcType=EUT2C (main)  || 232aa || [F9DUP0]  eutL || orangePink4</name><annotation><desc>2seqs_id98 || 18seqs_id80 || eutL || bestHMM=Tsp_orangePink4</desc></annotation></sequence></clade></clade></clade></clade></clade></clade></clade></clade></clade></clade></clade></clade></clade></clade></clade></clade></clade></clade></clade></clade></clade></clade></clade></clade></clade></clade></clade></clade></clade></clade></clade></clade></clade></clade></clade></clade></clade></clade></clade></clade></clade></phylogeny></phyloxml>
