# Supplementary material for: A catalog of the diversity and ubiquity of bacterial microcompartments
Source: Nat Commun. 2021 Jun 21;12:3809. doi: 10.1038/s41467-021-24126-4 (PMC8217296; doi:10.1038/s41467-021-24126-4)
Supplement: Supplementary file 7 — Supplementary Data 5 [file 41467_2021_24126_MOESM7_ESM.zip]

Archive with 10 entries (10 files):
- combined_hmms.hmm
- combined_hmms.hmm.h3f
- combined_hmms.hmm.h3i
- combined_hmms.hmm.h3m
- combined_hmms.hmm.h3p
- ep_hmms.hmm
- ep_hmms.hmm.h3f
- ep_hmms.hmm.h3i
- ep_hmms.hmm.h3m
- ep_hmms.hmm.h3p
