# Supplementary material for: A catalog of the diversity and ubiquity of bacterial microcompartments
Source: Nat Commun. 2021 Jun 21;12:3809. doi: 10.1038/s41467-021-24126-4 (PMC8217296; doi:10.1038/s41467-021-24126-4)
Supplement: Supplementary file 7 — Supplementary Data 5 [file 41467_2021_24126_MOESM7_ESM.zip › ep_hmms.hmm]

HMMER3/f [3.1b2 | February 2015]
NAME  HMM00107alcdh_1_grm5.GRM5
LENG  35
ALPH  amino
RF    no
MM    no
CONS  yes
CS    no
MAP   yes
DATE  Fri Aug 21 17:22:22 2020
NSEQ  197
EFFN  28.559830
CKSUM 3146560498
STATS LOCAL MSV       -7.3261  0.71967
STATS LOCAL VITERBI   -7.7415  0.71967
STATS LOCAL FORWARD   -3.6262  0.71967
HMM          A        C        D        E        F        G        H        I        K        L        M        N        P        Q        R        S        T        V        W        Y   
            m->m     m->i     m->d     i->m     i->i     d->m     d->d
  COMPO   2.00181  5.56633  3.22162  2.43992  5.30370  2.63668  5.12166  2.73462  2.68575  2.99155  3.16219  2.83158  3.05645  2.83520  3.76233  2.48689  3.02455  2.28036  7.23379  5.73473
          2.68618  4.42225  2.77519  2.73123  3.46354  2.40513  3.72494  3.29354  2.67741  2.69355  4.24690  2.90347  2.73739  3.18146  2.89801  2.37887  2.77519  2.98518  4.58477  3.61503
          0.01167  6.96355  4.54121  0.61958  0.77255  0.00000        *
      1   2.14717  8.61882  0.77607  1.19301  7.84543  5.63070  6.36876  7.50157  5.68661  6.89514  7.87836  2.74623  6.36909  5.56990  6.53169  3.40410  6.05069  6.97510  9.04766  7.31907      1 d - - -
          2.68618  4.42225  2.77519  2.73123  3.46354  2.40513  3.72494  3.29354  2.67741  2.69355  4.24690  2.90347  2.73739  3.18146  2.89801  2.37887  2.77519  2.98518  4.58477  3.61503
          0.00142  6.95329  7.67564  0.61958  0.77255  0.38468  1.14153
      2   3.84186  5.84057  6.47412  3.73979  4.97226  5.69495  6.05252  1.52858  5.66533  3.28930  0.79663  5.86065  6.04946  5.80349  5.67992  4.12173  3.23384  1.85893  6.53706  5.35775      2 m - - -
          2.68618  4.42225  2.77519  2.73123  3.46354  2.40513  3.72494  3.29354  2.67741  2.69355  4.24690  2.90347  2.73739  3.18146  2.89801  2.37887  2.77519  2.98518  4.58477  3.61503
          0.00141  6.96355  7.68589  0.61958  0.77255  0.48576  0.95510
      3   3.30784  7.35126  2.44754  4.26796  6.81222  5.32539  5.78330  6.33007  1.87114  5.79466  6.57377  0.59194  5.88154  4.91580  5.20791  2.65852  3.00939  5.84846  7.92432  6.45910      3 N - - -
          2.68618  4.42225  2.77519  2.73123  3.46354  2.40513  3.72494  3.29354  2.67741  2.69355  4.24690  2.90347  2.73739  3.18146  2.89801  2.37887  2.77519  2.98518  4.58477  3.61503
          0.10549  6.96355  2.31089  0.61958  0.77255  0.48576  0.95510
      4   5.28587  8.04626  1.77964  3.08528  7.30954  5.43866  6.03533  6.88819  3.14332  6.31589  7.18051  0.74713  6.09795  1.71388  5.80193  2.80946  5.58542  6.40451  8.45462  6.86041      4 n - - -
          2.68618  4.42225  2.77519  2.73123  3.46354  2.40513  3.72494  3.29354  2.67741  2.69355  4.24690  2.90347  2.73739  3.18146  2.89801  2.37887  2.77519  2.98518  4.58477  3.61503
          0.00156  6.85961  7.58196  0.61958  0.77255  0.13809  2.04807
      5   5.62120  6.74973  7.84697  7.45950  6.30908  7.51222  8.71173  0.54286  7.51624  3.01128  5.93861  7.68581  7.63093  7.87037  7.78656  7.04359  5.88812  1.04380  8.77344  7.48766      5 I - - -
          2.68618  4.42225  2.77519  2.73123  3.46354  2.40513  3.72494  3.29354  2.67741  2.69355  4.24690  2.90347  2.73739  3.18146  2.89801  2.37887  2.77519  2.98518  4.58477  3.61503
          0.00141  6.96355  7.68589  0.61958  0.77255  0.48576  0.95510
      6   2.95809  8.59704  2.47250  0.25363  7.83106  5.63615  6.36749  7.48136  5.67051  6.87762  7.85217  5.07034  6.37074  3.71233  6.50015  3.25965  6.04069  6.95751  9.02892  7.31032      6 E - - -
          2.68618  4.42225  2.77519  2.73123  3.46354  2.40513  3.72494  3.29354  2.67741  2.69355  4.24690  2.90347  2.73739  3.18146  2.89801  2.37887  2.77519  2.98518  4.58477  3.61503
          0.00141  6.96355  7.68589  0.61958  0.77255  0.48576  0.95510
      7   1.41757  6.68707  2.71284  1.10972  6.03223  4.93371  5.12875  5.51976  2.67246  2.80460  5.72845  3.17784  5.33285  2.73517  4.36237  4.13165  2.85612  5.07790  7.11892  5.70541      7 e - - -
          2.68618  4.42225  2.77519  2.73123  3.46354  2.40513  3.72494  3.29354  2.67741  2.69355  4.24690  2.90347  2.73739  3.18146  2.89801  2.37887  2.77519  2.98518  4.58477  3.61503
          0.00141  6.96355  7.68589  0.61958  0.77255  0.48576  0.95510
      8   5.60402  6.73788  7.83067  7.45205  6.37847  7.47255  8.72542  0.38673  7.51061  4.66982  6.00517  7.66572  7.62237  7.89903  7.79413  7.01053  5.87531  1.22446  8.83522  7.50966      8 I - - -
          2.68618  4.42225  2.77519  2.73123  3.46354  2.40513  3.72494  3.29354  2.67741  2.69355  4.24690  2.90347  2.73739  3.18146  2.89801  2.37887  2.77519  2.98518  4.58477  3.61503
          0.00141  6.96355  7.68589  0.61958  0.77255  0.48576  0.95510
      9   6.99167  8.13843  8.16826  8.17922  7.96609  7.16881  8.75775  6.03861  8.29470  6.72291  8.05272  8.27097  7.81405  8.57920  8.15740  7.55317  7.41558  0.00983  9.09001  8.50235      9 V - - -
          2.68618  4.42225  2.77519  2.73123  3.46354  2.40513  3.72494  3.29354  2.67741  2.69355  4.24690  2.90347  2.73739  3.18146  2.89801  2.37887  2.77519  2.98518  4.58477  3.61503
          0.00141  6.96355  7.68589  0.61958  0.77255  0.48576  0.95510
     10   6.07559  7.92777  7.13494  3.29283  7.75530  6.44330  5.99765  6.84740  0.51656  6.06309  7.00311  5.93081  6.70021  5.12183  1.08839  6.02297  6.06322  6.58871  7.92349  6.98155     10 K - - -
          2.68618  4.42225  2.77519  2.73123  3.46354  2.40513  3.72494  3.29354  2.67741  2.69355  4.24690  2.90347  2.73739  3.18146  2.89801  2.37887  2.77519  2.98518  4.58477  3.61503
          0.00141  6.96355  7.68589  0.61958  0.77255  0.48576  0.95510
     11   5.74160  7.96448  5.12420  5.00434  7.74047  5.93903  6.19391  7.07927  2.90493  6.37112  7.30783  3.50733  6.51242  0.16411  4.71869  3.61914  5.97496  6.67438  8.30716  7.13278     11 Q - - -
          2.68618  4.42225  2.77519  2.73123  3.46354  2.40513  3.72494  3.29354  2.67741  2.69355  4.24690  2.90347  2.73739  3.18146  2.89801  2.37887  2.77519  2.98518  4.58477  3.61503
          0.00141  6.96355  7.68589  0.61958  0.77255  0.48576  0.95510
     12   5.60587  6.74402  7.83006  7.45499  6.37952  7.44903  8.71121  2.24302  7.51137  4.67408  6.01038  7.66023  7.61473  7.89560  7.78947  6.99135  5.87953  0.14261  8.82639  7.50343     12 V - - -
          2.68618  4.42225  2.77519  2.73123  3.46354  2.40513  3.72494  3.29354  2.67741  2.69355  4.24690  2.90347  2.73739  3.18146  2.89801  2.37887  2.77519  2.98518  4.58477  3.61503
          0.00141  6.96355  7.68589  0.61958  0.77255  0.48576  0.95510
     13   6.48990  7.53711  8.51625  7.94679  5.33958  8.15863  8.35536  3.61932  7.89288  0.08091  5.02763  8.40202  7.74247  7.36656  7.65070  7.71449  6.65251  3.46392  7.82141  7.05830     13 L - - -
          2.68661  4.42268  2.77563  2.72832  3.46397  2.40556  3.72538  3.29397  2.67784  2.69398  4.24733  2.89993  2.73783  3.18190  2.89844  2.37930  2.77563  2.98562  4.58520  3.61546
          0.07856  2.58904  7.68589  0.68842  0.69789  0.48576  0.95510
     14   1.84247  7.43447  3.07200  1.08589  6.75525  3.68334  5.70387  6.27523  4.59084  5.73287  6.51131  2.43027  5.84002  2.97562  5.14770  1.37948  5.08974  5.81767  7.86411  6.38357     16 e - - -
          2.68618  4.42225  2.77519  2.73123  3.46354  2.40513  3.72494  3.29354  2.67741  2.69355  4.24690  2.90347  2.73739  3.18146  2.89801  2.37887  2.77519  2.98518  4.58477  3.61503
          0.00141  6.96355  7.68589  0.61958  0.77255  0.48576  0.95510
     15   5.54736  8.37862  3.34443  2.31675  7.62089  1.23535  6.25650  7.23238  5.45653  6.64655  7.55826  2.33443  6.28902  2.41880  6.20123  1.00158  5.86721  6.73159  8.79193  7.13854     17 s - - -
          2.68618  4.42225  2.77519  2.73123  3.46354  2.40513  3.72494  3.29354  2.67741  2.69355  4.24690  2.90347  2.73739  3.18146  2.89801  2.37887  2.77519  2.98518  4.58477  3.61503
          0.00141  6.96355  7.68589  0.61958  0.77255  0.48576  0.95510
     16   6.25154  7.33015  8.33605  7.80959  5.44749  7.97669  8.35986  2.17023  7.77630  2.30826  0.32156  8.18876  7.70044  7.41268  7.63796  7.51016  6.44668  3.04223  7.91642  7.10017     18 M - - -
          2.68618  4.42225  2.77519  2.73123  3.46354  2.40513  3.72494  3.29354  2.67741  2.69355  4.24690  2.90347  2.73739  3.18146  2.89801  2.37887  2.77519  2.98518  4.58477  3.61503
          0.01454  6.96355  4.30597  0.61958  0.77255  0.48576  0.95510
     17   3.00006  6.63833  3.47053  2.76752  5.98307  2.54246  5.08942  5.46882  3.09047  1.67796  3.22037  3.80322  5.29579  2.07598  3.73822  2.13573  1.68381  5.02879  7.07120  5.66044     19 l - - -
          2.68618  4.42225  2.77519  2.73123  3.46354  2.40513  3.72494  3.29354  2.67741  2.69355  4.24690  2.90347  2.73739  3.18146  2.89801  2.37887  2.77519  2.98518  4.58477  3.61503
          0.06389  6.95043  2.79796  0.61958  0.77255  0.36378  1.18759
     18   4.80239  7.41208  2.34228  2.02646  6.73037  0.86925  5.67037  6.25220  2.99099  5.70887  6.49023  3.08089  5.80346  4.80054  5.12551  2.56248  1.98792  5.79401  7.84037  6.35594     20 g - - -
          2.68618  4.42225  2.77519  2.73123  3.46354  2.40513  3.72494  3.29354  2.67741  2.69355  4.24690  2.90347  2.73739  3.18146  2.89801  2.37887  2.77519  2.98518  4.58477  3.61503
          0.00150  6.90201  7.62436  0.61958  0.77255  0.32619  1.27895
     19   3.50028  6.64339  2.87687  2.65204  4.17146  1.44647  3.45431  5.47680  2.17941  4.94927  5.68369  2.09752  2.69598  3.12961  3.54890  2.20388  3.31161  4.04010  7.07525  5.66346     21 g - - -
          2.68618  4.42225  2.77519  2.73123  3.46354  2.40513  3.72494  3.29354  2.67741  2.69355  4.24690  2.90347  2.73739  3.18146  2.89801  2.37887  2.77519  2.98518  4.58477  3.61503
          0.00142  6.95217  7.67452  0.61958  0.77255  0.37618  1.15989
     20   1.40102  6.60981  4.40998  3.85400  5.93714  2.16897  5.11336  4.26759  1.94228  4.90772  3.84903  3.48480  2.63493  2.91404  4.34500  2.24839  2.18409  4.02867  7.05384  5.65410     22 a - - -
          2.68618  4.42225  2.77519  2.73123  3.46354  2.40513  3.72494  3.29354  2.67741  2.69355  4.24690  2.90347  2.73739  3.18146  2.89801  2.37887  2.77519  2.98518  4.58477  3.61503
          0.02926  6.96355  3.57962  0.61958  0.77255  0.48576  0.95510
     21   1.48523  6.03032  5.11951  4.55941  5.23128  2.33618  5.52063  3.89455  3.75503  4.30308  5.18683  4.96411  1.51681  4.82659  4.03535  2.54117  2.52840  1.77532  6.66060  5.42018     23 a - - -
          2.68618  4.42225  2.77519  2.73123  3.46354  2.40513  3.72494  3.29354  2.67741  2.69355  4.24690  2.90347  2.73739  3.18146  2.89801  2.37887  2.77519  2.98518  4.58477  3.61503
          0.06677  6.93574  2.75489  0.61958  0.77255  0.28513  1.39400
     22   1.08877  6.56691  3.63451  3.79569  5.89822  2.78619  4.11634  3.88118  3.46058  4.86634  5.61126  4.34156  2.26903  2.61489  3.69231  1.82687  3.45784  2.85623  7.00798  5.60551     24 a - - -
          2.68618  4.42225  2.77519  2.73123  3.46354  2.40513  3.72494  3.29354  2.67741  2.69355  4.24690  2.90347  2.73739  3.18146  2.89801  2.37887  2.77519  2.98518  4.58477  3.61503
          0.00150  6.90017  7.62251  0.61958  0.77255  0.18905  1.75878
     23   0.93065  3.81078  4.48226  2.51679  5.76895  3.07578  5.15551  5.21070  2.84882  3.49197  4.31378  4.45947  3.04940  3.41374  4.40174  2.01988  3.49624  2.85522  6.96474  5.59777     25 a - - -
          2.68618  4.42225  2.77519  2.73123  3.46354  2.40513  3.72494  3.29354  2.67741  2.69355  4.24690  2.90347  2.73739  3.18146  2.89801  2.37887  2.77519  2.98518  4.58477  3.61503
          0.00141  6.96355  7.68589  0.61958  0.77255  0.48576  0.95510
     24   0.86052  6.65552  5.10353  4.60266  6.58702  2.94423  5.83266  6.07895  1.88923  5.59437  6.33068  3.20112  2.32815  4.95778  5.07044  2.04368  2.87408  5.50364  7.72312  6.37316     26 a - - -
          2.68618  4.42225  2.77519  2.73123  3.46354  2.40513  3.72494  3.29354  2.67741  2.69355  4.24690  2.90347  2.73739  3.18146  2.89801  2.37887  2.77519  2.98518  4.58477  3.61503
          0.00141  6.96355  7.68589  0.61958  0.77255  0.48576  0.95510
     25   1.14725  6.59855  4.41905  2.83783  5.92177  2.43272  5.12108  5.39138  3.86608  4.89570  5.64764  3.41933  2.41965  3.28541  4.35460  1.90168  2.84839  2.58234  7.04779  3.82114     27 a - - -
          2.68618  4.42225  2.77519  2.73123  3.46354  2.40513  3.72494  3.29354  2.67741  2.69355  4.24690  2.90347  2.73739  3.18146  2.89801  2.37887  2.77519  2.98518  4.58477  3.61503
          0.04280  6.96355  3.19536  0.61958  0.77255  0.48576  0.95510
     26   1.68588  6.55785  4.38481  2.87756  5.87729  2.48388  5.08425  5.34557  3.04805  2.63140  3.70602  2.92705  1.77646  3.48825  4.31788  2.20575  2.73361  2.86496  7.00621  5.61127     28 a - - -
          2.68618  4.42225  2.77519  2.73123  3.46354  2.40513  3.72494  3.29354  2.67741  2.69355  4.24690  2.90347  2.73739  3.18146  2.89801  2.37887  2.77519  2.98518  4.58477  3.61503
          0.16478  6.92221  1.89092  0.61958  0.77255  1.08101  0.41438
     27   1.27838  3.95593  4.23207  2.31679  5.80779  3.13250  4.94099  5.28879  2.47720  4.77228  5.51258  3.20557  2.49555  4.03974  4.17014  1.97737  2.31339  3.33841  6.90702  5.50063     29 a - - -
          2.68618  4.42225  2.77519  2.73123  3.46354  2.40513  3.72494  3.29354  2.67741  2.69355  4.24690  2.90347  2.73739  3.18146  2.89801  2.37887  2.77519  2.98518  4.58477  3.61503
          0.07685  6.75916  2.61991  0.61958  0.77255  0.64750  0.74098
     28   1.35203  6.51565  4.25233  2.83681  5.86117  2.39333  4.96458  5.34745  2.34770  4.82112  4.59297  3.88541  2.52732  2.37831  3.26522  2.09412  3.03036  3.22906  6.94806  5.53685     30 a - - -
          2.68618  4.42225  2.77519  2.73123  3.46354  2.40513  3.72494  3.29354  2.67741  2.69355  4.24690  2.90347  2.73739  3.18146  2.89801  2.37887  2.77519  2.98518  4.58477  3.61503
          0.01532  6.79917  4.26229  0.61958  0.77255  0.30255  1.34296
     29   1.20713  6.60503  3.08431  3.79766  5.94709  2.60136  5.06411  3.10430  2.11038  4.90909  5.64660  2.84254  3.53269  4.16145  3.05237  2.36050  2.35966  3.58557  7.03966  5.63059     31 a - - -
          2.68618  4.42225  2.77519  2.73123  3.46354  2.40513  3.72494  3.29354  2.67741  2.69355  4.24690  2.90347  2.73739  3.18146  2.89801  2.37887  2.77519  2.98518  4.58477  3.61503
          0.02992  6.91760  3.55846  0.61958  0.77255  0.81156  0.58728
     30   1.42192  3.75737  4.44065  3.88367  5.70027  3.31072  5.10989  5.13896  2.29051  2.77954  5.48644  4.41618  1.63115  3.17262  3.24137  2.17058  3.19594  3.34881  6.90402  5.54072     32 a - - -
          2.68618  4.42225  2.77519  2.73123  3.46354  2.40513  3.72494  3.29354  2.67741  2.69355  4.24690  2.90347  2.73739  3.18146  2.89801  2.37887  2.77519  2.98518  4.58477  3.61503
          0.04446  6.90144  3.15866  0.61958  0.77255  0.95996  0.48274
     31   1.19878  4.37685  3.65058  2.06159  5.91664  3.18659  5.02476  5.40207  2.43636  4.87732  3.67271  3.95282  2.02974  4.12137  4.25249  2.47131  2.52647  4.96253  7.00553  5.59504     33 a - - -
          2.68618  4.42225  2.77519  2.73123  3.46354  2.40513  3.72494  3.29354  2.67741  2.69355  4.24690  2.90347  2.73739  3.18146  2.89801  2.37887  2.77519  2.98518  4.58477  3.61503
          0.02593  6.87122  3.70648  0.61958  0.77255  0.87753  0.53753
     32   1.86760  3.65301  5.24848  4.67579  2.57234  1.40562  5.47773  2.78457  2.72183  3.20046  2.72944  3.20818  3.78049  3.11357  4.91210  2.70804  3.37621  3.79118  6.39448  5.17868     34 g - - -
          2.68618  4.42225  2.77519  2.73123  3.46354  2.40513  3.72494  3.29354  2.67741  2.69355  4.24690  2.90347  2.73739  3.18146  2.89801  2.37887  2.77519  2.98518  4.58477  3.61503
          0.01246  6.87648  4.47872  0.61958  0.77255  1.46978  0.26133
     33   2.25529  6.34685  4.49930  3.05344  5.63462  1.97848  5.15288  2.92420  3.94237  4.64819  5.44887  2.33684  2.25766  4.29319  4.41092  2.39746  1.40420  3.44451  6.87457  5.52927     35 t - - -
          2.68618  4.42225  2.77519  2.73123  3.46354  2.40513  3.72494  3.29354  2.67741  2.69355  4.24690  2.90347  2.73739  3.18146  2.89801  2.37887  2.77519  2.98518  4.58477  3.61503
          0.07730  6.86557  2.61255  0.61958  0.77255  1.54179  0.24080
     34   1.62203  6.50714  4.24535  2.15072  5.85220  1.78588  4.95740  3.10705  2.51919  4.81242  5.54781  3.62459  2.89740  2.66136  2.58989  3.05294  3.26590  3.25933  6.93984  5.52890     36 a - - -
          2.68618  4.42225  2.77519  2.73123  3.46354  2.40513  3.72494  3.29354  2.67741  2.69355  4.24690  2.90347  2.73739  3.18146  2.89801  2.37887  2.77519  2.98518  4.58477  3.61503
          0.16146  6.78994  1.91071  0.61958  0.77255  1.92125  0.15832
     35   2.36668  6.13770  4.26867  3.71116  5.38886  2.57935  3.01094  1.50103  2.17857  4.40227  5.20527  4.23584  2.48138  3.38570  4.17467  2.17863  2.59974  3.19598  6.63210  5.28679     37 i - - -
          2.68618  4.42225  2.77519  2.73123  3.46354  2.40513  3.72494  3.29354  2.67741  2.69355  4.24690  2.90347  2.73739  3.18146  2.89801  2.37887  2.77519  2.98518  4.58477  3.61503
          0.00132  6.62980        *  0.61958  0.77255  0.00000        *
//
HMMER3/f [3.1b2 | February 2015]
NAME  HMM00107alcdh_1_grm5.GRM5like
LENG  40
ALPH  amino
RF    no
MM    no
CONS  yes
CS    no
MAP   yes
DATE  Fri Aug 21 17:02:12 2020
NSEQ  33
EFFN  7.963989
CKSUM 19704077
STATS LOCAL MSV       -7.5717  0.71949
STATS LOCAL VITERBI   -8.1267  0.71949
STATS LOCAL FORWARD   -3.1599  0.71949
HMM          A        C        D        E        F        G        H        I        K        L        M        N        P        Q        R        S        T        V        W        Y   
            m->m     m->i     m->d     i->m     i->i     d->m     d->d
  COMPO   2.00510  5.23091  3.21641  2.39272  4.81959  2.93422  4.65029  2.54530  2.66789  3.01238  2.91167  2.78388  2.91917  2.92264  3.74257  2.66347  2.97995  2.52615  6.17597  4.55560
          2.68618  4.42225  2.77519  2.73123  3.46354  2.40513  3.72494  3.29354  2.67741  2.69355  4.24690  2.90347  2.73739  3.18146  2.89801  2.37887  2.77519  2.98518  4.58477  3.61503
          0.24973  5.75738  1.52404  0.61958  0.77255  0.00000        *
      1   5.28240  6.59693  6.36321  6.29356  5.32569  5.55083  6.73041  4.80368  6.12396  3.90372  0.07855  6.38179  6.16195  6.42703  6.08478  5.65246  5.70568  4.94778  7.02452  5.98992      1 M - - -
          2.68618  4.42225  2.77519  2.73123  3.46354  2.40513  3.72494  3.29354  2.67741  2.69355  4.24690  2.90347  2.73739  3.18146  2.89801  2.37887  2.77519  2.98518  4.58477  3.61503
          0.00601  5.51366  6.23600  0.61958  0.77255  0.93410  0.49913
      2   2.49861  6.01198  1.67742  1.19657  5.33855  4.06664  4.38175  4.83710  3.20351  4.31156  3.09119  1.95715  4.54616  3.49860  3.72860  3.40275  3.71425  4.39567  6.44776  5.00383      2 e - - -
          2.68618  4.42225  2.77519  2.73123  3.46354  2.40513  3.72494  3.29354  2.67741  2.69355  4.24690  2.90347  2.73739  3.18146  2.89801  2.37887  2.77519  2.98518  4.58477  3.61503
          0.08397  5.57313  2.56728  0.61958  0.77255  0.21226  1.65418
      3   2.73701  4.92457  5.56114  4.96586  4.03507  4.81193  5.17881  1.80885  4.77076  2.96547  1.06303  4.97270  5.15423  4.90930  4.79403  4.13614  3.81777  1.68799  5.64972  2.78525      3 m - - -
          2.68618  4.42225  2.77519  2.73123  3.46354  2.40513  3.72494  3.29354  2.67741  2.69355  4.24690  2.90347  2.73739  3.18146  2.89801  2.37887  2.77519  2.98518  4.58477  3.61503
          0.00502  5.69306  6.41540  0.61958  0.77255  0.80395  0.59341
      4   4.28171  7.05038  2.18037  1.79666  6.31893  4.39423  5.02409  5.90681  4.16485  5.33559  6.21825  0.62142  5.07097  4.19967  4.86266  4.10834  2.65615  5.41829  7.47976  5.86645      4 N - - -
          2.68618  4.42225  2.77519  2.73123  3.46354  2.40513  3.72494  3.29354  2.67741  2.69355  4.24690  2.90347  2.73739  3.18146  2.89801  2.37887  2.77519  2.98518  4.58477  3.61503
          0.23618  5.69306  1.57508  0.61958  0.77255  0.32838  1.27329
      5   3.35120  5.86328  3.30867  1.74633  5.21024  4.01198  4.28972  4.70049  3.07490  4.17920  4.93474  1.40004  4.46555  2.91133  3.58068  2.25072  1.78993  4.26158  6.31434  4.88863      5 n - - -
          2.68618  4.42225  2.77519  2.73123  3.46354  2.40513  3.72494  3.29354  2.67741  2.69355  4.24690  2.90347  2.73739  3.18146  2.89801  2.37887  2.77519  2.98518  4.58477  3.61503
          0.00583  5.54349  6.26584  0.61958  0.77255  0.38555  1.13967
      6   2.04367  4.82016  4.74906  4.16646  3.93182  4.43025  4.73530  1.92348  4.05293  3.00906  2.13194  1.80622  4.80083  2.85629  4.24992  3.71519  3.56577  1.89037  5.44271  4.24829      6 n - - -
          2.68618  4.42225  2.77519  2.73123  3.46354  2.40513  3.72494  3.29354  2.67741  2.69355  4.24690  2.90347  2.73739  3.18146  2.89801  2.37887  2.77519  2.98518  4.58477  3.61503
          0.00496  5.70522  6.42757  0.61958  0.77255  0.75245  0.63717
      7   4.43880  7.30073  1.78259  2.33971  6.52442  4.44047  5.12560  6.14738  4.35414  5.55526  6.48851  0.53755  5.15135  2.84789  5.11774  4.23215  4.76440  5.64364  7.70155  6.02850      7 N - - -
          2.68618  4.42225  2.77519  2.73123  3.46354  2.40513  3.72494  3.29354  2.67741  2.69355  4.24690  2.90347  2.73739  3.18146  2.89801  2.37887  2.77519  2.98518  4.58477  3.61503
          0.00496  5.70522  6.42757  0.61958  0.77255  0.34914  1.22178
      8   4.50618  5.65047  6.71751  6.32912  5.21245  6.32583  7.47796  0.46034  6.36328  3.51785  4.86060  6.52650  6.49025  6.71225  6.61383  5.84709  4.77748  1.25421  7.60968  6.31771      8 I - - -
          2.68618  4.42225  2.77519  2.73123  3.46354  2.40513  3.72494  3.29354  2.67741  2.69355  4.24690  2.90347  2.73739  3.18146  2.89801  2.37887  2.77519  2.98518  4.58477  3.61503
          0.00470  5.75738  6.47973  0.61958  0.77255  0.48576  0.95510
      9   2.33448  6.59688  3.74957  0.23736  6.56018  4.61757  5.55701  6.11740  4.71475  5.65773  6.59025  4.34671  5.36602  4.78169  5.27572  4.35324  4.81135  5.53064  7.70008  6.31086      9 E - - -
          2.68618  4.42225  2.77519  2.73123  3.46354  2.40513  3.72494  3.29354  2.67741  2.69355  4.24690  2.90347  2.73739  3.18146  2.89801  2.37887  2.77519  2.98518  4.58477  3.61503
          0.00470  5.75738  6.47973  0.61958  0.77255  0.48576  0.95510
     10   1.57355  6.10657  2.41129  1.07497  5.44047  4.17817  4.47041  4.93991  2.29095  4.40624  5.16183  3.63625  4.64455  2.63334  3.78485  3.49270  3.79908  4.49343  6.53430  5.09454     10 e - - -
          2.68618  4.42225  2.77519  2.73123  3.46354  2.40513  3.72494  3.29354  2.67741  2.69355  4.24690  2.90347  2.73739  3.18146  2.89801  2.37887  2.77519  2.98518  4.58477  3.61503
          0.00470  5.75738  6.47973  0.61958  0.77255  0.48576  0.95510
     11   4.57662  5.71645  6.76395  6.33877  4.93766  6.37243  7.29075  0.38748  6.34673  2.15513  4.61005  6.55231  6.46907  6.54139  6.51382  5.87324  4.83419  1.90970  7.30890  6.15819     11 I - - -
          2.68618  4.42225  2.77519  2.73123  3.46354  2.40513  3.72494  3.29354  2.67741  2.69355  4.24690  2.90347  2.73739  3.18146  2.89801  2.37887  2.77519  2.98518  4.58477  3.61503
          0.00470  5.75738  6.47973  0.61958  0.77255  0.48576  0.95510
     12   4.92101  6.24321  6.61818  6.50309  5.82853  5.71224  7.20496  3.67038  6.50824  4.38441  5.72306  6.49105  6.32382  6.81116  6.54121  5.57900  5.31831  0.08149  7.59020  6.52805     12 V - - -
          2.68618  4.42225  2.77519  2.73123  3.46354  2.40513  3.72494  3.29354  2.67741  2.69355  4.24690  2.90347  2.73739  3.18146  2.89801  2.37887  2.77519  2.98518  4.58477  3.61503
          0.00470  5.75738  6.47973  0.61958  0.77255  0.48576  0.95510
     13   2.71575  6.58400  5.12500  4.19280  6.24362  5.03050  4.76882  5.47646  0.45458  4.77328  5.65733  4.51693  5.33624  2.34400  2.30589  4.45782  4.59176  5.15867  6.70190  5.64051     13 K - - -
          2.68618  4.42225  2.77519  2.73123  3.46354  2.40513  3.72494  3.29354  2.67741  2.69355  4.24690  2.90347  2.73739  3.18146  2.89801  2.37887  2.77519  2.98518  4.58477  3.61503
          0.00470  5.75738  6.47973  0.61958  0.77255  0.48576  0.95510
     14   3.64482  6.16667  3.50472  2.40892  5.52088  4.25272  4.51642  5.00428  2.47284  4.45926  5.22704  2.83356  4.71564  0.73332  3.69317  2.26762  3.88194  4.56689  6.57105  5.16103     14 q - - -
          2.68618  4.42225  2.77519  2.73123  3.46354  2.40513  3.72494  3.29354  2.67741  2.69355  4.24690  2.90347  2.73739  3.18146  2.89801  2.37887  2.77519  2.98518  4.58477  3.61503
          0.00470  5.75738  6.47973  0.61958  0.77255  0.48576  0.95510
     15   4.50173  5.64565  6.71486  6.32694  5.22808  6.32559  7.48582  1.32784  6.36278  3.53647  4.87404  6.52440  6.49112  6.71992  6.61792  5.84659  4.77315  0.42774  7.62605  6.32577     15 V - - -
          2.68618  4.42225  2.77519  2.73123  3.46354  2.40513  3.72494  3.29354  2.67741  2.69355  4.24690  2.90347  2.73739  3.18146  2.89801  2.37887  2.77519  2.98518  4.58477  3.61503
          0.00470  5.75738  6.47973  0.61958  0.77255  0.48576  0.95510
     16   5.23971  6.32502  7.24475  6.70195  4.25561  6.82840  7.09833  1.73721  6.61461  0.30568  3.95867  7.06625  6.56002  6.21745  6.43573  6.36201  5.42230  3.66155  6.69148  5.85614     16 L - - -
          2.68618  4.42225  2.77519  2.73123  3.46354  2.40513  3.72494  3.29354  2.67741  2.69355  4.24690  2.90347  2.73739  3.18146  2.89801  2.37887  2.77519  2.98518  4.58477  3.61503
          0.00470  5.75738  6.47973  0.61958  0.77255  0.48576  0.95510
     17   1.66631  5.77825  3.50947  1.92079  5.12445  2.89369  4.22496  4.61083  2.39279  4.08371  4.81894  2.83554  4.43166  2.09378  2.78450  2.13864  3.49697  4.16957  6.20995  4.79880     17 a - - -
          2.68618  4.42225  2.77519  2.73123  3.46354  2.40513  3.72494  3.29354  2.67741  2.69355  4.24690  2.90347  2.73739  3.18146  2.89801  2.37887  2.77519  2.98518  4.58477  3.61503
          0.00470  5.75738  6.47973  0.61958  0.77255  0.48576  0.95510
     18   3.93552  6.56866  2.45209  0.89170  5.87962  2.21302  4.78093  5.41102  3.71941  4.86449  5.66147  3.77380  4.89629  2.66101  4.29995  1.70591  4.20492  4.94902  6.99875  5.49413     18 e - - -
          2.68618  4.42225  2.77519  2.73123  3.46354  2.40513  3.72494  3.29354  2.67741  2.69355  4.24690  2.90347  2.73739  3.18146  2.89801  2.37887  2.77519  2.98518  4.58477  3.61503
          0.00470  5.75738  6.47973  0.61958  0.77255  0.48576  0.95510
     19   5.23951  6.33180  7.23831  6.66025  4.20819  6.80307  7.00951  2.59848  6.55621  1.58583  0.42501  7.01701  6.52151  6.14849  6.36635  6.29555  5.41135  3.77944  6.63059  5.81094     19 M - - -
          2.68618  4.42225  2.77519  2.73123  3.46354  2.40513  3.72494  3.29354  2.67741  2.69355  4.24690  2.90347  2.73739  3.18146  2.89801  2.37887  2.77519  2.98518  4.58477  3.61503
          0.00470  5.75738  6.47973  0.61958  0.77255  0.48576  0.95510
     20   2.19576  5.67328  3.56979  3.01465  4.98603  2.89546  4.25988  4.44345  2.33830  2.63710  4.73431  3.55340  4.45762  1.82709  3.49346  2.24432  1.72850  4.04892  6.13993  4.75688     20 t - - -
          2.68618  4.42225  2.77519  2.73123  3.46354  2.40513  3.72494  3.29354  2.67741  2.69355  4.24690  2.90347  2.73739  3.18146  2.89801  2.37887  2.77519  2.98518  4.58477  3.61503
          0.00470  5.75738  6.47973  0.61958  0.77255  0.48576  0.95510
     21   3.74617  6.29940  2.59603  2.68838  5.64668  0.78963  4.64967  5.15515  3.52068  4.62725  5.40496  3.72665  4.78430  2.80073  4.06458  2.04105  2.81643  4.70475  6.76591  5.30315     21 g - - -
          2.68666  4.42273  2.77567  2.73083  3.46402  2.40560  3.72542  3.29402  2.67709  2.69403  4.24737  2.90329  2.73787  3.18062  2.89848  2.37791  2.77431  2.98452  4.58525  3.61551
          0.45122  1.10627  3.43093  0.51372  0.91197  0.48576  0.95510
     22   2.28520  5.69758  3.59791  3.05672  5.11548  1.74125  4.31160  4.58721  2.26700  4.09076  4.84197  3.58805  4.48029  2.72818  3.53521  1.81700  1.79671  4.15373  6.23806  4.84830     24 g - - -
          2.68618  4.42225  2.77519  2.73123  3.46354  2.40513  3.72494  3.29354  2.67741  2.69355  4.24690  2.90347  2.73739  3.18146  2.89801  2.37887  2.77519  2.98518  4.58477  3.61503
          0.14687  5.72607  2.01492  0.61958  0.77255  0.39246  1.12514
     23   1.29054  3.16846  4.13985  3.58196  4.25607  4.17854  4.54164  2.53179  2.36754  3.32715  4.21064  3.97839  4.61161  3.84728  3.90212  2.04791  2.06968  3.36972  5.68464  4.44526     25 a - - -
          2.68618  4.42225  2.77519  2.73123  3.46354  2.40513  3.72494  3.29354  2.67741  2.69355  4.24690  2.90347  2.73739  3.18146  2.89801  2.37887  2.77519  2.98518  4.58477  3.61503
          0.00540  5.62077  6.34312  0.61958  0.77255  1.05554  0.42772
     24   2.11684  5.53217  3.52418  2.11012  4.81921  4.00975  4.22394  2.25511  2.99833  3.81986  4.60686  3.52028  1.66617  2.60433  3.47475  2.20743  3.45104  3.89425  6.02293  4.65915     26 p - - -
          2.68618  4.42225  2.77519  2.73123  3.46354  2.40513  3.72494  3.29354  2.67741  2.69355  4.24690  2.90347  2.73739  3.18146  2.89801  2.37887  2.77519  2.98518  4.58477  3.61503
          0.00540  5.62077  6.34312  0.61958  0.77255  1.05554  0.42772
     25   0.92387  5.37643  3.78704  3.24758  4.70019  4.09520  4.39834  4.10880  2.17854  3.73205  4.56025  3.73178  2.59261  3.57033  3.61720  3.34436  2.73643  3.78533  5.98745  2.88760     27 a - - -
          2.68618  4.42225  2.77519  2.73123  3.46354  2.40513  3.72494  3.29354  2.67741  2.69355  4.24690  2.90347  2.73739  3.18146  2.89801  2.37887  2.77519  2.98518  4.58477  3.61503
          0.00540  5.62077  6.34312  0.61958  0.77255  0.24545  1.52487
     26   1.52835  5.72801  2.81001  2.10198  5.06403  4.05506  4.25927  4.53468  3.00721  4.03843  4.79040  3.53999  3.09711  3.36457  3.49644  1.82443  2.22290  2.90893  6.18973  4.79287     28 a - - -
          2.68618  4.42225  2.77519  2.73123  3.46354  2.40513  3.72494  3.29354  2.67741  2.69355  4.24690  2.90347  2.73739  3.18146  2.89801  2.37887  2.77519  2.98518  4.58477  3.61503
          0.00470  5.75738  6.47973  0.61958  0.77255  0.48576  0.95510
     27   1.58689  5.77106  2.81307  2.52040  5.11167  4.04131  4.23222  4.59479  2.47213  4.07464  4.81367  3.51042  2.08248  2.88369  3.46302  1.79851  3.50190  3.07019  6.20670  4.79778     29 a - - -
          2.68618  4.42225  2.77519  2.73123  3.46354  2.40513  3.72494  3.29354  2.67741  2.69355  4.24690  2.90347  2.73739  3.18146  2.89801  2.37887  2.77519  2.98518  4.58477  3.61503
          0.00470  5.75738  6.47973  0.61958  0.77255  0.48576  0.95510
     28   1.20304  5.16584  4.00725  3.44504  4.33602  2.94729  4.47888  2.90070  2.55093  2.72739  4.27112  3.89716  2.26046  3.73839  3.81519  2.39902  3.54226  2.99783  5.73808  4.47771     30 a - - -
          2.68618  4.42225  2.77519  2.73123  3.46354  2.40513  3.72494  3.29354  2.67741  2.69355  4.24690  2.90347  2.73739  3.18146  2.89801  2.37887  2.77519  2.98518  4.58477  3.61503
          0.00470  5.75738  6.47973  0.61958  0.77255  0.48576  0.95510
     29   1.65617  5.64887  3.62449  3.07336  5.00929  4.07476  4.31343  4.46408  2.01912  3.99860  4.76666  2.83710  1.67648  3.42961  3.55048  2.24796  2.99207  2.96377  6.17424  4.79820     31 a - - -
          2.68618  4.42225  2.77519  2.73123  3.46354  2.40513  3.72494  3.29354  2.67741  2.69355  4.24690  2.90347  2.73739  3.18146  2.89801  2.37887  2.77519  2.98518  4.58477  3.61503
          0.20500  5.75738  1.70267  0.61958  0.77255  0.48576  0.95510
     30   1.04330  5.35775  3.71068  3.17058  4.75704  4.00616  4.35661  4.17674  2.76828  3.78240  4.59133  2.46298  4.46078  3.51196  3.61842  2.23442  2.35125  2.83617  6.02070  4.69515     32 a - - -
          2.68618  4.42225  2.77519  2.73123  3.46354  2.40513  3.72494  3.29354  2.67741  2.69355  4.24690  2.90347  2.73739  3.18146  2.89801  2.37887  2.77519  2.98518  4.58477  3.61503
          0.06874  5.55812  2.77140  0.61958  0.77255  0.80395  0.59341
     31   2.07526  5.35533  3.56797  3.01022  4.59218  2.42545  4.20063  2.97543  3.00326  3.61368  4.42762  2.69996  3.20357  1.85254  3.46620  2.38100  3.39391  2.80902  5.86048  2.91674     33 q - - -
          2.68618  4.42225  2.77519  2.73123  3.46354  2.40513  3.72494  3.29354  2.67741  2.69355  4.24690  2.90347  2.73739  3.18146  2.89801  2.37887  2.77519  2.98518  4.58477  3.61503
          0.00572  5.56207  6.28441  0.61958  0.77255  1.21184  0.35332
     32   1.57804  3.30541  3.72948  3.18392  4.93225  2.87064  4.38925  4.37427  2.12362  3.94660  4.73070  3.66939  1.93019  3.52655  3.63979  2.12628  2.52527  3.96429  6.14862  4.80626     34 a - - -
          2.68618  4.42225  2.77519  2.73123  3.46354  2.40513  3.72494  3.29354  2.67741  2.69355  4.24690  2.90347  2.73739  3.18146  2.89801  2.37887  2.77519  2.98518  4.58477  3.61503
          0.13904  5.56207  2.07173  0.61958  0.77255  0.40176  1.10607
     33   1.23108  5.24596  3.71919  3.15726  4.45088  4.07032  4.28587  2.65134  2.15352  3.48991  4.33335  3.65150  3.27049  3.47584  2.36850  3.28626  2.72167  2.86211  5.78015  4.48247     35 a - - -
          2.68618  4.42225  2.77519  2.73123  3.46354  2.40513  3.72494  3.29354  2.67741  2.69355  4.24690  2.90347  2.73739  3.18146  2.89801  2.37887  2.77519  2.98518  4.58477  3.61503
          0.00555  5.59272  6.31506  0.61958  0.77255  1.13443  0.38803
     34   1.37153  5.65584  2.68914  2.97616  5.06430  3.98615  4.25808  4.53811  3.02049  4.04358  4.79775  3.51243  1.77199  2.50104  3.51061  2.46254  2.57851  4.10582  6.19435  4.79822     36 a - - -
          2.68618  4.42225  2.77519  2.73123  3.46354  2.40513  3.72494  3.29354  2.67741  2.69355  4.24690  2.90347  2.73739  3.18146  2.89801  2.37887  2.77519  2.98518  4.58477  3.61503
          0.00555  5.59272  6.31506  0.61958  0.77255  1.13443  0.38803
     35   2.06598  5.53052  3.56657  3.01703  4.93539  2.32461  4.25327  4.39020  2.30912  3.48490  4.69664  3.53897  2.09106  3.37170  3.49213  1.63054  2.54408  3.98345  6.10493  4.73319     37 s - - -
          2.68618  4.42225  2.77519  2.73123  3.46354  2.40513  3.72494  3.29354  2.67741  2.69355  4.24690  2.90347  2.73739  3.18146  2.89801  2.37887  2.77519  2.98518  4.58477  3.61503
          0.04577  5.59272  3.19378  0.61958  0.77255  1.13443  0.38803
     36   1.52156  5.34247  4.54212  4.25557  5.66357  0.74554  5.38215  5.12391  4.33469  4.75879  5.54310  4.42255  4.82644  2.70686  4.66962  3.52261  2.33723  4.46774  6.94933  5.73761     38 g - - -
          2.68618  4.42225  2.77519  2.73123  3.46354  2.40513  3.72494  3.29354  2.67741  2.69355  4.24690  2.90347  2.73739  3.18146  2.89801  2.37887  2.77519  2.98518  4.58477  3.61503
          0.03990  5.55272  3.34552  0.61958  0.77255  1.23386  0.34413
     37   0.57445  5.44321  2.17278  3.82101  5.64893  4.04351  5.13959  5.12510  4.10237  4.72476  5.50408  4.16029  4.76479  4.33741  4.53407  2.24743  2.73234  4.49060  6.90042  5.61023     39 A - - -
          2.68618  4.42225  2.77519  2.73123  3.46354  2.40513  3.72494  3.29354  2.67741  2.69355  4.24690  2.90347  2.73739  3.18146  2.89801  2.37887  2.77519  2.98518  4.58477  3.61503
          0.00598  5.51879  6.24114  0.61958  0.77255  1.30839  0.31506
     38   1.75078  4.95160  4.58810  4.04537  4.20581  4.33893  4.80003  0.96885  2.49058  3.21697  4.16688  4.31936  4.79220  4.21484  4.11899  3.66307  2.33735  3.03244  5.70808  4.50310     40 i - - -
          2.68618  4.42225  2.77519  2.73123  3.46354  2.40513  3.72494  3.29354  2.67741  2.69355  4.24690  2.90347  2.73739  3.18146  2.89801  2.37887  2.77519  2.98518  4.58477  3.61503
          0.00598  5.51879  6.24114  0.61958  0.77255  1.30839  0.31506
     39   2.13138  5.30240  5.25337  5.25771  6.15080  2.54787  6.12994  5.67239  5.44218  5.35387  6.09841  4.87399  0.36308  5.53238  5.51226  3.59103  3.97048  4.72987  7.45850  6.43629     41 P - - -
          2.68618  4.42225  2.77519  2.73123  3.46354  2.40513  3.72494  3.29354  2.67741  2.69355  4.24690  2.90347  2.73739  3.18146  2.89801  2.37887  2.77519  2.98518  4.58477  3.61503
          0.28643  5.51879  1.40631  0.61958  0.77255  1.30839  0.31506
     40   1.46512  5.75816  2.34804  2.07620  5.09444  3.85265  4.14353  4.58705  1.40082  4.06017  4.82075  3.31543  4.31889  3.25766  3.43926  3.16886  3.47171  4.14774  6.19198  4.76042     42 k - - -
          2.68482  4.42276  2.77570  2.73174  3.46405  2.40483  3.72545  3.29284  2.67712  2.69406  4.24741  2.90398  2.73790  3.18197  2.89852  2.37908  2.77275  2.98569  4.58528  3.61554
          1.15684  0.37758        *  0.37246  1.16809  0.00000        *
//
HMMER3/f [3.1b2 | February 2015]
NAME  HMM02441_01.PVM
LENG  36
ALPH  amino
RF    no
MM    no
CONS  yes
CS    no
MAP   yes
DATE  Fri Aug 21 21:48:47 2020
NSEQ  59
EFFN  59.000000
CKSUM 973290115
STATS LOCAL MSV       -7.3313  0.72431
STATS LOCAL VITERBI   -7.7103  0.72431
STATS LOCAL FORWARD   -4.1052  0.72431
HMM          A        C        D        E        F        G        H        I        K        L        M        N        P        Q        R        S        T        V        W        Y   
            m->m     m->i     m->d     i->m     i->i     d->m     d->d
  COMPO   2.09040  6.71158  3.18561  2.57406  4.89572  3.57746  4.19508  2.50718  3.41078  2.61060  3.73204  3.20090  2.99546  2.64045  2.50779  2.49468  2.79029  2.27829  5.65404  6.36523
          2.68618  4.42225  2.77519  2.73123  3.46354  2.40513  3.72494  3.29354  2.67741  2.69355  4.24690  2.90347  2.73739  3.18146  2.89801  2.37887  2.77519  2.98518  4.58477  3.61503
          0.52364  7.67431  0.89851  0.61958  0.77255  0.00000        *
      1   1.54941  6.76802  4.56995  2.89838  6.09437  5.08394  3.67861  2.84586  2.92562  5.06529  2.20581  3.02746  3.10532  2.52637  4.50489  2.53300  1.91614  3.11146  7.21207  5.81268      1 a - - -
          2.68618  4.42225  2.77519  2.73123  3.46354  2.40513  3.72494  3.29354  2.67741  2.69355  4.24690  2.90347  2.73739  3.18146  2.89801  2.37887  2.77519  2.98518  4.58477  3.61503
          0.00116  7.15184  7.87418  0.61958  0.77255  1.01644  0.44923
      2   2.18079  6.99172  4.73542  2.54874  6.33511  5.25949  5.44670  3.51378  2.80121  3.46943  1.94389  3.14871  3.45113  1.62903  2.80114  2.67396  2.16288  5.38145  7.42541  6.01549      2 q - - -
          2.68618  4.42225  2.77519  2.73123  3.46354  2.40513  3.72494  3.29354  2.67741  2.69355  4.24690  2.90347  2.73739  3.18146  2.89801  2.37887  2.77519  2.98518  4.58477  3.61503
          0.03804  7.36523  3.30526  0.61958  0.77255  2.96000  0.05321
      3   2.32734  6.94768  3.22340  4.15376  6.28566  5.23050  5.41849  5.76661  3.08115  2.45800  5.99036  2.46248  2.29963  1.59829  4.64766  1.87371  2.54071  2.74416  7.38480  5.97820      3 q - - -
          2.68618  4.42225  2.77519  2.73123  3.46354  2.40513  3.72494  3.29354  2.67741  2.69355  4.24690  2.90347  2.73739  3.18146  2.89801  2.37887  2.77519  2.98518  4.58477  3.61503
          0.00098  7.32817  8.05052  0.61958  0.77255  1.45076  0.26708
      4   2.11837  7.02064  2.70863  4.22307  6.35965  2.71468  5.48818  3.60765  2.61436  2.89644  2.64594  2.39410  2.05914  2.63409  4.71703  2.46461  2.23479  5.40802  7.45698  6.04971      4 p - - -
          2.68618  4.42225  2.77519  2.73123  3.46354  2.40513  3.72494  3.29354  2.67741  2.69355  4.24690  2.90347  2.73739  3.18146  2.89801  2.37887  2.77519  2.98518  4.58477  3.61503
          0.06881  7.40863  2.71972  0.61958  0.77255  0.28789  1.38567
      5   1.58605  6.23309  6.72184  6.11234  2.94210  3.50896  3.46592  2.90552  5.91608  3.18566  1.56383  1.98964  6.36895  3.72668  5.95485  2.36838  3.38346  2.64950  6.85350  5.67548      5 m - - -
          2.68618  4.42225  2.77519  2.73123  3.46354  2.40513  3.72494  3.29354  2.67741  2.69355  4.24690  2.90347  2.73739  3.18146  2.89801  2.37887  2.77519  2.98518  4.58477  3.61503
          0.02889  7.56297  3.57719  0.61958  0.77255  1.36341  0.29543
      6   2.18467  7.16750  2.76386  3.31067  6.51364  2.74050  3.48191  3.63921  2.43403  5.47324  3.89004  2.23201  3.82245  4.71068  4.84195  1.39594  1.88570  5.55871  7.59955  6.18794      6 s - - -
          2.68618  4.42225  2.77519  2.73123  3.46354  2.40513  3.72494  3.29354  2.67741  2.69355  4.24690  2.90347  2.73739  3.18146  2.89801  2.37887  2.77519  2.98518  4.58477  3.61503
          0.11628  7.55554  2.21413  0.61958  0.77255  0.96549  0.47932
      7   3.22782  6.15471  6.71088  6.09749  2.63808  5.94180  3.53258  2.13789  5.88858  1.58192  2.18695  2.69852  1.93523  6.02519  3.20884  2.25288  5.00775  4.40181  3.48531  5.59940      7 l - - -
          2.68618  4.42225  2.77519  2.73123  3.46354  2.40513  3.72494  3.29354  2.67741  2.69355  4.24690  2.90347  2.73739  3.18146  2.89801  2.37887  2.77519  2.98518  4.58477  3.61503
          0.00083  7.48573  8.20808  0.61958  0.77255  1.50770  0.25028
      8   3.20205  7.17311  1.23376  2.40969  6.51942  5.42025  5.61668  6.00696  4.35637  5.47985  6.21606  2.09348  3.95734  4.71402  3.40706  1.76703  1.86214  3.40143  7.60664  6.19312      8 d - - -
          2.68618  4.42225  2.77519  2.73123  3.46354  2.40513  3.72494  3.29354  2.67741  2.69355  4.24690  2.90347  2.73739  3.18146  2.89801  2.37887  2.77519  2.98518  4.58477  3.61503
          0.13034  7.51948  2.10653  0.61958  0.77255  2.41231  0.09388
      9   2.32646  7.05277  3.39976  2.08527  6.39864  5.29990  5.49419  5.88643  4.23273  5.35854  6.09415  2.53872  1.41597  3.36688  3.28991  1.36209  2.95480  5.44403  7.48469  6.07108      9 s - - -
          2.68618  4.42225  2.77519  2.73123  3.46354  2.40513  3.72494  3.29354  2.67741  2.69355  4.24690  2.90347  2.73739  3.18146  2.89801  2.37887  2.77519  2.98518  4.58477  3.61503
          0.00092  7.39006  8.11241  0.61958  0.77255  2.89433  0.05693
     10   1.81277  7.04593  2.06321  1.61013  6.38269  5.31293  5.51044  2.64426  4.25354  5.34758  6.08977  2.54465  5.71303  2.41554  3.15639  4.51359  4.78215  1.77102  7.48282  6.07410     10 e - - -
          2.68618  4.42225  2.77519  2.73123  3.46354  2.40513  3.72494  3.29354  2.67741  2.69355  4.24690  2.90347  2.73739  3.18146  2.89801  2.37887  2.77519  2.98518  4.58477  3.61503
          0.00092  7.39006  8.11241  0.61958  0.77255  0.24794  1.51598
     11   2.23253  7.16693  1.49457  4.47412  3.83315  5.53216  5.72094  5.93874  3.35604  1.42310  6.21737  2.33725  5.92507  1.88515  3.57721  4.72709  4.97776  5.53949  3.07433  6.23205     11 l - - -
          2.68618  4.42225  2.77519  2.73123  3.46354  2.40513  3.72494  3.29354  2.67741  2.69355  4.24690  2.90347  2.73739  3.18146  2.89801  2.37887  2.77519  2.98518  4.58477  3.61503
          0.00073  7.62271  8.34506  0.61958  0.77255  0.13454  2.07242
     12   6.36575  7.48978  8.58040  8.18260  3.54975  8.24698  9.33196  0.22396  8.23226  3.63931  6.48395  8.42060  8.32583  8.48924  8.45566  7.77938  6.62745  1.98244  9.28930  8.08248     12 I - - -
          2.68618  4.42225  2.77519  2.73123  3.46354  2.40513  3.72494  3.29354  2.67741  2.69355  4.24690  2.90347  2.73739  3.18146  2.89801  2.37887  2.77519  2.98518  4.58477  3.61503
          0.00069  7.67431  8.39666  0.61958  0.77255  0.48576  0.95510
     13   1.24893  8.41717  1.86886  0.91841  7.75436  6.16146  6.57669  7.26243  2.78123  6.68870  7.50702  5.60663  6.73043  3.60286  2.96754  5.69472  6.06905  6.81275  8.79052  7.33125     13 e - - -
          2.68618  4.42225  2.77519  2.73123  3.46354  2.40513  3.72494  3.29354  2.67741  2.69355  4.24690  2.90347  2.73739  3.18146  2.89801  2.37887  2.77519  2.98518  4.58477  3.61503
          0.00069  7.67431  8.39666  0.61958  0.77255  0.48576  0.95510
     14   1.82220  7.28161  5.02081  2.12588  6.62817  5.54440  3.87636  6.11353  3.32620  3.51061  6.32226  5.01178  5.93754  1.71997  1.35167  2.65821  2.81045  5.67313  3.40393  6.30298     14 r - - -
          2.68618  4.42225  2.77519  2.73123  3.46354  2.40513  3.72494  3.29354  2.67741  2.69355  4.24690  2.90347  2.73739  3.18146  2.89801  2.37887  2.77519  2.98518  4.58477  3.61503
          0.00069  7.67431  8.39666  0.61958  0.77255  0.48576  0.95510
     15   6.34593  7.47133  8.56614  8.17263  6.89100  8.23268  9.37976  0.19736  8.22623  2.77950  6.52846  8.40899  8.32482  8.51731  8.46739  7.76659  6.60975  2.22449  9.36319  8.14301     15 I - - -
          2.68618  4.42225  2.77519  2.73123  3.46354  2.40513  3.72494  3.29354  2.67741  2.69355  4.24690  2.90347  2.73739  3.18146  2.89801  2.37887  2.77519  2.98518  4.58477  3.61503
          0.00069  7.67431  8.39666  0.61958  0.77255  0.48576  0.95510
     16   6.02908  7.67852  8.37423  8.31205  7.87907  6.83547  8.91779  5.58732  8.25598  6.43525  7.66262  7.75151  7.62678  8.40765  8.22900  6.41899  2.52571  0.09904  9.65011  8.63053     16 V - - -
          2.68618  4.42225  2.77519  2.73123  3.46354  2.40513  3.72494  3.29354  2.67741  2.69355  4.24690  2.90347  2.73739  3.18146  2.89801  2.37887  2.77519  2.98518  4.58477  3.61503
          0.00069  7.67431  8.39666  0.61958  0.77255  0.48576  0.95510
     17   1.81433  7.65326  3.52738  1.87831  7.00048  5.78321  3.98872  6.49010  4.77805  5.95181  6.70496  5.24406  6.22704  2.03569  0.88900  5.06680  2.83195  6.04741  8.07096  6.65179     17 r - - -
          2.68618  4.42225  2.77519  2.73123  3.46354  2.40513  3.72494  3.29354  2.67741  2.69355  4.24690  2.90347  2.73739  3.18146  2.89801  2.37887  2.77519  2.98518  4.58477  3.61503
          0.00069  7.67431  8.39666  0.61958  0.77255  0.48576  0.95510
     18   5.41898  7.84923  5.53216  0.65346  7.26858  6.07444  6.17830  6.69854  3.43254  3.12055  6.90117  2.62053  6.47739  1.40398  3.66873  3.35229  5.62500  6.28593  8.17676  6.86255     18 E - - -
          2.68618  4.42225  2.77519  2.73123  3.46354  2.40513  3.72494  3.29354  2.67741  2.69355  4.24690  2.90347  2.73739  3.18146  2.89801  2.37887  2.77519  2.98518  4.58477  3.61503
          0.00069  7.67431  8.39666  0.61958  0.77255  0.48576  0.95510
     19   8.26653  9.20010  8.99479  9.05244  9.17459  8.00560  9.58686  7.64999  9.20849  8.15553  9.48637  9.24950  8.65062  9.50218  8.99816  8.76870  8.69281  0.00296  9.89607  9.58567     19 V - - -
          2.68618  4.42225  2.77519  2.73123  3.46354  2.40513  3.72494  3.29354  2.67741  2.69355  4.24690  2.90347  2.73739  3.18146  2.89801  2.37887  2.77519  2.98518  4.58477  3.61503
          0.00069  7.67431  8.39666  0.61958  0.77255  0.48576  0.95510
     20   6.61123  7.72435  8.76513  8.30134  6.38414  8.39782  9.08983  1.75525  8.29989  0.63612  2.74591  8.58748  8.32513  8.21642  8.32814  7.91546  3.84787  1.57997  8.82798  7.87968     20 L - - -
          2.68618  4.42225  2.77519  2.73123  3.46354  2.40513  3.72494  3.29354  2.67741  2.69355  4.24690  2.90347  2.73739  3.18146  2.89801  2.37887  2.77519  2.98518  4.58477  3.61503
          0.00069  7.67431  8.39666  0.61958  0.77255  0.48576  0.95510
     21   1.29139  8.55153  7.81854  6.41556  8.39876  7.08404  6.67703  7.50596  2.04875  6.73219  7.66461  6.59863  7.35600  2.65965  0.75016  3.15671  6.69491  7.23051  8.60041  7.64920     21 r - - -
          2.68618  4.42225  2.77519  2.73123  3.46354  2.40513  3.72494  3.29354  2.67741  2.69355  4.24690  2.90347  2.73739  3.18146  2.89801  2.37887  2.77519  2.98518  4.58477  3.61503
          0.00069  7.67431  8.39666  0.61958  0.77255  0.48576  0.95510
     22   2.45352  7.93202  5.54282  2.89039  7.38561  3.68222  3.53114  6.81480  4.78074  6.22888  7.02212  5.60994  6.55902  1.74517  0.56269  3.46398  5.73076  6.39705  8.28587  6.97406     22 R - - -
          2.68618  4.42225  2.77519  2.73123  3.46354  2.40513  3.72494  3.29354  2.67741  2.69355  4.24690  2.90347  2.73739  3.18146  2.89801  2.37887  2.77519  2.98518  4.58477  3.61503
          0.00069  7.67431  8.39666  0.61958  0.77255  0.48576  0.95510
     23   7.13604  8.18389  9.17792  8.61650  6.05215  8.84362  9.07066  1.89454  8.57346  0.38589  2.21986  9.07019  8.43387  8.07292  8.35116  8.39867  7.30362  2.90800  8.53828  7.77562     23 L - - -
          2.68618  4.42225  2.77519  2.73123  3.46354  2.40513  3.72494  3.29354  2.67741  2.69355  4.24690  2.90347  2.73739  3.18146  2.89801  2.37887  2.77519  2.98518  4.58477  3.61503
          0.00069  7.67431  8.39666  0.61958  0.77255  0.48576  0.95510
     24   2.67461  7.27566  2.76556  2.94549  6.62211  3.31551  2.62965  6.10905  3.46097  2.25336  6.31596  2.81664  3.56863  2.03143  1.74222  2.45286  3.50424  2.95763  7.70752  6.29574     24 r - - -
          2.68618  4.42225  2.77519  2.73123  3.46354  2.40513  3.72494  3.29354  2.67741  2.69355  4.24690  2.90347  2.73739  3.18146  2.89801  2.37887  2.77519  2.98518  4.58477  3.61503
          0.00069  7.67431  8.39666  0.61958  0.77255  0.48576  0.95510
     25   1.34232  7.27669  2.68962  3.44381  6.62299  5.53616  5.72328  3.97461  3.32611  5.58247  6.31708  5.00317  1.93610  1.87034  3.46673  1.86797  2.61814  5.66800  7.70861  6.29692     25 a - - -
          2.68618  4.42225  2.77519  2.73123  3.46354  2.40513  3.72494  3.29354  2.67741  2.69355  4.24690  2.90347  2.73739  3.18146  2.89801  2.37887  2.77519  2.98518  4.58477  3.61503
          0.02190  7.67431  3.85369  0.61958  0.77255  0.48576  0.95510
     26   2.20323  7.25511  2.71599  2.16670  6.60096  2.06366  5.70309  3.06506  3.53575  3.29149  3.71403  3.52394  4.19138  2.08879  2.04805  2.62261  3.39518  3.40564  7.68732  6.27590     26 r - - -
          2.68618  4.42225  2.77519  2.73123  3.46354  2.40513  3.72494  3.29354  2.67741  2.69355  4.24690  2.90347  2.73739  3.18146  2.89801  2.37887  2.77519  2.98518  4.58477  3.61503
          0.07195  7.65311  2.67437  0.61958  0.77255  1.10514  0.40222
     27   1.96729  6.68080  5.36767  3.38718  5.85428  1.56823  5.88367  2.81365  4.78387  3.90611  3.45742  3.50970  2.79408  5.11384  2.73434  2.50938  1.56807  3.46430  7.23240  5.95722     27 t - - -
          2.68618  4.42225  2.77519  2.73123  3.46354  2.40513  3.72494  3.29354  2.67741  2.69355  4.24690  2.90347  2.73739  3.18146  2.89801  2.37887  2.77519  2.98518  4.58477  3.61503
          0.00076  7.58192  8.30427  0.61958  0.77255  2.01377  0.14327
     28   1.95549  7.16853  2.69711  1.70776  6.50414  2.44539  5.64592  2.88765  2.91026  2.96768  6.21168  3.11268  3.47540  4.74535  3.41241  4.64723  2.92280  1.76746  7.60692  6.20173     28 e - - -
          2.68618  4.42225  2.77519  2.73123  3.46354  2.40513  3.72494  3.29354  2.67741  2.69355  4.24690  2.90347  2.73739  3.18146  2.89801  2.37887  2.77519  2.98518  4.58477  3.61503
          0.00076  7.58192  8.30427  0.61958  0.77255  0.62047  0.77153
     29   1.80256  6.43212  3.63668  5.47903  3.47284  2.76104  2.68896  2.42941  5.39841  2.66772  5.54302  5.78779  3.34646  3.09700  5.66465  2.06257  1.48033  3.52632  7.03336  5.82661     29 t - - -
          2.68618  4.42225  2.77519  2.73123  3.46354  2.40513  3.72494  3.29354  2.67741  2.69355  4.24690  2.90347  2.73739  3.18146  2.89801  2.37887  2.77519  2.98518  4.58477  3.61503
          0.00072  7.63068  8.35303  0.61958  0.77255  1.49591  0.25366
     30   1.72744  7.16101  5.01238  2.48186  6.47389  5.51743  5.70817  3.41297  2.27181  2.60537  6.21028  3.16014  2.09504  2.90740  4.94355  2.08581  3.39319  2.09644  7.61347  6.22282     30 a - - -
          2.68618  4.42225  2.77519  2.73123  3.46354  2.40513  3.72494  3.29354  2.67741  2.69355  4.24690  2.90347  2.73739  3.18146  2.89801  2.37887  2.77519  2.98518  4.58477  3.61503
          0.02251  7.63068  3.82691  0.61958  0.77255  0.60238  0.79298
     31   1.61178  7.23641  3.37924  2.59223  6.58256  2.51162  2.74663  3.70821  4.41784  5.54215  6.27679  2.98386  2.31549  2.37173  3.73826  2.28471  2.74034  2.70889  7.66845  6.25685     31 a - - -
          2.68618  4.42225  2.77519  2.73123  3.46354  2.40513  3.72494  3.29354  2.67741  2.69355  4.24690  2.90347  2.73739  3.18146  2.89801  2.37887  2.77519  2.98518  4.58477  3.61503
          0.04711  7.63183  3.08923  0.61958  0.77255  1.47940  0.25848
     32   1.28243  7.17354  4.94044  3.58906  6.50999  3.49253  3.44721  3.66229  2.55832  3.13238  6.21647  4.93137  3.00468  3.48339  3.12159  1.40513  2.61148  3.82598  7.61142  6.20573     32 a - - -
          2.68618  4.42225  2.77519  2.73123  3.46354  2.40513  3.72494  3.29354  2.67741  2.69355  4.24690  2.90347  2.73739  3.18146  2.89801  2.37887  2.77519  2.98518  4.58477  3.61503
          0.00075  7.58547  8.30781  0.61958  0.77255  0.32513  1.28169
     33   1.64516  7.25337  4.99171  2.86163  6.59838  5.51668  3.50816  2.85877  3.31552  5.55862  6.29404  3.40660  2.11221  2.55723  3.57801  2.13885  1.64418  3.35886  7.68608  6.27517     33 t - - -
          2.68618  4.42225  2.77519  2.73123  3.46354  2.40513  3.72494  3.29354  2.67741  2.69355  4.24690  2.90347  2.73739  3.18146  2.89801  2.37887  2.77519  2.98518  4.58477  3.61503
          0.07993  7.65311  2.57255  0.61958  0.77255  1.10514  0.40222
     34   1.72611  7.18272  3.63320  2.73734  3.64209  2.88074  5.63157  3.57746  3.29922  3.84932  6.22326  2.71035  2.33304  2.15544  2.91915  1.92066  3.56963  3.08904  7.61512  6.20388     34 a - - -
          2.68618  4.42225  2.77519  2.73123  3.46354  2.40513  3.72494  3.29354  2.67741  2.69355  4.24690  2.90347  2.73739  3.18146  2.89801  2.37887  2.77519  2.98518  4.58477  3.61503
          0.00076  7.57395  8.29630  0.61958  0.77255  2.07600  0.13402
     35   1.95248  4.07354  2.90241  2.81383  6.51135  3.47474  5.63538  4.16471  2.52943  3.56105  6.21314  2.50516  2.23865  4.73330  4.86397  1.44746  2.43758  3.36191  7.60682  6.19885     35 s - - -
          2.68618  4.42225  2.77519  2.73123  3.46354  2.40513  3.72494  3.29354  2.67741  2.69355  4.24690  2.90347  2.73739  3.18146  2.89801  2.37887  2.77519  2.98518  4.58477  3.61503
          0.18291  7.57395  1.79191  0.61958  0.77255  2.07600  0.13402
     36   1.92927  7.01390  4.75984  3.19113  6.35660  3.40134  3.37483  5.84090  4.20643  3.49275  6.05519  3.31925  1.38357  3.18221  2.03720  2.37234  2.44623  3.15356  7.44801  6.03850     36 p - - -
          2.68618  4.42225  2.77519  2.73123  3.46354  2.40513  3.72494  3.29354  2.67741  2.69355  4.24690  2.90347  2.73739  3.18146  2.89801  2.37887  2.77519  2.98518  4.58477  3.61503
          0.00062  7.39166        *  0.61958  0.77255  0.00000        *
//
HMMER3/f [3.1b2 | February 2015]
NAME  HMM02441_03.GRM1B
LENG  30
ALPH  amino
RF    no
MM    no
CONS  yes
CS    no
MAP   yes
DATE  Fri Aug 21 18:49:25 2020
NSEQ  14
EFFN  14.000000
CKSUM 2808814231
STATS LOCAL MSV       -6.9925  0.72004
STATS LOCAL VITERBI   -6.9637  0.72004
STATS LOCAL FORWARD   -4.0913  0.72004
HMM          A        C        D        E        F        G        H        I        K        L        M        N        P        Q        R        S        T        V        W        Y   
            m->m     m->i     m->d     i->m     i->i     d->m     d->d
  COMPO   2.34606  4.26368  2.80703  2.84382  4.62479  3.43606  4.65273  2.67536  2.74740  2.11071  3.21724  3.39158  3.56063  2.58950  3.21006  2.95963  2.76499  2.05869  6.56025  5.39655
          2.68681  4.42288  2.77582  2.73186  3.46416  2.40575  3.72557  3.29417  2.67803  2.69418  4.24752  2.89809  2.73802  3.18209  2.89863  2.37856  2.77244  2.98581  4.58540  3.61566
          0.55516  0.85541  7.00207  0.02048  3.89871  0.00000        *
      1   1.50949  5.73245  6.36289  6.00003  5.34926  4.97265  6.32259  4.18225  5.81002  4.23200  0.62324  5.64137  5.67873  5.93861  5.81973  4.42664  2.43254  2.61973  6.96401  5.82023      2 M - - -
          2.68618  4.42225  2.77519  2.73123  3.46354  2.40513  3.72494  3.29354  2.67741  2.69355  4.24690  2.90347  2.73739  3.18146  2.89801  2.37887  2.77519  2.98518  4.58477  3.61503
          0.00279  6.27972  7.00207  0.61958  0.77255  0.48576  0.95510
      2   2.18130  7.17045  0.18475  4.46029  7.31207  5.20208  6.28261  7.01146  5.64741  6.49910  7.44964  4.99243  5.98451  5.53668  6.32547  4.99110  5.47841  6.30278  8.41188  7.07511      3 D - - -
          2.68618  4.42225  2.77519  2.73123  3.46354  2.40513  3.72494  3.29354  2.67741  2.69355  4.24690  2.90347  2.73739  3.18146  2.89801  2.37887  2.77519  2.98518  4.58477  3.61503
          0.00279  6.27972  7.00207  0.61958  0.77255  0.48576  0.95510
      3   4.13900  5.48362  6.13639  5.56779  4.70473  5.38271  5.84802  2.34306  5.39139  3.61578  2.99809  5.57685  5.75074  5.55273  5.43702  2.01414  1.30955  1.03878  6.33674  5.15047      4 v - - -
          2.68618  4.42225  2.77519  2.73123  3.46354  2.40513  3.72494  3.29354  2.67741  2.69355  4.24690  2.90347  2.73739  3.18146  2.89801  2.37887  2.77519  2.98518  4.58477  3.61503
          0.00279  6.27972  7.00207  0.61958  0.77255  0.48576  0.95510
      4   5.03622  7.94940  1.51482  2.29501  7.15303  4.98127  5.69783  6.79808  4.98266  6.19465  7.16119  1.09587  5.70997  1.22431  5.79636  4.81246  5.37261  6.28296  8.34428  6.63357      5 n - - -
          2.68618  4.42225  2.77519  2.73123  3.46354  2.40513  3.72494  3.29354  2.67741  2.69355  4.24690  2.90347  2.73739  3.18146  2.89801  2.37887  2.77519  2.98518  4.58477  3.61503
          0.00279  6.27972  7.00207  0.61958  0.77255  0.48576  0.95510
      5   1.21396  6.36487  2.22042  1.38519  5.70269  4.60333  4.93922  2.73848  3.77311  4.69567  5.48539  4.10604  5.08433  4.07066  4.28365  3.93370  2.00998  4.74753  6.88169  5.47555      6 a - - -
          2.68618  4.42225  2.77519  2.73123  3.46354  2.40513  3.72494  3.29354  2.67741  2.69355  4.24690  2.90347  2.73739  3.18146  2.89801  2.37887  2.77519  2.98518  4.58477  3.61503
          0.00279  6.27972  7.00207  0.61958  0.77255  0.48576  0.95510
      6   5.83865  6.89477  7.83314  7.27936  4.70255  7.44242  7.65693  2.12020  7.20862  0.18785  4.39965  7.70437  7.08306  6.71550  6.97802  7.01399  6.00573  4.28244  7.16499  6.37024      7 L - - -
          2.68618  4.42225  2.77519  2.73123  3.46354  2.40513  3.72494  3.29354  2.67741  2.69355  4.24690  2.90347  2.73739  3.18146  2.89801  2.37887  2.77519  2.98518  4.58477  3.61503
          0.00279  6.27972  7.00207  0.61958  0.77255  0.48576  0.95510
      7   2.81972  6.08129  7.15707  6.77171  5.72462  6.73184  7.94696  0.55767  6.81195  4.03996  5.36188  6.95239  6.92464  7.18233  7.07377  6.24797  5.20510  1.12995  8.12124  6.80695      8 I - - -
          2.68618  4.42225  2.77519  2.73123  3.46354  2.40513  3.72494  3.29354  2.67741  2.69355  4.24690  2.90347  2.73739  3.18146  2.89801  2.37887  2.77519  2.98518  4.58477  3.61503
          0.00279  6.27972  7.00207  0.61958  0.77255  0.48576  0.95510
      8   1.91513  6.14006  2.50488  3.31526  5.48798  4.39616  4.58271  4.97369  1.65108  4.44494  5.18099  2.26718  4.79110  2.52538  1.71736  2.53534  3.85874  4.53244  6.56943  5.15980      9 k - - -
          2.68618  4.42225  2.77519  2.73123  3.46354  2.40513  3.72494  3.29354  2.67741  2.69355  4.24690  2.90347  2.73739  3.18146  2.89801  2.37887  2.77519  2.98518  4.58477  3.61503
          0.00279  6.27972  7.00207  0.61958  0.77255  0.48576  0.95510
      9   1.06646  5.94624  6.60448  6.63133  6.92196  4.74750  7.04608  6.44747  6.49566  6.14370  6.85334  5.71711  5.63917  6.51452  6.40211  1.39850  0.99057  5.42561  8.25883  7.29371     10 t - - -
          2.68618  4.42225  2.77519  2.73123  3.46354  2.40513  3.72494  3.29354  2.67741  2.69355  4.24690  2.90347  2.73739  3.18146  2.89801  2.37887  2.77519  2.98518  4.58477  3.61503
          0.00279  6.27972  7.00207  0.61958  0.77255  0.48576  0.95510
     10   4.96905  6.10575  7.19256  6.81109  5.72019  6.82576  8.04901  0.48046  6.86274  4.01431  5.35313  7.02028  6.97841  7.23849  7.13661  6.35779  5.24034  1.10796  8.16178  6.84686     11 I - - -
          2.68618  4.42225  2.77519  2.73123  3.46354  2.40513  3.72494  3.29354  2.67741  2.69355  4.24690  2.90347  2.73739  3.18146  2.89801  2.37887  2.77519  2.98518  4.58477  3.61503
          0.00279  6.27972  7.00207  0.61958  0.77255  0.48576  0.95510
     11   1.45738  5.92538  6.65429  6.54470  6.23949  4.93986  6.97831  4.47557  6.39333  5.04141  6.09117  5.83280  5.77413  6.48233  6.35471  4.43806  1.35279  0.80120  7.88310  6.78728     12 v - - -
          2.68618  4.42225  2.77519  2.73123  3.46354  2.40513  3.72494  3.29354  2.67741  2.69355  4.24690  2.90347  2.73739  3.18146  2.89801  2.37887  2.77519  2.98518  4.58477  3.61503
          0.00279  6.27972  7.00207  0.61958  0.77255  0.48576  0.95510
     12   2.70275  6.25515  4.04392  1.27321  5.62288  4.53690  4.68150  5.08684  2.60409  4.54698  5.29927  4.00632  4.92453  1.52667  1.89484  3.74593  4.00502  2.61741  6.65403  5.28199     13 e - - -
          2.68618  4.42225  2.77519  2.73123  3.46354  2.40513  3.72494  3.29354  2.67741  2.69355  4.24690  2.90347  2.73739  3.18146  2.89801  2.37887  2.77519  2.98518  4.58477  3.61503
          0.00279  6.27972  7.00207  0.61958  0.77255  0.48576  0.95510
     13   4.68091  7.07512  4.32527  1.08666  6.55166  5.09569  5.24572  5.94359  3.67156  5.30660  6.15546  2.60336  5.57339  1.82561  1.11549  4.59082  4.87783  5.55183  7.31738  6.05222     14 e - - -
          2.68618  4.42225  2.77519  2.73123  3.46354  2.40513  3.72494  3.29354  2.67741  2.69355  4.24690  2.90347  2.73739  3.18146  2.89801  2.37887  2.77519  2.98518  4.58477  3.61503
          0.00279  6.27972  7.00207  0.61958  0.77255  0.48576  0.95510
     14   5.76983  7.04219  7.30307  7.24591  6.72679  6.33496  7.89707  4.60668  7.30402  5.33897  6.67513  7.25791  6.96701  7.59350  7.26568  6.39397  6.18036  0.03348  8.25628  7.37449     15 V - - -
          2.68618  4.42225  2.77519  2.73123  3.46354  2.40513  3.72494  3.29354  2.67741  2.69355  4.24690  2.90347  2.73739  3.18146  2.89801  2.37887  2.77519  2.98518  4.58477  3.61503
          0.00279  6.27972  7.00207  0.61958  0.77255  0.48576  0.95510
     15   5.93092  6.97496  7.89123  7.32177  4.66917  7.49413  7.64685  3.99640  7.23218  0.13176  2.67480  7.77206  7.09337  6.69631  6.97000  7.07851  6.08388  4.48315  7.13379  6.35483     16 L - - -
          2.68618  4.42225  2.77519  2.73123  3.46354  2.40513  3.72494  3.29354  2.67741  2.69355  4.24690  2.90347  2.73739  3.18146  2.89801  2.37887  2.77519  2.98518  4.58477  3.61503
          0.00279  6.27972  7.00207  0.61958  0.77255  0.48576  0.95510
     16   1.75281  6.24341  4.06483  3.48920  5.62242  4.54085  4.69034  5.08461  1.12269  4.54745  5.30095  4.01853  4.93038  2.70248  2.78607  2.54311  1.84463  4.65787  6.65584  5.28723     17 k - - -
          2.68618  4.42225  2.77519  2.73123  3.46354  2.40513  3.72494  3.29354  2.67741  2.69355  4.24690  2.90347  2.73739  3.18146  2.89801  2.37887  2.77519  2.98518  4.58477  3.61503
          0.00279  6.27972  7.00207  0.61958  0.77255  0.48576  0.95510
     17   4.54766  6.99530  4.16864  2.47997  6.43740  4.98523  5.21424  5.86792  2.08549  5.26064  6.09021  4.44730  5.48299  0.53666  4.05745  2.23452  4.76814  5.45519  7.30441  5.98266     18 Q - - -
          2.68618  4.42225  2.77519  2.73123  3.46354  2.40513  3.72494  3.29354  2.67741  2.69355  4.24690  2.90347  2.73739  3.18146  2.89801  2.37887  2.77519  2.98518  4.58477  3.61503
          0.00279  6.27972  7.00207  0.61958  0.77255  0.48576  0.95510
     18   5.89628  6.93646  7.89769  7.30732  4.66287  7.54131  7.66888  2.33829  7.24065  0.22381  2.70716  7.77525  7.09163  6.68891  6.97806  7.08702  6.04544  4.39938  7.13905  6.38691     19 L - - -
          2.68618  4.42225  2.77519  2.73123  3.46354  2.40513  3.72494  3.29354  2.67741  2.69355  4.24690  2.90347  2.73739  3.18146  2.89801  2.37887  2.77519  2.98518  4.58477  3.61503
          0.00279  6.27972  7.00207  0.61958  0.77255  0.48576  0.95510
     19   2.45791  6.40373  4.21033  3.64192  5.80758  1.37691  4.79784  5.25237  2.50928  4.69171  5.45908  2.62768  5.07315  1.30155  2.21727  3.92400  4.17745  4.83226  6.77401  5.43707     20 q - - -
          2.68522  4.41433  2.76960  2.72919  3.46494  2.40653  3.72634  3.29494  2.67724  2.69495  4.24830  2.90487  2.73880  3.18069  2.89649  2.37911  2.77659  2.98658  4.58617  3.61643
          0.56966  0.83615  7.00207  0.77991  0.61332  0.48576  0.95510
     20   1.57217  6.08574  3.87270  2.54648  5.41725  2.62075  4.57945  2.41125  2.64899  4.38583  5.13151  3.86363  4.78352  2.25458  3.80997  1.73353  2.62003  4.46940  6.52834  5.12652     24 a - - -
          2.68618  4.42225  2.77519  2.73123  3.46354  2.40513  3.72494  3.29354  2.67741  2.69355  4.24690  2.90347  2.73739  3.18146  2.89801  2.37887  2.77519  2.98518  4.58477  3.61503
          0.00279  6.27972  7.00207  0.61958  0.77255  0.48576  0.95510
     21   1.79716  6.09609  2.32542  3.32286  5.42846  1.50381  4.58771  4.90472  2.63323  2.35578  5.14285  3.86888  2.81578  2.67430  3.82022  3.58886  2.75635  4.48048  6.53918  5.13655     25 g - - -
          2.68618  4.42225  2.77519  2.73123  3.46354  2.40513  3.72494  3.29354  2.67741  2.69355  4.24690  2.90347  2.73739  3.18146  2.89801  2.37887  2.77519  2.98518  4.58477  3.61503
          0.00279  6.27972  7.00207  0.61958  0.77255  0.48576  0.95510
     22   3.83076  6.32245  2.44577  2.66487  5.66052  4.51455  4.78144  5.14453  3.56729  4.63467  5.39163  2.55861  1.08963  3.89285  4.07414  2.08314  2.88573  2.19139  6.77877  5.35937     26 p - - -
          2.68618  4.42225  2.77519  2.73123  3.46354  2.40513  3.72494  3.29354  2.67741  2.69355  4.24690  2.90347  2.73739  3.18146  2.89801  2.37887  2.77519  2.98518  4.58477  3.61503
          0.00279  6.27972  7.00207  0.61958  0.77255  0.48576  0.95510
     23   3.63508  6.14949  3.85698  1.22145  5.49611  4.39866  2.64413  4.98288  2.17830  4.45449  5.19070  2.05152  4.79642  2.19236  3.81497  2.53556  2.75904  4.54116  6.57980  5.16802     27 e - - -
          2.68618  4.42225  2.77519  2.73123  3.46354  2.40513  3.72494  3.29354  2.67741  2.69355  4.24690  2.90347  2.73739  3.18146  2.89801  2.37887  2.77519  2.98518  4.58477  3.61503
          0.00279  6.27972  7.00207  0.61958  0.77255  0.48576  0.95510
     24   1.70080  6.65513  4.72395  4.25777  6.42229  2.51195  5.27148  5.80481  0.65708  5.20701  6.03362  4.68499  5.52721  2.17360  3.88594  4.45184  4.71288  5.35838  7.22690  6.01519     28 K - - -
          2.68618  4.42225  2.77519  2.73123  3.46354  2.40513  3.72494  3.29354  2.67741  2.69355  4.24690  2.90347  2.73739  3.18146  2.89801  2.37887  2.77519  2.98518  4.58477  3.61503
          0.12433  6.27972  2.16246  0.61958  0.77255  0.48576  0.95510
     25   3.71283  6.14697  1.43991  3.42652  5.62576  2.24304  4.74671  5.11441  3.52054  4.60073  5.34852  3.96326  2.26661  3.85680  2.52650  2.32578  1.61878  4.65078  6.73477  5.32612     29 d - - -
          2.68618  4.42225  2.77519  2.73123  3.46354  2.40513  3.72494  3.29354  2.67741  2.69355  4.24690  2.90347  2.73739  3.18146  2.89801  2.37887  2.77519  2.98518  4.58477  3.61503
          0.00315  6.15853  6.88088  0.61958  0.77255  0.19646  1.72390
     26   5.04148  0.99819  5.84963  4.80029  6.70574  5.55883  2.64660  5.92735  1.71685  5.23904  6.13972  5.07690  1.58641  4.39803  2.24546  5.01950  5.12638  5.62802  7.16953  6.13590     30 c - - -
          2.68618  4.42225  2.77519  2.73123  3.46354  2.40513  3.72494  3.29354  2.67741  2.69355  4.24690  2.90347  2.73739  3.18146  2.89801  2.37887  2.77519  2.98518  4.58477  3.61503
          0.00279  6.27972  7.00207  0.61958  0.77255  0.48576  0.95510
     27   2.70377  5.28083  5.91788  5.31441  2.65817  5.13682  5.49449  2.52891  5.10899  1.66463  4.38653  5.30420  5.48876  5.24294  5.12153  2.26346  4.16298  0.91111  5.97248  4.79613     31 v - - -
          2.68618  4.42225  2.77519  2.73123  3.46354  2.40513  3.72494  3.29354  2.67741  2.69355  4.24690  2.90347  2.73739  3.18146  2.89801  2.37887  2.77519  2.98518  4.58477  3.61503
          0.00279  6.27972  7.00207  0.61958  0.77255  0.48576  0.95510
     28   2.45729  5.54778  6.08277  5.48081  4.42275  5.37924  5.72050  3.65358  5.27875  1.58429  0.94886  5.52599  5.69712  2.29821  5.30360  4.70247  4.41952  2.13514  6.15118  5.01976     32 m - - -
          2.68618  4.42225  2.77519  2.73123  3.46354  2.40513  3.72494  3.29354  2.67741  2.69355  4.24690  2.90347  2.73739  3.18146  2.89801  2.37887  2.77519  2.98518  4.58477  3.61503
          0.00279  6.27972  7.00207  0.61958  0.77255  0.48576  0.95510
     29   1.55360  5.84848  6.65658  6.24856  5.42944  5.59115  6.74695  2.21057  6.13363  4.08759  5.24928  6.09904  6.14489  6.32617  6.20950  2.50406  4.78843  0.61993  7.26321  6.06082     33 V - - -
          2.68618  4.42225  2.77519  2.73123  3.46354  2.40513  3.72494  3.29354  2.67741  2.69355  4.24690  2.90347  2.73739  3.18146  2.89801  2.37887  2.77519  2.98518  4.58477  3.61503
          0.28641  6.27972  1.39766  0.61958  0.77255  0.48576  0.95510
     30   2.25576  6.09904  6.86680  6.27744  2.29870  6.22747  6.51131  2.07604  6.12462  0.51770  4.12892  6.41290  6.29166  5.97647  6.04047  5.60955  5.08067  3.77371  6.53941  5.54966     34 L - - -
          2.68618  4.42225  2.77519  2.73123  3.46354  2.40513  3.72494  3.29354  2.67741  2.69355  4.24690  2.90347  2.73739  3.18146  2.89801  2.37887  2.77519  2.98518  4.58477  3.61503
          0.00249  5.99580        *  0.61958  0.77255  0.00000        *
//
HMMER3/f [3.1b2 | February 2015]
NAME  HMM02441_04.BUF1B
LENG  34
ALPH  amino
RF    no
MM    no
CONS  yes
CS    no
MAP   yes
DATE  Fri Aug 21 18:42:42 2020
NSEQ  17
EFFN  8.744873
CKSUM 745231792
STATS LOCAL MSV       -7.0815  0.71970
STATS LOCAL VITERBI   -7.2887  0.71970
STATS LOCAL FORWARD   -4.3205  0.71970
HMM          A        C        D        E        F        G        H        I        K        L        M        N        P        Q        R        S        T        V        W        Y   
            m->m     m->i     m->d     i->m     i->i     d->m     d->d
  COMPO   2.84588  5.04814  3.48797  2.60032  4.12281  3.65775  3.77374  2.76200  2.68158  2.24182  3.06987  2.81073  3.83771  3.08858  2.31656  2.43322  2.60898  2.82662  5.97768  3.42891
          2.68639  4.42246  2.77540  2.73144  3.46375  2.40534  3.72515  3.28807  2.67762  2.69376  4.24711  2.90368  2.73761  3.18167  2.89822  2.37908  2.77540  2.98539  4.58498  3.61524
          0.25459  1.49897  6.56475  0.05705  2.89221  0.00000        *
      1   4.44125  6.26325  4.98578  4.96367  5.47626  4.96523  6.02731  5.30542  5.06329  4.70292  0.38931  1.51269  5.70337  5.47991  5.26940  4.61351  4.92425  5.05441  7.01267  5.62623      2 M - - -
          2.68618  4.42225  2.77519  2.73123  3.46354  2.40513  3.72494  3.29354  2.67741  2.69355  4.24690  2.90347  2.73739  3.18146  2.89801  2.37887  2.77519  2.98518  4.58477  3.61503
          0.00432  5.84240  6.56475  0.61958  0.77255  0.48576  0.95510
      2   2.38381  5.81930  2.07621  3.01684  5.16060  4.09453  2.55162  3.38543  2.10055  4.12236  4.86161  3.56389  4.48832  3.37966  2.40856  1.45663  3.55178  4.20806  6.25383  4.84681      3 s - - -
          2.68618  4.42225  2.77519  2.73123  3.46354  2.40513  3.72494  3.29354  2.67741  2.69355  4.24690  2.90347  2.73739  3.18146  2.89801  2.37887  2.77519  2.98518  4.58477  3.61503
          0.17430  5.84240  1.85117  0.61958  0.77255  0.48576  0.95510
      3   3.52096  5.54744  4.40996  4.13116  5.77966  4.20370  5.32020  5.25800  4.15987  4.85451  5.64328  4.40342  4.92966  2.02268  4.50231  1.03945  1.04166  4.62317  7.00970  5.76006      4 s - - -
          2.68618  4.42225  2.77519  2.73123  3.46354  2.40513  3.72494  3.29354  2.67741  2.69355  4.24690  2.90347  2.73739  3.18146  2.89801  2.37887  2.77519  2.98518  4.58477  3.61503
          0.00512  5.67322  6.39557  0.61958  0.77255  0.21143  1.65773
      4   3.37809  5.86419  3.62387  2.26220  5.21206  4.14275  4.31855  4.68736  1.75197  4.16292  1.90235  2.37524  4.53621  3.41827  2.95563  1.55595  3.60639  4.25721  6.28828  4.89332      5 s - - -
          2.68618  4.42225  2.77519  2.73123  3.46354  2.40513  3.72494  3.29354  2.67741  2.69355  4.24690  2.90347  2.73739  3.18146  2.89801  2.37887  2.77519  2.98518  4.58477  3.61503
          0.00432  5.84240  6.56475  0.61958  0.77255  0.48576  0.95510
      5   5.03667  6.88210  6.14286  4.74095  6.70126  5.40991  4.99148  5.82513  1.09930  5.04650  5.98583  4.92270  5.67610  4.11741  0.55097  4.99238  5.03757  5.56111  6.90102  5.95857      6 R - - -
          2.68650  4.42257  2.77552  2.73155  3.46386  2.40545  3.72527  3.29386  2.67466  2.69387  4.24722  2.90379  2.73772  3.18179  2.89833  2.37919  2.77371  2.98551  4.58509  3.61535
          0.41873  1.07672  6.56475  0.03850  3.27638  0.48576  0.95510
      6   4.10481  6.34658  3.94186  3.73993  5.72474  4.58719  1.96412  5.51012  3.65768  4.95552  5.80681  4.22818  5.16850  0.74222  3.97497  1.57925  4.41704  5.04979  6.87413  5.46850      8 q - - -
          2.68618  4.42225  2.77519  2.73123  3.46354  2.40513  3.72494  3.29354  2.67741  2.69355  4.24690  2.90347  2.73739  3.18146  2.89801  2.37887  2.77519  2.98518  4.58477  3.61503
          0.00432  5.84240  6.56475  0.61958  0.77255  0.48576  0.95510
      7   4.11169  6.02578  5.44816  5.08857  6.42300  4.72306  5.77910  6.00929  4.14633  5.48733  6.34066  5.11421  5.46570  5.00640  1.49581  0.39376  4.60458  5.30050  7.37879  6.31405      9 S - - -
          2.68618  4.42225  2.77519  2.73123  3.46354  2.40513  3.72494  3.29354  2.67741  2.69355  4.24690  2.90347  2.73739  3.18146  2.89801  2.37887  2.77519  2.98518  4.58477  3.61503
          0.00432  5.84240  6.56475  0.61958  0.77255  0.48576  0.95510
      8   2.19084  5.47736  6.31595  5.83325  4.92898  5.63677  6.38504  1.41072  5.73618  3.54127  4.73005  5.88456  5.98120  5.96423  5.85237  5.04664  1.49334  1.09308  6.81973  5.59856     10 v - - -
          2.68618  4.42225  2.77519  2.73123  3.46354  2.40513  3.72494  3.29354  2.67741  2.69355  4.24690  2.90347  2.73739  3.18146  2.89801  2.37887  2.77519  2.98518  4.58477  3.61503
          0.00432  5.84240  6.56475  0.61958  0.77255  0.48576  0.95510
      9   4.72436  5.88853  6.83375  6.32790  4.59450  6.33752  6.88519  1.43990  6.25944  1.45014  1.57358  6.51919  6.38926  6.23368  6.27609  5.77995  4.95705  1.30603  6.87227  5.86399     11 v - - -
          2.68618  4.42225  2.77519  2.73123  3.46354  2.40513  3.72494  3.29354  2.67741  2.69355  4.24690  2.90347  2.73739  3.18146  2.89801  2.37887  2.77519  2.98518  4.58477  3.61503
          0.00432  5.84240  6.56475  0.61958  0.77255  0.48576  0.95510
     10   1.15646  5.06949  5.65842  5.07735  4.24816  4.94351  5.35702  1.97783  4.90017  3.19045  2.49043  5.10597  5.30304  5.06021  4.95129  4.27460  1.68061  1.99075  5.85768  4.67440     12 a - - -
          2.68618  4.42225  2.77519  2.73123  3.46354  2.40513  3.72494  3.29354  2.67741  2.69355  4.24690  2.90347  2.73739  3.18146  2.89801  2.37887  2.77519  2.98518  4.58477  3.61503
          0.00432  5.84240  6.56475  0.61958  0.77255  0.48576  0.95510
     11   3.92930  6.36757  3.87013  0.92964  5.78399  4.51765  2.41365  5.21693  1.51982  4.62904  5.42634  3.97955  4.95066  2.16784  3.50311  3.86741  4.13891  4.80540  6.68595  5.36698     13 e - - -
          2.68618  4.42225  2.77519  2.73123  3.46354  2.40513  3.72494  3.29354  2.67741  2.69355  4.24690  2.90347  2.73739  3.18146  2.89801  2.37887  2.77519  2.98518  4.58477  3.61503
          0.00432  5.84240  6.56475  0.61958  0.77255  0.48576  0.95510
     12   4.14811  6.78109  3.39490  1.50718  6.09885  4.45464  2.49571  5.64938  3.93765  5.09892  5.92277  0.81940  5.06179  4.11930  4.51811  2.26200  4.43145  5.18381  7.22681  5.70656     14 n - - -
          2.68618  4.42225  2.77519  2.73123  3.46354  2.40513  3.72494  3.29354  2.67741  2.69355  4.24690  2.90347  2.73739  3.18146  2.89801  2.37887  2.77519  2.98518  4.58477  3.61503
          0.00432  5.84240  6.56475  0.61958  0.77255  0.48576  0.95510
     13   1.75481  5.59446  5.20771  5.12546  6.29144  4.34475  6.16346  5.77278  5.33223  5.45611  6.21851  1.53705  5.19231  5.49619  5.52974  3.85097  0.65074  4.93099  7.61076  6.49761     15 T - - -
          2.68618  4.42225  2.77519  2.73123  3.46354  2.40513  3.72494  3.29354  2.67741  2.69355  4.24690  2.90347  2.73739  3.18146  2.89801  2.37887  2.77519  2.98518  4.58477  3.61503
          0.00432  5.84240  6.56475  0.61958  0.77255  0.48576  0.95510
     14   5.06462  6.21159  7.10557  6.61857  4.44628  6.57999  7.09359  3.30170  6.52854  0.38728  4.15964  6.86720  6.53803  6.30442  6.43996  6.10150  5.29188  1.48793  6.83498  5.91905     16 L - - -
          2.68618  4.42225  2.77519  2.73123  3.46354  2.40513  3.72494  3.29354  2.67741  2.69355  4.24690  2.90347  2.73739  3.18146  2.89801  2.37887  2.77519  2.98518  4.58477  3.61503
          0.00432  5.84240  6.56475  0.61958  0.77255  0.48576  0.95510
     15   3.91483  5.86770  4.54931  3.88216  5.12801  4.68707  4.73596  4.48035  3.17344  1.46357  4.94182  4.28772  5.05777  1.31826  2.17770  3.99848  1.66773  4.23271  6.30977  5.10884     17 q - - -
          2.68618  4.42225  2.77519  2.73123  3.46354  2.40513  3.72494  3.29354  2.67741  2.69355  4.24690  2.90347  2.73739  3.18146  2.89801  2.37887  2.77519  2.98518  4.58477  3.61503
          0.00432  5.84240  6.56475  0.61958  0.77255  0.48576  0.95510
     16   2.33046  5.94919  3.63231  1.31727  5.36655  2.09018  4.47151  4.84615  3.20594  4.32693  5.07999  3.71443  2.39059  3.58002  1.71843  3.46479  3.74598  4.40206  6.45603  5.05678     18 e - - -
          2.68618  4.42225  2.77519  2.73123  3.46354  2.40513  3.72494  3.29354  2.67741  2.69355  4.24690  2.90347  2.73739  3.18146  2.89801  2.37887  2.77519  2.98518  4.58477  3.61503
          0.00432  5.84240  6.56475  0.61958  0.77255  0.48576  0.95510
     17   5.30497  6.38863  7.32064  6.78102  4.34134  6.91009  7.19465  1.48457  6.70145  0.36849  4.04241  7.14775  6.64067  6.30571  6.52589  6.44675  5.48935  3.69782  6.78141  5.94791     19 L - - -
          2.68618  4.42225  2.77519  2.73123  3.46354  2.40513  3.72494  3.29354  2.67741  2.69355  4.24690  2.90347  2.73739  3.18146  2.89801  2.37887  2.77519  2.98518  4.58477  3.61503
          0.00432  5.84240  6.56475  0.61958  0.77255  0.48576  0.95510
     18   1.67558  4.82121  5.34576  4.73692  2.37655  4.60110  4.91744  2.28226  4.53387  2.02114  3.93439  4.74348  4.96474  4.67271  4.56032  2.04383  3.67170  3.06354  5.41563  1.74583     20 a - - -
          2.68618  4.42225  2.77519  2.73123  3.46354  2.40513  3.72494  3.29354  2.67741  2.69355  4.24690  2.90347  2.73739  3.18146  2.89801  2.37887  2.77519  2.98518  4.58477  3.61503
          0.00432  5.84240  6.56475  0.61958  0.77255  0.48576  0.95510
     19   5.36224  6.42817  6.67734  6.45096  1.45596  6.20514  5.13165  4.43758  6.23921  2.15191  2.03478  5.90950  6.38776  5.92641  6.04967  5.59938  5.55609  4.61565  5.19935  0.78394     21 y - - -
          2.68618  4.42225  2.77519  2.73123  3.46354  2.40513  3.72494  3.29354  2.67741  2.69355  4.24690  2.90347  2.73739  3.18146  2.89801  2.37887  2.77519  2.98518  4.58477  3.61503
          0.00432  5.84240  6.56475  0.61958  0.77255  0.48576  0.95510
     20   4.29190  6.19559  5.54485  4.99597  6.46742  4.86605  5.55218  5.98020  3.76572  5.38292  6.26747  5.07951  5.53004  4.74131  0.39562  1.51477  4.71738  5.37817  7.24930  6.21373     22 R - - -
          2.68618  4.42225  2.77519  2.73123  3.46354  2.40513  3.72494  3.29354  2.67741  2.69355  4.24690  2.90347  2.73739  3.18146  2.89801  2.37887  2.77519  2.98518  4.58477  3.61503
          0.00432  5.84240  6.56475  0.61958  0.77255  0.48576  0.95510
     21   3.79955  5.79690  4.49189  4.53232  6.49106  1.51267  5.99504  6.06236  5.22907  5.67352  6.44481  0.66354  5.23461  5.28062  5.58690  1.79585  4.35830  5.15629  7.77323  6.55165     23 N - - -
          2.68618  4.42225  2.77519  2.73123  3.46354  2.40513  3.72494  3.29354  2.67741  2.69355  4.24690  2.90347  2.73739  3.18146  2.89801  2.37887  2.77519  2.98518  4.58477  3.61503
          0.00432  5.84240  6.56475  0.61958  0.77255  0.48576  0.95510
     22   3.87296  6.45699  2.25592  1.14422  5.78930  4.35532  4.73952  5.30164  3.59362  4.75824  5.53964  3.80994  4.88458  3.86787  1.46599  1.74920  4.13017  4.84872  6.88469  5.41882     24 e - - -
          2.68618  4.42225  2.77519  2.73123  3.46354  2.40513  3.72494  3.29354  2.67741  2.69355  4.24690  2.90347  2.73739  3.18146  2.89801  2.37887  2.77519  2.98518  4.58477  3.61503
          0.00432  5.84240  6.56475  0.61958  0.77255  0.48576  0.95510
     23   3.35556  5.85635  3.58395  3.04343  5.21101  2.60920  4.31131  4.69430  1.54545  4.16808  4.90748  2.42135  4.51724  1.74947  3.51998  2.10482  2.29782  4.25498  6.29398  4.88763     25 k - - -
          2.68618  4.42225  2.77519  2.73123  3.46354  2.40513  3.72494  3.29354  2.67741  2.69355  4.24690  2.90347  2.73739  3.18146  2.89801  2.37887  2.77519  2.98518  4.58477  3.61503
          0.38723  5.84240  1.14519  0.61958  0.77255  0.48576  0.95510
     24   1.53611  5.88972  3.41242  0.80790  5.79187  1.95859  4.91117  5.30071  3.91130  4.83330  5.64797  3.84625  4.78798  4.08851  4.44205  3.65374  4.03791  4.73366  6.98174  5.56638     26 e - - -
          2.68618  4.42225  2.77519  2.73123  3.46354  2.40513  3.72494  3.29354  2.67741  2.69355  4.24690  2.90347  2.73739  3.18146  2.89801  2.37887  2.77519  2.98518  4.58477  3.61503
          0.00633  5.46150  6.18385  0.61958  0.77255  1.60871  0.22333
     25   1.69203  4.87210  4.63806  2.04420  3.94339  4.45634  4.78187  1.91569  4.01294  1.30646  3.88985  4.37729  4.82410  4.26239  4.24658  3.75186  3.60560  2.87276  5.53317  4.34369     27 l - - -
          2.68618  4.42225  2.77519  2.73123  3.46354  2.40513  3.72494  3.29354  2.67741  2.69355  4.24690  2.90347  2.73739  3.18146  2.89801  2.37887  2.77519  2.98518  4.58477  3.61503
          0.00633  5.46150  6.18385  0.61958  0.77255  0.13373  2.07805
     26   2.25999  2.14534  5.40167  4.78694  3.89572  4.60209  4.93858  2.26864  4.57107  1.41926  3.92006  4.76744  4.96513  4.70136  4.57730  3.05485  3.66165  1.59319  3.59137  4.25347     28 l - - -
          2.68618  4.42225  2.77519  2.73123  3.46354  2.40513  3.72494  3.29354  2.67741  2.69355  4.24690  2.90347  2.73739  3.18146  2.89801  2.37887  2.77519  2.98518  4.58477  3.61503
          0.00432  5.84240  6.56475  0.61958  0.77255  0.48576  0.95510
     27   3.53032  5.98353  2.25617  3.20088  5.34334  4.26153  4.41954  1.83270  1.71870  4.27027  5.03253  2.03207  4.66014  3.52502  1.67460  3.49323  3.75287  4.38421  6.38401  5.01652     29 r - - -
          2.68618  4.42225  2.77519  2.73123  3.46354  2.40513  3.72494  3.29354  2.67741  2.69355  4.24690  2.90347  2.73739  3.18146  2.89801  2.37887  2.77519  2.98518  4.58477  3.61503
          0.00432  5.84240  6.56475  0.61958  0.77255  0.48576  0.95510
     28   2.28801  6.37741  1.05713  1.82859  5.71002  3.14195  4.69012  5.22055  3.54515  4.68335  5.45680  3.77741  4.83663  3.81473  1.73393  3.72179  4.05774  4.76842  6.81441  5.35108     30 d - - -
          2.68618  4.42225  2.77519  2.73123  3.46354  2.40513  3.72494  3.29354  2.67741  2.69355  4.24690  2.90347  2.73739  3.18146  2.89801  2.37887  2.77519  2.98518  4.58477  3.61503
          0.00432  5.84240  6.56475  0.61958  0.77255  0.48576  0.95510
     29   2.85774  5.93011  3.83156  1.30566  5.26607  4.30912  2.48593  4.70464  3.06445  2.33535  4.98803  3.79560  4.70014  3.56454  1.37556  3.54240  3.78145  4.32166  6.33943  4.99995     31 e - - -
          2.68618  4.42225  2.77519  2.73123  3.46354  2.40513  3.72494  3.29354  2.67741  2.69355  4.24690  2.90347  2.73739  3.18146  2.89801  2.37887  2.77519  2.98518  4.58477  3.61503
          0.00432  5.84240  6.56475  0.61958  0.77255  0.48576  0.95510
     30   4.90471  6.79871  5.84884  4.61490  6.08830  5.33540  4.92911  5.69397  0.64729  4.94487  5.88243  4.83083  5.60657  4.07475  2.00593  4.86289  4.93160  5.42689  6.72181  1.41100     32 K - - -
          2.68618  4.42225  2.77519  2.73123  3.46354  2.40513  3.72494  3.29354  2.67741  2.69355  4.24690  2.90347  2.73739  3.18146  2.89801  2.37887  2.77519  2.98518  4.58477  3.61503
          0.00432  5.84240  6.56475  0.61958  0.77255  0.48576  0.95510
     31   3.75726  5.68018  4.49593  3.96792  5.11655  4.52971  4.91271  4.46057  2.18470  2.41999  4.98959  4.34291  0.89434  4.12371  3.77195  3.88710  1.63589  4.16558  6.38961  5.16941     33 p - - -
          2.68618  4.42225  2.77519  2.73123  3.46354  2.40513  3.72494  3.29354  2.67741  2.69355  4.24690  2.90347  2.73739  3.18146  2.89801  2.37887  2.77519  2.98518  4.58477  3.61503
          0.00432  5.84240  6.56475  0.61958  0.77255  0.48576  0.95510
     32   3.54469  5.18355  4.57787  3.97008  4.24528  4.52826  2.06760  1.69743  3.63515  3.38360  4.29262  4.31064  4.89865  4.09862  1.53360  3.80462  1.82843  3.45819  5.69751  2.87158     34 r - - -
          2.68618  4.42225  2.77519  2.73123  3.46354  2.40513  3.72494  3.29354  2.67741  2.69355  4.24690  2.90347  2.73739  3.18146  2.89801  2.37887  2.77519  2.98518  4.58477  3.61503
          0.00432  5.84240  6.56475  0.61958  0.77255  0.48576  0.95510
     33   4.56964  5.71638  6.76686  6.34927  5.15550  6.36745  7.34615  0.93746  6.36129  3.46964  2.23205  6.54340  6.51058  6.64422  6.56793  5.86121  4.83238  0.85661  7.48412  6.25384     35 v - - -
          2.68618  4.42225  2.77519  2.73123  3.46354  2.40513  3.72494  3.29354  2.67741  2.69355  4.24690  2.90347  2.73739  3.18146  2.89801  2.37887  2.77519  2.98518  4.58477  3.61503
          0.17430  5.84240  1.85117  0.61958  0.77255  0.48576  0.95510
     34   4.37849  5.88772  6.18816  5.87468  4.44716  5.29447  6.33640  3.65089  5.64031  0.46420  4.24271  5.83002  5.81335  5.75531  5.65149  4.81396  1.42358  3.81825  6.58442  5.55346     36 L - - -
          2.68618  4.42225  2.77519  2.73123  3.46354  2.40513  3.72494  3.29354  2.67741  2.69355  4.24690  2.90347  2.73739  3.18146  2.89801  2.37887  2.77519  2.98518  4.58477  3.61503
          0.00345  5.67155        *  0.61958  0.77255  0.00000        *
//
HMMER3/f [3.1b2 | February 2015]
NAME  HMM02441_04.GRM2
LENG  29
ALPH  amino
RF    no
MM    no
CONS  yes
CS    no
MAP   yes
DATE  Fri Aug 21 17:49:08 2020
NSEQ  187
EFFN  11.233810
CKSUM 1110013444
STATS LOCAL MSV       -6.5922  0.71993
STATS LOCAL VITERBI   -6.9805  0.71993
STATS LOCAL FORWARD   -4.4396  0.71993
HMM          A        C        D        E        F        G        H        I        K        L        M        N        P        Q        R        S        T        V        W        Y   
            m->m     m->i     m->d     i->m     i->i     d->m     d->d
  COMPO   2.59988  5.90008  3.14982  2.61905  5.33073  3.25738  5.07457  2.57389  3.13963  1.95781  3.29485  3.51065  3.11968  2.45239  2.63872  3.45848  2.74943  2.05800  6.90670  5.48616
          2.68618  4.42225  2.77519  2.73123  3.46354  2.40513  3.72494  3.29354  2.67741  2.69355  4.24690  2.90347  2.73739  3.18146  2.89801  2.37887  2.77519  2.98518  4.58477  3.61503
          0.00343  6.07336  6.79571  0.61958  0.77255  0.00000        *
      1   4.08894  6.24290  4.16289  4.05127  6.31612  4.62516  5.51526  5.82300  4.40333  5.35693  6.16294  1.15439  5.32425  2.59218  4.82809  3.23559  0.77610  5.21245  7.48724  6.13666      1 t - - -
          2.68618  4.42225  2.77519  2.73123  3.46354  2.40513  3.72494  3.29354  2.67741  2.69355  4.24690  2.90347  2.73739  3.18146  2.89801  2.37887  2.77519  2.98518  4.58477  3.61503
          0.00343  6.07336  6.79571  0.61958  0.77255  0.48576  0.95510
      2   4.34236  7.01784  1.04176  1.07846  6.31249  4.64386  5.14558  5.85690  4.12330  5.29880  6.11779  2.81178  5.24676  2.52768  2.63270  4.21331  4.61990  5.38941  7.43061  5.90127      2 d - - -
          2.68618  4.42225  2.77519  2.73123  3.46354  2.40513  3.72494  3.29354  2.67741  2.69355  4.24690  2.90347  2.73739  3.18146  2.89801  2.37887  2.77519  2.98518  4.58477  3.61503
          0.00343  6.07336  6.79571  0.61958  0.77255  0.48576  0.95510
      3   3.87354  6.39551  3.75875  1.22243  5.75337  4.49049  4.74076  5.23516  1.63646  4.68598  5.45203  3.13055  4.94689  1.30329  3.89465  2.99722  4.10827  4.79703  6.79324  5.38773      3 e - - -
          2.68618  4.42225  2.77519  2.73123  3.46354  2.40513  3.72494  3.29354  2.67741  2.69355  4.24690  2.90347  2.73739  3.18146  2.89801  2.37887  2.77519  2.98518  4.58477  3.61503
          0.00343  6.07336  6.79571  0.61958  0.77255  0.48576  0.95510
      4   2.68670  5.71065  2.74738  2.95994  4.95656  4.30750  4.50955  2.45132  3.30226  2.52334  3.84586  3.83130  4.69774  1.02669  3.21464  3.50896  2.65449  4.04663  6.20770  4.86614      4 q - - -
          2.68618  4.42225  2.77519  2.73123  3.46354  2.40513  3.72494  3.29354  2.67741  2.69355  4.24690  2.90347  2.73739  3.18146  2.89801  2.37887  2.77519  2.98518  4.58477  3.61503
          0.00343  6.07336  6.79571  0.61958  0.77255  0.48576  0.95510
      5   4.80624  6.01159  6.94849  6.51595  5.03935  6.35618  7.22971  0.28175  6.42779  3.32586  2.24093  6.64303  6.57229  6.56926  6.52080  5.83666  3.94466  3.01382  7.31882  6.21653      5 I - - -
          2.68618  4.42225  2.77519  2.73123  3.46354  2.40513  3.72494  3.29354  2.67741  2.69355  4.24690  2.90347  2.73739  3.18146  2.89801  2.37887  2.77519  2.98518  4.58477  3.61503
          0.00343  6.07336  6.79571  0.61958  0.77255  0.48576  0.95510
      6   4.84596  7.75770  1.34058  0.52615  6.96250  4.79066  5.50649  6.60663  3.29220  6.00284  6.96977  3.04664  5.51927  4.70334  5.59578  4.62220  5.18218  6.09200  8.15176  6.44264      6 E - - -
          2.68618  4.42225  2.77519  2.73123  3.46354  2.40513  3.72494  3.29354  2.67741  2.69355  4.24690  2.90347  2.73739  3.18146  2.89801  2.37887  2.77519  2.98518  4.58477  3.61503
          0.00343  6.07336  6.79571  0.61958  0.77255  0.48576  0.95510
      7   1.97099  4.46778  2.80045  3.15802  5.30927  2.40896  4.01969  3.76821  2.59057  4.27101  5.00823  3.19389  4.63073  2.12569  1.72211  3.42608  2.38908  4.35608  6.40114  3.61685      7 r - - -
          2.68618  4.42225  2.77519  2.73123  3.46354  2.40513  3.72494  3.29354  2.67741  2.69355  4.24690  2.90347  2.73739  3.18146  2.89801  2.37887  2.77519  2.98518  4.58477  3.61503
          0.00343  6.07336  6.79571  0.61958  0.77255  0.48576  0.95510
      8   5.31446  6.42111  7.39151  6.85835  4.61813  6.97269  7.36309  0.98142  6.80267  0.72343  3.20384  7.17486  6.78792  6.51090  6.69250  6.46549  5.51570  2.72380  7.03855  6.18462      8 l - - -
          2.68618  4.42225  2.77519  2.73123  3.46354  2.40513  3.72494  3.29354  2.67741  2.69355  4.24690  2.90347  2.73739  3.18146  2.89801  2.37887  2.77519  2.98518  4.58477  3.61503
          0.00343  6.07336  6.79571  0.61958  0.77255  0.48576  0.95510
      9   4.77287  5.94988  6.96997  6.61113  5.48692  6.44740  7.68824  2.67227  6.62638  3.81126  5.16187  6.75198  6.70850  6.96489  6.85246  5.98818  5.06292  0.14255  7.84722  6.54806      9 V - - -
          2.68618  4.42225  2.77519  2.73123  3.46354  2.40513  3.72494  3.29354  2.67741  2.69355  4.24690  2.90347  2.73739  3.18146  2.89801  2.37887  2.77519  2.98518  4.58477  3.61503
          0.00343  6.07336  6.79571  0.61958  0.77255  0.48576  0.95510
     10   1.80131  5.97479  3.71195  1.26205  5.31915  4.23876  4.42671  4.80454  2.56749  3.32769  5.01592  2.69661  4.63286  2.57619  3.65425  2.25473  2.79616  4.36511  6.40792  4.99743     10 e - - -
          2.68618  4.42225  2.77519  2.73123  3.46354  2.40513  3.72494  3.29354  2.67741  2.69355  4.24690  2.90347  2.73739  3.18146  2.89801  2.37887  2.77519  2.98518  4.58477  3.61503
          0.00343  6.07336  6.79571  0.61958  0.77255  0.48576  0.95510
     11   3.98204  6.36166  4.30801  2.49369  5.79456  4.21294  3.62811  5.20356  2.70217  2.38528  5.41069  4.16121  5.05509  1.22686  1.18361  3.94419  4.17583  4.80565  6.67562  5.39512     11 r - - -
          2.68618  4.42225  2.77519  2.73123  3.46354  2.40513  3.72494  3.29354  2.67741  2.69355  4.24690  2.90347  2.73739  3.18146  2.89801  2.37887  2.77519  2.98518  4.58477  3.61503
          0.00343  6.07336  6.79571  0.61958  0.77255  0.48576  0.95510
     12   4.68429  5.84829  6.86944  6.43785  5.37247  6.42413  7.32943  1.13648  6.42669  3.76217  2.61274  6.59999  6.61236  6.72700  6.62292  5.89258  3.05601  0.68951  7.58463  6.32575     12 V - - -
          2.68618  4.42225  2.77519  2.73123  3.46354  2.40513  3.72494  3.29354  2.67741  2.69355  4.24690  2.90347  2.73739  3.18146  2.89801  2.37887  2.77519  2.98518  4.58477  3.61503
          0.00343  6.07336  6.79571  0.61958  0.77255  0.48576  0.95510
     13   5.46287  6.54499  7.52264  6.98084  4.57312  7.13325  7.45750  1.78532  6.92623  0.29116  4.26375  7.35429  6.85314  6.53631  6.76393  6.65660  5.65124  3.24491  7.02832  6.21327     13 L - - -
          2.68618  4.42225  2.77519  2.73123  3.46354  2.40513  3.72494  3.29354  2.67741  2.69355  4.24690  2.90347  2.73739  3.18146  2.89801  2.37887  2.77519  2.98518  4.58477  3.61503
          0.00343  6.07336  6.79571  0.61958  0.77255  0.48576  0.95510
     14   1.56862  6.16682  4.37495  3.78332  5.68879  4.64879  4.83789  5.09882  3.33568  3.84679  5.39229  4.24606  5.07891  0.84050  1.97916  3.09232  4.17280  4.70240  6.69665  5.42197     14 q - - -
          2.68618  4.42225  2.77519  2.73123  3.46354  2.40513  3.72494  3.29354  2.67741  2.69355  4.24690  2.90347  2.73739  3.18146  2.89801  2.37887  2.77519  2.98518  4.58477  3.61503
          0.00343  6.07336  6.79571  0.61958  0.77255  0.48576  0.95510
     15   4.51818  6.72180  4.99834  4.20299  6.29866  3.00372  4.09790  5.59732  2.15167  4.93075  5.78175  4.59318  5.44269  1.74326  0.64845  3.30742  4.64965  5.24885  6.89577  5.76263     15 R - - -
          2.68618  4.42225  2.77519  2.73123  3.46354  2.40513  3.72494  3.29354  2.67741  2.69355  4.24690  2.90347  2.73739  3.18146  2.89801  2.37887  2.77519  2.98518  4.58477  3.61503
          0.00343  6.07336  6.79571  0.61958  0.77255  0.48576  0.95510
     16   5.70715  6.75090  7.70118  7.10825  4.46725  7.33332  7.45394  3.25626  7.03252  0.44366  1.29136  7.56703  6.89403  6.48778  6.77139  6.87321  5.85571  4.24140  6.93761  6.17915     16 L - - -
          2.68618  4.42225  2.77519  2.73123  3.46354  2.40513  3.72494  3.29354  2.67741  2.69355  4.24690  2.90347  2.73739  3.18146  2.89801  2.37887  2.77519  2.98518  4.58477  3.61503
          0.00343  6.07336  6.79571  0.61958  0.77255  0.48576  0.95510
     17   2.80135  6.64555  4.84800  4.09689  6.19763  2.53433  4.91186  5.52308  1.64383  4.87562  5.71275  4.50967  5.36693  1.46740  1.08765  4.36299  4.55276  5.16078  6.85912  5.69500     17 r - - -
          2.68618  4.42225  2.77519  2.73123  3.46354  2.40513  3.72494  3.29354  2.67741  2.69355  4.24690  2.90347  2.73739  3.18146  2.89801  2.37887  2.77519  2.98518  4.58477  3.61503
          0.00343  6.07336  6.79571  0.61958  0.77255  0.48576  0.95510
     18   5.08350  7.01900  5.90905  4.76001  6.79000  5.50634  5.12954  5.93307  1.61046  5.17623  6.09897  4.99592  0.57858  3.09276  2.05444  5.03542  5.11326  5.65312  7.05892  6.07775     18 P - - -
          2.68618  4.42225  2.77519  2.73123  3.46354  2.40513  3.72494  3.29354  2.67741  2.69355  4.24690  2.90347  2.73739  3.18146  2.89801  2.37887  2.77519  2.98518  4.58477  3.61503
          0.00343  6.07336  6.79571  0.61958  0.77255  0.48576  0.95510
     19   2.68112  6.38825  4.41978  3.80795  5.88230  4.76154  4.82048  5.27550  2.91084  4.70077  5.50612  4.27529  0.78441  2.44873  1.68716  3.34792  4.28481  4.88289  6.75446  5.50059     19 p - - -
          2.68618  4.42225  2.77519  2.73123  3.46354  2.40513  3.72494  3.29354  2.67741  2.69355  4.24690  2.90347  2.73739  3.18146  2.89801  2.37887  2.77519  2.98518  4.58477  3.61503
          0.00343  6.07336  6.79571  0.61958  0.77255  0.48576  0.95510
     20   2.49742  5.55167  6.27378  5.78372  4.91970  5.37787  6.17865  3.17439  5.63513  2.25703  4.79359  5.73225  5.83965  5.81340  5.69995  4.78184  1.55078  0.69684  6.66940  5.48195     20 v - - -
          2.68618  4.42225  2.77519  2.73123  3.46354  2.40513  3.72494  3.29354  2.67741  2.69355  4.24690  2.90347  2.73739  3.18146  2.89801  2.37887  2.77519  2.98518  4.58477  3.61503
          0.00343  6.07336  6.79571  0.61958  0.77255  0.48576  0.95510
     21   6.29089  7.27729  7.36261  7.22618  5.40518  6.58346  7.58147  4.80992  7.21612  0.03807  5.21549  7.50938  6.96332  7.10982  7.01800  7.02282  6.55163  5.22703  7.48863  6.65321     21 L - - -
          2.68618  4.42225  2.77519  2.73123  3.46354  2.40513  3.72494  3.29354  2.67741  2.69355  4.24690  2.90347  2.73739  3.18146  2.89801  2.37887  2.77519  2.98518  4.58477  3.61503
          0.00343  6.07336  6.79571  0.61958  0.77255  0.48576  0.95510
     22   4.84402  5.98832  7.02148  6.58144  5.14449  6.61128  7.45327  2.06627  6.57722  2.34117  2.88658  6.78784  6.70500  6.73701  6.71866  6.09779  5.09763  0.37957  7.48361  6.35968     22 V - - -
          2.68618  4.42225  2.77519  2.73123  3.46354  2.40513  3.72494  3.29354  2.67741  2.69355  4.24690  2.90347  2.73739  3.18146  2.89801  2.37887  2.77519  2.98518  4.58477  3.61503
          0.00343  6.07336  6.79571  0.61958  0.77255  0.48576  0.95510
     23   5.18083  6.31547  7.25859  6.72698  4.64026  6.79092  7.21349  3.16598  6.65448  1.58912  0.93209  6.98604  6.70088  6.44905  6.58173  6.25465  5.39192  1.12973  7.00732  6.10465     23 m - - -
          2.68618  4.42225  2.77519  2.73123  3.46354  2.40513  3.72494  3.29354  2.67741  2.69355  4.24690  2.90347  2.73739  3.18146  2.89801  2.37887  2.77519  2.98518  4.58477  3.61503
          0.00343  6.07336  6.79571  0.61958  0.77255  0.48576  0.95510
     24   5.01194  6.14050  7.16955  6.71220  4.93934  6.77231  7.50229  2.53576  6.70159  0.84995  4.62166  6.96151  6.76790  6.69713  6.76401  6.27443  5.25348  0.80155  7.34373  6.33844     24 v - - -
          2.68618  4.42225  2.77519  2.73123  3.46354  2.40513  3.72494  3.29354  2.67741  2.69355  4.24690  2.90347  2.73739  3.18146  2.89801  2.37887  2.77519  2.98518  4.58477  3.61503
          0.00343  6.07336  6.79571  0.61958  0.77255  0.48576  0.95510
     25   3.43322  5.75142  6.26574  6.27713  6.71377  2.36661  6.80293  6.24228  6.22224  5.93154  6.64285  5.48672  5.43590  6.25339  6.16734  1.48479  0.49244  5.22601  8.04716  7.06920     25 T - - -
          2.68618  4.42225  2.77519  2.73123  3.46354  2.40513  3.72494  3.29354  2.67741  2.69355  4.24690  2.90347  2.73739  3.18146  2.89801  2.37887  2.77519  2.98518  4.58477  3.61503
          0.00343  6.07336  6.79571  0.61958  0.77255  0.48576  0.95510
     26   1.00716  5.99017  3.09949  2.67290  5.34701  3.56700  4.47900  4.82892  3.22473  4.31363  5.05626  3.74735  1.92278  3.58014  3.16302  2.52682  2.71823  4.39334  6.44935  5.04182     26 a - - -
          2.68618  4.42225  2.77519  2.73123  3.46354  2.40513  3.72494  3.29354  2.67741  2.69355  4.24690  2.90347  2.73739  3.18146  2.89801  2.37887  2.77519  2.98518  4.58477  3.61503
          0.00343  6.07336  6.79571  0.61958  0.77255  0.48576  0.95510
     27   0.48812  5.82740  3.43133  3.04553  5.37885  4.46717  5.03519  4.79071  3.91855  4.42174  5.24502  4.24490  5.01764  4.21778  4.37237  2.56387  3.33845  2.68048  6.67441  5.36008     27 A - - -
          2.68618  4.42225  2.77519  2.73123  3.46354  2.40513  3.72494  3.29354  2.67741  2.69355  4.24690  2.90347  2.73739  3.18146  2.89801  2.37887  2.77519  2.98518  4.58477  3.61503
          0.00343  6.07336  6.79571  0.61958  0.77255  0.48576  0.95510
     28   1.90859  4.24933  1.61765  2.09693  5.37555  4.26549  4.46932  4.86370  3.05549  4.33666  5.07457  2.09534  4.67058  1.75303  3.71056  3.47337  3.47866  4.42207  6.46407  5.04868     28 d - - -
          2.68618  4.42225  2.77519  2.73123  3.46354  2.40513  3.72494  3.29354  2.67741  2.69355  4.24690  2.90347  2.73739  3.18146  2.89801  2.37887  2.77519  2.98518  4.58477  3.61503
          0.11335  6.07336  2.25513  0.61958  0.77255  0.48576  0.95510
     29   3.08808  7.18329  2.29071  2.66315  6.75109  0.37107  5.43063  6.36350  4.68448  5.80253  6.72569  4.16511  5.38774  4.62828  5.44225  3.66931  4.94383  5.80153  7.95383  6.31554     29 G - - -
          2.68618  4.42225  2.77519  2.73123  3.46354  2.40513  3.72494  3.29354  2.67741  2.69355  4.24690  2.90347  2.73739  3.18146  2.89801  2.37887  2.77519  2.98518  4.58477  3.61503
          0.00258  5.96258        *  0.61958  0.77255  0.00000        *
//
HMMER3/f [3.1b2 | February 2015]
NAME  HMM02441_04.PDU1D
LENG  29
ALPH  amino
RF    no
MM    no
CONS  yes
CS    no
MAP   yes
DATE  Fri Aug 21 20:23:20 2020
NSEQ  24
EFFN  24.000000
CKSUM 3430380036
STATS LOCAL MSV       -6.6096  0.72343
STATS LOCAL VITERBI   -7.1340  0.72343
STATS LOCAL FORWARD   -4.1775  0.72343
HMM          A        C        D        E        F        G        H        I        K        L        M        N        P        Q        R        S        T        V        W        Y   
            m->m     m->i     m->d     i->m     i->i     d->m     d->d
  COMPO   2.89875  5.23474  3.40857  2.10770  4.24463  3.74090  4.77647  2.66471  2.31458  2.18743  3.03624  3.03470  3.14198  2.84675  2.81516  3.40875  3.15693  2.16872  5.94932  4.82288
          2.68618  4.42225  2.77519  2.73123  3.46354  2.40513  3.72494  3.29354  2.67741  2.69355  4.24690  2.90347  2.73739  3.18146  2.89801  2.37887  2.77519  2.98518  4.58477  3.61503
          0.04127  6.79498  3.23621  0.61958  0.77255  0.00000        *
      1   4.83926  6.83911  4.59191  2.84008  6.01176  5.38821  5.75206  2.63866  4.54222  4.98018  0.53686  2.88752  5.91088  1.89704  4.88785  4.88813  5.08668  5.11048  7.34790  6.05769      1 M - - -
          2.68618  4.42225  2.77519  2.73123  3.46354  2.40513  3.72494  3.29354  2.67741  2.69355  4.24690  2.90347  2.73739  3.18146  2.89801  2.37887  2.77519  2.98518  4.58477  3.61503
          0.00173  6.75544  7.47779  0.61958  0.77255  0.26405  1.46074
      2   4.08085  5.96121  1.56697  2.37314  5.12462  4.99624  5.23158  2.42202  4.15859  2.61229  2.06945  1.81315  5.38220  4.48168  4.56575  4.22663  2.41616  4.24951  6.52027  3.04589      2 d - - -
          2.68618  4.42225  2.77519  2.73123  3.46354  2.40513  3.72494  3.29354  2.67741  2.69355  4.24690  2.90347  2.73739  3.18146  2.89801  2.37887  2.77519  2.98518  4.58477  3.61503
          0.05160  6.79498  3.01242  0.61958  0.77255  0.48576  0.95510
      3   2.27463  6.48636  2.34859  2.46820  5.83069  2.45594  4.93479  5.31688  3.67201  4.79137  2.44237  1.73791  5.13994  2.86508  4.16565  1.95631  4.20679  4.87668  6.91921  2.59332      3 n - - -
          2.68618  4.42225  2.77519  2.73123  3.46354  2.40513  3.72494  3.29354  2.67741  2.69355  4.24690  2.90347  2.73739  3.18146  2.89801  2.37887  2.77519  2.98518  4.58477  3.61503
          0.00175  6.74513  7.46748  0.61958  0.77255  0.23672  1.55689
      4   5.31709  8.07781  2.37546  0.50746  7.35171  5.42459  6.02064  6.92454  2.90849  6.33511  7.22258  1.80482  6.09315  5.19334  3.00318  5.14057  5.61686  6.44462  8.45742  6.87677      4 E - - -
          2.68618  4.42225  2.77519  2.73123  3.46354  2.40513  3.72494  3.29354  2.67741  2.69355  4.24690  2.90347  2.73739  3.18146  2.89801  2.37887  2.77519  2.98518  4.58477  3.61503
          0.00166  6.79498  7.51733  0.61958  0.77255  0.48576  0.95510
      5   2.86575  6.51476  2.43296  0.89376  5.85356  2.73178  4.98140  3.14345  1.88768  4.81773  5.55834  4.25900  5.18549  4.08047  4.21359  3.98322  2.95689  3.31168  6.95197  5.54402      5 e - - -
          2.68618  4.42225  2.77519  2.73123  3.46354  2.40513  3.72494  3.29354  2.67741  2.69355  4.24690  2.90347  2.73739  3.18146  2.89801  2.37887  2.77519  2.98518  4.58477  3.61503
          0.00166  6.79498  7.51733  0.61958  0.77255  0.48576  0.95510
      6   5.76178  6.96217  7.74574  7.13913  3.26223  7.12360  7.36088  2.25661  6.98731  0.38558  2.93233  7.31244  7.10883  6.75988  6.86330  6.51247  2.98678  4.73379  2.99850  6.37547      6 L - - -
          2.68618  4.42225  2.77519  2.73123  3.46354  2.40513  3.72494  3.29354  2.67741  2.69355  4.24690  2.90347  2.73739  3.18146  2.89801  2.37887  2.77519  2.98518  4.58477  3.61503
          0.00166  6.79498  7.51733  0.61958  0.77255  0.48576  0.95510
      7   5.50482  6.63170  7.72116  7.32313  6.02314  7.38109  8.49273  1.64823  7.37088  1.83242  5.66520  7.55701  7.47241  7.64699  7.60110  6.91017  5.76763  0.46735  8.48041  7.27282      7 V - - -
          2.68618  4.42225  2.77519  2.73123  3.46354  2.40513  3.72494  3.29354  2.67741  2.69355  4.24690  2.90347  2.73739  3.18146  2.89801  2.37887  2.77519  2.98518  4.58477  3.61503
          0.00166  6.79498  7.51733  0.61958  0.77255  0.48576  0.95510
      8   4.44328  6.97836  2.59657  1.30824  6.32751  5.06160  5.32608  5.81616  2.28498  5.27114  6.03302  1.37728  5.52141  2.32036  2.01670  4.38007  4.68087  5.37423  7.38472  5.96663      8 e - - -
          2.68618  4.42225  2.77519  2.73123  3.46354  2.40513  3.72494  3.29354  2.67741  2.69355  4.24690  2.90347  2.73739  3.18146  2.89801  2.37887  2.77519  2.98518  4.58477  3.61503
          0.00166  6.79498  7.51733  0.61958  0.77255  0.48576  0.95510
      9   5.25751  7.31279  5.92060  5.01911  6.83092  5.86272  5.64736  6.10928  1.39065  1.25004  2.37652  5.36316  6.17179  2.03863  1.92263  2.92172  5.37313  5.81081  7.50654  6.40750      9 l - - -
          2.68618  4.42225  2.77519  2.73123  3.46354  2.40513  3.72494  3.29354  2.67741  2.69355  4.24690  2.90347  2.73739  3.18146  2.89801  2.37887  2.77519  2.98518  4.58477  3.61503
          0.00166  6.79498  7.51733  0.61958  0.77255  0.48576  0.95510
     10   5.45413  6.59372  7.67515  7.29983  6.19480  7.28616  8.53367  0.17207  7.35300  4.48617  5.83078  7.50311  7.45292  7.72244  7.62228  6.82896  5.72802  2.06913  8.63632  7.32774     10 I - - -
          2.68618  4.42225  2.77519  2.73123  3.46354  2.40513  3.72494  3.29354  2.67741  2.69355  4.24690  2.90347  2.73739  3.18146  2.89801  2.37887  2.77519  2.98518  4.58477  3.61503
          0.00166  6.79498  7.51733  0.61958  0.77255  0.48576  0.95510
     11   5.39438  6.55742  7.63283  7.25584  6.21269  7.15951  8.44088  2.15179  7.29576  4.52395  5.84766  7.41710  7.38377  7.66655  7.55630  6.67883  1.14051  0.62515  8.61932  7.30334     11 V - - -
          2.68618  4.42225  2.77519  2.73123  3.46354  2.40513  3.72494  3.29354  2.67741  2.69355  4.24690  2.90347  2.73739  3.18146  2.89801  2.37887  2.77519  2.98518  4.58477  3.61503
          0.00166  6.79498  7.51733  0.61958  0.77255  0.48576  0.95510
     12   1.29355  6.54511  2.64207  1.21300  5.89036  4.79276  4.98724  5.37783  3.72593  3.12216  5.58646  2.80981  5.19151  2.89618  2.88005  2.84464  4.26174  4.93599  6.97701  5.56365     12 e - - -
          2.68618  4.42225  2.77519  2.73123  3.46354  2.40513  3.72494  3.29354  2.67741  2.69355  4.24690  2.90347  2.73739  3.18146  2.89801  2.37887  2.77519  2.98518  4.58477  3.61503
          0.00166  6.79498  7.51733  0.61958  0.77255  0.48576  0.95510
     13   6.19607  8.39544  5.07610  0.13534  8.03818  6.08876  6.70766  7.70060  2.33422  6.99002  8.01103  5.68078  6.75878  5.92256  5.76276  6.03579  6.48873  7.26477  8.72766  7.59428     13 E - - -
          2.68618  4.42225  2.77519  2.73123  3.46354  2.40513  3.72494  3.29354  2.67741  2.69355  4.24690  2.90347  2.73739  3.18146  2.89801  2.37887  2.77519  2.98518  4.58477  3.61503
          0.00166  6.79498  7.51733  0.61958  0.77255  0.48576  0.95510
     14   6.68481  7.87032  7.96088  7.95670  7.66148  6.96428  8.55111  5.66987  8.05955  6.37507  7.70620  8.02494  7.60775  8.34368  7.94512  7.26221  7.10614  0.01329  8.88967  8.22795     14 V - - -
          2.68618  4.42225  2.77519  2.73123  3.46354  2.40513  3.72494  3.29354  2.67741  2.69355  4.24690  2.90347  2.73739  3.18146  2.89801  2.37887  2.77519  2.98518  4.58477  3.61503
          0.00166  6.79498  7.51733  0.61958  0.77255  0.48576  0.95510
     15   6.20812  7.27364  8.25746  7.70161  5.21573  7.89369  8.16070  2.00595  7.65256  0.54079  1.65809  8.11295  7.54801  7.20509  7.45851  7.42674  6.38449  2.56658  7.68465  6.90011     15 L - - -
          2.68618  4.42225  2.77519  2.73123  3.46354  2.40513  3.72494  3.29354  2.67741  2.69355  4.24690  2.90347  2.73739  3.18146  2.89801  2.37887  2.77519  2.98518  4.58477  3.61503
          0.00166  6.79498  7.51733  0.61958  0.77255  0.48576  0.95510
     16   5.87741  7.74110  7.02464  5.57420  7.56318  6.26730  5.81990  6.65998  0.82997  5.88007  6.81602  5.75540  6.52047  3.27273  0.90318  2.39024  5.87079  6.39773  7.74480  6.79792     16 k - - -
          2.68618  4.42225  2.77519  2.73123  3.46354  2.40513  3.72494  3.29354  2.67741  2.69355  4.24690  2.90347  2.73739  3.18146  2.89801  2.37887  2.77519  2.98518  4.58477  3.61503
          0.04127  6.79498  3.23621  0.61958  0.77255  0.48576  0.95510
     17   2.35399  7.68731  6.90680  5.50613  7.49885  6.20900  5.77506  6.60600  1.50558  5.83143  6.76363  5.69814  6.46621  1.59496  0.80047  5.75863  5.80866  6.33916  7.70030  6.74595     17 r - - -
          2.68618  4.42225  2.77519  2.73123  3.46354  2.40513  3.72494  3.29354  2.67741  2.69355  4.24690  2.90347  2.73739  3.18146  2.89801  2.37887  2.77519  2.98518  4.58477  3.61503
          0.00173  6.75544  7.47779  0.61958  0.77255  0.99140  0.46371
     18   6.38058  7.41046  8.37880  7.78549  5.10481  8.03914  8.14648  2.51136  7.72384  0.18468  2.74658  8.27766  7.55500  7.14511  7.44671  7.59742  6.52470  4.88291  7.58939  6.84809     18 L - - -
          2.68618  4.42225  2.77519  2.73123  3.46354  2.40513  3.72494  3.29354  2.67741  2.69355  4.24690  2.90347  2.73739  3.18146  2.89801  2.37887  2.77519  2.98518  4.58477  3.61503
          0.05374  6.75544  2.97288  0.61958  0.77255  0.99140  0.46371
     19   3.99082  6.50843  4.17779  1.71797  5.85457  2.01559  4.94345  5.34261  2.06923  4.81376  5.55127  2.34841  5.14636  1.44923  4.17679  2.65315  2.73818  4.90015  6.93931  5.52496     19 q - - -
          2.68331  4.42270  2.77565  2.73168  3.46399  2.40558  3.72540  3.29399  2.67786  2.69400  4.24735  2.90392  2.73785  3.18191  2.89436  2.37932  2.77565  2.98563  4.58522  3.61548
          0.16631  2.29240  2.95279  0.68859  0.69773  0.16834  1.86474
     20   2.23523  6.51364  4.24561  1.70502  5.86420  4.77175  4.95327  5.34779  2.66117  4.81719  5.55472  1.93829  5.16571  1.38231  2.73503  3.96607  2.36768  4.90763  6.93921  5.53363     22 q - - -
          2.68618  4.42225  2.77519  2.73123  3.46354  2.40513  3.72494  3.29354  2.67741  2.69355  4.24690  2.90347  2.73739  3.18146  2.89801  2.37887  2.77519  2.98518  4.58477  3.61503
          0.00175  6.74675  7.46909  0.61958  0.77255  1.07313  0.41845
     21   3.02509  3.10318  2.41235  4.16604  5.05529  4.96507  5.19873  2.78000  1.71622  2.31379  4.99034  4.62060  5.34804  2.63002  2.45936  4.19437  4.26936  1.48400  6.45726  5.19689     23 v - - -
          2.68618  4.42225  2.77519  2.73123  3.46354  2.40513  3.72494  3.29354  2.67741  2.69355  4.24690  2.90347  2.73739  3.18146  2.89801  2.37887  2.77519  2.98518  4.58477  3.61503
          0.00175  6.74675  7.46909  0.61958  0.77255  0.24061  1.54247
     22   2.89126  6.49882  4.33302  2.29033  5.86236  4.83248  5.05144  5.33295  2.30758  4.83485  3.05993  4.33159  0.81947  4.15745  4.27479  2.77552  2.35891  4.91074  6.98304  5.58958     24 p - - -
          2.68618  4.42225  2.77519  2.73123  3.46354  2.40513  3.72494  3.29354  2.67741  2.69355  4.24690  2.90347  2.73739  3.18146  2.89801  2.37887  2.77519  2.98518  4.58477  3.61503
          0.00166  6.79498  7.51733  0.61958  0.77255  0.48576  0.95510
     23   1.53897  6.52633  4.25039  2.65066  5.87333  3.06553  4.97214  5.36025  1.18217  4.83278  5.56794  2.48379  5.17790  3.07740  4.19987  2.31288  2.84174  4.91832  6.95886  5.54694     25 k - - -
          2.68618  4.42225  2.77519  2.73123  3.46354  2.40513  3.72494  3.29354  2.67741  2.69355  4.24690  2.90347  2.73739  3.18146  2.89801  2.37887  2.77519  2.98518  4.58477  3.61503
          0.00166  6.79498  7.51733  0.61958  0.77255  0.48576  0.95510
     24   2.91370  6.48966  4.26291  3.70690  5.82481  3.06687  4.96961  5.30344  1.39155  4.79069  2.53176  4.25326  3.14071  2.43087  2.85799  1.72957  2.64596  2.96547  6.92855  5.52417     26 k - - -
          2.68618  4.42225  2.77519  2.73123  3.46354  2.40513  3.72494  3.29354  2.67741  2.69355  4.24690  2.90347  2.73739  3.18146  2.89801  2.37887  2.77519  2.98518  4.58477  3.61503
          0.00166  6.79498  7.51733  0.61958  0.77255  0.48576  0.95510
     25   1.49526  6.51073  2.96051  3.69895  5.85457  2.55079  4.96555  3.19838  1.92346  4.81534  5.55215  4.24672  1.62722  2.87117  2.91960  3.96772  2.84108  4.90080  6.94423  5.53477     27 a - - -
          2.68618  4.42225  2.77519  2.73123  3.46354  2.40513  3.72494  3.29354  2.67741  2.69355  4.24690  2.90347  2.73739  3.18146  2.89801  2.37887  2.77519  2.98518  4.58477  3.61503
          0.00166  6.79498  7.51733  0.61958  0.77255  0.48576  0.95510
     26   2.19855  6.45613  2.89860  2.75459  5.77673  4.78908  4.97886  2.51455  2.77486  3.31863  5.50329  4.26660  1.92341  2.33461  2.92473  3.97991  1.99199  2.73960  6.90375  3.33770     28 p - - -
          2.68618  4.42225  2.77519  2.73123  3.46354  2.40513  3.72494  3.29354  2.67741  2.69355  4.24690  2.90347  2.73739  3.18146  2.89801  2.37887  2.77519  2.98518  4.58477  3.61503
          0.09965  6.79498  2.36733  0.61958  0.77255  0.48576  0.95510
     27   2.71145  6.46451  4.29876  2.15816  5.80476  2.91961  4.98402  5.26574  2.21507  4.76499  5.52458  4.28507  1.58305  4.09119  2.82985  4.00827  4.26338  1.27236  6.90866  5.52857     29 v - - -
          2.68618  4.42225  2.77519  2.73123  3.46354  2.40513  3.72494  3.29354  2.67741  2.69355  4.24690  2.90347  2.73739  3.18146  2.89801  2.37887  2.77519  2.98518  4.58477  3.61503
          0.04204  6.69716  3.22050  0.61958  0.77255  1.43421  0.27221
     28   4.03900  2.50610  5.87691  5.26992  2.55238  2.37396  2.99487  2.71573  2.84285  1.32143  4.55221  2.46607  2.82349  5.23662  5.13436  4.49978  4.27116  2.53199  6.05377  4.87474     30 l - - -
          2.68618  4.42225  2.77519  2.73123  3.46354  2.40513  3.72494  3.29354  2.67741  2.69355  4.24690  2.90347  2.73739  3.18146  2.89801  2.37887  2.77519  2.98518  4.58477  3.61503
          0.13532  6.65703  2.07724  0.61958  0.77255  1.64488  0.21448
     29   2.55646  5.45706  5.13448  4.55554  1.27314  4.96461  2.28363  3.91927  2.77422  2.57969  4.56859  4.85014  2.17175  2.99495  4.71098  4.23607  4.13753  2.09487  6.05875  4.85423     31 f - - -
          2.68618  4.42225  2.77519  2.73123  3.46354  2.40513  3.72494  3.29354  2.67741  2.69355  4.24690  2.90347  2.73739  3.18146  2.89801  2.37887  2.77519  2.98518  4.58477  3.61503
          0.00147  6.52319        *  0.61958  0.77255  0.00000        *
//
HMMER3/f [3.1b2 | February 2015]
NAME  HMM02441_04.PDU1F
LENG  30
ALPH  amino
RF    no
MM    no
CONS  yes
CS    no
MAP   yes
DATE  Fri Aug 21 21:37:25 2020
NSEQ  44
EFFN  3.612061
CKSUM 831466657
STATS LOCAL MSV       -7.0579  0.71989
STATS LOCAL VITERBI   -7.2618  0.71989
STATS LOCAL FORWARD   -4.1723  0.71989
HMM          A        C        D        E        F        G        H        I        K        L        M        N        P        Q        R        S        T        V        W        Y   
            m->m     m->i     m->d     i->m     i->i     d->m     d->d
  COMPO   3.59423  4.75718  2.96406  2.07515  3.73494  4.31587  4.39673  2.07986  2.16114  2.48552  2.93025  2.89499  3.89389  3.00931  3.62205  3.22941  3.60419  2.25997  5.97380  3.35189
          2.68618  4.42225  2.77519  2.73123  3.46354  2.40513  3.72494  3.29354  2.67741  2.69355  4.24690  2.90347  2.73739  3.18146  2.89801  2.37887  2.77519  2.98518  4.58477  3.61503
          0.00933  5.07501  5.79735  0.61958  0.77255  0.00000        *
      1   4.49988  5.89558  5.68885  5.52112  4.50224  5.00925  6.00102  3.86382  5.26943  3.03526  0.18940  5.62915  5.57785  5.59942  5.30064  4.88985  4.88802  3.98825  6.34132  5.21233      1 M - - -
          2.68618  4.42225  2.77519  2.73123  3.46354  2.40513  3.72494  3.29354  2.67741  2.69355  4.24690  2.90347  2.73739  3.18146  2.89801  2.37887  2.77519  2.98518  4.58477  3.61503
          0.00933  5.07501  5.79735  0.61958  0.77255  0.48576  0.95510
      2   3.79325  6.57555  1.80870  0.73138  5.82898  3.89235  4.52528  5.42163  3.67314  4.84820  5.73597  1.88300  4.57195  3.70223  4.37560  3.61514  4.10311  4.93392  6.99078  5.37234      2 e - - -
          2.68618  4.42225  2.77519  2.73123  3.46354  2.40513  3.72494  3.29354  2.67741  2.69355  4.24690  2.90347  2.73739  3.18146  2.89801  2.37887  2.77519  2.98518  4.58477  3.61503
          0.00933  5.07501  5.79735  0.61958  0.77255  0.48576  0.95510
      3   4.57895  5.71738  6.24699  5.81867  1.05207  5.77376  5.34137  3.10708  5.65989  0.77464  3.56097  5.77543  5.78669  5.39158  5.52371  5.22919  4.77363  3.44030  5.32186  3.84104      3 l - - -
          2.68618  4.42225  2.77519  2.73123  3.46354  2.40513  3.72494  3.29354  2.67741  2.69355  4.24690  2.90347  2.73739  3.18146  2.89801  2.37887  2.77519  2.98518  4.58477  3.61503
          0.00933  5.07501  5.79735  0.61958  0.77255  0.48576  0.95510
      4   3.94503  6.75579  0.86902  0.98850  6.00588  3.93821  4.63683  5.63803  3.87509  5.05335  5.99730  3.38066  4.65212  3.83076  4.63703  3.74204  4.27496  5.13874  7.17429  5.52907      4 d - - -
          2.68618  4.42225  2.77519  2.73123  3.46354  2.40513  3.72494  3.29354  2.67741  2.69355  4.24690  2.90347  2.73739  3.18146  2.89801  2.37887  2.77519  2.98518  4.58477  3.61503
          0.00933  5.07501  5.79735  0.61958  0.77255  0.48576  0.95510
      5   3.45524  5.16273  4.32877  3.67955  4.04560  4.35938  4.46302  3.32237  1.15992  1.93424  1.63035  4.05266  4.69678  3.71248  3.28878  3.66947  3.66242  3.27101  5.63275  4.45961      5 k - - -
          2.68618  4.42225  2.77519  2.73123  3.46354  2.40513  3.72494  3.29354  2.67741  2.69355  4.24690  2.90347  2.73739  3.18146  2.89801  2.37887  2.77519  2.98518  4.58477  3.61503
          0.00933  5.07501  5.79735  0.61958  0.77255  0.48576  0.95510
      6   4.19141  5.38350  6.18546  5.62483  3.74279  5.65129  6.00800  0.97373  5.49798  1.49546  1.45488  5.81929  5.67678  5.38390  5.45398  5.05946  4.40335  2.76906  5.99042  5.02908      6 i - - -
          2.68618  4.42225  2.77519  2.73123  3.46354  2.40513  3.72494  3.29354  2.67741  2.69355  4.24690  2.90347  2.73739  3.18146  2.89801  2.37887  2.77519  2.98518  4.58477  3.61503
          0.00933  5.07501  5.79735  0.61958  0.77255  0.48576  0.95510
      7   3.92469  5.09253  6.08426  5.66777  4.55557  5.64591  6.60376  0.68200  5.65386  2.90900  4.24306  5.84038  5.84188  5.95239  5.85632  5.13097  4.19358  1.08530  6.82203  5.56963      7 I - - -
          2.68618  4.42225  2.77519  2.73123  3.46354  2.40513  3.72494  3.29354  2.67741  2.69355  4.24690  2.90347  2.73739  3.18146  2.89801  2.37887  2.77519  2.98518  4.58477  3.61503
          0.00933  5.07501  5.79735  0.61958  0.77255  0.48576  0.95510
      8   3.94129  6.74979  0.94595  0.91001  6.00068  3.93768  4.63448  5.63166  3.86967  5.04749  5.98963  3.38022  4.65056  3.82796  4.62914  3.73922  4.27061  5.13289  7.16842  5.52496      8 e - - -
          2.68618  4.42225  2.77519  2.73123  3.46354  2.40513  3.72494  3.29354  2.67741  2.69355  4.24690  2.90347  2.73739  3.18146  2.89801  2.37887  2.77519  2.98518  4.58477  3.61503
          0.00933  5.07501  5.79735  0.61958  0.77255  0.48576  0.95510
      9   5.04683  6.07990  5.49529  5.39996  2.66709  5.42420  2.10869  4.83653  5.13699  3.95759  5.32934  4.99060  5.74519  5.12273  5.10685  4.90240  5.25929  4.76680  4.34207  0.36604      9 Y - - -
          2.68618  4.42225  2.77519  2.73123  3.46354  2.40513  3.72494  3.29354  2.67741  2.69355  4.24690  2.90347  2.73739  3.18146  2.89801  2.37887  2.77519  2.98518  4.58477  3.61503
          0.00933  5.07501  5.79735  0.61958  0.77255  0.48576  0.95510
     10   4.21323  5.45363  5.87164  5.62727  4.54890  5.27923  6.28342  0.24953  5.52579  3.00971  4.41520  5.76213  5.71723  5.81782  5.61362  5.03934  4.52856  2.57717  6.55767  5.36585     10 I - - -
          2.68618  4.42225  2.77519  2.73123  3.46354  2.40513  3.72494  3.29354  2.67741  2.69355  4.24690  2.90347  2.73739  3.18146  2.89801  2.37887  2.77519  2.98518  4.58477  3.61503
          0.00933  5.07501  5.79735  0.61958  0.77255  0.48576  0.95510
     11   3.98658  5.35214  5.72935  5.53158  4.80668  4.95248  6.25182  2.73498  5.46248  3.35729  4.68531  5.54346  5.53043  5.78299  5.56264  4.63832  4.36517  0.22734  6.70267  5.50451     11 V - - -
          2.68618  4.42225  2.77519  2.73123  3.46354  2.40513  3.72494  3.29354  2.67741  2.69355  4.24690  2.90347  2.73739  3.18146  2.89801  2.37887  2.77519  2.98518  4.58477  3.61503
          0.00933  5.07501  5.79735  0.61958  0.77255  0.48576  0.95510
     12   3.87917  6.02719  4.02170  3.47072  5.58021  4.36073  4.29614  4.92763  1.26771  4.26871  5.15387  3.87224  4.75309  0.83148  2.70808  3.83372  4.02758  4.59062  6.22393  5.08855     12 q - - -
          2.68618  4.42225  2.77519  2.73123  3.46354  2.40513  3.72494  3.29354  2.67741  2.69355  4.24690  2.90347  2.73739  3.18146  2.89801  2.37887  2.77519  2.98518  4.58477  3.61503
          0.00933  5.07501  5.79735  0.61958  0.77255  0.48576  0.95510
     13   4.68853  6.57228  3.79762  0.13120  6.20133  4.60034  5.47561  6.01899  4.59891  5.43729  6.51927  4.41112  5.28371  4.76967  5.03313  4.62241  5.04597  5.61366  7.04897  6.05202     13 E - - -
          2.68618  4.42225  2.77519  2.73123  3.46354  2.40513  3.72494  3.29354  2.67741  2.69355  4.24690  2.90347  2.73739  3.18146  2.89801  2.37887  2.77519  2.98518  4.58477  3.61503
          0.00933  5.07501  5.79735  0.61958  0.77255  0.48576  0.95510
     14   3.98658  5.35214  5.72935  5.53158  4.80668  4.95248  6.25182  2.73498  5.46248  3.35729  4.68531  5.54346  5.53043  5.78299  5.56264  4.63832  4.36517  0.22734  6.70267  5.50451     14 V - - -
          2.68618  4.42225  2.77519  2.73123  3.46354  2.40513  3.72494  3.29354  2.67741  2.69355  4.24690  2.90347  2.73739  3.18146  2.89801  2.37887  2.77519  2.98518  4.58477  3.61503
          0.00933  5.07501  5.79735  0.61958  0.77255  0.48576  0.95510
     15   4.02699  5.20505  6.11834  5.62293  4.06816  5.63070  6.22172  0.85157  5.55062  1.22772  3.79093  5.80145  5.73771  5.60831  5.61174  5.06740  4.26819  1.82637  6.30131  5.23690     15 i - - -
          2.68618  4.42225  2.77519  2.73123  3.46354  2.40513  3.72494  3.29354  2.67741  2.69355  4.24690  2.90347  2.73739  3.18146  2.89801  2.37887  2.77519  2.98518  4.58477  3.61503
          0.00933  5.07501  5.79735  0.61958  0.77255  0.48576  0.95510
     16   3.83375  6.10697  3.53658  2.04269  5.62050  4.22646  4.36167  5.00302  0.52974  4.37737  5.25298  3.72362  4.70270  3.50034  2.96883  3.75978  4.02636  4.63552  6.36214  5.15365     16 K - - -
          2.68618  4.42225  2.77519  2.73123  3.46354  2.40513  3.72494  3.29354  2.67741  2.69355  4.24690  2.90347  2.73739  3.18146  2.89801  2.37887  2.77519  2.98518  4.58477  3.61503
          0.00933  5.07501  5.79735  0.61958  0.77255  0.48576  0.95510
     17   4.66206  6.32788  4.91622  4.45091  6.03664  4.82150  5.11972  5.63376  0.15366  4.96825  5.97661  4.77186  5.32879  4.32778  3.50278  4.70137  4.87547  5.31240  6.65704  5.75511     17 K - - -
          2.68618  4.42225  2.77519  2.73123  3.46354  2.40513  3.72494  3.29354  2.67741  2.69355  4.24690  2.90347  2.73739  3.18146  2.89801  2.37887  2.77519  2.98518  4.58477  3.61503
          0.00933  5.07501  5.79735  0.61958  0.77255  0.48576  0.95510
     18   4.12560  5.30278  6.14588  5.67455  4.01182  5.68671  6.24996  0.50811  5.56006  1.66504  3.75735  5.87021  5.78542  5.61948  5.61408  5.15670  4.36951  2.37716  6.27521  5.18852     18 I - - -
          2.68618  4.42225  2.77519  2.73123  3.46354  2.40513  3.72494  3.29354  2.67741  2.69355  4.24690  2.90347  2.73739  3.18146  2.89801  2.37887  2.77519  2.98518  4.58477  3.61503
          0.00933  5.07501  5.79735  0.61958  0.77255  0.48576  0.95510
     19   3.45264  6.00645  2.93873  1.39928  5.35008  3.87823  4.25597  4.84672  2.05621  4.29290  5.09964  1.15541  4.42041  3.39213  3.49936  3.35776  3.70633  4.40878  6.40211  4.96517     19 n - - -
          2.68618  4.42225  2.77519  2.73123  3.46354  2.40513  3.72494  3.29354  2.67741  2.69355  4.24690  2.90347  2.73739  3.18146  2.89801  2.37887  2.77519  2.98518  4.58477  3.61503
          0.00933  5.07501  5.79735  0.61958  0.77255  0.48576  0.95510
     20   2.96900  4.81273  4.29926  3.87509  4.49266  3.77135  4.78543  3.80484  3.80556  2.11351  4.45934  4.04816  4.43995  4.11567  4.09470  0.77689  2.10516  3.46394  5.93916  4.72106     20 s - - -
          2.68618  4.42225  2.77519  2.73123  3.46354  2.40513  3.72494  3.29354  2.67741  2.69355  4.24690  2.90347  2.73739  3.18146  2.89801  2.37887  2.77519  2.98518  4.58477  3.61503
          0.00933  5.07501  5.79735  0.61958  0.77255  0.48576  0.95510
     21   3.69003  5.99066  3.18372  3.08407  5.37614  4.03260  4.52059  5.06105  3.22279  4.50671  5.39269  2.08014  4.64166  0.57040  3.57022  3.63484  3.99411  4.62565  6.47967  5.08751     21 Q - - -
          2.68618  4.42225  2.77519  2.73123  3.46354  2.40513  3.72494  3.29354  2.67741  2.69355  4.24690  2.90347  2.73739  3.18146  2.89801  2.37887  2.77519  2.98518  4.58477  3.61503
          0.00933  5.07501  5.79735  0.61958  0.77255  0.48576  0.95510
     22   3.80892  6.41707  2.80842  1.28009  5.76157  3.94306  4.58057  5.37018  3.64863  4.81821  5.71637  0.77484  4.62003  3.76479  4.24781  3.66216  4.12818  4.89516  6.90627  5.36575     22 n - - -
          2.68618  4.42225  2.77519  2.73123  3.46354  2.40513  3.72494  3.29354  2.67741  2.69355  4.24690  2.90347  2.73739  3.18146  2.89801  2.37887  2.77519  2.98518  4.58477  3.61503
          0.00933  5.07501  5.79735  0.61958  0.77255  0.48576  0.95510
     23   3.12654  4.62186  4.58265  4.01996  3.66800  4.20492  4.59978  2.53832  3.88957  1.19702  3.61642  4.23042  2.52320  4.12327  4.07775  3.51804  1.63494  2.73223  5.27973  4.10381     23 l - - -
          2.68618  4.42225  2.77519  2.73123  3.46354  2.40513  3.72494  3.29354  2.67741  2.69355  4.24690  2.90347  2.73739  3.18146  2.89801  2.37887  2.77519  2.98518  4.58477  3.61503
          0.00933  5.07501  5.79735  0.61958  0.77255  0.48576  0.95510
     24   2.19497  4.97102  5.78484  5.32161  4.41361  5.20651  6.00217  0.67297  5.24766  2.92395  4.17360  5.42753  5.52202  5.50129  5.40269  4.63201  3.99882  1.52851  6.41590  5.19092     24 I - - -
          2.68618  4.42225  2.77519  2.73123  3.46354  2.40513  3.72494  3.29354  2.67741  2.69355  4.24690  2.90347  2.73739  3.18146  2.89801  2.37887  2.77519  2.98518  4.58477  3.61503
          0.00933  5.07501  5.79735  0.61958  0.77255  0.48576  0.95510
     25   3.05413  5.10132  3.42042  1.34335  4.17698  3.86597  4.07427  3.68941  2.74605  3.31622  2.55646  3.43308  4.27249  3.28278  3.31004  3.12496  3.28545  3.41208  5.53448  1.84394     25 e - - -
          2.68618  4.42225  2.77519  2.73123  3.46354  2.40513  3.72494  3.29354  2.67741  2.69355  4.24690  2.90347  2.73739  3.18146  2.89801  2.37887  2.77519  2.98518  4.58477  3.61503
          0.00933  5.07501  5.79735  0.61958  0.77255  0.48576  0.95510
     26   3.06363  5.59062  1.95219  1.44396  4.93435  3.74256  3.98404  4.42371  2.04862  3.88965  4.63981  2.88591  4.17906  3.09025  2.14454  3.01087  3.29982  3.98219  6.01238  4.59309     26 e - - -
          2.68618  4.42225  2.77519  2.73123  3.46354  2.40513  3.72494  3.29354  2.67741  2.69355  4.24690  2.90347  2.73739  3.18146  2.89801  2.37887  2.77519  2.98518  4.58477  3.61503
          0.00933  5.07501  5.79735  0.61958  0.77255  0.48576  0.95510
     27   3.39433  1.93317  5.38427  4.79858  3.03149  4.66798  5.04582  2.21940  4.61853  1.31549  3.60780  4.82921  4.97158  4.73120  4.63935  4.00327  3.62871  1.44877  5.45564  4.30444     27 l - - -
          2.68618  4.42225  2.77519  2.73123  3.46354  2.40513  3.72494  3.29354  2.67741  2.69355  4.24690  2.90347  2.73739  3.18146  2.89801  2.37887  2.77519  2.98518  4.58477  3.61503
          0.00933  5.07501  5.79735  0.61958  0.77255  0.48576  0.95510
     28   3.11116  5.62987  3.04040  1.52492  4.97380  3.75811  4.02793  4.46260  2.07369  3.93400  4.69243  2.05248  4.21251  3.13960  3.28408  1.69559  3.35185  4.02454  6.06201  4.64013     28 e - - -
          2.68618  4.42225  2.77519  2.73123  3.46354  2.40513  3.72494  3.29354  2.67741  2.69355  4.24690  2.90347  2.73739  3.18146  2.89801  2.37887  2.77519  2.98518  4.58477  3.61503
          0.00933  5.07501  5.79735  0.61958  0.77255  0.48576  0.95510
     29   3.76462  5.90465  4.23258  3.48261  5.48803  4.34540  4.22066  4.79256  1.27397  4.15361  5.01771  3.86056  1.18814  3.34343  1.82491  3.73866  3.90947  4.45347  6.13198  5.00769     29 p - - -
          2.68618  4.42225  2.77519  2.73123  3.46354  2.40513  3.72494  3.29354  2.67741  2.69355  4.24690  2.90347  2.73739  3.18146  2.89801  2.37887  2.77519  2.98518  4.58477  3.61503
          0.14367  5.07501  2.05904  0.61958  0.77255  0.48576  0.95510
     30   3.61941  5.84852  3.52025  3.16947  5.37052  4.08918  4.24033  4.80224  0.67073  4.20127  5.06563  1.90396  4.56328  3.38056  2.84770  3.57717  3.83400  4.42155  6.18688  4.96212     30 K - - -
          2.68618  4.42225  2.77519  2.73123  3.46354  2.40513  3.72494  3.29354  2.67741  2.69355  4.24690  2.90347  2.73739  3.18146  2.89801  2.37887  2.77519  2.98518  4.58477  3.61503
          0.00719  4.93853        *  0.61958  0.77255  0.00000        *
//
HMMER3/f [3.1b2 | February 2015]
NAME  HMM02441_05.EUT2C
LENG  28
ALPH  amino
RF    no
MM    no
CONS  yes
CS    no
MAP   yes
DATE  Fri Aug 21 16:48:58 2020
NSEQ  36
EFFN  36.000000
CKSUM 3593343339
STATS LOCAL MSV       -6.6388  0.72442
STATS LOCAL VITERBI   -6.9616  0.72442
STATS LOCAL FORWARD   -4.1135  0.72442
HMM          A        C        D        E        F        G        H        I        K        L        M        N        P        Q        R        S        T        V        W        Y   
            m->m     m->i     m->d     i->m     i->i     d->m     d->d
  COMPO   3.02520  6.92151  2.94240  2.33021  4.71817  4.19543  3.59235  2.38225  2.17935  2.34258  3.87521  3.03262  3.41511  2.74502  3.06992  3.03491  3.18037  2.08247  5.01017  4.27161
          2.68618  4.42225  2.77519  2.73123  3.46354  2.40513  3.72494  3.29354  2.67741  2.69355  4.24690  2.90347  2.73739  3.18146  2.89801  2.37887  2.77519  2.98518  4.58477  3.61503
          0.00112  7.18917  7.91152  0.61958  0.77255  0.00000        *
      1   2.17420  5.95651  6.57258  5.95968  5.04308  5.77321  6.11269  1.61323  5.74494  1.95336  1.88662  1.64187  6.13126  5.87261  5.74960  5.08756  4.82329  2.68459  6.59519  2.44745      1 i - - -
          2.68618  4.42225  2.77519  2.73123  3.46354  2.40513  3.72494  3.29354  2.67741  2.69355  4.24690  2.90347  2.73739  3.18146  2.89801  2.37887  2.77519  2.98518  4.58477  3.61503
          0.00112  7.18917  7.91152  0.61958  0.77255  0.48576  0.95510
      2   5.95909  8.82980  0.57546  4.70862  8.11229  5.87292  2.27543  7.80420  5.98767  7.19447  8.19903  1.77447  6.62355  5.84879  6.84929  5.73674  1.99049  7.25761  9.33165  7.59192      2 D - - -
          2.68618  4.42225  2.77519  2.73123  3.46354  2.40513  3.72494  3.29354  2.67741  2.69355  4.24690  2.90347  2.73739  3.18146  2.89801  2.37887  2.77519  2.98518  4.58477  3.61503
          0.00112  7.18917  7.91152  0.61958  0.77255  0.48576  0.95510
      3   2.81073  7.29098  2.77315  4.53367  6.71058  5.57007  1.89775  6.13947  2.31415  5.56108  6.33894  5.03844  2.85515  2.00228  0.95325  4.82503  5.07165  5.72698  7.62398  6.31331      3 r - - -
          2.68618  4.42225  2.77519  2.73123  3.46354  2.40513  3.72494  3.29354  2.67741  2.69355  4.24690  2.90347  2.73739  3.18146  2.89801  2.37887  2.77519  2.98518  4.58477  3.61503
          0.00112  7.18917  7.91152  0.61958  0.77255  0.48576  0.95510
      4   1.63252  6.84766  2.04281  2.39235  6.19397  2.80084  2.29432  5.68095  2.66334  2.82831  5.88806  2.78235  5.49996  2.39942  4.52140  4.29521  2.36764  5.23898  7.27953  5.86760      4 a - - -
          2.68618  4.42225  2.77519  2.73123  3.46354  2.40513  3.72494  3.29354  2.67741  2.69355  4.24690  2.90347  2.73739  3.18146  2.89801  2.37887  2.77519  2.98518  4.58477  3.61503
          0.00112  7.18917  7.91152  0.61958  0.77255  0.48576  0.95510
      5   6.66660  7.72364  8.68761  8.10971  2.75607  8.31540  8.50289  2.71291  8.04765  0.52085  2.41367  8.53989  7.92671  7.54878  7.81759  7.84541  6.82850  1.71669  8.01382  7.24483      5 L - - -
          2.68618  4.42225  2.77519  2.73123  3.46354  2.40513  3.72494  3.29354  2.67741  2.69355  4.24690  2.90347  2.73739  3.18146  2.89801  2.37887  2.77519  2.98518  4.58477  3.61503
          0.00112  7.18917  7.91152  0.61958  0.77255  0.48576  0.95510
      6   5.82064  6.95453  8.04663  7.66894  6.59730  7.68625  8.94354  0.29973  7.72817  4.88874  6.22383  7.88231  7.83799  8.11730  8.01176  7.22673  6.09217  1.43792  9.05367  7.72815      6 I - - -
          2.68618  4.42225  2.77519  2.73123  3.46354  2.40513  3.72494  3.29354  2.67741  2.69355  4.24690  2.90347  2.73739  3.18146  2.89801  2.37887  2.77519  2.98518  4.58477  3.61503
          0.00112  7.18917  7.91152  0.61958  0.77255  0.48576  0.95510
      7   2.80975  7.44989  3.10709  0.52189  6.81207  5.50898  5.76714  6.29124  1.97259  5.73444  6.50856  4.96608  5.97675  2.74017  2.90632  4.85788  5.16066  5.85434  7.83478  6.43346      7 E - - -
          2.68618  4.42225  2.77519  2.73123  3.46354  2.40513  3.72494  3.29354  2.67741  2.69355  4.24690  2.90347  2.73739  3.18146  2.89801  2.37887  2.77519  2.98518  4.58477  3.61503
          0.00112  7.18917  7.91152  0.61958  0.77255  0.48576  0.95510
      8   5.17395  7.63872  4.92734  2.16042  7.07131  5.69189  5.93569  6.52237  2.22632  5.93920  6.74149  5.16377  6.17546  0.73124  4.87895  2.77249  1.67047  6.09424  8.00720  6.65571      8 q - - -
          2.68618  4.42225  2.77519  2.73123  3.46354  2.40513  3.72494  3.29354  2.67741  2.69355  4.24690  2.90347  2.73739  3.18146  2.89801  2.37887  2.77519  2.98518  4.58477  3.61503
          0.00112  7.18917  7.91152  0.61958  0.77255  0.48576  0.95510
      9   5.89072  7.03121  8.07146  7.69805  6.27200  7.65142  8.44690  0.25648  7.71858  4.74251  6.12215  7.84927  7.81431  7.98292  7.92112  7.18996  6.16202  2.66000  2.01950  7.06681      9 I - - -
          2.68618  4.42225  2.77519  2.73123  3.46354  2.40513  3.72494  3.29354  2.67741  2.69355  4.24690  2.90347  2.73739  3.18146  2.89801  2.37887  2.77519  2.98518  4.58477  3.61503
          0.00112  7.18917  7.91152  0.61958  0.77255  0.48576  0.95510
     10   6.33196  7.85549  7.55278  7.51023  7.56784  6.87066  8.30230  5.83496  7.33856  6.41169  7.69865  7.55472  7.58135  1.97247  7.41821  6.70331  6.80664  0.16754  9.01400  7.96022     10 V - - -
          2.68618  4.42225  2.77519  2.73123  3.46354  2.40513  3.72494  3.29354  2.67741  2.69355  4.24690  2.90347  2.73739  3.18146  2.89801  2.37887  2.77519  2.98518  4.58477  3.61503
          0.00112  7.18917  7.91152  0.61958  0.77255  0.48576  0.95510
     11   1.99156  7.00796  4.89466  1.54635  6.36412  5.35319  5.48021  5.80877  1.96609  2.84229  6.05705  4.83091  5.73542  2.79089  2.10875  4.56719  4.81242  1.54921  7.40728  6.05899     11 e - - -
          2.68618  4.42225  2.77519  2.73123  3.46354  2.40513  3.72494  3.29354  2.67741  2.69355  4.24690  2.90347  2.73739  3.18146  2.89801  2.37887  2.77519  2.98518  4.58477  3.61503
          0.00112  7.18917  7.91152  0.61958  0.77255  0.48576  0.95510
     12   6.76382  8.79988  5.72291  0.25058  8.52316  6.63519  7.21349  8.17774  1.58824  7.43977  8.46694  6.28254  7.28053  6.43147  6.09954  6.62251  7.03264  7.76833  9.10510  8.09351     12 E - - -
          2.68618  4.42225  2.77519  2.73123  3.46354  2.40513  3.72494  3.29354  2.67741  2.69355  4.24690  2.90347  2.73739  3.18146  2.89801  2.37887  2.77519  2.98518  4.58477  3.61503
          0.00112  7.18917  7.91152  0.61958  0.77255  0.48576  0.95510
     13   5.80496  6.95483  7.83283  2.01966  6.60135  7.59240  8.81681  2.70538  7.64116  4.90424  6.23426  7.76322  7.79126  8.01575  7.92799  7.13827  6.08106  0.24969  9.02878  7.70081     13 V - - -
          2.68618  4.42225  2.77519  2.73123  3.46354  2.40513  3.72494  3.29354  2.67741  2.69355  4.24690  2.90347  2.73739  3.18146  2.89801  2.37887  2.77519  2.98518  4.58477  3.61503
          0.00112  7.18917  7.91152  0.61958  0.77255  0.48576  0.95510
     14   6.46411  7.54008  8.55513  8.03411  5.67792  8.20863  8.61026  1.93712  8.00810  0.48265  2.77644  8.41927  7.92799  7.64833  7.87544  7.74865  6.66089  1.79834  8.15416  7.33940     14 L - - -
          2.68618  4.42225  2.77519  2.73123  3.46354  2.40513  3.72494  3.29354  2.67741  2.69355  4.24690  2.90347  2.73739  3.18146  2.89801  2.37887  2.77519  2.98518  4.58477  3.61503
          0.00112  7.18917  7.91152  0.61958  0.77255  0.48576  0.95510
     15   5.41837  7.89011  4.96928  2.86046  7.30753  2.81294  6.07039  6.74787  0.53332  6.13673  6.97010  2.72967  6.33481  2.81316  4.93610  5.32204  5.63867  6.33509  8.17863  2.02226     15 K - - -
          2.68618  4.42225  2.77519  2.73123  3.46354  2.40513  3.72494  3.29354  2.67741  2.69355  4.24690  2.90347  2.73739  3.18146  2.89801  2.37887  2.77519  2.98518  4.58477  3.61503
          0.00112  7.18917  7.91152  0.61958  0.77255  0.48576  0.95510
     16   4.58156  7.05399  4.84296  2.35614  6.43192  5.32902  5.46190  2.07286  2.50088  5.34374  6.09730  2.23482  5.71477  1.49977  1.61242  2.18548  4.80062  5.46465  7.44118  6.07644     16 q - - -
          2.68618  4.42225  2.77519  2.73123  3.46354  2.40513  3.72494  3.29354  2.67741  2.69355  4.24690  2.90347  2.73739  3.18146  2.89801  2.37887  2.77519  2.98518  4.58477  3.61503
          0.00112  7.18917  7.91152  0.61958  0.77255  0.48576  0.95510
     17   4.99177  6.33275  6.97610  6.36481  2.94089  6.19964  6.53046  2.69584  2.44991  0.70246  2.73693  6.36947  6.50783  6.23656  6.14743  5.52264  2.01237  2.66537  6.92900  5.79977     17 l - - -
          2.68618  4.42225  2.77519  2.73123  3.46354  2.40513  3.72494  3.29354  2.67741  2.69355  4.24690  2.90347  2.73739  3.18146  2.89801  2.37887  2.77519  2.98518  4.58477  3.61503
          0.00112  7.18917  7.91152  0.61958  0.77255  0.48576  0.95510
     18   2.73805  6.84242  1.70265  2.66253  3.18478  5.10490  5.29205  5.67375  1.56582  2.77656  3.05921  2.29274  5.49845  2.72211  4.51958  2.23277  4.56250  5.23315  7.27499  5.86391     18 k - - -
          2.68618  4.42225  2.77519  2.73123  3.46354  2.40513  3.72494  3.29354  2.67741  2.69355  4.24690  2.90347  2.73739  3.18146  2.89801  2.37887  2.77519  2.98518  4.58477  3.61503
          0.06661  7.18917  2.75374  0.61958  0.77255  0.48576  0.95510
     19   2.71141  6.02160  5.57493  5.00275  5.15857  2.21181  5.76141  4.50917  0.92312  3.06539  2.39492  5.32184  5.84110  5.19607  5.20441  2.72548  2.71153  2.30609  6.63811  5.42816     19 k - - -
          2.68618  4.42225  2.77519  2.73123  3.46354  2.40513  3.72494  3.29354  2.67741  2.69355  4.24690  2.90347  2.73739  3.18146  2.89801  2.37887  2.77519  2.98518  4.58477  3.61503
          0.00120  7.12376  7.84610  0.61958  0.77255  0.16055  1.90835
     20   1.94604  6.73852  4.63862  2.65458  3.25820  5.13450  5.32693  5.49452  2.68004  2.31527  5.79123  2.78280  5.52680  2.88144  4.56592  1.48989  2.04025  2.79863  7.19894  5.81669     20 s - - -
          2.68618  4.42225  2.77519  2.73123  3.46354  2.40513  3.72494  3.29354  2.67741  2.69355  4.24690  2.90347  2.73739  3.18146  2.89801  2.37887  2.77519  2.98518  4.58477  3.61503
          0.00112  7.18917  7.91152  0.61958  0.77255  0.48576  0.95510
     21   2.86169  6.84456  1.96393  3.05167  6.19100  2.84061  5.29086  2.09757  2.37443  5.15043  5.88486  2.78242  2.22268  3.02799  2.25237  2.70335  2.73799  5.23594  7.27642  5.86463     21 d - - -
          2.68618  4.42225  2.77519  2.73123  3.46354  2.40513  3.72494  3.29354  2.67741  2.69355  4.24690  2.90347  2.73739  3.18146  2.89801  2.37887  2.77519  2.98518  4.58477  3.61503
          0.05365  7.18917  2.96651  0.61958  0.77255  0.48576  0.95510
     22   4.30457  6.78541  4.55471  2.14429  6.11872  2.94831  5.26902  2.35336  1.86857  5.08529  5.82999  2.42967  5.47383  2.70672  4.49675  2.16741  4.53586  1.42564  7.22495  5.82183     22 v - - -
          2.68618  4.42225  2.77519  2.73123  3.46354  2.40513  3.72494  3.29354  2.67741  2.69355  4.24690  2.90347  2.73739  3.18146  2.89801  2.37887  2.77519  2.98518  4.58477  3.61503
          0.00118  7.13670  7.85905  0.61958  0.77255  1.31292  0.31339
     23   2.17153  6.75903  4.55671  2.74250  6.08684  5.07127  5.25993  2.85015  1.88224  5.05680  5.80432  4.54572  5.46427  1.66971  2.68110  2.68164  1.99605  2.78553  3.32291  5.80209     23 q - - -
          2.68618  4.42225  2.77519  2.73123  3.46354  2.40513  3.72494  3.29354  2.67741  2.69355  4.24690  2.90347  2.73739  3.18146  2.89801  2.37887  2.77519  2.98518  4.58477  3.61503
          0.00118  7.13670  7.85905  0.61958  0.77255  0.18423  1.78226
     24   5.85530  8.67660  4.61233  3.05379  7.95530  5.84878  1.38853  7.57330  5.71734  6.97261  7.91750  2.37310  0.65499  3.89679  6.41313  3.12623  6.18545  7.06582  9.10496  7.45103     24 P - - -
          2.68618  4.42225  2.77519  2.73123  3.46354  2.40513  3.72494  3.29354  2.67741  2.69355  4.24690  2.90347  2.73739  3.18146  2.89801  2.37887  2.77519  2.98518  4.58477  3.61503
          0.06317  7.18917  2.80577  0.61958  0.77255  0.48576  0.95510
     25   2.80933  6.79788  2.67984  3.00011  6.14258  5.05764  2.85406  5.62869  2.28888  1.27953  5.83887  2.18925  5.45266  4.34365  4.47620  1.82851  2.85542  5.18837  7.23061  5.81921     25 l - - -
          2.68618  4.42225  2.77519  2.73123  3.46354  2.40513  3.72494  3.29354  2.67741  2.69355  4.24690  2.90347  2.73739  3.18146  2.89801  2.37887  2.77519  2.98518  4.58477  3.61503
          0.11545  7.12720  2.22350  0.61958  0.77255  1.40717  0.28082
     26   1.64412  6.69750  3.23813  2.63206  6.04353  4.95663  5.14431  5.53023  2.49300  2.05645  5.73802  1.76664  2.55233  4.24047  2.74970  2.18996  4.41560  5.08868  7.12951  5.71786     26 a - - -
          2.68618  4.42225  2.77519  2.73123  3.46354  2.40513  3.72494  3.29354  2.67741  2.69355  4.24690  2.90347  2.73739  3.18146  2.89801  2.37887  2.77519  2.98518  4.58477  3.61503
          0.06414  7.01309  2.79312  0.61958  0.77255  2.10801  0.12952
     27   3.46904  6.30859  5.19859  4.58154  5.49165  5.35904  3.16638  3.84130  1.42723  4.52467  5.40383  5.00509  2.62561  4.74762  1.79694  4.61636  4.68249  1.55673  6.83117  1.97410     27 k - - -
          2.68618  4.42225  2.77519  2.73123  3.46354  2.40513  3.72494  3.29354  2.67741  2.69355  4.24690  2.90347  2.73739  3.18146  2.89801  2.37887  2.77519  2.98518  4.58477  3.61503
          0.06583  6.95037  2.76851  0.61958  0.77255  2.33387  0.10194
     28   4.08649  6.55763  1.78685  3.79452  5.88862  4.86523  5.05344  5.36304  1.60142  4.85674  3.49617  4.33949  3.01882  4.15518  2.64461  1.74093  2.81665  1.95084  6.99966  5.59957     28 k - - -
          2.68618  4.42225  2.77519  2.73123  3.46354  2.40513  3.72494  3.29354  2.67741  2.69355  4.24690  2.90347  2.73739  3.18146  2.89801  2.37887  2.77519  2.98518  4.58477  3.61503
          0.00102  6.88556        *  0.61958  0.77255  0.00000        *
//
HMMER3/f [3.1b2 | February 2015]
NAME  HMM02441_05.EUT2E
LENG  30
ALPH  amino
RF    no
MM    no
CONS  yes
CS    no
MAP   yes
DATE  Fri Aug 21 17:32:08 2020
NSEQ  33
EFFN  9.381958
CKSUM 4049939687
STATS LOCAL MSV       -6.9765  0.71988
STATS LOCAL VITERBI   -6.9897  0.71988
STATS LOCAL FORWARD   -4.5463  0.71988
HMM          A        C        D        E        F        G        H        I        K        L        M        N        P        Q        R        S        T        V        W        Y   
            m->m     m->i     m->d     i->m     i->i     d->m     d->d
  COMPO   2.74748  6.03904  3.43351  2.15292  4.27698  4.14517  4.82855  2.47116  2.26579  2.19695  2.84847  3.42757  3.67409  2.92555  2.72609  2.68150  2.99692  2.43179  6.64406  5.19483
          2.68618  4.42225  2.77519  2.73123  3.46354  2.40513  3.72494  3.29354  2.67741  2.69355  4.24690  2.90347  2.73739  3.18146  2.89801  2.37887  2.77519  2.98518  4.58477  3.61503
          0.00405  5.90679  6.62913  0.61958  0.77255  0.00000        *
      1   5.35327  6.45479  7.35892  6.78546  4.34266  6.89627  7.13522  3.55349  6.67983  1.35345  0.48299  7.12812  6.64190  6.27771  6.49177  6.38857  5.53074  2.86416  6.76320  5.94297      1 M - - -
          2.68618  4.42225  2.77519  2.73123  3.46354  2.40513  3.72494  3.29354  2.67741  2.69355  4.24690  2.90347  2.73739  3.18146  2.89801  2.37887  2.77519  2.98518  4.58477  3.61503
          0.00405  5.90679  6.62913  0.61958  0.77255  0.48576  0.95510
      2   4.74228  7.68422  1.12453  0.63558  6.87862  4.64998  5.38911  6.54152  4.71551  5.93110  6.92422  2.70320  5.39073  4.59171  5.56866  4.50783  5.08728  6.01785  8.08162  6.34557      2 E - - -
          2.68618  4.42225  2.77519  2.73123  3.46354  2.40513  3.72494  3.29354  2.67741  2.69355  4.24690  2.90347  2.73739  3.18146  2.89801  2.37887  2.77519  2.98518  4.58477  3.61503
          0.00405  5.90679  6.62913  0.61958  0.77255  0.48576  0.95510
      3   5.35128  6.43737  7.37797  6.80735  4.36510  6.95962  7.19899  0.92170  6.72991  1.02788  1.69196  7.17368  6.66884  6.31363  6.54186  6.45871  5.52642  3.81162  6.79969  5.99370      3 i - - -
          2.68618  4.42225  2.77519  2.73123  3.46354  2.40513  3.72494  3.29354  2.67741  2.69355  4.24690  2.90347  2.73739  3.18146  2.89801  2.37887  2.77519  2.98518  4.58477  3.61503
          0.00405  5.90679  6.62913  0.61958  0.77255  0.48576  0.95510
      4   4.97944  6.89217  5.86841  4.65642  6.67869  5.38735  4.99056  5.80986  0.75776  5.04405  5.97178  2.63362  5.66032  4.11400  0.98545  4.93012  4.99788  5.53546  6.91882  5.94845      4 k - - -
          2.68618  4.42225  2.77519  2.73123  3.46354  2.40513  3.72494  3.29354  2.67741  2.69355  4.24690  2.90347  2.73739  3.18146  2.89801  2.37887  2.77519  2.98518  4.58477  3.61503
          0.00405  5.90679  6.62913  0.61958  0.77255  0.48576  0.95510
      5   2.18422  5.93560  3.64746  1.02321  5.27747  4.20515  4.40247  4.74977  2.37766  4.23501  4.98654  3.67795  4.61107  1.90341  3.59187  3.42381  3.69095  2.71370  6.36884  4.97188      5 e - - -
          2.68618  4.42225  2.77519  2.73123  3.46354  2.40513  3.72494  3.29354  2.67741  2.69355  4.24690  2.90347  2.73739  3.18146  2.89801  2.37887  2.77519  2.98518  4.58477  3.61503
          0.00405  5.90679  6.62913  0.61958  0.77255  0.48576  0.95510
      6   5.52893  6.59479  7.48038  6.91581  4.32901  7.05649  7.23055  3.64715  6.79914  0.72713  0.82557  7.32162  6.71724  6.32534  6.56697  6.61454  5.69049  4.11111  6.77424  5.96779      6 l - - -
          2.68618  4.42225  2.77519  2.73123  3.46354  2.40513  3.72494  3.29354  2.67741  2.69355  4.24690  2.90347  2.73739  3.18146  2.89801  2.37887  2.77519  2.98518  4.58477  3.61503
          0.00405  5.90679  6.62913  0.61958  0.77255  0.48576  0.95510
      7   4.63151  5.77928  6.84398  6.46157  5.35452  6.43612  7.61905  1.91886  6.49628  3.66173  5.00319  6.65218  6.61498  6.85174  6.74901  5.96210  4.90577  0.24822  7.75478  6.45408      7 V - - -
          2.68618  4.42225  2.77519  2.73123  3.46354  2.40513  3.72494  3.29354  2.67741  2.69355  4.24690  2.90347  2.73739  3.18146  2.89801  2.37887  2.77519  2.98518  4.58477  3.61503
          0.00405  5.90679  6.62913  0.61958  0.77255  0.48576  0.95510
      8   1.15664  6.55840  4.00094  0.53019  6.68548  4.73068  5.76907  6.24039  4.93467  5.79671  6.70233  4.56079  5.49366  5.00201  5.46926  4.43191  4.87405  5.60018  7.83647  6.49147      8 E - - -
          2.68618  4.42225  2.77519  2.73123  3.46354  2.40513  3.72494  3.29354  2.67741  2.69355  4.24690  2.90347  2.73739  3.18146  2.89801  2.37887  2.77519  2.98518  4.58477  3.61503
          0.00405  5.90679  6.62913  0.61958  0.77255  0.48576  0.95510
      9   2.09817  5.58647  6.10156  6.06883  6.50217  4.38624  6.60035  6.01258  5.97902  5.70986  6.43225  5.31386  5.27037  6.04116  5.95075  0.68303  1.15289  5.03611  7.83962  6.84598      9 S - - -
          2.68618  4.42225  2.77519  2.73123  3.46354  2.40513  3.72494  3.29354  2.67741  2.69355  4.24690  2.90347  2.73739  3.18146  2.89801  2.37887  2.77519  2.98518  4.58477  3.61503
          0.00405  5.90679  6.62913  0.61958  0.77255  0.48576  0.95510
     10   5.44414  6.60838  6.91526  6.79351  5.83641  6.14772  7.42040  0.06594  6.80092  4.32862  5.74728  6.93429  6.67007  7.07567  6.79865  6.26390  5.78259  3.82233  7.64802  6.61515     10 I - - -
          2.68618  4.42225  2.77519  2.73123  3.46354  2.40513  3.72494  3.29354  2.67741  2.69355  4.24690  2.90347  2.73739  3.18146  2.89801  2.37887  2.77519  2.98518  4.58477  3.61503
          0.00405  5.90679  6.62913  0.61958  0.77255  0.48576  0.95510
     11   4.48669  5.69508  6.67273  6.25884  5.25677  6.09048  7.12372  2.04622  6.23044  3.66522  4.95390  6.36297  6.38182  6.53127  6.41755  5.56297  1.12090  0.75273  7.43860  6.17721     11 v - - -
          2.68618  4.42225  2.77519  2.73123  3.46354  2.40513  3.72494  3.29354  2.67741  2.69355  4.24690  2.90347  2.73739  3.18146  2.89801  2.37887  2.77519  2.98518  4.58477  3.61503
          0.00405  5.90679  6.62913  0.61958  0.77255  0.48576  0.95510
     12   5.09955  6.94237  6.22046  4.80369  6.76427  5.47123  5.04935  5.88520  0.96088  5.10536  6.04508  4.98334  5.73601  4.17520  0.63061  5.05493  5.09850  5.62196  6.95916  6.01830     12 R - - -
          2.68618  4.42225  2.77519  2.73123  3.46354  2.40513  3.72494  3.29354  2.67741  2.69355  4.24690  2.90347  2.73739  3.18146  2.89801  2.37887  2.77519  2.98518  4.58477  3.61503
          0.00405  5.90679  6.62913  0.61958  0.77255  0.48576  0.95510
     13   4.83224  7.69507  1.36450  0.41999  6.94293  4.72125  5.47800  6.63302  4.81655  6.01609  7.02615  4.16699  5.46422  4.68710  5.66454  4.60005  5.18171  6.10885  8.10343  6.42812     13 E - - -
          2.68618  4.42225  2.77519  2.73123  3.46354  2.40513  3.72494  3.29354  2.67741  2.69355  4.24690  2.90347  2.73739  3.18146  2.89801  2.37887  2.77519  2.98518  4.58477  3.61503
          0.00405  5.90679  6.62913  0.61958  0.77255  0.48576  0.95510
     14   5.21326  6.31440  7.26911  6.76259  4.48960  6.85615  7.27087  0.65810  6.69898  0.92046  4.19106  7.08613  6.67817  6.41171  6.59012  6.38992  5.41975  3.48058  6.91834  6.03726     14 I - - -
          2.68618  4.42225  2.77519  2.73123  3.46354  2.40513  3.72494  3.29354  2.67741  2.69355  4.24690  2.90347  2.73739  3.18146  2.89801  2.37887  2.77519  2.98518  4.58477  3.61503
          0.00405  5.90679  6.62913  0.61958  0.77255  0.48576  0.95510
     15   5.15313  6.29478  7.19260  6.70442  4.49342  6.66940  7.17433  3.37771  6.61715  0.35834  4.20502  6.96307  6.61023  6.36973  6.51692  6.19810  5.37798  1.54978  6.89135  5.98667     15 L - - -
          2.68618  4.42225  2.77519  2.73123  3.46354  2.40513  3.72494  3.29354  2.67741  2.69355  4.24690  2.90347  2.73739  3.18146  2.89801  2.37887  2.77519  2.98518  4.58477  3.61503
          0.00405  5.90679  6.62913  0.61958  0.77255  0.48576  0.95510
     16   3.59983  6.05993  3.59692  1.53786  5.40978  1.81293  4.55354  3.09938  3.33432  4.38547  5.15181  3.75828  4.72570  1.22107  3.82795  2.78371  3.84597  4.46388  6.53492  5.12489     16 q - - -
          2.68618  4.42225  2.77519  2.73123  3.46354  2.40513  3.72494  3.29354  2.67741  2.69355  4.24690  2.90347  2.73739  3.18146  2.89801  2.37887  2.77519  2.98518  4.58477  3.61503
          0.05152  5.90679  3.04706  0.61958  0.77255  0.48576  0.95510
     17   4.24721  6.23003  4.88378  4.56483  6.44325  4.78934  5.45334  5.91652  0.90532  5.33695  6.20653  4.82775  5.44699  4.63166  3.95108  0.73571  4.65535  5.32992  7.26249  6.15859     17 s - - -
          2.68618  4.42225  2.77519  2.73123  3.46354  2.40513  3.72494  3.29354  2.67741  2.69355  4.24690  2.90347  2.73739  3.18146  2.89801  2.37887  2.77519  2.98518  4.58477  3.61503
          0.00425  5.85951  6.58186  0.61958  0.77255  0.76524  0.62590
     18   1.47966  5.99506  6.65090  6.10649  4.28878  5.89573  6.40819  3.53888  5.92624  1.02020  1.18579  6.19686  6.10058  5.83140  5.86975  5.30800  4.93837  3.78575  6.47639  5.51507     18 l - - -
          2.68618  4.42225  2.77519  2.73123  3.46354  2.40513  3.72494  3.29354  2.67741  2.69355  4.24690  2.90347  2.73739  3.18146  2.89801  2.37887  2.77519  2.98518  4.58477  3.61503
          0.00425  5.85951  6.58186  0.61958  0.77255  0.76524  0.62590
     19   3.94588  6.51428  3.45211  2.50947  5.86826  2.61033  4.82060  5.38250  3.70557  4.84580  5.63748  0.70710  4.94520  2.02312  4.24550  3.85751  2.79573  4.92733  6.97934  5.50665     19 n - - -
          2.68618  4.42225  2.77519  2.73123  3.46354  2.40513  3.72494  3.29354  2.67741  2.69355  4.24690  2.90347  2.73739  3.18146  2.89801  2.37887  2.77519  2.98518  4.58477  3.61503
          0.00425  5.85951  6.58186  0.61958  0.77255  0.76524  0.62590
     20   3.46949  5.93788  3.59163  2.29920  5.32136  4.18479  4.44577  4.80369  3.20566  4.29069  5.04186  3.68104  3.05243  1.66668  3.69725  1.57983  1.49364  4.36499  6.42822  5.01948     20 t - - -
          2.68618  4.42225  2.77519  2.73123  3.46354  2.40513  3.72494  3.29354  2.67741  2.69355  4.24690  2.90347  2.73739  3.18146  2.89801  2.37887  2.77519  2.98518  4.58477  3.61503
          0.00425  5.85951  6.58186  0.61958  0.77255  0.34384  1.23458
     21   1.36076  6.27994  3.58801  0.93446  5.74232  4.36988  4.78935  5.24165  3.62884  4.72332  5.49897  3.89263  4.90073  2.32801  4.14226  2.52002  4.09399  4.77760  6.86015  5.42395     21 e - - -
          2.68618  4.42225  2.77519  2.73123  3.46354  2.40513  3.72494  3.29354  2.67741  2.69355  4.24690  2.90347  2.73739  3.18146  2.89801  2.37887  2.77519  2.98518  4.58477  3.61503
          0.00405  5.90679  6.62913  0.61958  0.77255  0.48576  0.95510
     22   3.60156  6.09447  3.70835  2.13889  5.46152  4.30314  4.49046  4.93334  1.12473  4.38878  5.14462  3.76910  2.80611  1.46176  3.58493  2.72562  3.82866  4.50018  6.49496  5.10937     22 k - - -
          2.68618  4.42225  2.77519  2.73123  3.46354  2.40513  3.72494  3.29354  2.67741  2.69355  4.24690  2.90347  2.73739  3.18146  2.89801  2.37887  2.77519  2.98518  4.58477  3.61503
          0.07954  5.90679  2.60720  0.61958  0.77255  0.48576  0.95510
     23   2.02583  5.96357  4.08428  3.49995  5.37536  4.44164  4.57783  4.75349  1.06924  4.28231  5.09439  3.98218  4.84372  1.52218  3.42127  3.71101  3.93191  2.39706  6.42027  5.13370     23 k - - -
          2.68618  4.42225  2.77519  2.73123  3.46354  2.40513  3.72494  3.29354  2.67741  2.69355  4.24690  2.90347  2.73739  3.18146  2.89801  2.37887  2.77519  2.98518  4.58477  3.61503
          0.00437  5.83161  6.55396  0.61958  0.77255  0.29510  1.36435
     24   2.46234  5.83903  3.61460  2.49995  5.17294  4.13376  4.32248  4.65083  2.10023  4.13966  4.88312  3.15394  3.75502  2.69365  3.55220  1.61987  2.91299  1.66988  6.27887  4.87503     24 s - - -
          2.68618  4.42225  2.77519  2.73123  3.46354  2.40513  3.72494  3.29354  2.67741  2.69355  4.24690  2.90347  2.73739  3.18146  2.89801  2.37887  2.77519  2.98518  4.58477  3.61503
          0.21063  5.90679  1.67556  0.61958  0.77255  0.48576  0.95510
     25   3.82416  6.14321  4.19892  3.53194  5.60703  4.51173  2.48435  4.99061  2.05211  4.40048  5.20781  3.99504  4.87206  3.61346  0.91966  1.82890  2.96876  4.60898  6.44040  5.19879     25 r - - -
          2.68618  4.42225  2.77519  2.73123  3.46354  2.40513  3.72494  3.29354  2.67741  2.69355  4.24690  2.90347  2.73739  3.18146  2.89801  2.37887  2.77519  2.98518  4.58477  3.61503
          0.00498  5.70114  6.42349  0.61958  0.77255  0.18325  1.78712
     26   2.68318  5.87408  2.76012  2.12030  5.22041  4.13197  4.31980  4.70684  1.44160  4.17944  4.91476  3.59896  2.02117  3.08270  2.74699  3.32280  2.17722  4.26547  6.30545  4.89427     26 k - - -
          2.68618  4.42225  2.77519  2.73123  3.46354  2.40513  3.72494  3.29354  2.67741  2.69355  4.24690  2.90347  2.73739  3.18146  2.89801  2.37887  2.77519  2.98518  4.58477  3.61503
          0.00405  5.90679  6.62913  0.61958  0.77255  0.48576  0.95510
     27   1.32712  5.63182  4.03974  3.50659  2.81967  4.28029  4.67717  4.52088  1.26606  4.12059  4.92969  3.97908  2.23026  3.83465  3.89051  2.66946  3.77794  4.14828  6.34465  5.02507     27 k - - -
          2.68618  4.42225  2.77519  2.73123  3.46354  2.40513  3.72494  3.29354  2.67741  2.69355  4.24690  2.90347  2.73739  3.18146  2.89801  2.37887  2.77519  2.98518  4.58477  3.61503
          0.00405  5.90679  6.62913  0.61958  0.77255  0.48576  0.95510
     28   3.91288  5.90480  4.55156  3.88577  5.25271  4.68216  4.76650  4.58188  1.95995  4.18578  5.05125  4.29626  1.30292  3.93624  2.36721  3.98823  3.10717  1.26841  6.38518  5.17665     28 v - - -
          2.68618  4.42225  2.77519  2.73123  3.46354  2.40513  3.72494  3.29354  2.67741  2.69355  4.24690  2.90347  2.73739  3.18146  2.89801  2.37887  2.77519  2.98518  4.58477  3.61503
          0.00405  5.90679  6.62913  0.61958  0.77255  0.48576  0.95510
     29   2.91435  5.08570  5.20949  4.60775  4.20489  4.69617  5.06946  3.42838  4.29990  1.04714  4.18726  4.75678  5.09462  4.62918  1.32753  4.01648  2.77293  2.32283  5.74714  4.56945     29 l - - -
          2.68618  4.42225  2.77519  2.73123  3.46354  2.40513  3.72494  3.29354  2.67741  2.69355  4.24690  2.90347  2.73739  3.18146  2.89801  2.37887  2.77519  2.98518  4.58477  3.61503
          0.55345  5.90679  0.86200  0.61958  0.77255  0.48576  0.95510
     30   3.56984  4.90154  5.50732  4.92144  1.14597  4.76636  4.96003  2.52801  4.72052  1.74137  3.71966  4.90063  5.07434  4.79109  4.71215  4.09251  3.79759  1.70148  5.30529  2.60530     30 f - - -
          2.68618  4.42225  2.77519  2.73123  3.46354  2.40513  3.72494  3.29354  2.67741  2.69355  4.24690  2.90347  2.73739  3.18146  2.89801  2.37887  2.77519  2.98518  4.58477  3.61503
          0.00472  5.35806        *  0.61958  0.77255  0.00000        *
//
HMMER3/f [3.1b2 | February 2015]
NAME  HMM02441_05.GRM3A
LENG  33
ALPH  amino
RF    no
MM    no
CONS  yes
CS    no
MAP   yes
DATE  Fri Aug 21 18:17:02 2020
NSEQ  15
EFFN  3.306885
CKSUM 3956019509
STATS LOCAL MSV       -6.8689  0.71976
STATS LOCAL VITERBI   -7.3455  0.71976
STATS LOCAL FORWARD   -4.4263  0.71976
HMM          A        C        D        E        F        G        H        I        K        L        M        N        P        Q        R        S        T        V        W        Y   
            m->m     m->i     m->d     i->m     i->i     d->m     d->d
  COMPO   2.73178  4.51316  2.90426  1.99698  4.69316  3.51202  4.39311  2.77483  2.32469  2.06990  3.06871  3.30326  4.03822  2.73164  2.86511  2.84462  3.29417  2.68537  6.15233  4.94361
          2.68618  4.42225  2.77519  2.73123  3.46354  2.40513  3.72494  3.29354  2.67741  2.69355  4.24690  2.90347  2.73739  3.18146  2.89801  2.37887  2.77519  2.98518  4.58477  3.61503
          0.01002  5.00392  5.72626  0.61958  0.77255  0.00000        *
      1   4.37907  5.78498  5.57799  5.39217  4.38184  4.92432  5.88276  3.72715  5.13261  2.91148  0.21743  5.50745  5.48457  5.46655  5.17518  4.77136  4.76076  3.84640  6.23506  5.09501      1 M - - -
          2.68618  4.42225  2.77519  2.73123  3.46354  2.40513  3.72494  3.29354  2.67741  2.69355  4.24690  2.90347  2.73739  3.18146  2.89801  2.37887  2.77519  2.98518  4.58477  3.61503
          0.01002  5.00392  5.72626  0.61958  0.77255  0.48576  0.95510
      2   3.15544  5.49021  3.29869  2.85931  4.94174  3.82581  4.07569  4.38024  1.50922  3.87607  4.66941  1.61004  4.28058  3.20022  3.06378  3.14001  1.74776  3.97260  5.99821  4.66254      2 k - - -
          2.68618  4.42225  2.77519  2.73123  3.46354  2.40513  3.72494  3.29354  2.67741  2.69355  4.24690  2.90347  2.73739  3.18146  2.89801  2.37887  2.77519  2.98518  4.58477  3.61503
          0.01002  5.00392  5.72626  0.61958  0.77255  0.48576  0.95510
      3   4.12520  5.37160  5.78409  5.52924  4.45731  5.20738  6.18475  0.27546  5.41978  2.92027  4.32341  5.66647  5.63994  5.71352  5.51323  4.94391  4.43870  2.49842  6.46933  5.27081      3 I - - -
          2.68618  4.42225  2.77519  2.73123  3.46354  2.40513  3.72494  3.29354  2.67741  2.69355  4.24690  2.90347  2.73739  3.18146  2.89801  2.37887  2.77519  2.98518  4.58477  3.61503
          0.01002  5.00392  5.72626  0.61958  0.77255  0.48576  0.95510
      4   3.46041  5.75324  1.39717  2.94593  5.55249  3.80367  4.63253  5.14300  3.74271  4.66655  5.52386  3.48493  4.51242  3.82992  4.33474  0.74891  3.86221  4.57871  6.77138  5.30321      4 s - - -
          2.68618  4.42225  2.77519  2.73123  3.46354  2.40513  3.72494  3.29354  2.67741  2.69355  4.24690  2.90347  2.73739  3.18146  2.89801  2.37887  2.77519  2.98518  4.58477  3.61503
          0.01002  5.00392  5.72626  0.61958  0.77255  0.48576  0.95510
      5   3.85367  6.63699  1.32730  0.67817  5.89602  3.87771  4.55962  5.51619  3.76874  4.93879  5.86713  3.32215  4.58186  3.74970  4.50621  3.66019  4.17818  5.02353  7.05914  5.43294      5 E - - -
          2.68618  4.42225  2.77519  2.73123  3.46354  2.40513  3.72494  3.29354  2.67741  2.69355  4.24690  2.90347  2.73739  3.18146  2.89801  2.37887  2.77519  2.98518  4.58477  3.61503
          0.01002  5.00392  5.72626  0.61958  0.77255  0.48576  0.95510
      6   3.60989  6.14198  2.88076  0.76286  5.47088  3.90204  4.37360  5.00922  3.21345  4.45142  5.30898  3.37335  4.50009  1.56816  3.67498  3.49674  3.88333  4.57864  6.54282  5.09828      6 e - - -
          2.68618  4.42225  2.77519  2.73123  3.46354  2.40513  3.72494  3.29354  2.67741  2.69355  4.24690  2.90347  2.73739  3.18146  2.89801  2.37887  2.77519  2.98518  4.58477  3.61503
          0.01002  5.00392  5.72626  0.61958  0.77255  0.48576  0.95510
      7   3.25803  5.32957  3.60115  3.30637  5.00666  3.87714  4.49066  4.45297  3.14346  4.02266  4.91174  3.72391  4.48043  0.83000  3.45173  3.33387  1.56866  4.04235  6.20217  4.91704      7 q - - -
          2.68618  4.42225  2.77519  2.73123  3.46354  2.40513  3.72494  3.29354  2.67741  2.69355  4.24690  2.90347  2.73739  3.18146  2.89801  2.37887  2.77519  2.98518  4.58477  3.61503
          0.01002  5.00392  5.72626  0.61958  0.77255  0.48576  0.95510
      8   4.68751  5.87713  5.98302  5.72788  3.99877  5.41045  6.10506  3.32499  5.54431  0.17997  3.84576  5.94686  5.73311  5.60163  5.49727  5.32877  4.95823  3.62126  6.13010  5.08580      8 L - - -
          2.68618  4.42225  2.77519  2.73123  3.46354  2.40513  3.72494  3.29354  2.67741  2.69355  4.24690  2.90347  2.73739  3.18146  2.89801  2.37887  2.77519  2.98518  4.58477  3.61503
          0.01002  5.00392  5.72626  0.61958  0.77255  0.48576  0.95510
      9   4.10926  6.07365  4.88149  3.81272  5.78604  4.56685  4.24415  4.98562  0.65859  4.25790  5.17235  4.07467  4.86178  3.36908  1.30649  4.07114  4.16711  4.69538  6.15446  5.14705      9 K - - -
          2.68618  4.42225  2.77519  2.73123  3.46354  2.40513  3.72494  3.29354  2.67741  2.69355  4.24690  2.90347  2.73739  3.18146  2.89801  2.37887  2.77519  2.98518  4.58477  3.61503
          0.01002  5.00392  5.72626  0.61958  0.77255  0.48576  0.95510
     10   3.50501  5.37775  3.49179  0.83860  4.55156  4.16264  4.62740  1.54864  3.51934  3.33481  4.46307  3.80423  4.68073  3.85506  3.91852  3.64616  3.78106  3.09654  6.08967  4.77706     10 e - - -
          2.68618  4.42225  2.77519  2.73123  3.46354  2.40513  3.72494  3.29354  2.67741  2.69355  4.24690  2.90347  2.73739  3.18146  2.89801  2.37887  2.77519  2.98518  4.58477  3.61503
          0.01002  5.00392  5.72626  0.61958  0.77255  0.48576  0.95510
     11   4.68751  5.87713  5.98302  5.72788  3.99877  5.41045  6.10506  3.32499  5.54431  0.17997  3.84576  5.94686  5.73311  5.60163  5.49727  5.32877  4.95823  3.62126  6.13010  5.08580     11 L - - -
          2.68618  4.42225  2.77519  2.73123  3.46354  2.40513  3.72494  3.29354  2.67741  2.69355  4.24690  2.90347  2.73739  3.18146  2.89801  2.37887  2.77519  2.98518  4.58477  3.61503
          0.01002  5.00392  5.72626  0.61958  0.77255  0.48576  0.95510
     12   3.85994  5.03285  6.00894  5.58831  4.49948  5.56449  6.50075  1.21189  5.56786  2.86627  4.19290  5.75700  5.76945  5.86628  5.76765  5.04357  4.12895  0.62327  6.74236  5.48844     12 V - - -
          2.68618  4.42225  2.77519  2.73123  3.46354  2.40513  3.72494  3.29354  2.67741  2.69355  4.24690  2.90347  2.73739  3.18146  2.89801  2.37887  2.77519  2.98518  4.58477  3.61503
          0.01002  5.00392  5.72626  0.61958  0.77255  0.48576  0.95510
     13   3.76430  5.44647  4.52052  3.92087  4.25499  4.51329  4.60494  3.55529  1.46896  0.75700  4.13798  4.25098  4.88646  3.84126  3.20662  3.96138  3.97131  3.54708  5.82844  4.65855     13 l - - -
          2.68618  4.42225  2.77519  2.73123  3.46354  2.40513  3.72494  3.29354  2.67741  2.69355  4.24690  2.90347  2.73739  3.18146  2.89801  2.37887  2.77519  2.98518  4.58477  3.61503
          0.01002  5.00392  5.72626  0.61958  0.77255  0.48576  0.95510
     14   3.77040  5.97335  3.68482  1.51135  5.48967  4.22299  4.31522  4.88435  2.65141  4.26791  5.14277  3.75180  4.67071  3.45353  0.75135  3.72090  3.95822  4.52701  6.24589  5.06470     14 r - - -
          2.68618  4.42225  2.77519  2.73123  3.46354  2.40513  3.72494  3.29354  2.67741  2.69355  4.24690  2.90347  2.73739  3.18146  2.89801  2.37887  2.77519  2.98518  4.58477  3.61503
          0.01002  5.00392  5.72626  0.61958  0.77255  0.48576  0.95510
     15   3.90100  5.27162  5.63670  5.42930  4.71179  4.87673  6.14917  2.65847  5.35308  3.26613  4.59180  5.44755  5.45127  5.67504  5.45918  4.54723  4.27761  0.25068  6.61059  5.40442     15 V - - -
          2.68618  4.42225  2.77519  2.73123  3.46354  2.40513  3.72494  3.29354  2.67741  2.69355  4.24690  2.90347  2.73739  3.18146  2.89801  2.37887  2.77519  2.98518  4.58477  3.61503
          0.01002  5.00392  5.72626  0.61958  0.77255  0.48576  0.95510
     16   4.05084  5.27724  5.99592  5.49418  3.79977  5.45554  5.95468  2.53330  5.35019  0.64077  3.55532  5.66327  5.59544  5.35427  5.36619  4.89411  4.29338  1.36647  6.01828  4.98078     16 L - - -
          2.68618  4.42225  2.77519  2.73123  3.46354  2.40513  3.72494  3.29354  2.67741  2.69355  4.24690  2.90347  2.73739  3.18146  2.89801  2.37887  2.77519  2.98518  4.58477  3.61503
          0.01002  5.00392  5.72626  0.61958  0.77255  0.48576  0.95510
     17   3.06941  5.26716  3.44235  3.06008  5.04955  1.61672  4.29615  4.50854  1.55714  4.03337  4.82064  3.51492  4.30849  3.43953  3.37255  1.45732  3.41167  4.01580  6.16682  4.84694     17 s - - -
          2.68618  4.42225  2.77519  2.73123  3.46354  2.40513  3.72494  3.29354  2.67741  2.69355  4.24690  2.90347  2.73739  3.18146  2.89801  2.37887  2.77519  2.98518  4.58477  3.61503
          0.01002  5.00392  5.72626  0.61958  0.77255  0.48576  0.95510
     18   3.56856  6.26371  1.30160  1.34698  5.54533  3.81318  4.35469  5.10044  3.38055  4.54303  5.37992  3.25392  4.43922  1.58808  4.00226  3.42749  3.85488  4.63148  6.68000  5.12984     18 d - - -
          2.68618  4.42225  2.77519  2.73123  3.46354  2.40513  3.72494  3.29354  2.67741  2.69355  4.24690  2.90347  2.73739  3.18146  2.89801  2.37887  2.77519  2.98518  4.58477  3.61503
          0.01002  5.00392  5.72626  0.61958  0.77255  0.48576  0.95510
     19   4.68751  5.87713  5.98302  5.72788  3.99877  5.41045  6.10506  3.32499  5.54431  0.17997  3.84576  5.94686  5.73311  5.60163  5.49727  5.32877  4.95823  3.62126  6.13010  5.08580     19 L - - -
          2.68618  4.42225  2.77519  2.73123  3.46354  2.40513  3.72494  3.29354  2.67741  2.69355  4.24690  2.90347  2.73739  3.18146  2.89801  2.37887  2.77519  2.98518  4.58477  3.61503
          0.01002  5.00392  5.72626  0.61958  0.77255  0.48576  0.95510
     20   3.59616  6.02424  3.12158  0.80306  5.43767  3.98801  4.29219  4.89371  1.47053  4.31617  5.16081  3.46687  4.51623  3.43390  3.22777  3.50835  3.83195  4.48753  6.36628  5.03159     20 e - - -
          2.68618  4.42225  2.77519  2.73123  3.46354  2.40513  3.72494  3.29354  2.67741  2.69355  4.24690  2.90347  2.73739  3.18146  2.89801  2.37887  2.77519  2.98518  4.58477  3.61503
          0.01002  5.00392  5.72626  0.61958  0.77255  0.48576  0.95510
     21   0.78780  5.26616  3.85530  3.46188  5.11589  3.88890  4.51074  4.47474  1.46624  4.07898  4.93631  3.82030  4.49283  3.68785  3.31529  3.33225  3.60433  4.03684  6.22439  5.00665     21 a - - -
          2.68618  4.42225  2.77519  2.73123  3.46354  2.40513  3.72494  3.29354  2.67741  2.69355  4.24690  2.90347  2.73739  3.18146  2.89801  2.37887  2.77519  2.98518  4.58477  3.61503
          0.01002  5.00392  5.72626  0.61958  0.77255  0.48576  0.95510
     22   4.55574  6.47479  3.68050  0.15046  6.08021  4.49603  5.34939  5.86787  4.45368  5.30162  6.37155  4.28704  5.17657  4.63428  4.89139  4.48881  4.90934  5.46709  6.95405  5.92508     22 E - - -
          2.68618  4.42225  2.77519  2.73123  3.46354  2.40513  3.72494  3.29354  2.67741  2.69355  4.24690  2.90347  2.73739  3.18146  2.89801  2.37887  2.77519  2.98518  4.58477  3.61503
          0.01002  5.00392  5.72626  0.61958  0.77255  0.48576  0.95510
     23   3.54814  5.82711  3.83978  1.61455  5.33891  4.16134  4.09903  4.68644  1.28462  4.05552  4.88738  3.63609  4.52153  3.21364  1.40825  3.50326  3.70977  4.31899  6.05583  4.86246     23 k - - -
          2.68618  4.42225  2.77519  2.73123  3.46354  2.40513  3.72494  3.29354  2.67741  2.69355  4.24690  2.90347  2.73739  3.18146  2.89801  2.37887  2.77519  2.98518  4.58477  3.61503
          0.01002  5.00392  5.72626  0.61958  0.77255  0.48576  0.95510
     24   1.66971  5.70219  3.97033  3.26232  5.22611  4.15613  4.11415  4.56778  1.33797  3.98115  4.82035  3.67904  4.52063  3.23527  1.35537  3.48905  3.68080  4.21252  6.01062  4.82828     24 k - - -
          2.68618  4.42225  2.77519  2.73123  3.46354  2.40513  3.72494  3.29354  2.67741  2.69355  4.24690  2.90347  2.73739  3.18146  2.89801  2.37887  2.77519  2.98518  4.58477  3.61503
          0.01002  5.00392  5.72626  0.61958  0.77255  0.48576  0.95510
     25   0.80009  4.84684  5.05170  4.68894  4.33611  4.22394  5.36347  1.39504  4.57772  3.03303  4.21622  4.67350  4.85330  4.83371  4.73521  3.67766  3.66569  2.53442  6.08853  4.89295     25 a - - -
          2.68618  4.42225  2.77519  2.73123  3.46354  2.40513  3.72494  3.29354  2.67741  2.69355  4.24690  2.90347  2.73739  3.18146  2.89801  2.37887  2.77519  2.98518  4.58477  3.61503
          0.01002  5.00392  5.72626  0.61958  0.77255  0.48576  0.95510
     26   3.85466  6.64047  1.26362  0.71280  5.89844  3.87723  4.55979  5.51901  3.77044  4.94117  5.87009  3.32130  4.58185  3.74999  4.50944  3.66059  4.17937  5.02595  7.06214  5.43431     26 e - - -
          2.68618  4.42225  2.77519  2.73123  3.46354  2.40513  3.72494  3.29354  2.67741  2.69355  4.24690  2.90347  2.73739  3.18146  2.89801  2.37887  2.77519  2.98518  4.58477  3.61503
          0.01002  5.00392  5.72626  0.61958  0.77255  0.48576  0.95510
     27   2.89123  1.46220  4.31620  3.95015  4.76343  3.65170  4.89318  4.12702  3.90845  3.86702  4.71839  1.49351  4.38351  4.20554  4.18974  3.09200  1.49260  3.66522  6.15251  4.95080     27 c - - -
          2.68618  4.42225  2.77519  2.73123  3.46354  2.40513  3.72494  3.29354  2.67741  2.69355  4.24690  2.90347  2.73739  3.18146  2.89801  2.37887  2.77519  2.98518  4.58477  3.61503
          0.01002  5.00392  5.72626  0.61958  0.77255  0.48576  0.95510
     28   1.39147  4.85222  4.81004  4.45727  4.22840  3.98539  5.12687  3.32961  4.29471  2.95007  0.85232  4.44518  4.65706  4.57633  4.45189  3.44227  3.57860  3.16935  5.92054  4.75190     28 m - - -
          2.68618  4.42225  2.77519  2.73123  3.46354  2.40513  3.72494  3.29354  2.67741  2.69355  4.24690  2.90347  2.73739  3.18146  2.89801  2.37887  2.77519  2.98518  4.58477  3.61503
          0.01002  5.00392  5.72626  0.61958  0.77255  0.48576  0.95510
     29   3.15682  5.53494  3.20965  2.81794  5.00597  3.79949  4.08975  4.46973  1.46279  3.94763  4.73116  1.65688  4.27326  3.21226  3.14142  1.68057  3.41380  4.03784  6.05935  4.69924     29 k - - -
          2.68618  4.42225  2.77519  2.73123  3.46354  2.40513  3.72494  3.29354  2.67741  2.69355  4.24690  2.90347  2.73739  3.18146  2.89801  2.37887  2.77519  2.98518  4.58477  3.61503
          0.29388  5.00392  1.39462  0.61958  0.77255  0.48576  0.95510
     30   3.06510  5.53232  1.36955  2.55864  4.80933  3.64038  1.97023  4.34353  2.69581  3.82509  4.61614  3.11254  4.12402  3.06870  2.25085  3.00722  3.30840  3.93012  5.92874  4.51081     30 d - - -
          2.68618  4.42225  2.77519  2.73123  3.46354  2.40513  3.72494  3.29354  2.67741  2.69355  4.24690  2.90347  2.73739  3.18146  2.89801  2.37887  2.77519  2.98518  4.58477  3.61503
          0.01329  4.72332  5.44567  0.61958  0.77255  1.01204  0.45174
     31   2.75636  4.71311  3.92123  3.74107  5.04498  3.43411  4.86885  4.56446  3.87629  4.21447  5.02574  3.85987  1.19445  4.15076  4.16618  1.01028  3.27826  3.88781  6.34761  5.14449     31 s - - -
          2.68618  4.42225  2.77519  2.73123  3.46354  2.40513  3.72494  3.29354  2.67741  2.69355  4.24690  2.90347  2.73739  3.18146  2.89801  2.37887  2.77519  2.98518  4.58477  3.61503
          0.01329  4.72332  5.44567  0.61958  0.77255  1.01204  0.45174
     32   3.31826  5.42149  3.48925  3.16587  5.14437  1.25586  4.29701  4.59863  1.06523  4.08767  4.94181  3.60522  4.40839  3.46059  3.07462  3.35052  3.62786  4.16702  6.10777  4.90387     32 k - - -
          2.68618  4.42225  2.77519  2.73123  3.46354  2.40513  3.72494  3.29354  2.67741  2.69355  4.24690  2.90347  2.73739  3.18146  2.89801  2.37887  2.77519  2.98518  4.58477  3.61503
          0.01329  4.72332  5.44567  0.61958  0.77255  1.01204  0.45174
     33   3.97722  5.79617  3.88180  3.73119  5.10478  4.22972  4.86126  4.97981  3.51098  4.37288  5.45507  4.16898  4.84002  0.28038  3.74141  4.02775  4.31207  4.66868  6.21931  5.04190     33 Q - - -
          2.68629  4.42236  2.77530  2.73134  3.46365  2.40524  3.72505  3.29365  2.67591  2.69366  4.24701  2.90358  2.73750  3.18157  2.89812  2.37898  2.77530  2.98529  4.58488  3.61514
          0.45123  1.01292        *  0.10053  2.34718  0.00000        *
//
HMMER3/f [3.1b2 | February 2015]
NAME  HMM02441_06.EUT2B
LENG  29
ALPH  amino
RF    no
MM    no
CONS  yes
CS    no
MAP   yes
DATE  Fri Aug 21 18:34:34 2020
NSEQ  30
EFFN  30.000000
CKSUM 3560978385
STATS LOCAL MSV       -6.9300  0.72858
STATS LOCAL VITERBI   -7.2183  0.72858
STATS LOCAL FORWARD   -4.3350  0.72858
HMM          A        C        D        E        F        G        H        I        K        L        M        N        P        Q        R        S        T        V        W        Y   
            m->m     m->i     m->d     i->m     i->i     d->m     d->d
  COMPO   3.36592  4.65812  3.05189  2.05733  4.33922  4.08392  4.45754  2.24297  2.06113  2.19092  3.07986  3.30621  4.36111  2.92248  3.03449  2.96316  2.70229  2.77908  5.31520  4.49435
          2.68384  4.42353  2.77647  2.73054  3.46482  2.40641  3.72622  3.29482  2.67869  2.68775  4.24818  2.90475  2.73867  3.18274  2.89929  2.37703  2.77647  2.98377  4.58605  3.61631
          0.59991  0.87670  3.35273  0.01022  4.58870  0.00000        *
      1   5.59700  6.77901  7.71492  7.21371  5.73742  7.19794  7.79422  2.53649  2.46906  3.03559  0.55022  7.36917  7.32945  7.21439  7.16452  6.62924  5.83969  1.64788  7.92947  6.84377      2 M - - -
          2.68618  4.42225  2.77519  2.73123  3.46354  2.40513  3.72494  3.29354  2.67741  2.69355  4.24690  2.90347  2.73739  3.18146  2.89801  2.37887  2.77519  2.98518  4.58477  3.61503
          0.00139  6.97621  7.69856  0.61958  0.77255  0.25187  1.50213
      2   4.21667  6.72694  1.58622  1.60736  6.06962  4.97806  5.17479  5.55564  3.91583  5.03132  2.69345  2.53546  5.37806  2.49815  4.41053  2.48726  1.94090  2.86102  7.16045  5.74799      3 d - - -
          2.68618  4.42225  2.77519  2.73123  3.46354  2.40513  3.72494  3.29354  2.67741  2.69355  4.24690  2.90347  2.73739  3.18146  2.89801  2.37887  2.77519  2.98518  4.58477  3.61503
          0.00134  7.01138  7.73372  0.61958  0.77255  0.48576  0.95510
      3   4.18820  6.65061  2.57906  1.40444  5.97601  4.96856  5.15801  2.50885  1.89490  2.52922  3.05518  4.44394  5.36194  2.27254  4.38883  4.15984  2.03893  5.03056  7.09496  5.69642      4 e - - -
          2.68618  4.42225  2.77519  2.73123  3.46354  2.40513  3.72494  3.29354  2.67741  2.69355  4.24690  2.90347  2.73739  3.18146  2.89801  2.37887  2.77519  2.98518  4.58477  3.61503
          0.04902  7.01138  3.05892  0.61958  0.77255  0.48576  0.95510
      4   2.94703  6.68584  2.15274  1.07950  6.03184  2.55507  5.12651  5.51943  1.77292  4.99126  5.72700  4.39918  5.33132  2.68420  2.94701  2.81565  4.40156  5.07712  7.11708  5.70386      5 e - - -
          2.68618  4.42225  2.77519  2.73123  3.46354  2.40513  3.72494  3.29354  2.67741  2.69355  4.24690  2.90347  2.73739  3.18146  2.89801  2.37887  2.77519  2.98518  4.58477  3.61503
          0.00141  6.96376  7.68611  0.61958  0.77255  0.21609  1.63817
      5   2.27930  6.69762  2.03540  1.35278  6.04322  4.95650  3.16486  3.19209  1.57844  5.00313  5.73828  2.55661  5.35097  4.24123  4.37335  3.16241  4.41623  3.48962  7.12986  5.71816      6 e - - -
          2.68618  4.42225  2.77519  2.73123  3.46354  2.40513  3.72494  3.29354  2.67741  2.69355  4.24690  2.90347  2.73739  3.18146  2.89801  2.37887  2.77519  2.98518  4.58477  3.61503
          0.00134  7.01138  7.73372  0.61958  0.77255  0.48576  0.95510
      6   6.42933  7.49259  8.47266  7.91584  2.06840  8.10972  8.34893  2.43199  7.86550  0.39758  5.10505  8.32619  7.75705  7.40870  7.66540  7.64342  6.60370  2.30989  7.87613  7.07518      7 L - - -
          2.68618  4.42225  2.77519  2.73123  3.46354  2.40513  3.72494  3.29354  2.67741  2.69355  4.24690  2.90347  2.73739  3.18146  2.89801  2.37887  2.77519  2.98518  4.58477  3.61503
          0.00134  7.01138  7.73372  0.61958  0.77255  0.48576  0.95510
      7   5.32789  6.62131  7.26762  6.46590  5.96716  6.62125  6.83357  0.73779  1.77929  4.60310  2.59537  6.58220  6.89525  6.20153  2.79243  6.03665  5.55090  1.70868  7.67788  6.50907      8 i - - -
          2.68618  4.42225  2.77519  2.73123  3.46354  2.40513  3.72494  3.29354  2.67741  2.69355  4.24690  2.90347  2.73739  3.18146  2.89801  2.37887  2.77519  2.98518  4.58477  3.61503
          0.00134  7.01138  7.73372  0.61958  0.77255  0.48576  0.95510
      8   5.45506  7.65043  5.80648  0.86949  7.24470  6.00507  5.84556  6.53162  1.23734  5.85082  6.71190  5.47831  6.34488  2.48633  2.40801  2.46901  5.58103  6.18708  7.80474  6.68190      9 e - - -
          2.68618  4.42225  2.77519  2.73123  3.46354  2.40513  3.72494  3.29354  2.67741  2.69355  4.24690  2.90347  2.73739  3.18146  2.89801  2.37887  2.77519  2.98518  4.58477  3.61503
          0.00134  7.01138  7.73372  0.61958  0.77255  0.48576  0.95510
      9   4.18437  6.65500  2.77080  3.89303  5.98383  4.96431  5.15280  1.97481  2.19489  2.40257  5.70001  3.22819  5.35733  2.54648  2.44087  2.08336  1.86847  5.03690  3.15344  5.69680     10 t - - -
          2.68618  4.42225  2.77519  2.73123  3.46354  2.40513  3.72494  3.29354  2.67741  2.69355  4.24690  2.90347  2.73739  3.18146  2.89801  2.37887  2.77519  2.98518  4.58477  3.61503
          0.00134  7.01138  7.73372  0.61958  0.77255  0.48576  0.95510
     10   5.68387  6.82252  7.88164  7.49865  6.19374  7.48774  8.40601  0.25362  7.52701  4.60173  5.96543  7.67452  7.63990  7.82843  7.75278  7.01598  5.95328  2.11746  2.57453  7.08934     11 I - - -
          2.68618  4.42225  2.77519  2.73123  3.46354  2.40513  3.72494  3.29354  2.67741  2.69355  4.24690  2.90347  2.73739  3.18146  2.89801  2.37887  2.77519  2.98518  4.58477  3.61503
          0.00134  7.01138  7.73372  0.61958  0.77255  0.48576  0.95510
     11   4.38162  5.84857  2.61013  5.28655  4.96434  5.48908  5.81067  3.12838  5.17350  2.78868  4.97042  5.48538  5.86299  2.84157  5.34650  3.05152  0.88022  1.44654  6.48215  5.29067     12 t - - -
          2.68618  4.42225  2.77519  2.73123  3.46354  2.40513  3.72494  3.29354  2.67741  2.69355  4.24690  2.90347  2.73739  3.18146  2.89801  2.37887  2.77519  2.98518  4.58477  3.61503
          0.00134  7.01138  7.73372  0.61958  0.77255  0.48576  0.95510
     12   5.23701  7.71612  4.78388  1.02728  7.13712  5.64744  5.89955  6.57605  0.87014  5.96712  6.79810  3.28720  6.15717  2.34692  4.78382  5.14063  3.12791  6.16008  8.01420  6.67577     13 k - - -
          2.68618  4.42225  2.77519  2.73123  3.46354  2.40513  3.72494  3.29354  2.67741  2.69355  4.24690  2.90347  2.73739  3.18146  2.89801  2.37887  2.77519  2.98518  4.58477  3.61503
          0.00134  7.01138  7.73372  0.61958  0.77255  0.48576  0.95510
     13   2.53957  6.83237  4.57155  0.69795  6.21581  5.09496  5.28537  5.69177  2.82754  5.15647  5.90252  4.57601  5.50050  4.38584  2.74197  1.99876  2.38216  5.25218  7.27066  5.88029     14 e - - -
          2.68618  4.42225  2.77519  2.73123  3.46354  2.40513  3.72494  3.29354  2.67741  2.69355  4.24690  2.90347  2.73739  3.18146  2.89801  2.37887  2.77519  2.98518  4.58477  3.61503
          0.00134  7.01138  7.73372  0.61958  0.77255  0.48576  0.95510
     14   5.70736  6.83363  7.92562  7.52974  6.24149  7.58874  8.71747  1.85490  7.58020  1.95135  5.88123  7.76455  7.68099  7.86473  7.81614  7.11983  5.97069  0.37910  8.70527  7.49055     15 V - - -
          2.68618  4.42225  2.77519  2.73123  3.46354  2.40513  3.72494  3.29354  2.67741  2.69355  4.24690  2.90347  2.73739  3.18146  2.89801  2.37887  2.77519  2.98518  4.58477  3.61503
          0.00134  7.01138  7.73372  0.61958  0.77255  0.48576  0.95510
     15   6.59920  7.63286  8.60613  8.01888  5.35989  8.26704  8.39683  1.17279  7.96091  0.88145  1.35612  8.50321  7.79751  7.39648  7.69388  7.82435  6.74804  5.06833  7.84457  7.09961     16 l - - -
          2.68618  4.42225  2.77519  2.73123  3.46354  2.40513  3.72494  3.29354  2.67741  2.69355  4.24690  2.90347  2.73739  3.18146  2.89801  2.37887  2.77519  2.98518  4.58477  3.61503
          0.00134  7.01138  7.73372  0.61958  0.77255  0.48576  0.95510
     16   5.25074  7.49472  5.70678  2.75540  7.04043  5.87682  5.74627  3.53872  0.75948  5.71263  6.55031  5.35198  6.20935  2.10158  2.89518  5.20907  1.49355  6.00357  7.69386  6.53225     17 k - - -
          2.68618  4.42225  2.77519  2.73123  3.46354  2.40513  3.72494  3.29354  2.67741  2.69355  4.24690  2.90347  2.73739  3.18146  2.89801  2.37887  2.77519  2.98518  4.58477  3.61503
          0.00134  7.01138  7.73372  0.61958  0.77255  0.48576  0.95510
     17   5.66232  7.74383  6.32106  2.56284  7.41268  6.18773  5.90281  6.63517  1.33801  3.55701  6.80591  5.66641  1.49000  1.92130  1.45630  5.61635  5.74476  6.32008  7.84039  6.78665     18 k - - -
          2.68618  4.42225  2.77519  2.73123  3.46354  2.40513  3.72494  3.29354  2.67741  2.69355  4.24690  2.90347  2.73739  3.18146  2.89801  2.37887  2.77519  2.98518  4.58477  3.61503
          0.00134  7.01138  7.73372  0.61958  0.77255  0.48576  0.95510
     18   6.60971  7.64793  8.58701  8.02550  5.38543  8.20257  8.38834  2.45096  7.96563  0.11746  5.07908  8.48736  7.79913  7.41852  7.70328  7.80634  6.76557  5.08762  7.85773  7.08992     19 L - - -
          2.68618  4.42225  2.77519  2.73123  3.46354  2.40513  3.72494  3.29354  2.67741  2.69355  4.24690  2.90347  2.73739  3.18146  2.89801  2.37887  2.77519  2.98518  4.58477  3.61503
          0.00134  7.01138  7.73372  0.61958  0.77255  0.48576  0.95510
     19   1.33014  6.69275  2.51191  2.58910  6.03908  4.95247  3.16506  5.52593  2.12367  4.99856  2.69849  2.52755  5.34597  2.84990  2.87608  4.14089  2.53620  3.47964  7.12467  5.71297     20 a - - -
          2.68618  4.42225  2.77519  2.73123  3.46354  2.40513  3.72494  3.29354  2.67741  2.69355  4.24690  2.90347  2.73739  3.18146  2.89801  2.37887  2.77519  2.98518  4.58477  3.61503
          0.00134  7.01138  7.73372  0.61958  0.77255  0.48576  0.95510
     20   2.15011  6.68620  2.12977  1.61339  6.02924  2.91376  5.14201  5.51381  1.51852  3.24695  3.30535  2.76674  5.34813  4.23902  4.37005  4.14347  3.02622  3.22262  7.12009  5.71032     21 k - - -
          2.68618  4.42225  2.77519  2.73123  3.46354  2.40513  3.72494  3.29354  2.67741  2.69355  4.24690  2.90347  2.73739  3.18146  2.89801  2.37887  2.77519  2.98518  4.58477  3.61503
          0.00134  7.01138  7.73372  0.61958  0.77255  0.48576  0.95510
     21   4.18529  6.69767  1.55871  2.87977  3.36709  2.98104  5.14454  5.53018  2.34273  2.60630  5.73823  4.42452  5.35136  1.68428  1.76001  2.95264  4.41639  5.08893  7.12932  5.71822     22 d - - -
          2.68618  4.42225  2.77519  2.73123  3.46354  2.40513  3.72494  3.29354  2.67741  2.69355  4.24690  2.90347  2.73739  3.18146  2.89801  2.37887  2.77519  2.98518  4.58477  3.61503
          0.00134  7.01138  7.73372  0.61958  0.77255  0.48576  0.95510
     22   4.18028  6.68250  4.43235  2.29786  6.02407  3.07549  2.84289  3.48868  2.88115  2.44664  3.21000  2.55737  5.34873  2.49609  2.05885  2.14304  4.41143  5.07126  7.11727  2.10450     23 r - - -
          2.68618  4.42225  2.77519  2.73123  3.46354  2.40513  3.72494  3.29354  2.67741  2.69355  4.24690  2.90347  2.73739  3.18146  2.89801  2.37887  2.77519  2.98518  4.58477  3.61503
          0.00134  7.01138  7.73372  0.61958  0.77255  0.48576  0.95510
     23   4.18207  6.66316  2.19148  2.88372  5.99597  4.96047  2.86993  2.09677  3.10514  2.52876  2.21074  3.01608  5.35366  4.24921  2.87819  1.89897  2.22586  5.04720  7.10325  5.69982     24 s - - -
          2.68618  4.42225  2.77519  2.73123  3.46354  2.40513  3.72494  3.29354  2.67741  2.69355  4.24690  2.90347  2.73739  3.18146  2.89801  2.37887  2.77519  2.98518  4.58477  3.61503
          0.00134  7.01138  7.73372  0.61958  0.77255  0.48576  0.95510
     24   4.18716  6.69675  4.43623  2.01817  6.04279  3.15966  5.14562  2.53372  1.72390  2.33499  5.73749  1.89409  5.35342  2.50733  2.52425  2.39335  4.41797  5.08798  7.12807  5.71848     25 k - - -
          2.68618  4.42225  2.77519  2.73123  3.46354  2.40513  3.72494  3.29354  2.67741  2.69355  4.24690  2.90347  2.73739  3.18146  2.89801  2.37887  2.77519  2.98518  4.58477  3.61503
          0.00134  7.01138  7.73372  0.61958  0.77255  0.48576  0.95510
     25   2.53337  6.66908  4.43928  1.92964  6.00456  4.95881  3.14838  2.89291  2.58296  2.37265  5.71226  2.32312  5.35205  4.24633  2.87775  1.94077  2.15528  5.05456  7.10753  3.15887     26 e - - -
          2.68618  4.42225  2.77519  2.73123  3.46354  2.40513  3.72494  3.29354  2.67741  2.69355  4.24690  2.90347  2.73739  3.18146  2.89801  2.37887  2.77519  2.98518  4.58477  3.61503
          0.03110  7.01138  3.51608  0.61958  0.77255  0.48576  0.95510
     26   4.15479  6.66769  3.20090  1.80859  6.01378  4.92811  5.11503  3.26090  1.64436  2.82918  5.70810  2.01072  5.32162  2.82013  3.01007  2.15038  4.38592  5.05888  7.09972  2.46353     27 k - - -
          2.68618  4.42225  2.77519  2.73123  3.46354  2.40513  3.72494  3.29354  2.67741  2.69355  4.24690  2.90347  2.73739  3.18146  2.89801  2.37887  2.77519  2.98518  4.58477  3.61503
          0.07024  6.98166  2.70454  0.61958  0.77255  0.96634  0.47880
     27   2.45125  6.60027  4.34986  1.86240  3.14905  2.36200  5.06034  2.81965  2.28863  2.90919  5.64184  2.49369  3.45549  2.44442  2.93370  4.06176  2.31248  4.98905  7.03504  5.62619     28 e - - -
          2.68618  4.42225  2.77519  2.73123  3.46354  2.40513  3.72494  3.29354  2.67741  2.69355  4.24690  2.90347  2.73739  3.18146  2.89801  2.37887  2.77519  2.98518  4.58477  3.61503
          0.00148  6.91290  7.63525  0.61958  0.77255  1.57647  0.23156
     28   4.10822  2.64107  3.01816  2.63330  5.81974  4.89850  5.09056  1.14908  2.12155  3.14289  5.56712  4.38381  5.29110  2.42228  4.32800  2.23594  2.94413  4.88393  6.97328  5.58844     29 i - - -
          2.68618  4.42225  2.77519  2.73123  3.46354  2.40513  3.72494  3.29354  2.67741  2.69355  4.24690  2.90347  2.73739  3.18146  2.89801  2.37887  2.77519  2.98518  4.58477  3.61503
          0.19446  6.91290  1.73883  0.61958  0.77255  0.41034  1.08893
     29   4.15522  1.54641  5.77289  2.40953  2.08412  5.28121  5.59487  2.70880  2.39773  1.98828  4.71005  5.32200  5.64886  5.22641  5.15989  3.32633  1.85665  3.84386  6.20929  5.02353     30 c - - -
          2.68618  4.42225  2.77519  2.73123  3.46354  2.40513  3.72494  3.29354  2.67741  2.69355  4.24690  2.90347  2.73739  3.18146  2.89801  2.37887  2.77519  2.98518  4.58477  3.61503
          0.00111  6.80248        *  0.61958  0.77255  0.00000        *
//
HMMER3/f [3.1b2 | February 2015]
NAME  HMM02441_06.EUT2I
LENG  25
ALPH  amino
RF    no
MM    no
CONS  yes
CS    no
MAP   yes
DATE  Fri Aug 21 18:26:17 2020
NSEQ  96
EFFN  96.000000
CKSUM 3846164327
STATS LOCAL MSV       -6.4607  0.72272
STATS LOCAL VITERBI   -6.7619  0.72272
STATS LOCAL FORWARD   -4.3163  0.72272
HMM          A        C        D        E        F        G        H        I        K        L        M        N        P        Q        R        S        T        V        W        Y   
            m->m     m->i     m->d     i->m     i->i     d->m     d->d
  COMPO   3.44015  6.01411  2.86631  2.03703  4.33633  4.18306  4.83453  2.21161  1.99765  2.41321  3.66426  2.62222  4.07576  3.44723  3.16540  3.07988  2.89494  2.44679  7.43948  3.52412
          2.68618  4.42225  2.77519  2.73123  3.46354  2.40513  3.72494  3.29354  2.67741  2.69355  4.24690  2.90347  2.73739  3.18146  2.89801  2.37887  2.77519  2.98518  4.58477  3.61503
          0.00043  8.15573  8.87808  0.61958  0.77255  0.00000        *
      1   6.94860  9.92135  1.35002  1.96337  9.09711  6.82855  7.57779  8.77196  1.98734  8.15339  9.16697  0.87287  7.57641  6.78369  7.78640  6.70471  7.29767  8.24417 10.30393  3.26889      1 n - - -
          2.68618  4.42225  2.77519  2.73123  3.46354  2.40513  3.72494  3.29354  2.67741  2.69355  4.24690  2.90347  2.73739  3.18146  2.89801  2.37887  2.77519  2.98518  4.58477  3.61503
          0.00043  8.15573  8.87808  0.61958  0.77255  0.48576  0.95510
      2   5.40401  6.80811  7.19152  6.58600  2.74462  6.55232  6.87451  1.99025  2.64292  4.99927  2.78269  3.78250  6.91767  6.56960  2.00240  1.76509  3.56983  4.02303  7.42630  1.30524      2 y - - -
          2.68618  4.42225  2.77519  2.73123  3.46354  2.40513  3.72494  3.29354  2.67741  2.69355  4.24690  2.90347  2.73739  3.18146  2.89801  2.37887  2.77519  2.98518  4.58477  3.61503
          0.00043  8.15573  8.87808  0.61958  0.77255  0.48576  0.95510
      3   3.51769  9.55730  1.06456  0.83855  8.79002  6.75658  7.42153  8.40211  2.80625  7.81503  8.72814  3.84997  7.45542  2.63887  7.36569  3.36864  7.03682  7.90253  9.96009  8.30532      3 e - - -
          2.68618  4.42225  2.77519  2.73123  3.46354  2.40513  3.72494  3.29354  2.67741  2.69355  4.24690  2.90347  2.73739  3.18146  2.89801  2.37887  2.77519  2.98518  4.58477  3.61503
          0.00043  8.15573  8.87808  0.61958  0.77255  0.48576  0.95510
      4   1.61450  8.62025  3.95957  2.32579  7.93807  6.46680  6.86984  7.45819  0.99597  6.91224  7.69554  1.72870  7.00685  2.25433  6.30329  5.91522  3.89873  7.00129  9.04086  7.55976      4 k - - -
          2.68618  4.42225  2.77519  2.73123  3.46354  2.40513  3.72494  3.29354  2.67741  2.69355  4.24690  2.90347  2.73739  3.18146  2.89801  2.37887  2.77519  2.98518  4.58477  3.61503
          0.00043  8.15573  8.87808  0.61958  0.77255  0.48576  0.95510
      5   7.76683  8.79446  9.72398  9.16625  6.52013  9.33484  9.53635  1.60830  9.11512  0.23327  6.21039  9.64550  8.93135  8.55486  8.84296  8.97896  7.91790  6.24983  8.99459  8.24699      5 L - - -
          2.68618  4.42225  2.77519  2.73123  3.46354  2.40513  3.72494  3.29354  2.67741  2.69355  4.24690  2.90347  2.73739  3.18146  2.89801  2.37887  2.77519  2.98518  4.58477  3.61503
          0.00043  8.15573  8.87808  0.61958  0.77255  0.48576  0.95510
      6   6.76436  7.89313  8.98892  8.60822  1.99830  8.65411  9.80689  1.16103  8.66767  5.80539  7.14497  8.82270  8.78507  9.04540  8.94954  8.18677  7.03292  0.61014  9.89709  8.52768      6 V - - -
          2.68618  4.42225  2.77519  2.73123  3.46354  2.40513  3.72494  3.29354  2.67741  2.69355  4.24690  2.90347  2.73739  3.18146  2.89801  2.37887  2.77519  2.98518  4.58477  3.61503
          0.00043  8.15573  8.87808  0.61958  0.77255  0.48576  0.95510
      7   6.94919  9.92177  1.36500  0.61416  9.10147  6.82891  7.57773  8.77218  1.98732  8.15336  9.16697  3.76706  7.57668  3.30332  7.77990  6.70523  7.29809  8.24458 10.30548  8.55257      7 E - - -
          2.68751  4.42358  2.77652  2.73256  3.46487  2.40646  3.72627  3.29487  2.65956  2.69488  4.24823  2.90480  2.73872  3.18279  2.89934  2.38020  2.77652  2.98651  4.58610  3.61636
          0.14829  1.98285  8.87808  0.00984  4.62616  0.48576  0.95510
      8   1.44052  6.87735  7.49448  6.88051  3.02206  6.69272  7.03030  3.97978  6.66496  0.95898  2.63406  3.78961  7.04855  6.78849  6.66721  6.00707  2.72537  1.97654  7.50773  6.33713      9 l - - -
          2.68618  4.42225  2.77519  2.73123  3.46354  2.40513  3.72494  3.29354  2.67741  2.69355  4.24690  2.90347  2.73739  3.18146  2.89801  2.37887  2.77519  2.98518  4.58477  3.61503
          0.00043  8.15573  8.87808  0.61958  0.77255  0.48576  0.95510
      9   6.76713  7.89903  8.98933  8.61376  7.55922  8.63058  9.89748  0.25682  8.67556  5.85203  7.18312  8.82976  8.78397  9.07191  8.96155  8.18042  7.03832  1.52235 10.01359  8.68620     10 I - - -
          2.68618  4.42225  2.77519  2.73123  3.46354  2.40513  3.72494  3.29354  2.67741  2.69355  4.24690  2.90347  2.73739  3.18146  2.89801  2.37887  2.77519  2.98518  4.58477  3.61503
          0.00043  8.15573  8.87808  0.61958  0.77255  0.48576  0.95510
     10   6.20035  7.91324  8.74497  8.66224  7.94035  7.04094  9.17684  5.93233  8.52308  6.39980  2.55022  7.95399  7.85190  8.61167  8.48310  6.55799  0.25917  1.97382  9.91870  8.82746     11 T - - -
          2.68618  4.42225  2.77519  2.73123  3.46354  2.40513  3.72494  3.29354  2.67741  2.69355  4.24690  2.90347  2.73739  3.18146  2.89801  2.37887  2.77519  2.98518  4.58477  3.61503
          0.00043  8.15573  8.87808  0.61958  0.77255  0.48576  0.95510
     11   2.75015  7.83905  3.18838  1.11292  7.18416  6.05857  6.26729  6.67319  1.15060  6.14363  6.88244  2.08852  6.46802  5.36657  3.67207  2.93863  5.55159  3.63729  8.26910  6.85270     12 e - - -
          2.68618  4.42225  2.77519  2.73123  3.46354  2.40513  3.72494  3.29354  2.67741  2.69355  4.24690  2.90347  2.73739  3.18146  2.89801  2.37887  2.77519  2.98518  4.58477  3.61503
          0.00043  8.15573  8.87808  0.61958  0.77255  0.48576  0.95510
     12   7.83752  9.92232  6.58197  0.15471  9.63581  7.60510  8.51812  9.56437  7.89810  8.85878  9.96049  1.97830  8.32867  7.79868  8.57216  7.67615  8.20695  9.04987 10.38409  9.34646     13 E - - -
          2.68618  4.42225  2.77519  2.73123  3.46354  2.40513  3.72494  3.29354  2.67741  2.69355  4.24690  2.90347  2.73739  3.18146  2.89801  2.37887  2.77519  2.98518  4.58477  3.61503
          0.00043  8.15573  8.87808  0.61958  0.77255  0.48576  0.95510
     13   6.75362  7.89054  2.00128  8.55342  7.56082  8.60264  9.86698  1.52462  8.65292  5.85578  7.18387  8.78223  8.76834  9.04074  8.94884  8.14843  7.02627  0.44801 10.01751  8.68048     14 V - - -
          2.68618  4.42225  2.77519  2.73123  3.46354  2.40513  3.72494  3.29354  2.67741  2.69355  4.24690  2.90347  2.73739  3.18146  2.89801  2.37887  2.77519  2.98518  4.58477  3.61503
          0.00043  8.15573  8.87808  0.61958  0.77255  0.48576  0.95510
     14   3.53291  3.95775  8.75039  8.18215  6.43732  8.08639  8.39889  1.25160  8.02983  3.17959  1.51629  8.26834  8.22955  7.96505  7.98291  7.46419  6.95149  5.52135  8.52045  0.92973     15 y - - -
          2.68618  4.42225  2.77519  2.73123  3.46354  2.40513  3.72494  3.29354  2.67741  2.69355  4.24690  2.90347  2.73739  3.18146  2.89801  2.37887  2.77519  2.98518  4.58477  3.61503
          0.00043  8.15573  8.87808  0.61958  0.77255  0.48576  0.95510
     15   3.68380  8.84018  8.12432  6.89894  8.83945  7.41086  7.21112  7.98948  0.38128  7.24251  8.16146  3.25460  7.77775  6.33894  1.96377  3.79366  2.48756  7.64568  9.12357  8.16064     16 K - - -
          2.68618  4.42225  2.77519  2.73123  3.46354  2.40513  3.72494  3.29354  2.67741  2.69355  4.24690  2.90347  2.73739  3.18146  2.89801  2.37887  2.77519  2.98518  4.58477  3.61503
          0.00043  8.15573  8.87808  0.61958  0.77255  0.48576  0.95510
     16   7.50892  9.25554  8.68390  7.22028  9.12120  7.79734  7.43716  8.27817  0.93892  7.48716  8.43777  7.38903  8.08179  6.57070  0.50888  7.47222  7.50249  8.01863  9.29111  8.40357     17 R - - -
          2.68618  4.42225  2.77519  2.73123  3.46354  2.40513  3.72494  3.29354  2.67741  2.69355  4.24690  2.90347  2.73739  3.18146  2.89801  2.37887  2.77519  2.98518  4.58477  3.61503
          0.00043  8.15573  8.87808  0.61958  0.77255  0.48576  0.95510
     17   6.99382  8.10592  9.18376  8.75727  7.03668  8.85234  9.75553  1.34912  8.79049  0.66113  6.69633  9.03699  8.82918  8.83880  8.90626  8.39075  7.24158  1.52074  9.51748  8.49549     18 L - - -
          2.68618  4.42225  2.77519  2.73123  3.46354  2.40513  3.72494  3.29354  2.67741  2.69355  4.24690  2.90347  2.73739  3.18146  2.89801  2.37887  2.77519  2.98518  4.58477  3.61503
          0.00043  8.15573  8.87808  0.61958  0.77255  0.48576  0.95510
     18   5.38168  7.91055  2.26034  2.22760  7.25236  3.38064  2.02022  6.74444  1.63054  6.21445  6.95563  1.73195  6.52014  1.86340  5.58834  2.99205  3.68608  6.30012  8.34112  6.91839     19 k - - -
          2.68618  4.42225  2.77519  2.73123  3.46354  2.40513  3.72494  3.29354  2.67741  2.69355  4.24690  2.90347  2.73739  3.18146  2.89801  2.37887  2.77519  2.98518  4.58477  3.61503
          0.00043  8.15573  8.87808  0.61958  0.77255  0.48576  0.95510
     19   3.27823  7.71921  2.81566  1.43446  3.81706  2.86131  6.17018  2.89139  3.60806  2.31145  6.75995  2.89981  6.37655  2.45497  5.39776  1.72872  2.64135  6.10970  8.15206  6.74127     20 e - - -
          2.68618  4.42225  2.77519  2.73123  3.46354  2.40513  3.72494  3.29354  2.67741  2.69355  4.24690  2.90347  2.73739  3.18146  2.89801  2.37887  2.77519  2.98518  4.58477  3.61503
          0.00043  8.15573  8.87808  0.61958  0.77255  0.48576  0.95510
     20   3.43821  6.80905  7.16139  3.92613  5.90479  6.54579  6.86788  1.71088  1.84561  1.57297  2.03404  6.63878  6.91155  6.55449  3.32340  2.58916  2.27125  3.13155  7.42748  6.24634     21 l - - -
          2.69444  4.43051  2.78346  2.73632  3.47180  2.39875  3.73321  3.22539  2.64911  2.69875  4.25516  2.90323  2.74566  3.18973  2.90342  2.38458  2.78346  2.98984  4.59303  3.62329
          0.66917  0.71800  8.87808  0.56373  0.84184  0.48576  0.95510
     21   3.23424  7.69421  2.82501  1.55568  7.02720  5.99076  6.17920  1.28606  3.45714  2.62443  6.73806  2.92779  6.38402  2.49930  5.40952  2.66201  3.25747  2.97209  8.13418  6.73058     25 i - - -
          2.68618  4.42225  2.77519  2.73123  3.46354  2.40513  3.72494  3.29354  2.67741  2.69355  4.24690  2.90347  2.73739  3.18146  2.89801  2.37887  2.77519  2.98518  4.58477  3.61503
          0.00043  8.15573  8.87808  0.61958  0.77255  0.48576  0.95510
     22   5.20933  3.75026  3.33131  2.44042  7.06946  2.02407  6.16951  6.55637  1.64079  3.87437  3.79927  1.93711  6.37605  2.22550  5.39679  1.67068  3.70794  6.11443  8.15499  6.74322     26 k - - -
          2.68618  4.42225  2.77519  2.73123  3.46354  2.40513  3.72494  3.29354  2.67741  2.69355  4.24690  2.90347  2.73739  3.18146  2.89801  2.37887  2.77519  2.98518  4.58477  3.61503
          0.00043  8.15573  8.87808  0.61958  0.77255  0.48576  0.95510
     23   3.29840  7.71375  5.46108  1.70164  3.73252  4.08878  3.51128  6.54003  2.10499  3.62532  3.93605  1.03168  3.54478  5.26911  3.40496  3.22339  3.26310  3.41829  8.14811  6.73884     27 n - - -
          2.68618  4.42225  2.77519  2.73123  3.46354  2.40513  3.72494  3.29354  2.67741  2.69355  4.24690  2.90347  2.73739  3.18146  2.89801  2.37887  2.77519  2.98518  4.58477  3.61503
          0.00043  8.15573  8.87808  0.61958  0.77255  0.48576  0.95510
     24   5.20898  7.72050  2.71093  2.67766  7.06594  4.11309  6.16963  3.00625  0.98146  3.62612  3.34985  3.42765  2.52235  2.52047  3.15373  5.17111  2.52428  3.48913  8.15295  6.74178     28 k - - -
          2.68618  4.42225  2.77519  2.73123  3.46354  2.40513  3.72494  3.29354  2.67741  2.69355  4.24690  2.90347  2.73739  3.18146  2.89801  2.37887  2.77519  2.98518  4.58477  3.61503
          0.01972  8.15573  3.95080  0.61958  0.77255  0.48576  0.95510
     25   5.20834  7.56451  3.59284  4.96736  6.85064  3.45076  6.20277  3.50103  1.67855  3.01620  6.62120  3.66392  1.36120  3.16682  5.44638  1.57767  4.28123  2.43968  8.03420  3.84591     29 p - - -
          2.68618  4.42225  2.77519  2.73123  3.46354  2.40513  3.72494  3.29354  2.67741  2.69355  4.24690  2.90347  2.73739  3.18146  2.89801  2.37887  2.77519  2.98518  4.58477  3.61503
          0.00029  8.13630        *  0.61958  0.77255  0.00000        *
//
HMMER3/f [3.1b2 | February 2015]
NAME  HMM02441_07.EUT2A
LENG  32
ALPH  amino
RF    no
MM    no
CONS  yes
CS    no
MAP   yes
DATE  Fri Aug 21 20:10:02 2020
NSEQ  81
EFFN  10.199158
CKSUM 3960865744
STATS LOCAL MSV       -6.8630  0.71979
STATS LOCAL VITERBI   -7.4132  0.71979
STATS LOCAL FORWARD   -4.5708  0.71979
HMM          A        C        D        E        F        G        H        I        K        L        M        N        P        Q        R        S        T        V        W        Y   
            m->m     m->i     m->d     i->m     i->i     d->m     d->d
  COMPO   3.20503  4.23165  2.92988  2.32583  3.80021  4.57858  4.33792  2.35380  2.61472  2.26781  2.65593  3.34960  4.09818  2.54154  3.00127  2.79035  2.69378  2.47588  6.44002  4.48633
          2.68618  4.42225  2.77519  2.73123  3.46354  2.40513  3.72494  3.29354  2.67741  2.69355  4.24690  2.90347  2.73739  3.18146  2.89801  2.37887  2.77519  2.98518  4.58477  3.61503
          0.23795  5.98373  1.56427  0.61958  0.77255  0.00000        *
      1   5.71724  6.97170  6.71181  6.68264  5.80760  5.84839  7.11063  5.35940  6.57242  4.42757  0.04856  6.77803  6.47463  6.86219  6.49547  6.07685  6.15418  5.50299  7.39514  6.43157      1 M - - -
          2.68618  4.42225  2.77519  2.73123  3.46354  2.40513  3.72494  3.29354  2.67741  2.69355  4.24690  2.90347  2.73739  3.18146  2.89801  2.37887  2.77519  2.98518  4.58477  3.61503
          0.00474  5.75052  6.47286  0.61958  0.77255  0.48439  0.95730
      2   3.86349  6.29514  3.84548  2.24634  5.68099  4.48649  4.65909  5.12339  1.07696  4.56868  2.18751  1.40742  4.92017  3.77563  3.59051  3.81183  4.08226  4.71592  6.65702  5.31695      2 k - - -
          2.68618  4.42225  2.77519  2.73123  3.46354  2.40513  3.72494  3.29354  2.67741  2.69355  4.24690  2.90347  2.73739  3.18146  2.89801  2.37887  2.77519  2.98518  4.58477  3.61503
          0.00408  5.90062  6.62297  0.61958  0.77255  0.27479  1.42599
      3   3.77480  5.13640  5.71428  5.12982  4.30886  4.98643  5.39513  2.19744  4.94756  3.28411  2.58063  5.15193  5.35239  5.10553  4.99469  1.81399  1.65197  1.15187  5.90024  4.71727      3 v - - -
          2.68618  4.42225  2.77519  2.73123  3.46354  2.40513  3.72494  3.29354  2.67741  2.69355  4.24690  2.90347  2.73739  3.18146  2.89801  2.37887  2.77519  2.98518  4.58477  3.61503
          0.00375  5.98373  6.70608  0.61958  0.77255  0.48576  0.95510
      4   3.54646  5.46231  2.09474  3.74918  4.78630  4.40254  4.83293  4.13554  3.76025  3.84013  2.24524  4.18002  4.87725  4.07509  4.16700  1.11783  1.80846  2.66955  6.17218  4.90592      4 s - - -
          2.68618  4.42225  2.77519  2.73123  3.46354  2.40513  3.72494  3.29354  2.67741  2.69355  4.24690  2.90347  2.73739  3.18146  2.89801  2.37887  2.77519  2.98518  4.58477  3.61503
          0.00375  5.98373  6.70608  0.61958  0.77255  0.48576  0.95510
      5   4.81620  7.76109  1.33226  0.55506  6.95426  4.72123  5.46172  6.61833  4.79095  6.00721  7.00224  2.41801  5.46275  4.66467  5.64702  4.58087  5.16171  6.09402  8.15796  6.41988      5 E - - -
          2.68618  4.42225  2.77519  2.73123  3.46354  2.40513  3.72494  3.29354  2.67741  2.69355  4.24690  2.90347  2.73739  3.18146  2.89801  2.37887  2.77519  2.98518  4.58477  3.61503
          0.00375  5.98373  6.70608  0.61958  0.77255  0.48576  0.95510
      6   5.29566  6.42400  7.29174  6.70755  1.24119  6.78503  6.96899  1.30471  6.59708  1.98889  1.36404  6.97703  6.60854  6.24841  6.42992  6.23025  5.47416  3.95825  6.72280  5.81886      6 f - - -
          2.68618  4.42225  2.77519  2.73123  3.46354  2.40513  3.72494  3.29354  2.67741  2.69355  4.24690  2.90347  2.73739  3.18146  2.89801  2.37887  2.77519  2.98518  4.58477  3.61503
          0.00375  5.98373  6.70608  0.61958  0.77255  0.48576  0.95510
      7   4.81841  7.76405  1.40060  0.49351  6.95720  4.72192  5.46335  6.62210  4.79406  6.01066  7.00690  2.65570  5.46393  4.66654  5.65139  4.58268  5.16430  6.09742  8.16123  6.42231      7 E - - -
          2.68618  4.42225  2.77519  2.73123  3.46354  2.40513  3.72494  3.29354  2.67741  2.69355  4.24690  2.90347  2.73739  3.18146  2.89801  2.37887  2.77519  2.98518  4.58477  3.61503
          0.00375  5.98373  6.70608  0.61958  0.77255  0.48576  0.95510
      8   1.85399  5.93559  3.66973  2.39034  5.28376  4.19613  4.38002  4.76792  2.50683  4.23960  4.97673  1.45271  4.59016  2.02865  2.66230  3.38885  2.54350  4.32817  6.36398  4.95669      8 n - - -
          2.68618  4.42225  2.77519  2.73123  3.46354  2.40513  3.72494  3.29354  2.67741  2.69355  4.24690  2.90347  2.73739  3.18146  2.89801  2.37887  2.77519  2.98518  4.58477  3.61503
          0.00375  5.98373  6.70608  0.61958  0.77255  0.48576  0.95510
      9   5.38623  6.51335  7.38228  6.88170  4.48789  6.84647  7.27259  3.59635  6.78225  0.18690  4.19942  7.17767  6.72013  6.42638  6.61740  6.40203  5.59705  2.38014  6.90763  6.04552      9 L - - -
          2.68618  4.42225  2.77519  2.73123  3.46354  2.40513  3.72494  3.29354  2.67741  2.69355  4.24690  2.90347  2.73739  3.18146  2.89801  2.37887  2.77519  2.98518  4.58477  3.61503
          0.00375  5.98373  6.70608  0.61958  0.77255  0.48576  0.95510
     10   4.70191  5.84061  6.92229  6.53771  5.44671  6.55047  7.74764  0.90399  6.58384  3.74648  5.08372  6.74356  6.70576  6.95396  6.85167  6.07737  4.97285  0.63894  7.87220  6.56167     10 V - - -
          2.68618  4.42225  2.77519  2.73123  3.46354  2.40513  3.72494  3.29354  2.67741  2.69355  4.24690  2.90347  2.73739  3.18146  2.89801  2.37887  2.77519  2.98518  4.58477  3.61503
          0.00375  5.98373  6.70608  0.61958  0.77255  0.48576  0.95510
     11   4.27484  6.93265  2.25739  1.49756  6.23888  4.58184  5.06366  5.77358  2.05355  5.21010  6.03143  4.02410  5.17845  0.84402  4.54534  4.14785  4.54792  5.31124  7.33262  5.82256     11 q - - -
          2.68618  4.42225  2.77519  2.73123  3.46354  2.40513  3.72494  3.29354  2.67741  2.69355  4.24690  2.90347  2.73739  3.18146  2.89801  2.37887  2.77519  2.98518  4.58477  3.61503
          0.00375  5.98373  6.70608  0.61958  0.77255  0.48576  0.95510
     12   2.12450  6.33594  4.40078  3.73006  5.78542  4.71402  4.70599  5.16956  1.43304  4.58842  5.39502  4.19564  5.07202  1.23249  1.89129  3.98665  4.20184  2.82607  6.63645  5.39078     12 q - - -
          2.68618  4.42225  2.77519  2.73123  3.46354  2.40513  3.72494  3.29354  2.67741  2.69355  4.24690  2.90347  2.73739  3.18146  2.89801  2.37887  2.77519  2.98518  4.58477  3.61503
          0.00375  5.98373  6.70608  0.61958  0.77255  0.48576  0.95510
     13   4.70639  5.84825  6.92270  6.53876  5.42244  6.53617  7.72250  0.36508  6.58004  3.72089  5.06542  6.73967  6.69811  6.93650  6.83825  6.06380  4.97836  1.43642  7.83990  6.54176     13 I - - -
          2.68618  4.42225  2.77519  2.73123  3.46354  2.40513  3.72494  3.29354  2.67741  2.69355  4.24690  2.90347  2.73739  3.18146  2.89801  2.37887  2.77519  2.98518  4.58477  3.61503
          0.00375  5.98373  6.70608  0.61958  0.77255  0.48576  0.95510
     14   5.03360  6.73454  6.61915  6.67412  7.15769  5.46214  7.32646  6.91933  6.73124  6.49261  7.50638  6.41755  6.26243  6.96271  6.66475  5.26355  0.03471  6.20576  8.05083  7.39923     14 T - - -
          2.68618  4.42225  2.77519  2.73123  3.46354  2.40513  3.72494  3.29354  2.67741  2.69355  4.24690  2.90347  2.73739  3.18146  2.89801  2.37887  2.77519  2.98518  4.58477  3.61503
          0.00375  5.98373  6.70608  0.61958  0.77255  0.48576  0.95510
     15   4.18769  6.84328  0.82280  1.66736  6.14343  4.53644  5.01313  5.68130  2.23265  5.12949  5.93583  2.61650  5.12197  4.15677  4.56154  4.06946  2.45866  5.21682  7.26298  5.74583     15 d - - -
          2.68618  4.42225  2.77519  2.73123  3.46354  2.40513  3.72494  3.29354  2.67741  2.69355  4.24690  2.90347  2.73739  3.18146  2.89801  2.37887  2.77519  2.98518  4.58477  3.61503
          0.00375  5.98373  6.70608  0.61958  0.77255  0.48576  0.95510
     16   4.13863  6.45405  4.52952  2.07632  5.94681  4.80627  4.75035  5.31281  1.21208  4.69217  2.68059  4.27929  5.15443  1.72519  1.57856  4.09816  4.30821  4.93266  6.70488  5.48755     16 k - - -
          2.68618  4.42225  2.77519  2.73123  3.46354  2.40513  3.72494  3.29354  2.67741  2.69355  4.24690  2.90347  2.73739  3.18146  2.89801  2.37887  2.77519  2.98518  4.58477  3.61503
          0.00375  5.98373  6.70608  0.61958  0.77255  0.48576  0.95510
     17   4.70204  5.84069  6.92241  6.53781  5.44648  6.55076  7.74778  0.85616  6.58396  3.74613  5.08347  6.74375  6.70587  6.95397  6.85177  6.07768  4.97295  0.67726  7.87208  6.56170     17 V - - -
          2.68618  4.42225  2.77519  2.73123  3.46354  2.40513  3.72494  3.29354  2.67741  2.69355  4.24690  2.90347  2.73739  3.18146  2.89801  2.37887  2.77519  2.98518  4.58477  3.61503
          0.00375  5.98373  6.70608  0.61958  0.77255  0.48576  0.95510
     18   4.61409  1.20544  6.73642  6.24752  4.70503  5.95040  6.66404  1.82869  6.10098  3.05984  0.91941  6.28356  6.23982  6.14895  6.11506  5.38829  4.89345  3.18286  6.83267  5.74768     18 m - - -
          2.68618  4.42225  2.77519  2.73123  3.46354  2.40513  3.72494  3.29354  2.67741  2.69355  4.24690  2.90347  2.73739  3.18146  2.89801  2.37887  2.77519  2.98518  4.58477  3.61503
          0.00375  5.98373  6.70608  0.61958  0.77255  0.48576  0.95510
     19   2.42413  6.35330  3.93768  1.36345  5.76483  4.54817  4.71106  5.20789  3.27111  4.64080  5.42556  4.02110  4.97649  1.04673  2.06233  3.86313  4.13319  4.79034  6.71800  5.38130     19 q - - -
          2.68618  4.42225  2.77519  2.73123  3.46354  2.40513  3.72494  3.29354  2.67741  2.69355  4.24690  2.90347  2.73739  3.18146  2.89801  2.37887  2.77519  2.98518  4.58477  3.61503
          0.00375  5.98373  6.70608  0.61958  0.77255  0.48576  0.95510
     20   5.19494  7.03583  5.90985  4.90070  6.78866  5.53097  5.26504  6.06881  3.30288  5.29943  6.24697  5.12340  5.86507  0.94725  0.66632  5.16486  5.25177  5.78429  7.12522  6.15840     20 R - - -
          2.68618  4.42225  2.77519  2.73123  3.46354  2.40513  3.72494  3.29354  2.67741  2.69355  4.24690  2.90347  2.73739  3.18146  2.89801  2.37887  2.77519  2.98518  4.58477  3.61503
          0.00375  5.98373  6.70608  0.61958  0.77255  0.48576  0.95510
     21   6.15596  7.15944  7.25833  7.11222  5.27228  6.49165  7.46394  4.67220  7.08861  0.04352  5.08325  7.38969  6.86224  6.98418  6.89889  6.88584  6.41693  5.08417  7.36925  6.51562     21 L - - -
          2.68618  4.42225  2.77519  2.73123  3.46354  2.40513  3.72494  3.29354  2.67741  2.69355  4.24690  2.90347  2.73739  3.18146  2.89801  2.37887  2.77519  2.98518  4.58477  3.61503
          0.14157  5.98373  2.04416  0.61958  0.77255  0.48576  0.95510
     22   2.16340  5.68074  3.64580  3.08986  4.97178  2.76756  4.32444  4.41799  2.21490  1.54102  4.74253  3.62500  2.76966  2.41079  3.56583  2.53829  2.67975  4.04336  6.15513  4.78364     22 l - - -
          2.68618  4.42225  2.77519  2.73123  3.46354  2.40513  3.72494  3.29354  2.67741  2.69355  4.24690  2.90347  2.73739  3.18146  2.89801  2.37887  2.77519  2.98518  4.58477  3.61503
          0.00430  5.84646  6.56881  0.61958  0.77255  0.21764  1.63175
     23   3.50019  5.99073  3.70790  1.55487  5.33931  4.25142  4.43652  2.96345  1.91992  4.28990  5.03622  3.72060  4.65152  1.82666  3.60768  1.53410  3.72955  4.38439  6.41436  5.01699     23 s - - -
          2.68618  4.42225  2.77519  2.73123  3.46354  2.40513  3.72494  3.29354  2.67741  2.69355  4.24690  2.90347  2.73739  3.18146  2.89801  2.37887  2.77519  2.98518  4.58477  3.61503
          0.00375  5.98373  6.70608  0.61958  0.77255  0.48576  0.95510
     24   3.48415  5.07618  4.61022  2.60235  2.80283  4.52276  4.79875  1.95137  2.51331  2.05192  2.80966  4.36579  2.84712  4.23284  4.24722  1.54566  3.71602  3.33801  5.67429  4.46315     24 s - - -
          2.68618  4.42225  2.77519  2.73123  3.46354  2.40513  3.72494  3.29354  2.67741  2.69355  4.24690  2.90347  2.73739  3.18146  2.89801  2.37887  2.77519  2.98518  4.58477  3.61503
          0.00375  5.98373  6.70608  0.61958  0.77255  0.48576  0.95510
     25   3.53330  6.02813  3.67449  1.37157  5.39695  4.25938  4.48786  4.88144  1.92276  4.35596  5.10131  3.73927  2.31107  3.59097  3.70989  1.51840  2.61633  4.43989  6.48291  5.07378     25 e - - -
          2.68618  4.42225  2.77519  2.73123  3.46354  2.40513  3.72494  3.29354  2.67741  2.69355  4.24690  2.90347  2.73739  3.18146  2.89801  2.37887  2.77519  2.98518  4.58477  3.61503
          0.00375  5.98373  6.70608  0.61958  0.77255  0.48576  0.95510
     26   3.41463  5.89353  2.73560  2.41330  5.22532  4.19010  2.73199  4.70236  3.11842  2.12094  4.93794  3.66256  2.35853  2.30489  2.75504  3.38265  3.64580  4.27734  6.33305  1.68924     26 y - - -
          2.68618  4.42225  2.77519  2.73123  3.46354  2.40513  3.72494  3.29354  2.67741  2.69355  4.24690  2.90347  2.73739  3.18146  2.89801  2.37887  2.77519  2.98518  4.58477  3.61503
          0.42223  5.98373  1.07325  0.61958  0.77255  0.48576  0.95510
     27   3.23276  5.73657  2.20844  2.90690  5.09149  3.98452  2.61965  4.57141  1.76501  4.03672  4.77900  1.72600  4.38245  2.39680  2.23583  3.19205  3.46124  4.13345  6.15391  4.75485     27 n - - -
          2.68618  4.42225  2.77519  2.73123  3.46354  2.40513  3.72494  3.29354  2.67741  2.69355  4.24690  2.90347  2.73739  3.18146  2.89801  2.37887  2.77519  2.98518  4.58477  3.61503
          0.00569  5.56720  6.28954  0.61958  0.77255  1.75808  0.18920
     28   3.18067  5.67469  2.22127  2.86938  5.01485  3.94656  2.64796  2.70848  1.29013  3.97586  4.71814  3.41611  4.34359  2.40373  3.35221  2.39923  3.41163  4.06308  6.10784  4.70284     28 k - - -
          2.68618  4.42225  2.77519  2.73123  3.46354  2.40513  3.72494  3.29354  2.67741  2.69355  4.24690  2.90347  2.73739  3.18146  2.89801  2.37887  2.77519  2.98518  4.58477  3.61503
          0.00569  5.56720  6.28954  0.61958  0.77255  0.11407  2.22741
     29   2.50811  4.98868  4.92931  4.34392  4.09459  4.59686  4.89967  2.19818  2.80960  2.26057  2.22050  4.56530  4.96803  4.45511  4.42013  1.36122  2.11320  3.23969  5.60082  4.40740     29 s - - -
          2.68618  4.42225  2.77519  2.73123  3.46354  2.40513  3.72494  3.29354  2.67741  2.69355  4.24690  2.90347  2.73739  3.18146  2.89801  2.37887  2.77519  2.98518  4.58477  3.61503
          0.00375  5.98373  6.70608  0.61958  0.77255  0.48576  0.95510
     30   3.52839  4.93154  5.31222  4.70841  4.02924  4.67937  5.00396  1.74245  4.52404  1.94396  4.04852  4.77955  2.65673  3.16597  2.98872  3.98341  2.71247  1.21523  5.55648  4.37599     30 v - - -
          2.68618  4.42225  2.77519  2.73123  3.46354  2.40513  3.72494  3.29354  2.67741  2.69355  4.24690  2.90347  2.73739  3.18146  2.89801  2.37887  2.77519  2.98518  4.58477  3.61503
          0.00375  5.98373  6.70608  0.61958  0.77255  0.48576  0.95510
     31   1.29247  2.66736  4.82681  4.24547  4.13887  4.57507  4.87638  2.09633  2.78713  3.22627  4.14223  4.50536  4.95136  4.38702  2.83139  2.36992  3.73617  1.98447  5.63659  4.43797     31 a - - -
          2.68618  4.42225  2.77519  2.73123  3.46354  2.40513  3.72494  3.29354  2.67741  2.69355  4.24690  2.90347  2.73739  3.18146  2.89801  2.37887  2.77519  2.98518  4.58477  3.61503
          0.00375  5.98373  6.70608  0.61958  0.77255  0.48576  0.95510
     32   3.58204  4.95574  2.96499  4.91279  1.75067  4.75336  2.51731  2.30136  4.70349  1.39803  2.18257  4.90931  5.10997  4.83147  4.71665  4.06515  3.81349  2.42387  5.57027  4.39850     32 l - - -
          2.68618  4.42225  2.77519  2.73123  3.46354  2.40513  3.72494  3.29354  2.67741  2.69355  4.24690  2.90347  2.73739  3.18146  2.89801  2.37887  2.77519  2.98518  4.58477  3.61503
          0.00253  5.98251        *  0.61958  0.77255  0.00000        *
//
HMMER3/f [3.1b2 | February 2015]
NAME  HMM02441_08.EUT2B
LENG  29
ALPH  amino
RF    no
MM    no
CONS  yes
CS    no
MAP   yes
DATE  Fri Aug 21 18:34:35 2020
NSEQ  9
EFFN  7.738770
CKSUM 3658083079
STATS LOCAL MSV       -6.4989  0.71993
STATS LOCAL VITERBI   -7.0114  0.71993
STATS LOCAL FORWARD   -4.3053  0.71993
HMM          A        C        D        E        F        G        H        I        K        L        M        N        P        Q        R        S        T        V        W        Y   
            m->m     m->i     m->d     i->m     i->i     d->m     d->d
  COMPO   2.22461  4.42132  3.15380  1.97493  3.77520  3.64553  4.59361  2.45482  2.81125  2.32524  3.16593  3.21121  3.68905  3.39667  2.76032  3.19367  3.40631  2.28257  6.38816  4.31513
          2.68618  4.42225  2.77519  2.73123  3.46354  2.40513  3.72494  3.29354  2.67741  2.69355  4.24690  2.90347  2.73739  3.18146  2.89801  2.37887  2.77519  2.98518  4.58477  3.61503
          0.00483  5.73145  6.45380  0.61958  0.77255  0.00000        *
      1   5.68218  6.94192  6.68427  6.65217  5.76828  5.82444  7.08057  5.31386  6.53702  4.38441  0.05047  6.74657  6.44967  6.82776  6.46309  6.04253  6.11818  5.45783  7.36558  6.39578      1 M - - -
          2.68618  4.42225  2.77519  2.73123  3.46354  2.40513  3.72494  3.29354  2.67741  2.69355  4.24690  2.90347  2.73739  3.18146  2.89801  2.37887  2.77519  2.98518  4.58477  3.61503
          0.00483  5.73145  6.45380  0.61958  0.77255  0.48576  0.95510
      2   4.20662  6.90712  1.09824  1.24694  6.17069  4.40034  4.98007  1.89364  4.06106  5.18044  6.03916  2.32596  5.04758  4.14743  4.71649  4.05628  4.50184  5.25671  7.33446  5.76590      2 d - - -
          2.68618  4.42225  2.77519  2.73123  3.46354  2.40513  3.72494  3.29354  2.67741  2.69355  4.24690  2.90347  2.73739  3.18146  2.89801  2.37887  2.77519  2.98518  4.58477  3.61503
          0.00483  5.73145  6.45380  0.61958  0.77255  0.48576  0.95510
      3   5.19582  6.42846  5.91868  5.59074  0.98983  5.81231  4.76800  5.09528  5.24939  4.36236  5.61890  1.81218  6.11436  5.40160  2.01546  5.18008  5.40046  4.97909  4.92187  1.39449      3 f - - -
          2.68618  4.42225  2.77519  2.73123  3.46354  2.40513  3.72494  3.29354  2.67741  2.69355  4.24690  2.90347  2.73739  3.18146  2.89801  2.37887  2.77519  2.98518  4.58477  3.61503
          0.00483  5.73145  6.45380  0.61958  0.77255  0.48576  0.95510
      4   4.21876  6.95336  1.78169  0.97141  6.22959  4.40046  4.98657  5.80110  4.07165  5.23638  6.09174  1.60119  5.05164  4.15230  4.73453  4.06213  2.03745  5.32067  7.37727  5.79473      4 e - - -
          2.68618  4.42225  2.77519  2.73123  3.46354  2.40513  3.72494  3.29354  2.67741  2.69355  4.24690  2.90347  2.73739  3.18146  2.89801  2.37887  2.77519  2.98518  4.58477  3.61503
          0.00483  5.73145  6.45380  0.61958  0.77255  0.48576  0.95510
      5   3.56891  6.07996  3.51327  1.32923  5.43922  4.21119  4.45144  4.91944  2.24795  4.37603  5.13875  3.67460  4.65824  1.72993  3.60667  1.45990  3.80333  4.48299  6.48716  5.08441      5 e - - -
          2.68618  4.42225  2.77519  2.73123  3.46354  2.40513  3.72494  3.29354  2.67741  2.69355  4.24690  2.90347  2.73739  3.18146  2.89801  2.37887  2.77519  2.98518  4.58477  3.61503
          0.00483  5.73145  6.45380  0.61958  0.77255  0.48576  0.95510
      6   5.77742  6.82802  6.95629  6.78309  4.91130  6.22903  7.12823  4.29643  6.71868  0.06317  4.72618  7.04375  6.57641  6.63107  6.55651  6.49680  6.03977  4.68962  7.03753  6.13400      6 L - - -
          2.68618  4.42225  2.77519  2.73123  3.46354  2.40513  3.72494  3.29354  2.67741  2.69355  4.24690  2.90347  2.73739  3.18146  2.89801  2.37887  2.77519  2.98518  4.58477  3.61503
          0.00483  5.73145  6.45380  0.61958  0.77255  0.48576  0.95510
      7   4.48052  5.62308  6.69434  6.30533  5.20715  6.31073  7.46771  0.89884  6.34226  3.51478  4.85191  6.50513  6.47200  6.69994  6.59854  5.83110  4.75120  0.67683  7.60674  6.30667      7 V - - -
          2.68618  4.42225  2.77519  2.73123  3.46354  2.40513  3.72494  3.29354  2.67741  2.69355  4.24690  2.90347  2.73739  3.18146  2.89801  2.37887  2.77519  2.98518  4.58477  3.61503
          0.00483  5.73145  6.45380  0.61958  0.77255  0.48576  0.95510
      8   1.44863  6.47596  3.40662  0.79619  5.91852  4.35973  4.86288  5.42968  3.75345  4.90016  5.71972  3.86232  4.95371  2.04483  4.26653  3.89110  4.26616  4.96767  7.03191  5.56882      8 e - - -
          2.68618  4.42225  2.77519  2.73123  3.46354  2.40513  3.72494  3.29354  2.67741  2.69355  4.24690  2.90347  2.73739  3.18146  2.89801  2.37887  2.77519  2.98518  4.58477  3.61503
          0.00483  5.73145  6.45380  0.61958  0.77255  0.48576  0.95510
      9   4.34846  6.59708  3.70200  0.32639  6.44586  4.59310  5.45360  5.97969  4.53465  5.51998  6.44912  4.28430  5.31990  4.66792  5.05960  4.31470  1.89717  5.44165  7.58068  6.18796      9 E - - -
          2.68618  4.42225  2.77519  2.73123  3.46354  2.40513  3.72494  3.29354  2.67741  2.69355  4.24690  2.90347  2.73739  3.18146  2.89801  2.37887  2.77519  2.98518  4.58477  3.61503
          0.00483  5.73145  6.45380  0.61958  0.77255  0.48576  0.95510
     10   4.48738  5.63668  6.69175  6.30372  5.15939  6.28060  7.41563  0.33716  6.32972  3.46521  4.81577  6.49382  6.45499  6.66261  6.56774  5.80149  4.76011  1.61361  7.54374  6.26524     10 I - - -
          2.68618  4.42225  2.77519  2.73123  3.46354  2.40513  3.72494  3.29354  2.67741  2.69355  4.24690  2.90347  2.73739  3.18146  2.89801  2.37887  2.77519  2.98518  4.58477  3.61503
          0.00483  5.73145  6.45380  0.61958  0.77255  0.48576  0.95510
     11   4.47798  5.62519  6.68765  6.29998  5.19561  6.28640  7.43880  1.60338  6.33119  3.50700  4.84596  6.49227  6.45979  6.68284  6.58070  5.80648  4.75043  0.33774  7.58371  6.28725     11 V - - -
          2.68618  4.42225  2.77519  2.73123  3.46354  2.40513  3.72494  3.29354  2.67741  2.69355  4.24690  2.90347  2.73739  3.18146  2.89801  2.37887  2.77519  2.98518  4.58477  3.61503
          0.00483  5.73145  6.45380  0.61958  0.77255  0.48576  0.95510
     12   1.75341  5.75737  3.70789  3.14208  5.17163  4.13637  4.34733  4.62743  1.90643  4.12447  4.88713  3.66275  4.54841  3.45669  2.08819  2.08965  1.61162  4.20819  6.26068  4.89774     12 t - - -
          2.68618  4.42225  2.77519  2.73123  3.46354  2.40513  3.72494  3.29354  2.67741  2.69355  4.24690  2.90347  2.73739  3.18146  2.89801  2.37887  2.77519  2.98518  4.58477  3.61503
          0.00483  5.73145  6.45380  0.61958  0.77255  0.48576  0.95510
     13   6.10331  7.27713  6.61780  6.17116  7.15798  5.85914  6.58806  7.15033  4.94047  6.34247  7.46236  6.39443  6.43002  5.93608  0.03420  6.25696  6.37206  6.80805  7.64850  7.05895     13 R - - -
          2.68618  4.42225  2.77519  2.73123  3.46354  2.40513  3.72494  3.29354  2.67741  2.69355  4.24690  2.90347  2.73739  3.18146  2.89801  2.37887  2.77519  2.98518  4.58477  3.61503
          0.00483  5.73145  6.45380  0.61958  0.77255  0.48576  0.95510
     14   4.88172  6.20576  6.58420  6.46619  5.78625  5.68218  7.16986  3.62851  6.46854  4.34052  5.67911  6.45389  6.29257  6.77222  6.50461  5.54074  5.27833  0.08498  7.55672  6.48726     14 V - - -
          2.68618  4.42225  2.77519  2.73123  3.46354  2.40513  3.72494  3.29354  2.67741  2.69355  4.24690  2.90347  2.73739  3.18146  2.89801  2.37887  2.77519  2.98518  4.58477  3.61503
          0.00483  5.73145  6.45380  0.61958  0.77255  0.48576  0.95510
     15   1.68218  5.05473  5.59650  5.03693  4.24293  4.84423  5.35917  1.00978  4.86449  3.13133  2.13813  5.05748  5.24803  5.03080  4.92834  4.19423  2.07222  2.83597  5.87602  4.69877     15 i - - -
          2.68618  4.42225  2.77519  2.73123  3.46354  2.40513  3.72494  3.29354  2.67741  2.69355  4.24690  2.90347  2.73739  3.18146  2.89801  2.37887  2.77519  2.98518  4.58477  3.61503
          0.00483  5.73145  6.45380  0.61958  0.77255  0.48576  0.95510
     16   1.11137  5.90834  3.81884  0.95482  5.98747  4.28649  5.20727  5.49238  4.18658  5.04242  5.83692  4.16456  4.98778  4.38853  4.67952  1.96594  4.17042  4.87294  7.19159  5.81774     16 e - - -
          2.68618  4.42225  2.77519  2.73123  3.46354  2.40513  3.72494  3.29354  2.67741  2.69355  4.24690  2.90347  2.73739  3.18146  2.89801  2.37887  2.77519  2.98518  4.58477  3.61503
          0.00483  5.73145  6.45380  0.61958  0.77255  0.48576  0.95510
     17   4.92181  6.77714  5.95367  4.62533  6.58589  5.29868  4.90014  5.72500  0.31776  4.95120  5.88903  4.81746  5.57292  4.02673  1.76195  4.87904  4.93202  5.45708  6.80696  5.85864     17 K - - -
          2.68618  4.42225  2.77519  2.73123  3.46354  2.40513  3.72494  3.29354  2.67741  2.69355  4.24690  2.90347  2.73739  3.18146  2.89801  2.37887  2.77519  2.98518  4.58477  3.61503
          0.00483  5.73145  6.45380  0.61958  0.77255  0.48576  0.95510
     18   5.10487  6.20516  7.13883  6.61362  4.28663  6.71732  7.06672  1.04080  6.53500  0.59454  3.98999  6.94400  6.51393  6.21268  6.40131  6.23953  5.30227  3.44592  6.71045  5.84567     18 L - - -
          2.68618  4.42225  2.77519  2.73123  3.46354  2.40513  3.72494  3.29354  2.67741  2.69355  4.24690  2.90347  2.73739  3.18146  2.89801  2.37887  2.77519  2.98518  4.58477  3.61503
          0.00483  5.73145  6.45380  0.61958  0.77255  0.48576  0.95510
     19   1.34738  6.30414  3.37039  1.29721  5.64815  4.26300  2.14565  5.15804  3.52335  4.63274  5.41837  1.96254  4.79440  3.79139  4.05375  3.68896  4.02796  4.71322  6.76907  5.31094     19 e - - -
          2.68618  4.42225  2.77519  2.73123  3.46354  2.40513  3.72494  3.29354  2.67741  2.69355  4.24690  2.90347  2.73739  3.18146  2.89801  2.37887  2.77519  2.98518  4.58477  3.61503
          0.00483  5.73145  6.45380  0.61958  0.77255  0.48576  0.95510
     20   0.84614  7.06299  1.76153  1.27783  6.41355  4.44171  5.11763  6.00403  4.29564  5.44260  6.34189  3.90123  5.13723  4.30129  5.01149  4.18012  4.67557  5.50140  7.58946  5.97071     20 a - - -
          2.68618  4.42225  2.77519  2.73123  3.46354  2.40513  3.72494  3.29354  2.67741  2.69355  4.24690  2.90347  2.73739  3.18146  2.89801  2.37887  2.77519  2.98518  4.58477  3.61503
          0.00483  5.73145  6.45380  0.61958  0.77255  0.48576  0.95510
     21   4.98769  6.55969  4.79310  1.56765  4.93292  5.42906  6.05930  4.27759  5.09528  0.37139  4.78766  5.25981  5.94663  5.37045  5.36074  5.21742  5.27547  4.49481  6.90146  5.79747     21 L - - -
          2.68618  4.42225  2.77519  2.73123  3.46354  2.40513  3.72494  3.29354  2.67741  2.69355  4.24690  2.90347  2.73739  3.18146  2.89801  2.37887  2.77519  2.98518  4.58477  3.61503
          0.00483  5.73145  6.45380  0.61958  0.77255  0.48576  0.95510
     22   3.99893  6.54870  3.34176  0.98607  6.01900  2.07505  4.91033  5.56034  3.90299  5.02109  5.83696  1.91268  4.96362  4.06435  4.49651  1.63046  4.30763  5.06475  7.15849  5.64673     22 e - - -
          2.68618  4.42225  2.77519  2.73123  3.46354  2.40513  3.72494  3.29354  2.67741  2.69355  4.24690  2.90347  2.73739  3.18146  2.89801  2.37887  2.77519  2.98518  4.58477  3.61503
          0.00483  5.73145  6.45380  0.61958  0.77255  0.48576  0.95510
     23   1.75207  5.90373  3.72238  3.16714  5.30695  2.21459  4.36095  4.76338  1.40963  4.22326  4.98369  1.95612  4.60194  3.46502  2.35796  3.43268  3.69165  4.33738  6.32643  4.96874     23 k - - -
          2.68618  4.42225  2.77519  2.73123  3.46354  2.40513  3.72494  3.29354  2.67741  2.69355  4.24690  2.90347  2.73739  3.18146  2.89801  2.37887  2.77519  2.98518  4.58477  3.61503
          0.19622  5.73145  1.74341  0.61958  0.77255  0.48576  0.95510
     24   1.94083  5.89947  1.94699  2.08714  5.23618  4.01179  4.28799  4.73180  1.80676  4.20240  4.95516  3.47330  1.73849  3.39790  3.58846  3.30486  3.60366  4.28814  6.33244  4.89918     24 p - - -
          2.68618  4.42225  2.77519  2.73123  3.46354  2.40513  3.72494  3.29354  2.67741  2.69355  4.24690  2.90347  2.73739  3.18146  2.89801  2.37887  2.77519  2.98518  4.58477  3.61503
          0.00584  5.54108  6.26342  0.61958  0.77255  1.18677  0.36414
     25   3.25705  5.67941  3.53236  1.88242  5.01987  4.02138  4.18060  4.47313  2.09887  3.96704  4.73153  3.50126  4.41171  3.28821  1.91517  1.98762  3.48155  1.77591  6.10298  4.73586     25 v - - -
          2.68618  4.42225  2.77519  2.73123  3.46354  2.40513  3.72494  3.29354  2.67741  2.69355  4.24690  2.90347  2.73739  3.18146  2.89801  2.37887  2.77519  2.98518  4.58477  3.61503
          0.00584  5.54108  6.26342  0.61958  0.77255  0.21181  1.65610
     26   0.84745  5.53733  4.70028  4.35722  1.95663  4.49403  5.14728  4.41991  4.29555  4.00337  5.00787  4.59854  5.11312  1.40796  4.57454  3.91556  4.11318  4.13870  6.00122  4.51162     26 a - - -
          2.68618  4.42225  2.77519  2.73123  3.46354  2.40513  3.72494  3.29354  2.67741  2.69355  4.24690  2.90347  2.73739  3.18146  2.89801  2.37887  2.77519  2.98518  4.58477  3.61503
          0.00483  5.73145  6.45380  0.61958  0.77255  0.48576  0.95510
     27   1.05649  5.34201  5.28774  4.99068  5.40491  1.99244  5.75978  4.78942  4.95727  1.90954  5.37162  4.85746  1.41205  5.16729  5.14084  3.71907  3.99770  4.30630  6.83605  5.68572     27 a - - -
          2.68618  4.42225  2.77519  2.73123  3.46354  2.40513  3.72494  3.29354  2.67741  2.69355  4.24690  2.90347  2.73739  3.18146  2.89801  2.37887  2.77519  2.98518  4.58477  3.61503
          0.00483  5.73145  6.45380  0.61958  0.77255  0.48576  0.95510
     28   3.39525  1.28509  2.15009  3.41438  4.56263  4.23539  4.55104  2.09020  3.45990  3.61107  4.48107  3.88867  2.83354  2.13993  3.87929  3.51473  3.64761  3.64799  5.93990  4.65897     28 c - - -
          2.68618  4.42225  2.77519  2.73123  3.46354  2.40513  3.72494  3.29354  2.67741  2.69355  4.24690  2.90347  2.73739  3.18146  2.89801  2.37887  2.77519  2.98518  4.58477  3.61503
          0.00483  5.73145  6.45380  0.61958  0.77255  0.48576  0.95510
     29   1.46056  4.95400  5.12638  4.59526  4.22411  2.16574  5.06737  3.49946  4.46257  1.88508  4.22945  4.65382  2.17766  4.65896  4.59832  3.76541  3.71944  1.62147  5.73997  4.55902     29 a - - -
          2.68066  4.42278  2.77573  2.73176  3.46407  2.40566  3.72548  3.29407  2.67794  2.69408  4.24743  2.90400  2.73793  3.18200  2.89854  2.37810  2.77573  2.98572  4.58530  3.61556
          0.60351  0.79162        *  0.33949  1.24527  0.00000        *
//
HMMER3/f [3.1b2 | February 2015]
NAME  HMM03928Haemd_2_grm.GRM5
LENG  30
ALPH  amino
RF    no
MM    no
CONS  yes
CS    no
MAP   yes
DATE  Fri Aug 21 17:22:24 2020
NSEQ  77
EFFN  3.529480
CKSUM 3926119442
STATS LOCAL MSV       -7.0233  0.71988
STATS LOCAL VITERBI   -7.3762  0.71988
STATS LOCAL FORWARD   -3.8092  0.71988
HMM          A        C        D        E        F        G        H        I        K        L        M        N        P        Q        R        S        T        V        W        Y   
            m->m     m->i     m->d     i->m     i->i     d->m     d->d
  COMPO   2.39053  3.53918  3.03536  2.29268  4.77665  3.07201  2.79797  2.97917  2.69194  2.93871  2.89688  2.77262  3.89253  2.68491  3.55262  2.81353  3.01961  2.41535  6.16091  4.84062
          2.68618  4.42225  2.77519  2.73123  3.46354  2.40513  3.72494  3.29354  2.67741  2.69355  4.24690  2.90347  2.73739  3.18146  2.89801  2.37887  2.77519  2.98518  4.58477  3.61503
          0.00951  5.05626  5.77861  0.61958  0.77255  0.00000        *
      1   4.46780  5.86625  5.65962  5.48715  4.47006  4.98675  5.96977  3.82728  5.23322  3.00209  0.19645  5.59700  5.55317  5.56427  5.26743  4.85842  4.85425  3.95039  6.31311  5.18109      1 M - - -
          2.68618  4.42225  2.77519  2.73123  3.46354  2.40513  3.72494  3.29354  2.67741  2.69355  4.24690  2.90347  2.73739  3.18146  2.89801  2.37887  2.77519  2.98518  4.58477  3.61503
          0.00951  5.05626  5.77861  0.61958  0.77255  0.48576  0.95510
      2   4.30984  6.09797  4.17446  4.21310  5.72777  4.50882  5.60220  5.86155  4.72981  5.34217  6.38881  0.14005  5.23541  4.99603  5.02516  4.39763  4.77715  5.33200  6.81491  5.68323      2 N - - -
          2.68618  4.42225  2.77519  2.73123  3.46354  2.40513  3.72494  3.29354  2.67741  2.69355  4.24690  2.90347  2.73739  3.18146  2.89801  2.37887  2.77519  2.98518  4.58477  3.61503
          0.00951  5.05626  5.77861  0.61958  0.77255  0.48576  0.95510
      3   4.65341  6.54665  3.76642  0.13602  6.16946  4.57271  5.44221  5.97916  4.56049  5.40157  6.48037  4.37815  5.25539  4.73381  4.99571  4.58702  5.00986  5.57502  7.02404  6.01852      3 E - - -
          2.68618  4.42225  2.77519  2.73123  3.46354  2.40513  3.72494  3.29354  2.67741  2.69355  4.24690  2.90347  2.73739  3.18146  2.89801  2.37887  2.77519  2.98518  4.58477  3.61503
          0.00951  5.05626  5.77861  0.61958  0.77255  0.48576  0.95510
      4   3.96248  5.98526  4.03647  3.63752  5.42792  4.38087  4.52624  5.00630  2.81696  4.37206  5.31139  4.03498  4.86149  0.39772  2.60607  3.95725  4.17915  4.67064  6.29370  5.11901      4 Q - - -
          2.68618  4.42225  2.77519  2.73123  3.46354  2.40513  3.72494  3.29354  2.67741  2.69355  4.24690  2.90347  2.73739  3.18146  2.89801  2.37887  2.77519  2.98518  4.58477  3.61503
          0.00951  5.05626  5.77861  0.61958  0.77255  0.48576  0.95510
      5   3.92217  6.72835  0.92406  0.94161  5.97969  3.92169  4.61677  5.60917  3.84911  5.02593  5.96644  3.36429  4.63362  3.80984  4.60625  3.72102  4.25094  5.11118  7.14734  5.50537      5 d - - -
          2.68618  4.42225  2.77519  2.73123  3.46354  2.40513  3.72494  3.29354  2.67741  2.69355  4.24690  2.90347  2.73739  3.18146  2.89801  2.37887  2.77519  2.98518  4.58477  3.61503
          0.00951  5.05626  5.77861  0.61958  0.77255  0.48576  0.95510
      6   4.18977  5.43173  5.84855  5.60142  4.52447  5.26027  6.25741  0.25617  5.49780  2.98578  4.39067  5.73686  5.69678  5.79027  5.58712  5.01406  4.50461  2.55598  6.53428  5.34062      6 I - - -
          2.68618  4.42225  2.77519  2.73123  3.46354  2.40513  3.72494  3.29354  2.67741  2.69355  4.24690  2.90347  2.73739  3.18146  2.89801  2.37887  2.77519  2.98518  4.58477  3.61503
          0.00951  5.05626  5.77861  0.61958  0.77255  0.48576  0.95510
      7   2.92699  4.85484  4.64744  4.46935  5.39635  3.63804  5.38582  4.84858  4.49233  4.55689  5.35084  4.30139  4.47078  4.72365  4.68361  0.93120  0.94312  4.10775  6.73804  5.60443      7 s - - -
          2.68618  4.42225  2.77519  2.73123  3.46354  2.40513  3.72494  3.29354  2.67741  2.69355  4.24690  2.90347  2.73739  3.18146  2.89801  2.37887  2.77519  2.98518  4.58477  3.61503
          0.00951  5.05626  5.77861  0.61958  0.77255  0.48576  0.95510
      8   2.99863  5.44936  3.19898  2.68882  4.82238  2.83270  3.94621  4.29190  2.02609  3.77574  4.53150  1.76550  4.15112  3.05258  2.77981  1.60165  3.23469  3.86576  5.90613  4.51926      8 s - - -
          2.68618  4.42225  2.77519  2.73123  3.46354  2.40513  3.72494  3.29354  2.67741  2.69355  4.24690  2.90347  2.73739  3.18146  2.89801  2.37887  2.77519  2.98518  4.58477  3.61503
          0.00951  5.05626  5.77861  0.61958  0.77255  0.48576  0.95510
      9   0.77851  4.80881  5.10206  4.56948  3.98302  4.58954  5.15503  1.95135  4.44963  2.30636  3.85335  4.72558  4.98514  4.67269  4.61827  3.94826  3.67771  2.17089  5.74686  4.56661      9 a - - -
          2.68618  4.42225  2.77519  2.73123  3.46354  2.40513  3.72494  3.29354  2.67741  2.69355  4.24690  2.90347  2.73739  3.18146  2.89801  2.37887  2.77519  2.98518  4.58477  3.61503
          0.00951  5.05626  5.77861  0.61958  0.77255  0.48576  0.95510
     10   3.96380  5.33067  5.70494  5.50465  4.78144  4.93245  6.22479  2.71441  5.43364  3.33296  4.66038  5.51814  5.50950  5.75455  5.53537  4.61420  4.34188  0.23331  6.67835  5.47798     10 V - - -
          2.68618  4.42225  2.77519  2.73123  3.46354  2.40513  3.72494  3.29354  2.67741  2.69355  4.24690  2.90347  2.73739  3.18146  2.89801  2.37887  2.77519  2.98518  4.58477  3.61503
          0.00951  5.05626  5.77861  0.61958  0.77255  0.48576  0.95510
     11   3.38853  5.80066  3.37208  1.88331  5.22264  3.98570  4.11001  4.64530  1.12104  4.06041  4.86256  3.45179  4.41092  1.66070  2.91606  3.33146  3.59446  4.24212  6.11693  4.81255     11 k - - -
          2.68618  4.42225  2.77519  2.73123  3.46354  2.40513  3.72494  3.29354  2.67741  2.69355  4.24690  2.90347  2.73739  3.18146  2.89801  2.37887  2.77519  2.98518  4.58477  3.61503
          0.00951  5.05626  5.77861  0.61958  0.77255  0.48576  0.95510
     12   0.36297  4.83138  4.92528  4.79353  5.40170  3.64848  5.55585  4.67551  4.75926  4.50870  5.34832  4.42476  4.49812  4.95003  4.86544  3.14851  2.21312  4.00866  6.78642  5.70030     12 A - - -
          2.68618  4.42225  2.77519  2.73123  3.46354  2.40513  3.72494  3.29354  2.67741  2.69355  4.24690  2.90347  2.73739  3.18146  2.89801  2.37887  2.77519  2.98518  4.58477  3.61503
          0.00951  5.05626  5.77861  0.61958  0.77255  0.48576  0.95510
     13   3.89108  5.07580  6.02310  5.60839  4.51827  5.55211  6.49925  1.69985  5.57520  2.88987  4.22179  5.76593  5.78248  5.87163  5.76875  5.03379  4.16515  0.42354  6.75080  5.49669     13 V - - -
          2.68618  4.42225  2.77519  2.73123  3.46354  2.40513  3.72494  3.29354  2.67741  2.69355  4.24690  2.90347  2.73739  3.18146  2.89801  2.37887  2.77519  2.98518  4.58477  3.61503
          0.00951  5.05626  5.77861  0.61958  0.77255  0.48576  0.95510
     14   4.76592  5.94492  6.05942  5.81062  4.05708  5.47337  6.18178  3.38850  5.63431  0.16707  3.90047  6.03133  5.79508  5.67722  5.57729  5.41538  5.03592  3.69404  6.19233  5.15825     14 L - - -
          2.68618  4.42225  2.77519  2.73123  3.46354  2.40513  3.72494  3.29354  2.67741  2.69355  4.24690  2.90347  2.73739  3.18146  2.89801  2.37887  2.77519  2.98518  4.58477  3.61503
          0.00951  5.05626  5.77861  0.61958  0.77255  0.48576  0.95510
     15   3.79151  6.55809  1.02598  1.27667  5.83238  1.92862  4.52954  5.42618  3.69103  4.85540  5.74884  3.32456  4.56796  3.70922  4.40119  3.61458  4.10652  4.93588  6.99776  5.37975     15 d - - -
          2.68618  4.42225  2.77519  2.73123  3.46354  2.40513  3.72494  3.29354  2.67741  2.69355  4.24690  2.90347  2.73739  3.18146  2.89801  2.37887  2.77519  2.98518  4.58477  3.61503
          0.00951  5.05626  5.77861  0.61958  0.77255  0.48576  0.95510
     16   3.26783  5.74670  2.96714  2.11755  5.13088  2.43276  4.18194  4.62049  3.00158  4.10547  4.89427  3.29031  4.32145  0.94091  3.49517  2.67680  3.53199  4.18418  6.24565  4.81634     16 q - - -
          2.68618  4.42225  2.77519  2.73123  3.46354  2.40513  3.72494  3.29354  2.67741  2.69355  4.24690  2.90347  2.73739  3.18146  2.89801  2.37887  2.77519  2.98518  4.58477  3.61503
          0.00951  5.05626  5.77861  0.61958  0.77255  0.48576  0.95510
     17   3.75663  5.40237  4.82883  4.21531  4.31856  4.49701  4.77720  3.70850  3.25347  3.04204  0.52547  4.44919  4.95095  4.07143  2.26130  3.99012  4.02482  3.65889  5.87043  4.67340     17 M - - -
          2.68618  4.42225  2.77519  2.73123  3.46354  2.40513  3.72494  3.29354  2.67741  2.69355  4.24690  2.90347  2.73739  3.18146  2.89801  2.37887  2.77519  2.98518  4.58477  3.61503
          0.00951  5.05626  5.77861  0.61958  0.77255  0.48576  0.95510
     18   3.74306  5.96439  3.61273  3.27652  5.50425  4.19066  4.34414  4.93637  0.65641  4.32383  5.19390  1.73463  4.67057  3.48566  2.93373  3.69786  3.95720  4.55428  6.29691  5.08100     18 K - - -
          2.68618  4.42225  2.77519  2.73123  3.46354  2.40513  3.72494  3.29354  2.67741  2.69355  4.24690  2.90347  2.73739  3.18146  2.89801  2.37887  2.77519  2.98518  4.58477  3.61503
          0.00951  5.05626  5.77861  0.61958  0.77255  0.48576  0.95510
     19   2.43000  5.52968  2.43413  1.36437  4.86633  2.45471  3.95187  4.35635  2.72332  3.83269  4.58014  2.90545  4.13978  2.74708  3.22873  2.96131  2.49681  3.91730  5.96531  4.54197     19 e - - -
          2.68618  4.42225  2.77519  2.73123  3.46354  2.40513  3.72494  3.29354  2.67741  2.69355  4.24690  2.90347  2.73739  3.18146  2.89801  2.37887  2.77519  2.98518  4.58477  3.61503
          0.02890  5.05626  3.81123  0.61958  0.77255  0.48576  0.95510
     20   1.58203  5.33379  3.18006  2.64429  4.67315  3.68783  3.90188  4.13715  2.47571  3.65129  4.41093  2.36069  4.09379  2.24001  3.13164  2.37987  2.39133  3.72886  5.81063  4.42194     20 a - - -
          2.68618  4.42225  2.77519  2.73123  3.46354  2.40513  3.72494  3.29354  2.67741  2.69355  4.24690  2.90347  2.73739  3.18146  2.89801  2.37887  2.77519  2.98518  4.58477  3.61503
          0.00969  5.03705  5.75940  0.61958  0.77255  0.45272  1.01031
     21   1.70969  5.32141  2.82034  2.77051  4.77767  1.76707  2.46976  4.23993  2.87011  3.77771  4.55327  3.29458  4.18759  3.19935  3.35711  2.09724  3.26858  3.81892  5.95404  4.57359     21 a - - -
          2.68618  4.42225  2.77519  2.73123  3.46354  2.40513  3.72494  3.29354  2.67741  2.69355  4.24690  2.90347  2.73739  3.18146  2.89801  2.37887  2.77519  2.98518  4.58477  3.61503
          0.05728  5.05626  3.00988  0.61958  0.77255  0.48576  0.95510
     22   1.27650  4.80721  4.47549  4.19973  5.29642  3.58059  5.18155  4.76134  4.23549  4.42697  5.20259  4.15330  1.35610  4.47107  4.49946  1.36743  3.39675  4.03385  6.61530  5.46030     22 a - - -
          2.68618  4.42225  2.77519  2.73123  3.46354  2.40513  3.72494  3.29354  2.67741  2.69355  4.24690  2.90347  2.73739  3.18146  2.89801  2.37887  2.77519  2.98518  4.58477  3.61503
          0.00997  5.00896  5.73130  0.61958  0.77255  0.41274  1.08422
     23   2.77746  5.47190  3.16150  2.39074  4.81006  3.73668  1.61725  4.28033  2.43546  3.76579  4.52275  3.20885  4.14702  1.80422  3.10887  2.36237  3.23490  3.86078  5.89976  4.50741     23 h - - -
          2.68618  4.42225  2.77519  2.73123  3.46354  2.40513  3.72494  3.29354  2.67741  2.69355  4.24690  2.90347  2.73739  3.18146  2.89801  2.37887  2.77519  2.98518  4.58477  3.61503
          0.00951  5.05626  5.77861  0.61958  0.77255  0.48576  0.95510
     24   2.63375  5.17743  3.54367  3.17420  4.22136  3.89240  0.81356  3.99442  3.13814  3.60677  4.48425  3.61974  2.72010  3.54858  3.50339  3.25634  3.46778  3.67388  5.62949  3.76994     24 h - - -
          2.68619  4.42226  2.77521  2.73125  3.46355  2.40514  3.72429  3.29355  2.67742  2.69356  4.24691  2.90348  2.73741  3.18148  2.89802  2.37888  2.77521  2.98520  4.58478  3.61504
          0.04729  3.14421  5.77861  0.35205  1.21486  0.48576  0.95510
     25   1.91985  5.21834  3.32619  1.88095  4.81746  2.16077  4.21476  4.26424  3.03851  3.83433  4.62294  3.41605  4.24278  3.35998  3.50898  3.03761  1.44909  3.82835  6.02943  4.67634     26 t - - -
          2.68618  4.42225  2.77519  2.73123  3.46354  2.40513  3.72494  3.29354  2.67741  2.69355  4.24690  2.90347  2.73739  3.18146  2.89801  2.37887  2.77519  2.98518  4.58477  3.61503
          0.00951  5.05626  5.77861  0.61958  0.77255  0.48576  0.95510
     26   2.50313  5.41354  3.14707  1.78882  4.75633  3.67859  2.07119  4.24032  2.13963  3.71730  4.45540  2.88714  3.61596  2.45580  3.09383  2.71071  2.84009  3.80308  5.84685  4.43764     27 e - - -
          2.68618  4.42225  2.77519  2.73123  3.46354  2.40513  3.72494  3.29354  2.67741  2.69355  4.24690  2.90347  2.73739  3.18146  2.89801  2.37887  2.77519  2.98518  4.58477  3.61503
          0.00951  5.05626  5.77861  0.61958  0.77255  0.48576  0.95510
     27   3.47294  5.88952  3.10705  2.19829  5.32646  1.04435  4.27555  4.78501  1.51886  4.23973  5.06230  3.43311  4.46335  3.41505  3.31282  3.40688  3.72653  4.36597  6.33291  4.97061     28 g - - -
          2.68618  4.42225  2.77519  2.73123  3.46354  2.40513  3.72494  3.29354  2.67741  2.69355  4.24690  2.90347  2.73739  3.18146  2.89801  2.37887  2.77519  2.98518  4.58477  3.61503
          0.00951  5.05626  5.77861  0.61958  0.77255  0.48576  0.95510
     28   3.85412  3.00438  4.96749  4.71555  4.38588  4.40530  0.27389  4.83748  4.35183  4.40236  5.44204  4.80163  5.08773  4.86977  4.50546  4.04567  4.30324  4.47640  5.87177  4.37959     29 H - - -
          2.68618  4.42225  2.77519  2.73123  3.46354  2.40513  3.72494  3.29354  2.67741  2.69355  4.24690  2.90347  2.73739  3.18146  2.89801  2.37887  2.77519  2.98518  4.58477  3.61503
          0.04729  5.05626  3.22327  0.61958  0.77255  0.48576  0.95510
     29   3.51100  5.03340  4.98408  4.54237  4.37891  4.45150  5.17011  2.81544  3.96695  3.15831  4.32366  4.67274  4.98839  4.57620  2.93592  3.93587  3.84893  0.42969  6.02948  4.80429     30 V - - -
          2.68618  4.42225  2.77519  2.73123  3.46354  2.40513  3.72494  3.29354  2.67741  2.69355  4.24690  2.90347  2.73739  3.18146  2.89801  2.37887  2.77519  2.98518  4.58477  3.61503
          0.23116  5.01884  1.61056  0.61958  0.77255  0.58974  0.80850
     30   4.06124  0.12950  5.58026  5.55881  5.52094  4.40605  6.04244  4.97638  5.46554  4.76126  5.93097  5.38387  5.15245  5.76681  5.39854  4.32601  4.59637  4.61723  6.59380  5.77441     31 C - - -
          2.68618  4.42225  2.77519  2.73123  3.46354  2.40513  3.72494  3.29354  2.67741  2.69355  4.24690  2.90347  2.73739  3.18146  2.89801  2.37887  2.77519  2.98518  4.58477  3.61503
          0.00830  4.79598        *  0.61958  0.77255  0.00000        *
//
HMMER3/f [3.1b2 | February 2015]
NAME  HMM04909amidhy_1_grmguf.GRMguf
LENG  32
ALPH  amino
RF    no
MM    no
CONS  yes
CS    no
MAP   yes
DATE  Fri Aug 21 17:33:18 2020
NSEQ  8
EFFN  2.957031
CKSUM 4132190490
STATS LOCAL MSV       -7.1218  0.71978
STATS LOCAL VITERBI   -7.2666  0.71978
STATS LOCAL FORWARD   -4.6765  0.71978
HMM          A        C        D        E        F        G        H        I        K        L        M        N        P        Q        R        S        T        V        W        Y   
            m->m     m->i     m->d     i->m     i->i     d->m     d->d
  COMPO   2.16031  5.18330  3.11895  2.61635  4.10255  3.00224  4.78937  2.18305  2.94644  2.45845  3.59503  3.13158  4.32888  2.56325  2.87209  2.37837  3.28227  2.54581  6.07089  4.87628
          2.68624  4.42231  2.77526  2.73130  3.46360  2.40519  3.72501  3.29360  2.67747  2.69361  4.24696  2.90353  2.73644  3.18153  2.89807  2.37893  2.77526  2.98525  4.58483  3.61509
          0.20441  1.70752  5.63802  0.15129  1.96324  0.00000        *
      1   1.85930  4.72437  3.73192  3.26062  1.53514  3.72075  4.26948  3.48661  3.27000  3.18080  4.05817  2.15614  4.24512  3.57068  3.64114  2.24621  3.19187  3.19610  5.45999  4.17182      2 f - - -
          2.68618  4.42225  2.77519  2.73123  3.46354  2.40513  3.72494  3.29354  2.67741  2.69355  4.24690  2.90347  2.73739  3.18146  2.89801  2.37887  2.77519  2.98518  4.58477  3.61503
          0.01095  4.91567  5.63802  0.61958  0.77255  0.48576  0.95510
      2   1.05687  4.71713  4.58886  4.41544  5.31473  3.50228  5.30931  4.76897  4.45530  4.47697  5.25911  4.19892  4.34207  4.65390  4.63542  0.82382  3.35168  3.99808  6.65614  5.53783      3 s - - -
          2.68618  4.42225  2.77519  2.73123  3.46354  2.40513  3.72494  3.29354  2.67741  2.69355  4.24690  2.90347  2.73739  3.18146  2.89801  2.37887  2.77519  2.98518  4.58477  3.61503
          0.01095  4.91567  5.63802  0.61958  0.77255  0.48576  0.95510
      3   1.36569  4.76522  5.36145  4.86065  4.13954  4.77831  5.45282  1.53680  4.75918  2.78451  3.96614  4.97053  5.14775  4.99343  4.91070  4.16710  3.72347  1.16075  5.97467  4.76529      4 v - - -
          2.68618  4.42225  2.77519  2.73123  3.46354  2.40513  3.72494  3.29354  2.67741  2.69355  4.24690  2.90347  2.73739  3.18146  2.89801  2.37887  2.77519  2.98518  4.58477  3.61503
          0.01095  4.91567  5.63802  0.61958  0.77255  0.48576  0.95510
      4   3.04826  5.11357  3.41507  3.30910  5.21431  3.63325  4.71302  4.81253  3.68400  4.39929  5.21277  1.25065  4.37179  3.93536  4.09126  0.92210  3.51808  4.17467  6.48280  5.14348      5 s - - -
          2.68618  4.42225  2.77519  2.73123  3.46354  2.40513  3.72494  3.29354  2.67741  2.69355  4.24690  2.90347  2.73739  3.18146  2.89801  2.37887  2.77519  2.98518  4.58477  3.61503
          0.20441  4.91567  1.72854  0.61958  0.77255  0.48576  0.95510
      5   3.15819  5.32108  3.46277  3.02709  4.96045  3.77905  4.09355  4.38787  0.87261  3.87746  4.71342  3.46282  4.28601  3.23808  2.82538  1.83209  3.44125  3.97265  5.94653  4.69473      6 k - - -
          2.68618  4.42225  2.77519  2.73123  3.46354  2.40513  3.72494  3.29354  2.67741  2.69355  4.24690  2.90347  2.73739  3.18146  2.89801  2.37887  2.77519  2.98518  4.58477  3.61503
          0.01327  4.72453  5.44688  0.61958  0.77255  0.30815  1.32730
      6   1.05932  4.69773  4.49890  4.16872  5.07064  3.50847  5.07751  4.49199  4.14464  4.18961  4.98749  4.09360  4.30589  4.38551  4.39619  1.71718  1.33401  3.84498  6.41950  5.26598      7 a - - -
          2.68618  4.42225  2.77519  2.73123  3.46354  2.40513  3.72494  3.29354  2.67741  2.69355  4.24690  2.90347  2.73739  3.18146  2.89801  2.37887  2.77519  2.98518  4.58477  3.61503
          0.01095  4.91567  5.63802  0.61958  0.77255  0.48576  0.95510
      7   3.14047  4.63248  4.69509  4.16573  3.70423  4.20727  4.73087  2.70802  4.01367  2.47994  1.21235  4.32908  2.26226  4.25404  4.18154  3.55759  3.42219  1.71167  5.37827  4.20377      8 m - - -
          2.68618  4.42225  2.77519  2.73123  3.46354  2.40513  3.72494  3.29354  2.67741  2.69355  4.24690  2.90347  2.73739  3.18146  2.89801  2.37887  2.77519  2.98518  4.58477  3.61503
          0.01095  4.91567  5.63802  0.61958  0.77255  0.48576  0.95510
      8   3.76742  6.45279  0.56750  2.68088  5.76973  3.81041  4.52183  5.43493  3.74235  4.87325  5.80796  1.82216  4.52318  3.71975  4.47112  3.59396  4.10870  4.93247  6.96295  5.34941      9 D - - -
          2.68618  4.42225  2.77519  2.73123  3.46354  2.40513  3.72494  3.29354  2.67741  2.69355  4.24690  2.90347  2.73739  3.18146  2.89801  2.37887  2.77519  2.98518  4.58477  3.61503
          0.01095  4.91567  5.63802  0.61958  0.77255  0.48576  0.95510
      9   1.05896  4.70198  4.48706  4.15395  5.09313  3.50625  5.07348  4.52047  4.13206  4.21248  5.00564  4.08667  4.30374  4.37478  4.38924  1.33283  1.71750  3.86102  6.43533  5.28042     10 a - - -
          2.68618  4.42225  2.77519  2.73123  3.46354  2.40513  3.72494  3.29354  2.67741  2.69355  4.24690  2.90347  2.73739  3.18146  2.89801  2.37887  2.77519  2.98518  4.58477  3.61503
          0.01095  4.91567  5.63802  0.61958  0.77255  0.48576  0.95510
     10   3.42117  5.09438  4.11392  3.69570  4.05876  4.27651  4.60614  1.30599  3.36236  2.81923  4.02824  4.07536  4.71388  1.13007  3.61312  3.67909  3.68387  2.91672  5.68981  4.41790     11 q - - -
          2.68618  4.42225  2.77519  2.73123  3.46354  2.40513  3.72494  3.29354  2.67741  2.69355  4.24690  2.90347  2.73739  3.18146  2.89801  2.37887  2.77519  2.98518  4.58477  3.61503
          0.01095  4.91567  5.63802  0.61958  0.77255  0.48576  0.95510
     11   3.51975  6.21712  1.64268  0.85272  5.49627  3.75351  4.30204  5.05274  3.33577  4.49590  5.33684  3.19426  4.38379  2.27266  3.96115  3.37651  3.80771  4.58425  6.63396  5.08064     12 e - - -
          2.68618  4.42225  2.77519  2.73123  3.46354  2.40513  3.72494  3.29354  2.67741  2.69355  4.24690  2.90347  2.73739  3.18146  2.89801  2.37887  2.77519  2.98518  4.58477  3.61503
          0.01095  4.91567  5.63802  0.61958  0.77255  0.48576  0.95510
     12   3.79202  4.96889  5.92830  5.50123  4.40991  5.48094  6.38246  0.84879  5.47337  2.78299  4.10996  5.66874  5.68790  5.76140  5.66576  4.95345  4.05985  0.93724  6.63357  5.38874     13 i - - -
          2.68618  4.42225  2.77519  2.73123  3.46354  2.40513  3.72494  3.29354  2.67741  2.69355  4.24690  2.90347  2.73739  3.18146  2.89801  2.37887  2.77519  2.98518  4.58477  3.61503
          0.01095  4.91567  5.63802  0.61958  0.77255  0.48576  0.95510
     13   4.33705  6.07230  4.22330  4.10472  5.43334  4.50927  5.21764  5.39244  3.88522  4.75194  5.85914  4.53257  5.13546  0.18765  4.09696  4.39758  4.68742  5.06935  6.49674  5.37735     14 Q - - -
          2.68618  4.42225  2.77519  2.73123  3.46354  2.40513  3.72494  3.29354  2.67741  2.69355  4.24690  2.90347  2.73739  3.18146  2.89801  2.37887  2.77519  2.98518  4.58477  3.61503
          0.01095  4.91567  5.63802  0.61958  0.77255  0.48576  0.95510
     14   2.95866  4.57312  4.39938  3.88570  3.81940  3.92472  4.57032  2.95963  3.76992  2.76790  1.46339  4.07059  4.44140  4.03652  3.99393  1.44110  3.27935  2.08256  5.37870  4.17911     15 s - - -
          2.68618  4.42225  2.77519  2.73123  3.46354  2.40513  3.72494  3.29354  2.67741  2.69355  4.24690  2.90347  2.73739  3.18146  2.89801  2.37887  2.77519  2.98518  4.58477  3.61503
          0.01095  4.91567  5.63802  0.61958  0.77255  0.48576  0.95510
     15   4.01948  5.27367  5.67540  5.40757  4.34764  5.11843  6.06224  0.31050  5.28879  2.81425  4.21419  5.54846  5.54492  5.58472  5.38908  4.82709  4.33076  2.40678  6.36117  5.15539     16 I - - -
          2.68618  4.42225  2.77519  2.73123  3.46354  2.40513  3.72494  3.29354  2.67741  2.69355  4.24690  2.90347  2.73739  3.18146  2.89801  2.37887  2.77519  2.98518  4.58477  3.61503
          0.01095  4.91567  5.63802  0.61958  0.77255  0.48576  0.95510
     16   4.01948  5.27367  5.67540  5.40757  4.34764  5.11843  6.06224  0.31050  5.28879  2.81425  4.21419  5.54846  5.54492  5.58472  5.38908  4.82709  4.33076  2.40678  6.36117  5.15539     17 I - - -
          2.68618  4.42225  2.77519  2.73123  3.46354  2.40513  3.72494  3.29354  2.67741  2.69355  4.24690  2.90347  2.73739  3.18146  2.89801  2.37887  2.77519  2.98518  4.58477  3.61503
          0.01095  4.91567  5.63802  0.61958  0.77255  0.48576  0.95510
     17   4.39289  6.35290  3.54005  0.17827  5.92948  4.36878  5.19485  5.68074  4.27581  5.13295  6.18819  4.13696  5.04506  4.46898  4.71673  4.32576  4.74149  5.28581  6.83515  5.76844     18 E - - -
          2.68618  4.42225  2.77519  2.73123  3.46354  2.40513  3.72494  3.29354  2.67741  2.69355  4.24690  2.90347  2.73739  3.18146  2.89801  2.37887  2.77519  2.98518  4.58477  3.61503
          0.01095  4.91567  5.63802  0.61958  0.77255  0.48576  0.95510
     18   3.09635  5.37267  3.30539  2.88701  4.92040  3.76020  4.09880  4.38164  2.72421  3.88143  4.67759  1.20945  4.25330  3.23144  1.91042  1.98721  3.37515  3.95098  5.99558  4.66589     19 n - - -
          2.68618  4.42225  2.77519  2.73123  3.46354  2.40513  3.72494  3.29354  2.67741  2.69355  4.24690  2.90347  2.73739  3.18146  2.89801  2.37887  2.77519  2.98518  4.58477  3.61503
          0.01095  4.91567  5.63802  0.61958  0.77255  0.48576  0.95510
     19   3.79774  5.17512  5.52137  5.30175  4.59725  4.78344  6.02126  2.56924  5.21715  3.15723  4.47966  5.32899  5.35389  5.54082  5.33060  4.43565  4.17191  0.28241  6.49702  5.28218     20 V - - -
          2.68618  4.42225  2.77519  2.73123  3.46354  2.40513  3.72494  3.29354  2.67741  2.69355  4.24690  2.90347  2.73739  3.18146  2.89801  2.37887  2.77519  2.98518  4.58477  3.61503
          0.01095  4.91567  5.63802  0.61958  0.77255  0.48576  0.95510
     20   4.01948  5.27367  5.67540  5.40757  4.34764  5.11843  6.06224  0.31050  5.28879  2.81425  4.21419  5.54846  5.54492  5.58472  5.38908  4.82709  4.33076  2.40678  6.36117  5.15539     21 I - - -
          2.68618  4.42225  2.77519  2.73123  3.46354  2.40513  3.72494  3.29354  2.67741  2.69355  4.24690  2.90347  2.73739  3.18146  2.89801  2.37887  2.77519  2.98518  4.58477  3.61503
          0.01095  4.91567  5.63802  0.61958  0.77255  0.48576  0.95510
     21   1.02629  5.24495  3.73269  3.30598  5.01447  3.84094  4.35848  4.37222  1.24130  3.96119  4.81390  3.69291  4.40944  3.52405  3.15484  3.26129  3.52301  3.95362  6.10368  4.87372     22 a - - -
          2.68618  4.42225  2.77519  2.73123  3.46354  2.40513  3.72494  3.29354  2.67741  2.69355  4.24690  2.90347  2.73739  3.18146  2.89801  2.37887  2.77519  2.98518  4.58477  3.61503
          0.01095  4.91567  5.63802  0.61958  0.77255  0.48576  0.95510
     22   3.49768  5.99956  2.86170  1.22169  5.33350  3.83916  4.27183  4.85687  3.06747  4.30509  5.15370  3.31395  4.41616  1.06156  3.50706  3.39714  3.76320  4.43495  6.39874  4.97443     23 q - - -
          2.68618  4.42225  2.77519  2.73123  3.46354  2.40513  3.72494  3.29354  2.67741  2.69355  4.24690  2.90347  2.73739  3.18146  2.89801  2.37887  2.77519  2.98518  4.58477  3.61503
          0.01095  4.91567  5.63802  0.61958  0.77255  0.48576  0.95510
     23   4.55562  5.76347  5.85186  5.58587  3.90345  5.30292  5.97484  3.22055  5.39102  0.20397  3.75705  5.80276  5.62820  5.47346  5.36129  5.18222  4.82758  3.50045  6.02659  4.96497     24 L - - -
          2.68618  4.42225  2.77519  2.73123  3.46354  2.40513  3.72494  3.29354  2.67741  2.69355  4.24690  2.90347  2.73739  3.18146  2.89801  2.37887  2.77519  2.98518  4.58477  3.61503
          0.01095  4.91567  5.63802  0.61958  0.77255  0.48576  0.95510
     24   1.05687  4.71713  4.58886  4.41544  5.31473  3.50228  5.30931  4.76897  4.45530  4.47697  5.25911  4.19892  4.34207  4.65390  4.63542  0.82382  3.35168  3.99808  6.65614  5.53783     25 s - - -
          2.68618  4.42225  2.77519  2.73123  3.46354  2.40513  3.72494  3.29354  2.67741  2.69355  4.24690  2.90347  2.73739  3.18146  2.89801  2.37887  2.77519  2.98518  4.58477  3.61503
          0.01095  4.91567  5.63802  0.61958  0.77255  0.48576  0.95510
     25   3.54498  6.01035  2.90260  1.68476  5.35220  3.87113  4.29985  4.87545  3.06085  4.32148  5.18423  3.35467  4.45095  0.76741  3.47117  3.44672  3.81016  4.46314  6.40387  4.99976     26 q - - -
          2.68618  4.42225  2.77519  2.73123  3.46354  2.40513  3.72494  3.29354  2.67741  2.69355  4.24690  2.90347  2.73739  3.18146  2.89801  2.37887  2.77519  2.98518  4.58477  3.61503
          0.01095  4.91567  5.63802  0.61958  0.77255  0.48576  0.95510
     26   4.01463  5.99288  4.76345  3.71946  5.69112  4.48392  4.17169  4.89868  0.85854  4.17843  5.08937  3.99038  4.78120  3.29640  1.06216  3.97748  4.07854  4.60571  6.08158  5.06571     27 k - - -
          2.68618  4.42225  2.77519  2.73123  3.46354  2.40513  3.72494  3.29354  2.67741  2.69355  4.24690  2.90347  2.73739  3.18146  2.89801  2.37887  2.77519  2.98518  4.58477  3.61503
          0.01095  4.91567  5.63802  0.61958  0.77255  0.48576  0.95510
     27   4.36110  5.92369  5.20563  5.25010  6.18079  0.08613  6.17874  6.13663  5.54057  5.58856  6.64545  5.37441  5.31718  5.78879  5.56430  4.57482  4.90202  5.48267  6.90848  6.34887     28 G - - -
          2.68618  4.42225  2.77519  2.73123  3.46354  2.40513  3.72494  3.29354  2.67741  2.69355  4.24690  2.90347  2.73739  3.18146  2.89801  2.37887  2.77519  2.98518  4.58477  3.61503
          0.01095  4.91567  5.63802  0.61958  0.77255  0.48576  0.95510
     28   1.95275  4.47264  4.53364  3.95764  3.52178  4.10102  4.47456  2.75759  3.82465  1.30034  2.46468  4.14096  4.48377  4.03627  3.98887  3.40909  2.10548  2.61738  5.11732  3.94358     29 l - - -
          2.68618  4.42225  2.77519  2.73123  3.46354  2.40513  3.72494  3.29354  2.67741  2.69355  4.24690  2.90347  2.73739  3.18146  2.89801  2.37887  2.77519  2.98518  4.58477  3.61503
          0.01095  4.91567  5.63802  0.61958  0.77255  0.48576  0.95510
     29   4.55562  5.76347  5.85186  5.58587  3.90345  5.30292  5.97484  3.22055  5.39102  0.20397  3.75705  5.80276  5.62820  5.47346  5.36129  5.18222  4.82758  3.50045  6.02659  4.96497     30 L - - -
          2.68618  4.42225  2.77519  2.73123  3.46354  2.40513  3.72494  3.29354  2.67741  2.69355  4.24690  2.90347  2.73739  3.18146  2.89801  2.37887  2.77519  2.98518  4.58477  3.61503
          0.01095  4.91567  5.63802  0.61958  0.77255  0.48576  0.95510
     30   0.20350  5.08304  4.89122  4.84786  5.46041  3.86515  5.67661  4.80640  4.90148  4.60858  5.57381  4.62790  4.69316  5.13325  4.98663  3.45727  3.80379  4.22447  6.72590  5.72487     31 A - - -
          2.68618  4.42225  2.77519  2.73123  3.46354  2.40513  3.72494  3.29354  2.67741  2.69355  4.24690  2.90347  2.73739  3.18146  2.89801  2.37887  2.77519  2.98518  4.58477  3.61503
          0.01095  4.91567  5.63802  0.61958  0.77255  0.48576  0.95510
     31   3.23566  5.73412  1.65320  2.63967  5.18344  2.00556  4.18678  4.69884  3.10823  4.17995  4.97273  2.05022  4.26928  3.32796  3.66646  1.58214  3.52719  4.22836  6.32454  4.85488     32 s - - -
          2.68618  4.42225  2.77519  2.73123  3.46354  2.40513  3.72494  3.29354  2.67741  2.69355  4.24690  2.90347  2.73739  3.18146  2.89801  2.37887  2.77519  2.98518  4.58477  3.61503
          0.01095  4.91567  5.63802  0.61958  0.77255  0.48576  0.95510
     32   4.61209  6.15447  5.21527  4.63579  5.81171  4.74394  5.14310  5.54817  3.39052  4.86708  5.91459  4.88367  5.26779  4.38788  0.15676  4.70398  4.85517  5.23715  6.51132  5.63024     33 R - - -
          2.68618  4.42225  2.77519  2.73123  3.46354  2.40513  3.72494  3.29354  2.67741  2.69355  4.24690  2.90347  2.73739  3.18146  2.89801  2.37887  2.77519  2.98518  4.58477  3.61503
          0.00738  4.91211        *  0.61958  0.77255  0.00000        *
//
HMMER3/f [3.1b2 | February 2015]
NAME  HMM06249EutQ_2_eut2.EUT2A
LENG  31
ALPH  amino
RF    no
MM    no
CONS  yes
CS    no
MAP   yes
DATE  Fri Aug 21 20:10:02 2020
NSEQ  139
EFFN  24.310577
CKSUM 412549499
STATS LOCAL MSV       -6.8180  0.71984
STATS LOCAL VITERBI   -7.1915  0.71984
STATS LOCAL FORWARD   -4.5621  0.71984
HMM          A        C        D        E        F        G        H        I        K        L        M        N        P        Q        R        S        T        V        W        Y   
            m->m     m->i     m->d     i->m     i->i     d->m     d->d
  COMPO   3.16803  5.87070  2.80761  2.15065  5.10223  3.37122  4.74707  2.45947  2.47649  2.28960  3.23583  2.91062  3.79164  3.10565  2.61170  2.73081  2.85117  2.40144  6.99355  4.66481
          2.68618  4.42225  2.77519  2.73123  3.46354  2.40513  3.72494  3.29354  2.67741  2.69355  4.24690  2.90347  2.73739  3.18146  2.89801  2.37887  2.77519  2.98518  4.58477  3.61503
          0.01536  6.80741  4.25910  0.61958  0.77255  0.00000        *
      1   1.66100  6.47967  3.10863  3.26359  5.81036  4.78264  4.97163  5.28632  2.98327  3.10289  1.59639  2.41374  3.51579  4.07281  4.20269  2.57113  1.80971  4.86259  6.92116  5.51900      1 m - - -
          2.68618  4.42225  2.77519  2.73123  3.46354  2.40513  3.72494  3.29354  2.67741  2.69355  4.24690  2.90347  2.73739  3.18146  2.89801  2.37887  2.77519  2.98518  4.58477  3.61503
          0.00167  6.79372  7.51606  0.61958  0.77255  0.69577  0.69053
      2   5.34799  8.16362  1.44718  1.44972  7.40619  5.41605  6.06571  7.00900  5.24227  6.42752  7.32700  0.88588  6.10561  3.46296  5.96929  3.73434  5.66239  3.43426  8.57206  6.93315      2 n - - -
          2.68618  4.42225  2.77519  2.73123  3.46354  2.40513  3.72494  3.29354  2.67741  2.69355  4.24690  2.90347  2.73739  3.18146  2.89801  2.37887  2.77519  2.98518  4.58477  3.61503
          0.00167  6.79372  7.51606  0.61958  0.77255  0.37380  1.16511
      3   4.50811  5.85615  6.49472  5.88610  3.63093  5.71163  6.04523  0.84266  5.67813  1.24381  3.88863  3.32750  6.04153  5.78038  5.67569  5.03216  4.73842  2.39896  6.47811  2.90922      3 i - - -
          2.68618  4.42225  2.77519  2.73123  3.46354  2.40513  3.72494  3.29354  2.67741  2.69355  4.24690  2.90347  2.73739  3.18146  2.89801  2.37887  2.77519  2.98518  4.58477  3.61503
          0.00164  6.80741  7.52976  0.61958  0.77255  0.48576  0.95510
      4   5.39860  8.23003  1.05926  3.46196  7.47109  5.44107  6.10708  7.08229  5.30687  6.49668  7.40865  0.89622  6.13980  3.20445  6.05108  2.26820  3.14874  6.58205  8.64221  6.98903      4 n - - -
          2.68618  4.42225  2.77519  2.73123  3.46354  2.40513  3.72494  3.29354  2.67741  2.69355  4.24690  2.90347  2.73739  3.18146  2.89801  2.37887  2.77519  2.98518  4.58477  3.61503
          0.00164  6.80741  7.52976  0.61958  0.77255  0.48576  0.95510
      5   3.75512  7.75498  6.72709  2.78975  7.56551  6.24487  5.83615  6.67504  1.49700  5.89951  6.83411  5.73228  6.51764  4.96031  0.41769  5.81190  5.87191  6.40710  7.76837  6.81037      5 R - - -
          2.68618  4.42225  2.77519  2.73123  3.46354  2.40513  3.72494  3.29354  2.67741  2.69355  4.24690  2.90347  2.73739  3.18146  2.89801  2.37887  2.77519  2.98518  4.58477  3.61503
          0.00164  6.80741  7.52976  0.61958  0.77255  0.48576  0.95510
      6   3.43581  6.52636  3.05834  1.11215  5.87235  4.78563  4.97327  5.35910  3.18508  4.83204  3.51440  2.17111  5.17960  3.11529  4.20110  1.47157  2.81838  4.16863  6.95844  5.54672      6 e - - -
          2.68618  4.42225  2.77519  2.73123  3.46354  2.40513  3.72494  3.29354  2.67741  2.69355  4.24690  2.90347  2.73739  3.18146  2.89801  2.37887  2.77519  2.98518  4.58477  3.61503
          0.00164  6.80741  7.52976  0.61958  0.77255  0.48576  0.95510
      7   2.92635  6.39360  1.96059  1.62168  5.68458  4.82062  5.01446  3.31683  2.89611  3.27979  1.36745  4.31303  5.21266  3.15332  4.25644  4.01493  2.45662  3.92693  6.86010  5.48436      7 m - - -
          2.68618  4.42225  2.77519  2.73123  3.46354  2.40513  3.72494  3.29354  2.67741  2.69355  4.24690  2.90347  2.73739  3.18146  2.89801  2.37887  2.77519  2.98518  4.58477  3.61503
          0.00164  6.80741  7.52976  0.61958  0.77255  0.48576  0.95510
      8   5.63078  6.75024  7.82645  7.40641  5.80244  7.48271  8.42921  0.42019  7.43884  1.53001  5.46140  7.66584  7.50135  7.55076  7.58429  7.01344  5.88335  2.25001  8.26544  7.19421      8 I - - -
          2.68618  4.42225  2.77519  2.73123  3.46354  2.40513  3.72494  3.29354  2.67741  2.69355  4.24690  2.90347  2.73739  3.18146  2.89801  2.37887  2.77519  2.98518  4.58477  3.61503
          0.00164  6.80741  7.52976  0.61958  0.77255  0.48576  0.95510
      9   6.67311  8.40909  5.85966  0.12941  8.24331  6.51341  7.14100  8.00955  5.69450  7.24476  8.29595  6.34397  7.13894  6.38913  2.28004  6.60029  6.94460  7.61022  8.75763  7.92641      9 E - - -
          2.68618  4.42225  2.77519  2.73123  3.46354  2.40513  3.72494  3.29354  2.67741  2.69355  4.24690  2.90347  2.73739  3.18146  2.89801  2.37887  2.77519  2.98518  4.58477  3.61503
          0.00164  6.80741  7.52976  0.61958  0.77255  0.48576  0.95510
     10   1.82319  6.52473  3.11502  2.86823  5.87117  4.78413  4.97106  4.52187  1.60289  4.83056  5.56505  3.18177  5.17767  3.09424  2.34777  2.45361  1.57253  4.91611  6.95657  5.54484     10 t - - -
          2.68618  4.42225  2.77519  2.73123  3.46354  2.40513  3.72494  3.29354  2.67741  2.69355  4.24690  2.90347  2.73739  3.18146  2.89801  2.37887  2.77519  2.98518  4.58477  3.61503
          0.00164  6.80741  7.52976  0.61958  0.77255  0.48576  0.95510
     11   6.18752  7.25533  8.24972  7.70440  5.25109  7.89311  8.19763  1.82771  7.66269  0.33762  3.40698  8.11022  7.56317  7.23740  7.48496  7.42973  6.36994  2.56460  7.72327  6.93164     11 L - - -
          2.68618  4.42225  2.77519  2.73123  3.46354  2.40513  3.72494  3.29354  2.67741  2.69355  4.24690  2.90347  2.73739  3.18146  2.89801  2.37887  2.77519  2.98518  4.58477  3.61503
          0.00164  6.80741  7.52976  0.61958  0.77255  0.48576  0.95510
     12   5.46042  6.60425  7.68129  7.30972  6.22336  7.27329  8.53877  2.59292  7.36178  4.52113  5.86079  7.50443  7.45639  7.73704  7.63120  6.81837  5.73685  0.11201  8.65738  7.34051     12 V - - -
          2.68618  4.42225  2.77519  2.73123  3.46354  2.40513  3.72494  3.29354  2.67741  2.69355  4.24690  2.90347  2.73739  3.18146  2.89801  2.37887  2.77519  2.98518  4.58477  3.61503
          0.00164  6.80741  7.52976  0.61958  0.77255  0.48576  0.95510
     13   6.17046  7.92060  7.23926  5.89919  7.78065  6.45775  6.14144  6.97542  3.00491  6.18750  7.13940  6.07500  6.76285  5.27784  0.08180  6.14106  6.18556  6.70686  7.98470  7.09061     13 R - - -
          2.68618  4.42225  2.77519  2.73123  3.46354  2.40513  3.72494  3.29354  2.67741  2.69355  4.24690  2.90347  2.73739  3.18146  2.89801  2.37887  2.77519  2.98518  4.58477  3.61503
          0.00164  6.80741  7.52976  0.61958  0.77255  0.48576  0.95510
     14   4.48044  6.92344  4.67537  1.49088  6.32976  3.88487  5.28498  5.77029  1.78262  5.19965  5.97223  4.64567  5.57051  0.98262  2.99377  2.39331  4.69055  5.35189  7.27271  5.94266     14 q - - -
          2.68618  4.42225  2.77519  2.73123  3.46354  2.40513  3.72494  3.29354  2.67741  2.69355  4.24690  2.90347  2.73739  3.18146  2.89801  2.37887  2.77519  2.98518  4.58477  3.61503
          0.00164  6.80741  7.52976  0.61958  0.77255  0.48576  0.95510
     15   5.48048  6.60902  7.70426  7.31453  6.13757  7.36763  8.54777  0.63208  7.36898  2.67486  5.77005  7.54152  7.48222  7.70863  7.63144  6.89789  5.74665  0.96980  8.59797  7.32724     15 I - - -
          2.68618  4.42225  2.77519  2.73123  3.46354  2.40513  3.72494  3.29354  2.67741  2.69355  4.24690  2.90347  2.73739  3.18146  2.89801  2.37887  2.77519  2.98518  4.58477  3.61503
          0.00164  6.80741  7.52976  0.61958  0.77255  0.48576  0.95510
     16   5.63414  6.75343  7.82833  7.40631  5.79276  7.48436  8.41969  1.23787  7.43749  0.88919  5.45219  7.66659  7.49978  7.54261  7.57881  7.01387  5.88596  1.28084  8.25396  7.18846     16 l - - -
          2.68618  4.42225  2.77519  2.73123  3.46354  2.40513  3.72494  3.29354  2.67741  2.69355  4.24690  2.90347  2.73739  3.18146  2.89801  2.37887  2.77519  2.98518  4.58477  3.61503
          0.00164  6.80741  7.52976  0.61958  0.77255  0.48576  0.95510
     17   2.26009  5.78021  6.24484  5.70575  5.01132  5.31546  5.97173  4.35218  5.51813  1.25716  1.38738  4.11814  5.82335  5.66720  5.56035  3.58019  1.40389  4.14014  6.53615  5.36440     17 l - - -
          2.68618  4.42225  2.77519  2.73123  3.46354  2.40513  3.72494  3.29354  2.67741  2.69355  4.24690  2.90347  2.73739  3.18146  2.89801  2.37887  2.77519  2.98518  4.58477  3.61503
          0.00164  6.80741  7.52976  0.61958  0.77255  0.48576  0.95510
     18   5.55450  8.25861  4.30941  0.12011  7.72511  5.52434  6.29033  7.38901  5.51517  6.78007  7.76747  5.00519  6.26975  3.35397  6.21193  3.41279  5.92355  6.83170  8.88224  7.22673     18 E - - -
          2.68618  4.42225  2.77519  2.73123  3.46354  2.40513  3.72494  3.29354  2.67741  2.69355  4.24690  2.90347  2.73739  3.18146  2.89801  2.37887  2.77519  2.98518  4.58477  3.61503
          0.00164  6.80741  7.52976  0.61958  0.77255  0.48576  0.95510
     19   5.43607  7.90865  4.63870  1.18848  7.37166  5.63370  5.93196  6.78327  1.12935  6.12097  7.01902  3.12860  6.20350  1.27195  4.71937  5.29498  5.65689  6.38333  8.12480  6.81718     19 k - - -
          2.68618  4.42225  2.77519  2.73123  3.46354  2.40513  3.72494  3.29354  2.67741  2.69355  4.24690  2.90347  2.73739  3.18146  2.89801  2.37887  2.77519  2.98518  4.58477  3.61503
          0.00164  6.80741  7.52976  0.61958  0.77255  0.48576  0.95510
     20   5.38191  6.64838  7.33790  6.74361  3.42261  3.63026  6.81140  3.16140  6.56040  0.54190  1.89320  6.79405  6.79361  6.47157  6.48799  5.99273  5.58976  4.59169  6.95625  2.01443     20 L - - -
          2.68618  4.42225  2.77519  2.73123  3.46354  2.40513  3.72494  3.29354  2.67741  2.69355  4.24690  2.90347  2.73739  3.18146  2.89801  2.37887  2.77519  2.98518  4.58477  3.61503
          0.00164  6.80741  7.52976  0.61958  0.77255  0.48576  0.95510
     21   1.85569  3.54279  5.98250  5.37935  4.67385  2.11221  5.65396  2.84862  5.19761  2.32414  1.75054  3.10414  5.68739  5.35770  5.26060  1.62532  2.93105  3.82655  6.19819  5.01853     21 s - - -
          2.68618  4.42225  2.77519  2.73123  3.46354  2.40513  3.72494  3.29354  2.67741  2.69355  4.24690  2.90347  2.73739  3.18146  2.89801  2.37887  2.77519  2.98518  4.58477  3.61503
          0.00164  6.80741  7.52976  0.61958  0.77255  0.48576  0.95510
     22   2.52043  6.51805  4.26113  2.98532  5.86161  2.92454  4.97251  3.98546  2.33560  3.49846  5.55910  2.82341  1.76731  2.82846  3.19728  1.99259  2.13582  2.97524  6.95164  5.54159     22 p - - -
          2.68623  4.42330  2.77625  2.73144  3.46459  2.40342  3.72600  3.29459  2.67556  2.69321  4.24795  2.90452  2.73845  3.18178  2.89831  2.37757  2.77625  2.98432  4.58582  3.61608
          0.54459  0.86897  7.52976  0.01239  4.39676  0.48576  0.95510
     23   2.48964  6.52300  3.32234  2.18557  5.86884  3.15093  4.97102  4.22788  1.65187  2.45724  5.56346  2.82859  5.17753  2.83298  4.19835  2.30832  1.87225  4.91405  6.95522  3.98152     24 k - - -
          2.68618  4.42225  2.77519  2.73123  3.46354  2.40513  3.72494  3.29354  2.67741  2.69355  4.24690  2.90347  2.73739  3.18146  2.89801  2.37887  2.77519  2.98518  4.58477  3.61503
          0.00164  6.80741  7.52976  0.61958  0.77255  0.48576  0.95510
     24   2.72551  6.53341  1.92705  3.70963  5.88005  2.45415  4.97861  5.36664  1.04702  4.83892  3.93164  2.00923  3.86834  3.05153  3.29901  3.98154  4.25124  4.92496  6.96466  5.55338     25 k - - -
          2.68618  4.42225  2.77519  2.73123  3.46354  2.40513  3.72494  3.29354  2.67741  2.69355  4.24690  2.90347  2.73739  3.18146  2.89801  2.37887  2.77519  2.98518  4.58477  3.61503
          0.00164  6.80741  7.52976  0.61958  0.77255  0.48576  0.95510
     25   4.01228  4.19250  2.08532  3.16495  3.40655  2.45772  2.95073  3.60829  3.71486  4.80544  5.54639  3.07288  5.18236  1.60606  3.53113  2.18505  2.18161  2.92638  6.94116  5.53512     26 q - - -
          2.68618  4.42225  2.77519  2.73123  3.46354  2.40513  3.72494  3.29354  2.67741  2.69355  4.24690  2.90347  2.73739  3.18146  2.89801  2.37887  2.77519  2.98518  4.58477  3.61503
          0.00164  6.80741  7.52976  0.61958  0.77255  0.48576  0.95510
     26   1.93371  5.68239  3.88907  4.07783  4.79700  2.50004  5.50256  2.82511  4.74346  3.28351  4.79796  5.11366  5.58331  4.99333  4.98650  2.14547  1.48747  1.46082  6.29081  5.08890     27 v - - -
          2.68618  4.42225  2.77519  2.73123  3.46354  2.40513  3.72494  3.29354  2.67741  2.69355  4.24690  2.90347  2.73739  3.18146  2.89801  2.37887  2.77519  2.98518  4.58477  3.61503
          0.00164  6.80741  7.52976  0.61958  0.77255  0.48576  0.95510
     27   4.61803  7.07518  1.31472  4.17458  6.51036  5.22075  5.45497  5.97019  1.04447  5.40645  6.18744  4.70663  5.68104  4.57087  3.21345  1.95337  2.10605  5.53443  7.49114  6.12881     28 k - - -
          2.68618  4.42225  2.77519  2.73123  3.46354  2.40513  3.72494  3.29354  2.67741  2.69355  4.24690  2.90347  2.73739  3.18146  2.89801  2.37887  2.77519  2.98518  4.58477  3.61503
          0.02384  6.80741  3.79621  0.61958  0.77255  0.48576  0.95510
     28   2.86370  6.55001  4.31111  3.74882  5.90128  4.82322  3.39793  5.37958  1.44557  4.85062  3.82565  2.60306  1.16928  3.54959  2.77620  4.01717  2.46538  4.94461  6.97246  5.57477     29 p - - -
          2.68618  4.42225  2.77519  2.73123  3.46354  2.40513  3.72494  3.29354  2.67741  2.69355  4.24690  2.90347  2.73739  3.18146  2.89801  2.37887  2.77519  2.98518  4.58477  3.61503
          0.02973  6.78525  3.56980  0.61958  0.77255  0.80544  0.59220
     29   4.43235  6.28671  1.89412  4.58869  5.61103  5.22815  5.69809  4.82791  4.59370  3.22421  5.54561  5.01316  5.73553  4.96511  2.21606  1.30955  4.72523  1.07091  7.01466  5.75968     30 v - - -
          2.68618  4.42225  2.77519  2.73123  3.46354  2.40513  3.72494  3.29354  2.67741  2.69355  4.24690  2.90347  2.73739  3.18146  2.89801  2.37887  2.77519  2.98518  4.58477  3.61503
          0.09792  6.75725  2.38469  0.61958  0.77255  1.09598  0.40679
     30   5.20524  7.97534  1.67737  4.13060  7.27154  0.77014  2.42070  6.86964  3.70067  6.29149  7.18826  3.81958  5.97965  5.12506  5.81323  1.77225  5.52459  6.36934  8.43358  6.80714     31 g - - -
          2.68618  4.42225  2.77519  2.73123  3.46354  2.40513  3.72494  3.29354  2.67741  2.69355  4.24690  2.90347  2.73739  3.18146  2.89801  2.37887  2.77519  2.98518  4.58477  3.61503
          0.37377  6.66123  1.16931  0.61958  0.77255  1.69090  0.20377
     31   4.28493  5.60613  6.19955  5.62007  4.77811  5.57433  5.97465  1.34014  1.56573  1.92355  4.68660  5.69574  2.20203  5.61790  5.46717  4.91313  4.52471  1.66313  6.47285  5.29313     32 i - - -
          2.68426  4.42239  2.77533  2.73137  3.46368  2.40527  3.72508  3.29368  2.67755  2.69369  4.24704  2.90361  2.73753  3.18160  2.89815  2.37901  2.77533  2.98532  4.58491  3.61517
          0.10048  2.34765        *  0.08192  2.54270  0.00000        *
//
HMMER3/f [3.1b2 | February 2015]
NAME  HMM06249EutQ_2_eut2.EUT2B
LENG  30
ALPH  amino
RF    no
MM    no
CONS  yes
CS    no
MAP   yes
DATE  Fri Aug 21 18:34:34 2020
NSEQ  62
EFFN  62.000000
CKSUM 1146072063
STATS LOCAL MSV       -7.1251  0.72429
STATS LOCAL VITERBI   -7.1096  0.72429
STATS LOCAL FORWARD   -4.0434  0.72429
HMM          A        C        D        E        F        G        H        I        K        L        M        N        P        Q        R        S        T        V        W        Y   
            m->m     m->i     m->d     i->m     i->i     d->m     d->d
  COMPO   3.10664  5.26522  3.27012  1.83694  3.58813  3.22666  4.79857  2.39551  2.32524  2.39281  3.09363  3.04511  4.46139  2.88515  2.97746  2.72633  3.37665  2.50246  6.90035  5.75106
          2.68618  4.42225  2.77519  2.73123  3.46354  2.40513  3.72494  3.29354  2.67741  2.69355  4.24690  2.90347  2.73739  3.18146  2.89801  2.37887  2.77519  2.98518  4.58477  3.61503
          0.05848  7.72323  2.87592  0.61958  0.77255  0.00000        *
      1   2.89025  6.95151  5.24429  2.78436  6.17626  2.82424  5.85937  5.58376  2.53361  3.01115  0.64693  5.19853  6.04092  3.15219  5.12532  2.93891  5.03991  3.28582  7.46571  6.14448      1 M - - -
          2.68618  4.42225  2.77519  2.73123  3.46354  2.40513  3.72494  3.29354  2.67741  2.69355  4.24690  2.90347  2.73739  3.18146  2.89801  2.37887  2.77519  2.98518  4.58477  3.61503
          0.02886  7.66545  3.57623  0.61958  0.77255  0.53271  0.88433
      2   3.46962  7.50418  5.09638  1.68785  6.90973  3.03183  5.99679  6.40104  3.56380  5.87756  3.40841  0.55027  6.16312  5.10382  5.26714  3.46021  3.38693  5.94771  8.00734  6.58891      2 N - - -
          2.68618  4.42225  2.77519  2.73123  3.46354  2.40513  3.72494  3.29354  2.67741  2.69355  4.24690  2.90347  2.73739  3.18146  2.89801  2.37887  2.77519  2.98518  4.58477  3.61503
          0.00069  7.67190  8.39424  0.61958  0.77255  0.13033  2.10217
      3   7.00271  8.07812  9.08480  8.55620  2.44621  8.73140  9.10286  1.17961  8.52409  1.26205  2.48527  8.94283  8.44214  8.14885  8.37955  8.26731  7.19572  1.44746  8.64933  7.83854      3 i - - -
          2.68618  4.42225  2.77519  2.73123  3.46354  2.40513  3.72494  3.29354  2.67741  2.69355  4.24690  2.90347  2.73739  3.18146  2.89801  2.37887  2.77519  2.98518  4.58477  3.61503
          0.00066  7.72323  8.44558  0.61958  0.77255  0.48576  0.95510
      4   6.51893  9.48367  1.12404  2.58950  8.67877  6.39989  7.15713  8.35401  6.51730  7.73730  8.75248  2.06255  7.15004  6.36391  7.40579  0.77332  6.87159  7.82075  9.89249  8.13246      4 s - - -
          2.68618  4.42225  2.77519  2.73123  3.46354  2.40513  3.72494  3.29354  2.67741  2.69355  4.24690  2.90347  2.73739  3.18146  2.89801  2.37887  2.77519  2.98518  4.58477  3.61503
          0.00066  7.72323  8.44558  0.61958  0.77255  0.48576  0.95510
      5   3.39682  7.53324  5.34450  0.57269  6.93067  5.82116  5.97347  6.39218  2.09584  5.84732  6.60152  5.30301  6.21535  5.07449  2.11114  2.81102  3.22496  3.65505  7.94793  6.58339      5 E - - -
          2.68618  4.42225  2.77519  2.73123  3.46354  2.40513  3.72494  3.29354  2.67741  2.69355  4.24690  2.90347  2.73739  3.18146  2.89801  2.37887  2.77519  2.98518  4.58477  3.61503
          0.00066  7.72323  8.44558  0.61958  0.77255  0.48576  0.95510
      6   2.89384  7.71352  2.35207  0.96219  7.04884  2.92113  6.08813  6.54812  1.53988  6.01484  6.76547  3.46723  6.26563  2.32612  5.39864  3.05827  5.40587  6.10057  8.14262  6.70466      6 e - - -
          2.68618  4.42225  2.77519  2.73123  3.46354  2.40513  3.72494  3.29354  2.67741  2.69355  4.24690  2.90347  2.73739  3.18146  2.89801  2.37887  2.77519  2.98518  4.58477  3.61503
          0.00066  7.72323  8.44558  0.61958  0.77255  0.48576  0.95510
      7   3.42548  3.44175  7.01345  6.39746  2.99613  6.20688  6.54151  3.02481  6.17955  0.84739  1.90547  6.37459  6.56755  2.68516  6.18158  5.51949  2.32816  2.61866  7.02604  5.85272      7 l - - -
          2.68618  4.42225  2.77519  2.73123  3.46354  2.40513  3.72494  3.29354  2.67741  2.69355  4.24690  2.90347  2.73739  3.18146  2.89801  2.37887  2.77519  2.98518  4.58477  3.61503
          0.00066  7.72323  8.44558  0.61958  0.77255  0.48576  0.95510
      8   7.22764  8.27477  9.21870  8.68894  6.14375  8.82126  9.12044  0.48587  8.64796  0.98846  5.83523  9.12519  8.49212  8.15937  8.42280  8.45762  7.40001  5.59463  8.61250  7.83375      8 I - - -
          2.68618  4.42225  2.77519  2.73123  3.46354  2.40513  3.72494  3.29354  2.67741  2.69355  4.24690  2.90347  2.73739  3.18146  2.89801  2.37887  2.77519  2.98518  4.58477  3.61503
          0.00066  7.72323  8.44558  0.61958  0.77255  0.48576  0.95510
      9   2.67253  8.56548  7.16122  0.88594  8.33882  7.00485  6.69884  7.50194  2.05378  6.75172  7.66901  6.50403  7.31719  5.82284  1.06999  6.53519  3.38643  7.20559  8.64153  7.64088      9 e - - -
          2.68618  4.42225  2.77519  2.73123  3.46354  2.40513  3.72494  3.29354  2.67741  2.69355  4.24690  2.90347  2.73739  3.18146  2.89801  2.37887  2.77519  2.98518  4.58477  3.61503
          0.00066  7.72323  8.44558  0.61958  0.77255  0.48576  0.95510
     10   5.95843  8.21270  6.30870  0.83730  7.76240  6.55803  6.44869  7.08658  1.52267  6.43100  7.27102  6.03104  6.90461  1.78773  2.76700  2.56757  3.67720  6.72440  8.40930  7.24422     10 e - - -
          2.68618  4.42225  2.77519  2.73123  3.46354  2.40513  3.72494  3.29354  2.67741  2.69355  4.24690  2.90347  2.73739  3.18146  2.89801  2.37887  2.77519  2.98518  4.58477  3.61503
          0.00066  7.72323  8.44558  0.61958  0.77255  0.48576  0.95510
     11   7.13566  8.19992  9.12549  8.64627  6.24874  8.68389  9.14434  0.19330  8.62080  1.81595  5.94488  9.02999  8.48534  8.23078  8.45020  8.36858  7.33185  5.40919  8.69730  7.87566     11 I - - -
          2.68618  4.42225  2.77519  2.73123  3.46354  2.40513  3.72494  3.29354  2.67741  2.69355  4.24690  2.90347  2.73739  3.18146  2.89801  2.37887  2.77519  2.98518  4.58477  3.61503
          0.00066  7.72323  8.44558  0.61958  0.77255  0.48576  0.95510
     12   6.35967  7.48692  8.58539  8.19775  7.02587  8.25397  9.45330  1.38601  8.25574  2.58808  6.65509  8.42733  8.36668  8.60150  8.52356  7.78707  6.62609  0.40599  9.49736  8.22212     12 V - - -
          2.68618  4.42225  2.77519  2.73123  3.46354  2.40513  3.72494  3.29354  2.67741  2.69355  4.24690  2.90347  2.73739  3.18146  2.89801  2.37887  2.77519  2.98518  4.58477  3.61503
          0.00066  7.72323  8.44558  0.61958  0.77255  0.48576  0.95510
     13   3.35104  7.53196  5.27626  1.63058  6.90822  5.79104  5.94738  6.37617  2.42691  5.83070  6.58140  2.29632  6.18598  5.04748  0.95090  2.91997  2.21966  5.94298  7.93376  6.55739     13 r - - -
          2.68618  4.42225  2.77519  2.73123  3.46354  2.40513  3.72494  3.29354  2.67741  2.69355  4.24690  2.90347  2.73739  3.18146  2.89801  2.37887  2.77519  2.98518  4.58477  3.61503
          0.00066  7.72323  8.44558  0.61958  0.77255  0.48576  0.95510
     14   5.58546  7.94961  5.88922  1.64336  7.41426  6.26079  6.26209  6.80681  0.70492  6.20055  7.00008  3.90266  6.62591  2.27199  2.28541  3.34501  3.41950  6.41201  8.23102  6.97598     14 k - - -
          2.68618  4.42225  2.77519  2.73123  3.46354  2.40513  3.72494  3.29354  2.67741  2.69355  4.24690  2.90347  2.73739  3.18146  2.89801  2.37887  2.77519  2.98518  4.58477  3.61503
          0.00066  7.72323  8.44558  0.61958  0.77255  0.48576  0.95510
     15   6.33823  7.46822  8.56586  8.17988  7.06950  8.22794  9.44346  2.12530  8.23728  2.61039  6.69598  8.40242  8.35565  8.60861  8.51511  7.75809  3.13126  0.27929  9.53066  8.22636     15 V - - -
          2.68618  4.42225  2.77519  2.73123  3.46354  2.40513  3.72494  3.29354  2.67741  2.69355  4.24690  2.90347  2.73739  3.18146  2.89801  2.37887  2.77519  2.98518  4.58477  3.61503
          0.00066  7.72323  8.44558  0.61958  0.77255  0.48576  0.95510
     16   3.59442  7.66587  8.71928  8.27735  6.57019  8.35175  9.16927  1.37695  8.28844  0.96806  2.15325  8.53511  8.35034  8.32780  8.38473  7.86647  6.78896  1.52100  9.00165  7.97774     16 l - - -
          2.68618  4.42225  2.77519  2.73123  3.46354  2.40513  3.72494  3.29354  2.67741  2.69355  4.24690  2.90347  2.73739  3.18146  2.89801  2.37887  2.77519  2.98518  4.58477  3.61503
          0.00066  7.72323  8.44558  0.61958  0.77255  0.48576  0.95510
     17   2.29644  7.31890  5.05504  1.16866  6.66460  3.46561  5.76734  3.45164  2.35644  2.34818  6.35940  3.49341  5.97386  1.87981  3.93948  2.66977  3.16099  5.70988  7.75119  6.33990     17 e - - -
          2.68618  4.42225  2.77519  2.73123  3.46354  2.40513  3.72494  3.29354  2.67741  2.69355  4.24690  2.90347  2.73739  3.18146  2.89801  2.37887  2.77519  2.98518  4.58477  3.61503
          0.00066  7.72323  8.44558  0.61958  0.77255  0.48576  0.95510
     18   3.05663  7.96150  5.68431  0.26034  8.37553  3.94208  7.44395  7.95148  6.67308  7.48669  8.30858  6.19315  7.04904  4.02334  7.24778  2.23216  3.65607  7.15149  9.61379  8.19930     18 E - - -
          2.68618  4.42225  2.77519  2.73123  3.46354  2.40513  3.72494  3.29354  2.67741  2.69355  4.24690  2.90347  2.73739  3.18146  2.89801  2.37887  2.77519  2.98518  4.58477  3.61503
          0.00066  7.72323  8.44558  0.61958  0.77255  0.48576  0.95510
     19   2.65254  7.10304  5.19426  1.96066  3.43412  5.65047  3.75593  4.11533  2.25028  1.99095  2.38846  5.16446  6.04120  1.84254  5.10448  2.26389  2.40879  5.44600  7.59164  6.24032     19 q - - -
          2.68618  4.42225  2.77519  2.73123  3.46354  2.40513  3.72494  3.29354  2.67741  2.69355  4.24690  2.90347  2.73739  3.18146  2.89801  2.37887  2.77519  2.98518  4.58477  3.61503
          0.15309  7.72323  1.95543  0.61958  0.77255  0.48576  0.95510
     20   2.04020  6.23636  6.76455  6.15281  3.21202  6.01700  6.34779  3.41871  5.94924  1.35515  1.66611  3.56773  6.38122  2.58201  3.00523  2.55989  2.85126  3.13652  6.85732  5.68014     20 l - - -
          2.68618  4.42225  2.77519  2.73123  3.46354  2.40513  3.72494  3.29354  2.67741  2.69355  4.24690  2.90347  2.73739  3.18146  2.89801  2.37887  2.77519  2.98518  4.58477  3.61503
          0.00077  7.57091  8.29326  0.61958  0.77255  0.71945  0.66752
     21   1.50193  7.24684  4.98460  3.24044  6.59210  1.36658  5.69694  6.07806  2.24859  5.55223  3.73817  2.47341  5.90336  2.88844  4.92413  2.95554  2.22909  5.63762  3.89795  6.26864     21 g - - -
          2.68618  4.42225  2.77519  2.73123  3.46354  2.40513  3.72494  3.29354  2.67741  2.69355  4.24690  2.90347  2.73739  3.18146  2.89801  2.37887  2.77519  2.98518  4.58477  3.61503
          0.00071  7.64477  8.36712  0.61958  0.77255  0.09512  2.39983
     22   2.43189  4.18892  1.77159  2.89116  6.66694  2.42086  5.76674  6.15389  1.86337  2.30644  6.36078  3.40808  3.95626  2.34177  2.05699  3.46405  5.03771  5.71186  7.75233  6.34054     22 d - - -
          2.68618  4.42225  2.77519  2.73123  3.46354  2.40513  3.72494  3.29354  2.67741  2.69355  4.24690  2.90347  2.73739  3.18146  2.89801  2.37887  2.77519  2.98518  4.58477  3.61503
          0.00066  7.72323  8.44558  0.61958  0.77255  0.48576  0.95510
     23   3.16453  7.32053  3.24592  2.24420  6.66701  1.59145  5.76673  6.15398  1.74147  3.57450  6.36082  3.30117  3.84063  2.12212  3.77279  1.85003  3.40631  5.71192  7.75237  6.34056     23 g - - -
          2.68618  4.42225  2.77519  2.73123  3.46354  2.40513  3.72494  3.29354  2.67741  2.69355  4.24690  2.90347  2.73739  3.18146  2.89801  2.37887  2.77519  2.98518  4.58477  3.61503
          0.01855  7.72323  4.02108  0.61958  0.77255  0.48576  0.95510
     24   2.12094  4.16276  3.59818  4.57515  6.43032  3.55600  5.80681  3.17100  2.47465  3.54639  2.65119  2.95570  2.51973  3.53914  2.95218  1.61611  2.93536  2.64144  7.62256  3.48023     24 s - - -
          2.68618  4.42225  2.77519  2.73123  3.46354  2.40513  3.72494  3.29354  2.67741  2.69355  4.24690  2.90347  2.73739  3.18146  2.89801  2.37887  2.77519  2.98518  4.58477  3.61503
          0.09828  7.70536  2.37345  0.61958  0.77255  0.24655  1.52093
     25   2.20095  2.92229  5.01407  2.60607  3.80517  2.57622  5.70800  5.92186  2.70062  2.49415  6.20059  2.43252  3.06542  1.63712  4.94430  2.52994  4.95981  3.04769  7.60495  3.56873     25 q - - -
          2.68618  4.42225  2.77519  2.73123  3.46354  2.40513  3.72494  3.29354  2.67741  2.69355  4.24690  2.90347  2.73739  3.18146  2.89801  2.37887  2.77519  2.98518  4.58477  3.61503
          0.00072  7.62750  8.34985  0.61958  0.77255  0.67640  0.71018
     26   4.76215  7.27602  2.84081  2.24273  3.61694  2.32233  3.64649  6.10940  2.09029  2.66037  6.31632  2.47369  3.09978  2.34300  3.39406  1.89466  3.48121  3.34546  7.70788  6.29610     26 s - - -
          2.68618  4.42225  2.77519  2.73123  3.46354  2.40513  3.72494  3.29354  2.67741  2.69355  4.24690  2.90347  2.73739  3.18146  2.89801  2.37887  2.77519  2.98518  4.58477  3.61503
          0.03021  7.67471  3.53050  0.61958  0.77255  0.13562  2.06495
     27   4.78090  3.67293  2.14358  2.50912  1.70768  2.19339  2.84094  6.12766  1.86409  3.97113  6.33482  3.45271  2.86647  2.97184  4.96838  2.86971  3.52288  5.68580  7.72642  6.31471     27 f - - -
          2.68618  4.42225  2.77519  2.73123  3.46354  2.40513  3.72494  3.29354  2.67741  2.69355  4.24690  2.90347  2.73739  3.18146  2.89801  2.37887  2.77519  2.98518  4.58477  3.61503
          0.10834  7.69516  2.28065  0.61958  0.77255  0.19331  1.73856
     28   3.39713  7.21153  3.86589  1.35415  1.55024  2.33402  3.71927  6.03195  3.33490  5.51412  2.61640  3.11259  5.88460  2.69122  4.90846  4.68061  4.94678  2.33347  7.64794  6.24064     28 e - - -
          2.68618  4.42225  2.77519  2.73123  3.46354  2.40513  3.72494  3.29354  2.67741  2.69355  4.24690  2.90347  2.73739  3.18146  2.89801  2.37887  2.77519  2.98518  4.58477  3.61503
          0.08702  7.61879  2.49074  0.61958  0.77255  2.14568  0.12442
     29   4.68323  7.06768  1.70917  2.06689  1.62895  5.47134  5.66236  2.40484  1.42869  5.35068  6.12200  4.96020  5.86490  4.77753  3.03021  4.67040  3.32387  3.61110  7.52704  6.15014     29 k - - -
          2.68618  4.42225  2.77519  2.73123  3.46354  2.40513  3.72494  3.29354  2.67741  2.69355  4.24690  2.90347  2.73739  3.18146  2.89801  2.37887  2.77519  2.98518  4.58477  3.61503
          0.16228  7.53257  1.90207  0.61958  0.77255  1.74198  0.19258
     30   4.51512  7.02895  2.69489  1.94699  6.37543  5.28834  2.38099  5.86234  1.39239  3.25073  6.06926  3.03270  2.87053  2.88335  2.34718  4.47679  2.53759  3.30986  7.46075  6.04903     30 k - - -
          2.68618  4.42225  2.77519  2.73123  3.46354  2.40513  3.72494  3.29354  2.67741  2.69355  4.24690  2.90347  2.73739  3.18146  2.89801  2.37887  2.77519  2.98518  4.58477  3.61503
          0.00061  7.39919        *  0.61958  0.77255  0.00000        *
//
HMMER3/f [3.1b2 | February 2015]
NAME  HMM06249EutQ_2_eut2.EUT2F
LENG  29
ALPH  amino
RF    no
MM    no
CONS  yes
CS    no
MAP   yes
DATE  Fri Aug 21 18:45:36 2020
NSEQ  49
EFFN  2.150330
CKSUM 1750198498
STATS LOCAL MSV       -6.7238  0.71994
STATS LOCAL VITERBI   -7.1406  0.71994
STATS LOCAL FORWARD   -4.1953  0.71994
HMM          A        C        D        E        F        G        H        I        K        L        M        N        P        Q        R        S        T        V        W        Y   
            m->m     m->i     m->d     i->m     i->i     d->m     d->d
  COMPO   3.21383  5.42022  3.43966  1.58661  4.35258  3.44672  4.59400  2.75373  2.01752  2.07898  3.40350  3.17872  4.14917  3.20221  2.97161  3.06822  3.58127  3.02708  5.88441  3.38256
          2.68618  4.42225  2.77519  2.73123  3.46354  2.40513  3.72494  3.29354  2.67741  2.69355  4.24690  2.90347  2.73739  3.18146  2.89801  2.37887  2.77519  2.98518  4.58477  3.61503
          0.01393  4.67650  5.39884  0.61958  0.77255  0.00000        *
      1   3.86078  5.30789  5.07555  4.80562  3.89200  4.55199  5.35732  3.17196  4.53118  2.41905  0.39870  4.96475  5.07227  4.88040  4.62550  4.25684  4.21280  3.26265  5.78150  4.60249      1 M - - -
          2.68618  4.42225  2.77519  2.73123  3.46354  2.40513  3.72494  3.29354  2.67741  2.69355  4.24690  2.90347  2.73739  3.18146  2.89801  2.37887  2.77519  2.98518  4.58477  3.61503
          0.01393  4.67650  5.39884  0.61958  0.77255  0.48576  0.95510
      2   3.45504  6.00364  1.81823  2.53793  5.35874  3.62582  4.28843  4.99234  3.40505  4.47034  5.36205  0.72577  4.30490  3.47774  4.04370  3.32822  3.78530  4.51739  6.55450  5.01331      2 n - - -
          2.68618  4.42225  2.77519  2.73123  3.46354  2.40513  3.72494  3.29354  2.67741  2.69355  4.24690  2.90347  2.73739  3.18146  2.89801  2.37887  2.77519  2.98518  4.58477  3.61503
          0.01393  4.67650  5.39884  0.61958  0.77255  0.48576  0.95510
      3   3.57986  5.73027  3.52038  2.76152  5.25474  4.02185  4.08763  4.61020  0.56229  4.01478  4.90655  3.55870  4.46627  3.22941  2.59476  3.53815  3.76094  4.27274  6.00029  4.83930      3 K - - -
          2.68618  4.42225  2.77519  2.73123  3.46354  2.40513  3.72494  3.29354  2.67741  2.69355  4.24690  2.90347  2.73739  3.18146  2.89801  2.37887  2.77519  2.98518  4.58477  3.61503
          0.01393  4.67650  5.39884  0.61958  0.77255  0.48576  0.95510
      4   3.97048  6.02276  3.19231  0.28014  5.52645  4.04222  4.79568  5.18674  3.81663  4.68419  5.70301  3.75823  4.70338  4.04444  4.26094  3.90679  4.30508  4.80810  6.51213  5.35710      4 E - - -
          2.68618  4.42225  2.77519  2.73123  3.46354  2.40513  3.72494  3.29354  2.67741  2.69355  4.24690  2.90347  2.73739  3.18146  2.89801  2.37887  2.77519  2.98518  4.58477  3.61503
          0.01393  4.67650  5.39884  0.61958  0.77255  0.48576  0.95510
      5   4.20224  5.46161  5.48272  5.18702  3.66539  5.00357  5.61845  2.95585  4.96867  0.28596  3.54086  5.40424  5.34214  5.12197  4.98794  4.78432  4.47761  3.18694  5.75625  4.64732      5 L - - -
          2.68618  4.42225  2.77519  2.73123  3.46354  2.40513  3.72494  3.29354  2.67741  2.69355  4.24690  2.90347  2.73739  3.18146  2.89801  2.37887  2.77519  2.98518  4.58477  3.61503
          0.01393  4.67650  5.39884  0.61958  0.77255  0.48576  0.95510
      6   4.20224  5.46161  5.48272  5.18702  3.66539  5.00357  5.61845  2.95585  4.96867  0.28596  3.54086  5.40424  5.34214  5.12197  4.98794  4.78432  4.47761  3.18694  5.75625  4.64732      6 L - - -
          2.68618  4.42225  2.77519  2.73123  3.46354  2.40513  3.72494  3.29354  2.67741  2.69355  4.24690  2.90347  2.73739  3.18146  2.89801  2.37887  2.77519  2.98518  4.58477  3.61503
          0.01393  4.67650  5.39884  0.61958  0.77255  0.48576  0.95510
      7   3.97048  6.02276  3.19231  0.28014  5.52645  4.04222  4.79568  5.18674  3.81663  4.68419  5.70301  3.75823  4.70338  4.04444  4.26094  3.90679  4.30508  4.80810  6.51213  5.35710      7 E - - -
          2.68618  4.42225  2.77519  2.73123  3.46354  2.40513  3.72494  3.29354  2.67741  2.69355  4.24690  2.90347  2.73739  3.18146  2.89801  2.37887  2.77519  2.98518  4.58477  3.61503
          0.01393  4.67650  5.39884  0.61958  0.77255  0.48576  0.95510
      8   3.97048  6.02276  3.19231  0.28014  5.52645  4.04222  4.79568  5.18674  3.81663  4.68419  5.70301  3.75823  4.70338  4.04444  4.26094  3.90679  4.30508  4.80810  6.51213  5.35710      8 E - - -
          2.68618  4.42225  2.77519  2.73123  3.46354  2.40513  3.72494  3.29354  2.67741  2.69355  4.24690  2.90347  2.73739  3.18146  2.89801  2.37887  2.77519  2.98518  4.58477  3.61503
          0.01393  4.67650  5.39884  0.61958  0.77255  0.48576  0.95510
      9   4.20224  5.46161  5.48272  5.18702  3.66539  5.00357  5.61845  2.95585  4.96867  0.28596  3.54086  5.40424  5.34214  5.12197  4.98794  4.78432  4.47761  3.18694  5.75625  4.64732      9 L - - -
          2.68618  4.42225  2.77519  2.73123  3.46354  2.40513  3.72494  3.29354  2.67741  2.69355  4.24690  2.90347  2.73739  3.18146  2.89801  2.37887  2.77519  2.98518  4.58477  3.61503
          0.01393  4.67650  5.39884  0.61958  0.77255  0.48576  0.95510
     10   3.75206  5.02999  5.37971  5.07731  4.07247  4.87840  5.73166  0.42314  4.93711  2.55416  3.94399  5.23240  5.29268  5.23960  5.05594  4.51921  4.05774  2.19221  6.07768  4.85696     10 I - - -
          2.68618  4.42225  2.77519  2.73123  3.46354  2.40513  3.72494  3.29354  2.67741  2.69355  4.24690  2.90347  2.73739  3.18146  2.89801  2.37887  2.77519  2.98518  4.58477  3.61503
          0.01393  4.67650  5.39884  0.61958  0.77255  0.48576  0.95510
     11   4.18183  5.82085  4.76797  4.18792  5.40329  4.41596  4.75649  5.07502  3.01329  4.43975  5.46957  4.46020  4.92733  3.98527  0.24568  4.26388  4.42374  4.77277  6.18324  5.22600     11 R - - -
          2.68618  4.42225  2.77519  2.73123  3.46354  2.40513  3.72494  3.29354  2.67741  2.69355  4.24690  2.90347  2.73739  3.18146  2.89801  2.37887  2.77519  2.98518  4.58477  3.61503
          0.01393  4.67650  5.39884  0.61958  0.77255  0.48576  0.95510
     12   3.97657  5.80179  4.20134  3.74596  5.39358  4.28298  4.52369  4.90827  0.31131  4.31748  5.29577  4.10693  4.77510  3.71260  2.96819  4.00339  4.19568  4.59268  6.14694  5.12627     12 K - - -
          2.68618  4.42225  2.77519  2.73123  3.46354  2.40513  3.72494  3.29354  2.67741  2.69355  4.24690  2.90347  2.73739  3.18146  2.89801  2.37887  2.77519  2.98518  4.58477  3.61503
          0.01393  4.67650  5.39884  0.61958  0.77255  0.48576  0.95510
     13   3.53409  4.93337  5.20650  4.95295  4.30561  4.53447  5.67438  2.36018  4.84884  2.88592  4.19805  5.01014  5.09508  5.17716  4.98278  4.14106  3.90192  0.38579  6.19579  4.96347     13 V - - -
          2.68618  4.42225  2.77519  2.73123  3.46354  2.40513  3.72494  3.29354  2.67741  2.69355  4.24690  2.90347  2.73739  3.18146  2.89801  2.37887  2.77519  2.98518  4.58477  3.61503
          0.01393  4.67650  5.39884  0.61958  0.77255  0.48576  0.95510
     14   3.75206  5.02999  5.37971  5.07731  4.07247  4.87840  5.73166  0.42314  4.93711  2.55416  3.94399  5.23240  5.29268  5.23960  5.05594  4.51921  4.05774  2.19221  6.07768  4.85696     14 I - - -
          2.68618  4.42225  2.77519  2.73123  3.46354  2.40513  3.72494  3.29354  2.67741  2.69355  4.24690  2.90347  2.73739  3.18146  2.89801  2.37887  2.77519  2.98518  4.58477  3.61503
          0.01393  4.67650  5.39884  0.61958  0.77255  0.48576  0.95510
     15   3.52046  5.68261  3.71621  3.14536  5.19696  4.04606  3.99014  4.54938  0.70529  3.91956  4.79609  3.55515  4.43272  2.16045  2.43585  3.48321  3.67652  4.21359  5.90400  4.74849     15 k - - -
          2.68618  4.42225  2.77519  2.73123  3.46354  2.40513  3.72494  3.29354  2.67741  2.69355  4.24690  2.90347  2.73739  3.18146  2.89801  2.37887  2.77519  2.98518  4.58477  3.61503
          0.01393  4.67650  5.39884  0.61958  0.77255  0.48576  0.95510
     16   3.97048  6.02276  3.19231  0.28014  5.52645  4.04222  4.79568  5.18674  3.81663  4.68419  5.70301  3.75823  4.70338  4.04444  4.26094  3.90679  4.30508  4.80810  6.51213  5.35710     16 E - - -
          2.68618  4.42225  2.77519  2.73123  3.46354  2.40513  3.72494  3.29354  2.67741  2.69355  4.24690  2.90347  2.73739  3.18146  2.89801  2.37887  2.77519  2.98518  4.58477  3.61503
          0.01393  4.67650  5.39884  0.61958  0.77255  0.48576  0.95510
     17   3.97048  6.02276  3.19231  0.28014  5.52645  4.04222  4.79568  5.18674  3.81663  4.68419  5.70301  3.75823  4.70338  4.04444  4.26094  3.90679  4.30508  4.80810  6.51213  5.35710     17 E - - -
          2.68618  4.42225  2.77519  2.73123  3.46354  2.40513  3.72494  3.29354  2.67741  2.69355  4.24690  2.90347  2.73739  3.18146  2.89801  2.37887  2.77519  2.98518  4.58477  3.61503
          0.01393  4.67650  5.39884  0.61958  0.77255  0.48576  0.95510
     18   4.20224  5.46161  5.48272  5.18702  3.66539  5.00357  5.61845  2.95585  4.96867  0.28596  3.54086  5.40424  5.34214  5.12197  4.98794  4.78432  4.47761  3.18694  5.75625  4.64732     18 L - - -
          2.68618  4.42225  2.77519  2.73123  3.46354  2.40513  3.72494  3.29354  2.67741  2.69355  4.24690  2.90347  2.73739  3.18146  2.89801  2.37887  2.77519  2.98518  4.58477  3.61503
          0.01393  4.67650  5.39884  0.61958  0.77255  0.48576  0.95510
     19   3.37858  5.64857  2.82315  1.39699  5.28357  0.91088  4.40009  4.82347  3.39818  4.34727  5.22172  3.33508  4.35596  3.59436  3.90973  3.33978  3.73140  4.35301  6.41195  5.04971     19 g - - -
          2.68618  4.42225  2.77519  2.73123  3.46354  2.40513  3.72494  3.29354  2.67741  2.69355  4.24690  2.90347  2.73739  3.18146  2.89801  2.37887  2.77519  2.98518  4.58477  3.61503
          0.01393  4.67650  5.39884  0.61958  0.77255  0.48576  0.95510
     20   3.97657  5.80179  4.20134  3.74596  5.39358  4.28298  4.52369  4.90827  0.31131  4.31748  5.29577  4.10693  4.77510  3.71260  2.96819  4.00339  4.19568  4.59268  6.14694  5.12627     20 K - - -
          2.68618  4.42225  2.77519  2.73123  3.46354  2.40513  3.72494  3.29354  2.67741  2.69355  4.24690  2.90347  2.73739  3.18146  2.89801  2.37887  2.77519  2.98518  4.58477  3.61503
          0.01393  4.67650  5.39884  0.61958  0.77255  0.48576  0.95510
     21   1.41304  4.53695  4.12436  3.75011  4.76143  3.34529  4.72573  4.16771  3.73560  3.86218  4.67157  3.80755  4.10759  4.00478  4.03462  1.50480  1.38628  3.58820  6.10674  4.92051     21 t - - -
          2.68618  4.42225  2.77519  2.73123  3.46354  2.40513  3.72494  3.29354  2.67741  2.69355  4.24690  2.90347  2.73739  3.18146  2.89801  2.37887  2.77519  2.98518  4.58477  3.61503
          0.26158  4.67650  1.51025  0.61958  0.77255  0.48576  0.95510
     22   3.21815  5.63599  2.58014  0.77289  4.98002  3.54710  4.01038  4.45830  2.52803  3.96494  4.83703  3.04559  4.13579  3.17574  3.25179  3.13139  3.49177  4.06613  6.07801  4.67870     22 e - - -
          2.68618  4.42225  2.77519  2.73123  3.46354  2.40513  3.72494  3.29354  2.67741  2.69355  4.24690  2.90347  2.73739  3.18146  2.89801  2.37887  2.77519  2.98518  4.58477  3.61503
          0.01781  4.43272  5.15507  0.61958  0.77255  0.85139  0.55656
     23   3.49826  5.41572  3.44155  3.24485  4.66295  3.85640  4.39287  4.42779  3.03352  3.86549  4.91514  3.69545  4.44093  0.49605  3.28922  3.53994  3.81282  4.13082  5.84033  4.59757     23 Q - - -
          2.68618  4.42225  2.77519  2.73123  3.46354  2.40513  3.72494  3.29354  2.67741  2.69355  4.24690  2.90347  2.73739  3.18146  2.89801  2.37887  2.77519  2.98518  4.58477  3.61503
          0.01781  4.43272  5.15507  0.61958  0.77255  0.31053  1.32072
     24   1.35367  4.58360  3.96156  3.61401  4.84296  3.34732  4.67241  4.28542  3.64651  3.94368  4.73793  3.74224  1.82464  3.92270  3.97544  1.33776  3.11335  3.66890  6.15692  4.95095     24 s - - -
          2.68618  4.42225  2.77519  2.73123  3.46354  2.40513  3.72494  3.29354  2.67741  2.69355  4.24690  2.90347  2.73739  3.18146  2.89801  2.37887  2.77519  2.98518  4.58477  3.61503
          0.01393  4.67650  5.39884  0.61958  0.77255  0.48576  0.95510
     25   3.47331  5.91396  2.70365  0.56115  5.27508  3.72063  4.23928  4.78393  2.76761  4.27153  5.16296  3.22230  4.33977  3.41332  3.53459  3.36813  3.75936  4.37740  6.35618  4.94699     25 E - - -
          2.68618  4.42225  2.77519  2.73123  3.46354  2.40513  3.72494  3.29354  2.67741  2.69355  4.24690  2.90347  2.73739  3.18146  2.89801  2.37887  2.77519  2.98518  4.58477  3.61503
          0.01393  4.67650  5.39884  0.61958  0.77255  0.48576  0.95510
     26   2.89258  5.13780  2.99475  1.73041  3.82044  3.57398  3.95531  3.95184  2.78820  3.53662  4.35815  3.16361  4.06942  3.11355  3.25755  1.23370  3.16944  3.58270  5.72137  4.33859     26 s - - -
          2.68618  4.42225  2.77519  2.73123  3.46354  2.40513  3.72494  3.29354  2.67741  2.69355  4.24690  2.90347  2.73739  3.18146  2.89801  2.37887  2.77519  2.98518  4.58477  3.61503
          0.01393  4.67650  5.39884  0.61958  0.77255  0.48576  0.95510
     27   3.36668  5.92833  2.55703  0.87205  5.25707  3.62435  4.17872  4.81386  3.15939  4.28767  5.14471  1.66143  4.25491  3.34664  3.71640  3.24872  3.66277  4.36584  6.40208  4.90076     27 e - - -
          2.68618  4.42225  2.77519  2.73123  3.46354  2.40513  3.72494  3.29354  2.67741  2.69355  4.24690  2.90347  2.73739  3.18146  2.89801  2.37887  2.77519  2.98518  4.58477  3.61503
          0.01393  4.67650  5.39884  0.61958  0.77255  0.48576  0.95510
     28   4.57312  5.73188  5.10893  5.03204  2.76463  4.83204  4.28039  4.51280  4.88585  3.74763  5.10173  4.83197  5.30875  4.97264  4.87843  4.60429  4.87415  4.42377  4.41867  0.25911     28 Y - - -
          2.68618  4.42225  2.77519  2.73123  3.46354  2.40513  3.72494  3.29354  2.67741  2.69355  4.24690  2.90347  2.73739  3.18146  2.89801  2.37887  2.77519  2.98518  4.58477  3.61503
          0.03568  4.67650  3.65992  0.61958  0.77255  0.48576  0.95510
     29   3.94216  5.77479  4.16546  3.71101  5.36036  4.25573  4.49492  4.87148  0.32289  4.28478  5.26162  4.07419  4.74724  3.68311  2.94394  3.96863  4.16178  4.55619  6.12140  5.09488     29 K - - -
          2.68624  4.42231  2.77526  2.73130  3.46360  2.40519  3.72501  3.29360  2.67747  2.69361  4.24696  2.90353  2.73746  3.17997  2.89807  2.37893  2.77526  2.98525  4.58483  3.61509
          0.26345  1.46272        *  0.15373  1.94845  0.00000        *
//
HMMER3/f [3.1b2 | February 2015]
NAME  HMM06249EutQ_2_eut2.EUT2G
LENG  30
ALPH  amino
RF    no
MM    no
CONS  yes
CS    no
MAP   yes
DATE  Fri Aug 21 21:59:58 2020
NSEQ  19
EFFN  4.476318
CKSUM 331719079
STATS LOCAL MSV       -6.9195  0.71987
STATS LOCAL VITERBI   -7.0227  0.71987
STATS LOCAL FORWARD   -4.6443  0.71987
HMM          A        C        D        E        F        G        H        I        K        L        M        N        P        Q        R        S        T        V        W        Y   
            m->m     m->i     m->d     i->m     i->i     d->m     d->d
  COMPO   2.70364  5.07704  3.29421  2.30050  4.69381  2.29143  3.93456  3.21367  2.56208  1.83710  3.64592  3.86623  4.14587  2.94605  2.50974  3.75615  3.42692  2.10375  6.21171  5.04046
          2.68618  4.42225  2.77519  2.73123  3.46354  2.40513  3.72494  3.29354  2.67741  2.69355  4.24690  2.90347  2.73739  3.18146  2.89801  2.37887  2.77519  2.98518  4.58477  3.61503
          0.00781  5.25260  5.97494  0.61958  0.77255  0.00000        *
      1   3.87894  5.30301  5.33706  4.66371  3.84582  4.95585  5.12949  3.15537  3.96940  1.59708  0.78560  4.88972  5.21715  4.51451  2.28833  4.31372  4.09128  3.27817  5.74512  4.64505      1 m - - -
          2.68618  4.42225  2.77519  2.73123  3.46354  2.40513  3.72494  3.29354  2.67741  2.69355  4.24690  2.90347  2.73739  3.18146  2.89801  2.37887  2.77519  2.98518  4.58477  3.61503
          0.00781  5.25260  5.97494  0.61958  0.77255  0.48576  0.95510
      2   4.17820  7.00941  0.39467  1.83628  6.26053  4.11204  4.84639  5.92310  4.14066  5.32596  6.30771  3.55788  4.84391  4.04979  4.94573  3.96004  4.52047  5.41245  7.42961  5.76761      2 D - - -
          2.68618  4.42225  2.77519  2.73123  3.46354  2.40513  3.72494  3.29354  2.67741  2.69355  4.24690  2.90347  2.73739  3.18146  2.89801  2.37887  2.77519  2.98518  4.58477  3.61503
          0.00781  5.25260  5.97494  0.61958  0.77255  0.48576  0.95510
      3   4.39862  6.31496  5.28544  4.10072  6.07291  4.82091  4.45637  5.24064  0.56232  4.48998  5.41537  4.32986  5.10396  3.58165  1.32274  4.35751  4.43322  4.96118  6.36787  5.38829      3 K - - -
          2.68618  4.42225  2.77519  2.73123  3.46354  2.40513  3.72494  3.29354  2.67741  2.69355  4.24690  2.90347  2.73739  3.18146  2.89801  2.37887  2.77519  2.98518  4.58477  3.61503
          0.00781  5.25260  5.97494  0.61958  0.77255  0.48576  0.95510
      4   1.74557  5.46375  3.27735  2.72543  4.79282  3.78913  2.90366  4.26122  2.70806  3.76132  4.51447  2.31026  4.18395  2.28765  2.66729  2.98601  1.92159  3.84708  5.90859  4.51614      4 a - - -
          2.68618  4.42225  2.77519  2.73123  3.46354  2.40513  3.72494  3.29354  2.67741  2.69355  4.24690  2.90347  2.73739  3.18146  2.89801  2.37887  2.77519  2.98518  4.58477  3.61503
          0.00781  5.25260  5.97494  0.61958  0.77255  0.48576  0.95510
      5   1.06214  5.67194  3.25413  2.05549  5.02269  3.89381  4.11891  4.48778  2.27928  3.96954  4.73948  3.36946  4.32822  2.19113  3.25803  3.17373  3.44908  4.07144  6.09882  4.71297      5 a - - -
          2.68618  4.42225  2.77519  2.73123  3.46354  2.40513  3.72494  3.29354  2.67741  2.69355  4.24690  2.90347  2.73739  3.18146  2.89801  2.37887  2.77519  2.98518  4.58477  3.61503
          0.00781  5.25260  5.97494  0.61958  0.77255  0.48576  0.95510
      6   4.68284  5.80959  6.64849  6.10922  3.83495  6.19570  6.48882  1.92531  5.98371  0.33913  3.55335  6.40643  6.04245  5.70538  5.86096  5.68589  4.87758  3.17909  6.21659  5.32452      6 L - - -
          2.68618  4.42225  2.77519  2.73123  3.46354  2.40513  3.72494  3.29354  2.67741  2.69355  4.24690  2.90347  2.73739  3.18146  2.89801  2.37887  2.77519  2.98518  4.58477  3.61503
          0.00781  5.25260  5.97494  0.61958  0.77255  0.48576  0.95510
      7   5.02338  6.81151  4.10323  0.09325  6.49994  4.86539  5.79464  6.39350  4.96539  5.77156  6.88371  4.73084  5.55347  5.11343  5.38695  4.96197  5.38943  5.97782  7.28127  6.36904      7 E - - -
          2.68618  4.42225  2.77519  2.73123  3.46354  2.40513  3.72494  3.29354  2.67741  2.69355  4.24690  2.90347  2.73739  3.18146  2.89801  2.37887  2.77519  2.98518  4.58477  3.61503
          0.00781  5.25260  5.97494  0.61958  0.77255  0.48576  0.95510
      8   1.16528  5.49754  3.28644  1.79570  4.87416  3.84728  4.12569  4.32586  2.42455  3.85585  4.63357  3.37326  4.29265  3.24809  3.34789  3.11537  2.25552  3.92354  6.02476  4.64601      8 a - - -
          2.68618  4.42225  2.77519  2.73123  3.46354  2.40513  3.72494  3.29354  2.67741  2.69355  4.24690  2.90347  2.73739  3.18146  2.89801  2.37887  2.77519  2.98518  4.58477  3.61503
          0.00781  5.25260  5.97494  0.61958  0.77255  0.48576  0.95510
      9   4.62615  5.75828  6.61351  6.07804  3.86158  6.15615  6.48166  1.54425  5.96125  0.44600  3.57901  6.36157  6.02817  5.71083  5.85534  5.63874  4.82648  3.08081  6.23505  5.33328      9 L - - -
          2.68618  4.42225  2.77519  2.73123  3.46354  2.40513  3.72494  3.29354  2.67741  2.69355  4.24690  2.90347  2.73739  3.18146  2.89801  2.37887  2.77519  2.98518  4.58477  3.61503
          0.00781  5.25260  5.97494  0.61958  0.77255  0.48576  0.95510
     10   4.06681  5.22774  6.24635  5.84073  4.73823  5.81739  6.84180  1.36201  5.84170  3.08023  4.41307  6.01767  6.00856  6.16100  6.06020  5.31415  4.33745  0.49196  7.04202  5.77162     10 V - - -
          2.68618  4.42225  2.77519  2.73123  3.46354  2.40513  3.72494  3.29354  2.67741  2.69355  4.24690  2.90347  2.73739  3.18146  2.89801  2.37887  2.77519  2.98518  4.58477  3.61503
          0.00781  5.25260  5.97494  0.61958  0.77255  0.48576  0.95510
     11   5.23175  6.62691  5.82766  5.27902  6.38454  5.21188  5.72763  6.22365  3.99292  5.48388  6.55829  5.50533  5.75534  5.00497  0.08298  5.34393  5.48191  5.89887  6.98589  6.22060     11 R - - -
          2.68618  4.42225  2.77519  2.73123  3.46354  2.40513  3.72494  3.29354  2.67741  2.69355  4.24690  2.90347  2.73739  3.18146  2.89801  2.37887  2.77519  2.98518  4.58477  3.61503
          0.00781  5.25260  5.97494  0.61958  0.77255  0.48576  0.95510
     12   4.21260  6.21416  4.53940  3.89659  5.78237  4.64707  4.56122  5.19578  2.71842  4.50884  5.43137  4.23402  5.04169  0.46657  1.88434  4.19052  4.35471  4.87761  6.40919  5.31989     12 Q - - -
          2.68618  4.42225  2.77519  2.73123  3.46354  2.40513  3.72494  3.29354  2.67741  2.69355  4.24690  2.90347  2.73739  3.18146  2.89801  2.37887  2.77519  2.98518  4.58477  3.61503
          0.00781  5.25260  5.97494  0.61958  0.77255  0.48576  0.95510
     13   4.20987  5.56390  5.96020  5.78554  5.05361  5.14423  6.50590  2.94389  5.73522  3.59830  4.93113  5.78481  5.73101  6.05183  5.82014  4.87094  4.59343  0.17682  6.93391  5.76036     13 V - - -
          2.68618  4.42225  2.77519  2.73123  3.46354  2.40513  3.72494  3.29354  2.67741  2.69355  4.24690  2.90347  2.73739  3.18146  2.89801  2.37887  2.77519  2.98518  4.58477  3.61503
          0.00781  5.25260  5.97494  0.61958  0.77255  0.48576  0.95510
     14   5.06035  6.20064  6.33649  6.11077  4.28674  5.70339  6.46535  3.63630  5.96469  0.12628  4.11864  6.34057  6.02560  5.95797  5.87236  5.73701  5.32772  3.97342  6.43051  5.43455     14 L - - -
          2.68618  4.42225  2.77519  2.73123  3.46354  2.40513  3.72494  3.29354  2.67741  2.69355  4.24690  2.90347  2.73739  3.18146  2.89801  2.37887  2.77519  2.98518  4.58477  3.61503
          0.00781  5.25260  5.97494  0.61958  0.77255  0.48576  0.95510
     15   5.06035  6.20064  6.33649  6.11077  4.28674  5.70339  6.46535  3.63630  5.96469  0.12628  4.11864  6.34057  6.02560  5.95797  5.87236  5.73701  5.32772  3.97342  6.43051  5.43455     15 L - - -
          2.68618  4.42225  2.77519  2.73123  3.46354  2.40513  3.72494  3.29354  2.67741  2.69355  4.24690  2.90347  2.73739  3.18146  2.89801  2.37887  2.77519  2.98518  4.58477  3.61503
          0.00781  5.25260  5.97494  0.61958  0.77255  0.48576  0.95510
     16   5.02338  6.81151  4.10323  0.09325  6.49994  4.86539  5.79464  6.39350  4.96539  5.77156  6.88371  4.73084  5.55347  5.11343  5.38695  4.96197  5.38943  5.97782  7.28127  6.36904     16 E - - -
          2.68618  4.42225  2.77519  2.73123  3.46354  2.40513  3.72494  3.29354  2.67741  2.69355  4.24690  2.90347  2.73739  3.18146  2.89801  2.37887  2.77519  2.98518  4.58477  3.61503
          0.00781  5.25260  5.97494  0.61958  0.77255  0.48576  0.95510
     17   3.97912  6.12442  4.54993  3.67105  5.73487  4.54970  2.24612  5.00244  1.02826  4.31729  5.18447  4.02802  4.86061  2.04685  1.45996  3.93660  4.08894  4.67076  6.26306  5.16644     17 k - - -
          2.68618  4.42225  2.77519  2.73123  3.46354  2.40513  3.72494  3.29354  2.67741  2.69355  4.24690  2.90347  2.73739  3.18146  2.89801  2.37887  2.77519  2.98518  4.58477  3.61503
          0.00781  5.25260  5.97494  0.61958  0.77255  0.48576  0.95510
     18   5.06035  6.20064  6.33649  6.11077  4.28674  5.70339  6.46535  3.63630  5.96469  0.12628  4.11864  6.34057  6.02560  5.95797  5.87236  5.73701  5.32772  3.97342  6.43051  5.43455     18 L - - -
          2.68618  4.42225  2.77519  2.73123  3.46354  2.40513  3.72494  3.29354  2.67741  2.69355  4.24690  2.90347  2.73739  3.18146  2.89801  2.37887  2.77519  2.98518  4.58477  3.61503
          0.00781  5.25260  5.97494  0.61958  0.77255  0.48576  0.95510
     19   4.96696  6.42926  5.81662  5.88467  6.71878  0.04666  6.72011  6.78651  6.17499  6.15493  7.25429  5.99066  5.80579  6.41205  6.12351  5.19558  5.51002  6.11340  7.33406  6.90937     19 G - - -
          2.68618  4.42225  2.77519  2.73123  3.46354  2.40513  3.72494  3.29354  2.67741  2.69355  4.24690  2.90347  2.73739  3.18146  2.89801  2.37887  2.77519  2.98518  4.58477  3.61503
          0.00781  5.25260  5.97494  0.61958  0.77255  0.48576  0.95510
     20   1.91008  5.55956  3.40550  2.04906  5.61427  0.67950  4.88996  5.10131  3.91647  4.68025  5.50421  3.80847  4.64871  4.09180  4.40500  3.48251  3.86092  4.51140  6.84546  5.48548     20 G - - -
          2.68618  4.42225  2.77519  2.73123  3.46354  2.40513  3.72494  3.29354  2.67741  2.69355  4.24690  2.90347  2.73739  3.18146  2.89801  2.37887  2.77519  2.98518  4.58477  3.61503
          0.00781  5.25260  5.97494  0.61958  0.77255  0.48576  0.95510
     21   1.84225  5.01865  4.29091  3.95374  5.03948  0.90624  5.01687  4.41363  4.02295  4.12700  4.95913  2.21346  4.55175  4.28918  4.35871  3.26407  3.55138  2.19654  6.40106  5.18535     21 g - - -
          2.68522  4.42238  2.77533  2.73136  3.46367  2.40526  3.72508  3.29367  2.67754  2.69320  4.24703  2.90360  2.73710  3.18160  2.89814  2.37900  2.77533  2.98532  4.58490  3.61516
          0.30220  1.35377  5.97494  0.08506  2.50657  0.48576  0.95510
     22   3.10361  4.93708  4.99065  4.71746  5.02621  0.95400  5.44786  4.09143  4.66290  4.07356  4.97863  4.52209  4.66312  4.87114  4.81858  3.34798  1.54183  1.63680  6.49167  5.34516     23 g - - -
          2.68618  4.42225  2.77519  2.73123  3.46354  2.40513  3.72494  3.29354  2.67741  2.69355  4.24690  2.90347  2.73739  3.18146  2.89801  2.37887  2.77519  2.98518  4.58477  3.61503
          0.00781  5.25260  5.97494  0.61958  0.77255  0.48576  0.95510
     23   3.05866  2.57362  3.28820  2.11142  4.77002  3.82092  1.83207  4.22810  2.76316  3.75003  4.52027  3.30910  2.59978  1.92828  3.23078  3.03965  3.29118  3.83522  5.91460  4.53406     24 h - - -
          2.68618  4.42225  2.77519  2.73123  3.46354  2.40513  3.72494  3.29354  2.67741  2.69355  4.24690  2.90347  2.73739  3.18146  2.89801  2.37887  2.77519  2.98518  4.58477  3.61503
          0.00781  5.25260  5.97494  0.61958  0.77255  0.48576  0.95510
     24   1.78710  5.04408  3.75500  3.21076  4.45155  1.30256  4.30904  3.84377  3.14857  3.49631  3.11271  3.64692  4.35736  3.51142  2.31685  3.15438  2.62304  3.52042  5.78112  4.50227     25 g - - -
          2.68618  4.42225  2.77519  2.73123  3.46354  2.40513  3.72494  3.29354  2.67741  2.69355  4.24690  2.90347  2.73739  3.18146  2.89801  2.37887  2.77519  2.98518  4.58477  3.61503
          0.00781  5.25260  5.97494  0.61958  0.77255  0.48576  0.95510
     25   3.76434  5.32224  5.19284  4.64379  4.70523  4.64051  5.21423  3.17447  3.76284  3.48760  4.63526  4.78731  5.16381  4.54262  2.00539  4.13896  4.08923  0.46674  6.25842  5.05890     26 V - - -
          2.68618  4.42225  2.77519  2.73123  3.46354  2.40513  3.72494  3.29354  2.67741  2.69355  4.24690  2.90347  2.73739  3.18146  2.89801  2.37887  2.77519  2.98518  4.58477  3.61503
          0.00781  5.25260  5.97494  0.61958  0.77255  0.48576  0.95510
     26   4.01105  6.11280  4.52982  3.72429  5.76634  2.14468  4.38182  5.03571  0.66202  4.36000  5.23682  4.07174  4.89525  3.50409  1.79536  3.98046  4.13820  4.70131  6.30590  5.21988     27 K - - -
          2.68618  4.42225  2.77519  2.73123  3.46354  2.40513  3.72494  3.29354  2.67741  2.69355  4.24690  2.90347  2.73739  3.18146  2.89801  2.37887  2.77519  2.98518  4.58477  3.61503
          0.00781  5.25260  5.97494  0.61958  0.77255  0.48576  0.95510
     27   1.81998  5.19345  3.47397  2.92000  4.45437  3.86468  2.41179  3.86174  1.73534  3.47459  4.29607  3.42622  4.26592  3.24615  3.30403  2.58309  3.27564  2.02324  5.72324  4.40335     28 k - - -
          2.68618  4.42225  2.77519  2.73123  3.46354  2.40513  3.72494  3.29354  2.67741  2.69355  4.24690  2.90347  2.73739  3.18146  2.89801  2.37887  2.77519  2.98518  4.58477  3.61503
          0.00781  5.25260  5.97494  0.61958  0.77255  0.48576  0.95510
     28   3.21475  4.74551  4.85242  4.35073  4.05877  2.21186  4.92190  2.33977  4.23995  3.03178  4.02295  4.45917  1.94097  4.46624  4.40911  3.61364  3.52958  0.99705  5.62590  4.43423     29 v - - -
          2.68618  4.42225  2.77519  2.73123  3.46354  2.40513  3.72494  3.29354  2.67741  2.69355  4.24690  2.90347  2.73739  3.18146  2.89801  2.37887  2.77519  2.98518  4.58477  3.61503
          0.30220  5.25260  1.36425  0.61958  0.77255  0.48576  0.95510
     29   1.71584  5.43222  3.05261  1.91115  4.78089  3.68470  3.94677  4.25214  2.71199  3.75520  4.52096  3.17445  2.92816  1.66242  3.19669  2.95371  3.23054  3.83488  5.90668  4.50531     30 q - - -
          2.68618  4.42225  2.77519  2.73123  3.46354  2.40513  3.72494  3.29354  2.67741  2.69355  4.24690  2.90347  2.73739  3.18146  2.89801  2.37887  2.77519  2.98518  4.58477  3.61503
          0.19497  4.96087  1.77116  0.61958  0.77255  1.13732  0.38666
     30   3.64614  4.90135  5.57461  5.11541  3.96989  5.06968  5.73415  2.12794  4.98205  1.78101  3.76313  5.26141  5.34907  5.20395  5.11195  4.50814  3.91685  0.60128  6.04924  4.85271     31 V - - -
          2.68618  4.42225  2.77519  2.73123  3.46354  2.40513  3.72494  3.29354  2.67741  2.69355  4.24690  2.90347  2.73739  3.18146  2.89801  2.37887  2.77519  2.98518  4.58477  3.61503
          0.00848  4.77437        *  0.61958  0.77255  0.00000        *
//
HMMER3/f [3.1b2 | February 2015]
NAME  HMM06249EutQ_2_eut2.EUT2I
LENG  31
ALPH  amino
RF    no
MM    no
CONS  yes
CS    no
MAP   yes
DATE  Fri Aug 21 18:26:16 2020
NSEQ  115
EFFN  35.175934
CKSUM 268435909
STATS LOCAL MSV       -6.7447  0.71984
STATS LOCAL VITERBI   -7.1518  0.71984
STATS LOCAL FORWARD   -4.4217  0.71984
HMM          A        C        D        E        F        G        H        I        K        L        M        N        P        Q        R        S        T        V        W        Y   
            m->m     m->i     m->d     i->m     i->i     d->m     d->d
  COMPO   3.07112  4.92323  2.77599  2.09960  3.96600  3.11074  4.85618  2.10382  2.33130  2.29263  4.23709  2.90412  4.00457  3.12463  3.05501  2.94927  2.81138  2.62786  7.12228  5.11414
          2.68618  4.42225  2.77519  2.73123  3.46354  2.40513  3.72494  3.29354  2.67741  2.69355  4.24690  2.90347  2.73739  3.18146  2.89801  2.37887  2.77519  2.98518  4.58477  3.61503
          0.05442  7.16655  2.95287  0.61958  0.77255  0.00000        *
      1   3.21930  6.38865  3.28734  4.24443  2.92267  5.17727  5.39193  2.51559  2.50655  4.63284  5.47036  0.78382  2.84628  4.57418  4.67837  3.59736  3.05006  2.94464  6.91648  5.61022      1 n - - -
          2.68656  4.42264  2.77248  2.73162  3.46392  2.40551  3.72533  3.29392  2.67498  2.69393  4.24728  2.90385  2.73778  3.18185  2.89839  2.37925  2.77558  2.98557  4.58515  3.61542
          0.40265  2.85747  1.29448  0.68786  0.69846  0.18526  1.77718
      2   6.35658  7.41115  8.37325  7.83161  5.28821  7.99533  8.26227  0.91627  7.78196  0.56229  4.98040  8.25986  7.64631  7.30204  7.56537  7.58160  6.53031  4.71903  7.75907  6.96946      4 L - - -
          2.68618  4.42225  2.77519  2.73123  3.46354  2.40513  3.72494  3.29354  2.67741  2.69355  4.24690  2.90347  2.73739  3.18146  2.89801  2.37887  2.77519  2.98518  4.58477  3.61503
          0.00155  6.86617  7.58851  0.61958  0.77255  0.05350  2.95465
      3   5.72773  8.22201  0.44911  4.80992  8.07039  5.81586  6.71482  7.71886  6.06969  7.15780  8.11245  1.97002  6.58736  5.93035  6.88641  1.96507  2.88771  7.05961  9.30234  7.64260      5 D - - -
          2.68618  4.42225  2.77519  2.73123  3.46354  2.40513  3.72494  3.29354  2.67741  2.69355  4.24690  2.90347  2.73739  3.18146  2.89801  2.37887  2.77519  2.98518  4.58477  3.61503
          0.00115  7.16655  7.88889  0.61958  0.77255  0.48576  0.95510
      4   2.40775  6.85344  4.61108  1.91655  6.20232  5.12685  5.30556  2.86035  1.14703  5.15623  5.89639  4.59610  4.22423  4.40331  1.55046  3.32199  2.78603  5.24685  7.28128  5.87984      6 k - - -
          2.68618  4.42225  2.77519  2.73123  3.46354  2.40513  3.72494  3.29354  2.67741  2.69355  4.24690  2.90347  2.73739  3.18146  2.89801  2.37887  2.77519  2.98518  4.58477  3.61503
          0.00115  7.16655  7.88889  0.61958  0.77255  0.48576  0.95510
      5   1.99137  6.85463  3.70274  1.97492  6.20040  5.10259  5.29608  5.68809  1.60032  5.16017  5.89570  2.26926  5.50070  2.40925  4.52839  1.50529  4.57035  5.24576  7.28624  3.65884      7 s - - -
          2.68618  4.42225  2.77519  2.73123  3.46354  2.40513  3.72494  3.29354  2.67741  2.69355  4.24690  2.90347  2.73739  3.18146  2.89801  2.37887  2.77519  2.98518  4.58477  3.61503
          0.00115  7.16655  7.88889  0.61958  0.77255  0.48576  0.95510
      6   2.18233  5.87523  6.46574  2.95422  4.96948  5.67346  6.00881  2.99377  5.63717  1.18419  2.70952  5.83585  6.03655  5.76896  5.64618  3.41064  1.85504  1.69348  6.50216  5.32607      8 l - - -
          2.68618  4.42225  2.77519  2.73123  3.46354  2.40513  3.72494  3.29354  2.67741  2.69355  4.24690  2.90347  2.73739  3.18146  2.89801  2.37887  2.77519  2.98518  4.58477  3.61503
          0.00115  7.16655  7.88889  0.61958  0.77255  0.48576  0.95510
      7   6.62326  7.68052  8.64188  8.11361  5.60389  8.25568  8.56748  0.55334  8.07136  0.91068  5.29597  8.53246  7.93675  7.61216  7.86754  7.85851  6.80290  4.95272  8.07284  7.27657      9 I - - -
          2.68618  4.42225  2.77519  2.73123  3.46354  2.40513  3.72494  3.29354  2.67741  2.69355  4.24690  2.90347  2.73739  3.18146  2.89801  2.37887  2.77519  2.98518  4.58477  3.61503
          0.00115  7.16655  7.88889  0.61958  0.77255  0.48576  0.95510
      8   7.30040  8.84373  6.44903  0.03575  8.89418  3.58869  8.17687  8.97876  7.59645  8.21177  9.37442  7.10282  7.72940  7.58042  7.99672  7.29334  7.72018  8.43932  9.41504  8.84020     10 E - - -
          2.68618  4.42225  2.77519  2.73123  3.46354  2.40513  3.72494  3.29354  2.67741  2.69355  4.24690  2.90347  2.73739  3.18146  2.89801  2.37887  2.77519  2.98518  4.58477  3.61503
          0.00115  7.16655  7.88889  0.61958  0.77255  0.48576  0.95510
      9   2.74278  6.86010  2.04919  1.71080  6.20573  5.10567  5.30055  5.69364  1.71465  5.16563  5.90132  2.86878  5.50470  1.91442  4.53431  2.74711  2.05371  5.25117  7.29172  5.87788     11 e - - -
          2.68618  4.42225  2.77519  2.73123  3.46354  2.40513  3.72494  3.29354  2.67741  2.69355  4.24690  2.90347  2.73739  3.18146  2.89801  2.37887  2.77519  2.98518  4.58477  3.61503
          0.00115  7.16655  7.88889  0.61958  0.77255  0.48576  0.95510
     10   6.76172  7.79257  8.76611  8.17686  5.50637  8.43039  8.55128  1.13898  8.11915  0.63582  2.00668  8.66775  7.95080  7.54636  7.84711  7.99025  6.90852  5.23783  7.99267  7.25097     12 L - - -
          2.68618  4.42225  2.77519  2.73123  3.46354  2.40513  3.72494  3.29354  2.67741  2.69355  4.24690  2.90347  2.73739  3.18146  2.89801  2.37887  2.77519  2.98518  4.58477  3.61503
          0.00115  7.16655  7.88889  0.61958  0.77255  0.48576  0.95510
     11   5.79609  6.92965  8.02316  7.64513  6.58036  7.66587  8.92492  1.46957  7.70477  4.87267  6.20566  7.85906  7.81652  8.09750  7.99063  7.20496  6.06747  0.29038  9.03837  7.70879     13 V - - -
          2.68618  4.42225  2.77519  2.73123  3.46354  2.40513  3.72494  3.29354  2.67741  2.69355  4.24690  2.90347  2.73739  3.18146  2.89801  2.37887  2.77519  2.98518  4.58477  3.61503
          0.00115  7.16655  7.88889  0.61958  0.77255  0.48576  0.95510
     12   3.34490  8.06644  7.33886  5.93111  7.91270  6.59932  6.18590  7.01628  3.22433  6.24150  7.17585  6.11134  6.86936  2.84829  0.22159  6.15897  3.05487  6.74397  8.10885  7.16022     14 R - - -
          2.68618  4.42225  2.77519  2.73123  3.46354  2.40513  3.72494  3.29354  2.67741  2.69355  4.24690  2.90347  2.73739  3.18146  2.89801  2.37887  2.77519  2.98518  4.58477  3.61503
          0.00115  7.16655  7.88889  0.61958  0.77255  0.48576  0.95510
     13   6.24824  8.11242  7.28415  3.02044  7.93225  6.62436  6.18099  7.02708  0.87814  6.24528  7.18306  6.10796  6.88128  0.92633  2.12085  6.19515  6.23898  6.76660  8.10916  7.16220     15 k - - -
          2.68618  4.42225  2.77519  2.73123  3.46354  2.40513  3.72494  3.29354  2.67741  2.69355  4.24690  2.90347  2.73739  3.18146  2.89801  2.37887  2.77519  2.98518  4.58477  3.61503
          0.00115  7.16655  7.88889  0.61958  0.77255  0.48576  0.95510
     14   5.88466  7.00907  8.09890  7.69915  6.32688  7.76094  8.85471  0.18993  7.74693  2.61836  5.97187  7.94019  7.83606  7.98974  7.96275  7.29408  6.14602  2.46068  8.79499  7.61796     16 I - - -
          2.68618  4.42225  2.77519  2.73123  3.46354  2.40513  3.72494  3.29354  2.67741  2.69355  4.24690  2.90347  2.73739  3.18146  2.89801  2.37887  2.77519  2.98518  4.58477  3.61503
          0.00115  7.16655  7.88889  0.61958  0.77255  0.48576  0.95510
     15   6.00846  7.12391  8.20031  7.77628  6.09770  7.86174  8.77970  0.36440  7.80842  1.53782  5.75793  8.04700  7.85608  7.88001  7.93465  7.39687  6.25823  2.58317  8.57056  7.52953     17 I - - -
          2.68618  4.42225  2.77519  2.73123  3.46354  2.40513  3.72494  3.29354  2.67741  2.69355  4.24690  2.90347  2.73739  3.18146  2.89801  2.37887  2.77519  2.98518  4.58477  3.61503
          0.00115  7.16655  7.88889  0.61958  0.77255  0.48576  0.95510
     16   2.71793  6.35245  4.93958  1.23563  5.53639  5.26175  5.48351  3.53577  3.38612  2.77862  3.77953  3.47612  5.64768  3.34545  4.78919  4.47969  1.20223  2.54246  6.89567  5.60981     18 t - - -
          2.68618  4.42225  2.77519  2.73123  3.46354  2.40513  3.72494  3.29354  2.67741  2.69355  4.24690  2.90347  2.73739  3.18146  2.89801  2.37887  2.77519  2.98518  4.58477  3.61503
          0.00115  7.16655  7.88889  0.61958  0.77255  0.48576  0.95510
     17   6.49690  8.96929  3.65649  0.04355  8.45945  6.30845  7.13390  8.26690  6.50531  7.60240  8.66586  5.84873  7.04401  6.37350  7.29624  6.28372  6.85243  7.75164  9.38143  8.04362     19 E - - -
          2.68618  4.42225  2.77519  2.73123  3.46354  2.40513  3.72494  3.29354  2.67741  2.69355  4.24690  2.90347  2.73739  3.18146  2.89801  2.37887  2.77519  2.98518  4.58477  3.61503
          0.00115  7.16655  7.88889  0.61958  0.77255  0.48576  0.95510
     18   6.11485  8.09022  6.33236  5.66954  7.90683  6.45174  6.22802  7.06880  0.31439  6.30903  7.24189  3.65483  6.81762  1.83394  4.43955  6.05651  2.96337  6.76689  8.19132  7.19158     20 K - - -
          2.68618  4.42225  2.77519  2.73123  3.46354  2.40513  3.72494  3.29354  2.67741  2.69355  4.24690  2.90347  2.73739  3.18146  2.89801  2.37887  2.77519  2.98518  4.58477  3.61503
          0.00115  7.16655  7.88889  0.61958  0.77255  0.48576  0.95510
     19   6.40250  7.48335  8.50277  7.98978  5.68012  8.15469  8.59309  1.64089  7.96753  0.59206  2.51328  8.36241  7.89944  7.63859  7.85407  7.69237  6.60460  1.82771  8.15433  7.32705     21 L - - -
          2.68618  4.42225  2.77519  2.73123  3.46354  2.40513  3.72494  3.29354  2.67741  2.69355  4.24690  2.90347  2.73739  3.18146  2.89801  2.37887  2.77519  2.98518  4.58477  3.61503
          0.00115  7.16655  7.88889  0.61958  0.77255  0.48576  0.95510
     20   2.75190  6.93858  4.95967  4.48968  6.62103  0.91700  5.76521  6.10973  2.21681  5.59934  6.34220  2.75178  5.83182  3.97122  4.98442  1.45202  2.75316  5.59993  7.72340  6.34131     22 g - - -
          2.68618  4.42225  2.77519  2.73123  3.46354  2.40513  3.72494  3.29354  2.67741  2.69355  4.24690  2.90347  2.73739  3.18146  2.89801  2.37887  2.77519  2.98518  4.58477  3.61503
          0.21570  7.16655  1.64378  0.61958  0.77255  0.48576  0.95510
     21   2.23330  7.05778  3.62466  2.55995  6.39206  0.80472  5.42283  5.89300  3.41591  5.35911  6.11271  2.28855  5.59589  2.00386  4.74542  4.44138  3.70862  5.44481  7.48736  6.04567     23 g - - -
          2.68618  4.42225  2.77519  2.73123  3.46354  2.40513  3.72494  3.29354  2.67741  2.69355  4.24690  2.90347  2.73739  3.18146  2.89801  2.37887  2.77519  2.98518  4.58477  3.61503
          0.02191  6.95227  3.87708  0.61958  0.77255  1.41143  0.27944
     22   1.88641  6.18423  2.48999  4.21475  5.36972  2.75010  5.31884  4.75570  2.67637  2.29260  3.76354  4.69858  5.48164  4.53093  4.62514  2.02059  1.52716  2.47158  6.72947  5.44394     24 t - - -
          2.68618  4.42225  2.77519  2.73123  3.46354  2.40513  3.72494  3.29354  2.67741  2.69355  4.24690  2.90347  2.73739  3.18146  2.89801  2.37887  2.77519  2.98518  4.58477  3.61503
          0.34475  6.97140  1.23559  0.61958  0.77255  0.07445  2.63467
     23   1.98862  3.88720  4.35404  2.25731  5.95859  1.62571  5.07032  5.44404  2.07277  4.92058  5.65695  2.55517  5.26919  4.16780  4.29890  2.32816  1.84501  5.00130  7.04911  5.63999     25 g - - -
          2.68618  4.42225  2.77519  2.73123  3.46354  2.40513  3.72494  3.29354  2.67741  2.69355  4.24690  2.90347  2.73739  3.18146  2.89801  2.37887  2.77519  2.98518  4.58477  3.61503
          0.00151  6.89374  7.61609  0.61958  0.77255  1.71202  0.19906
     24   2.48373  6.62062  4.35692  3.02206  5.96618  3.18820  5.06952  5.45246  2.22156  2.28913  5.66122  1.80756  2.78554  2.41210  4.29691  2.11106  2.08027  5.01154  7.05306  5.64184     26 n - - -
          2.68618  4.42225  2.77519  2.73123  3.46354  2.40513  3.72494  3.29354  2.67741  2.69355  4.24690  2.90347  2.73739  3.18146  2.89801  2.37887  2.77519  2.98518  4.58477  3.61503
          0.01252  6.92661  4.46910  0.61958  0.77255  0.06354  2.78771
     25   4.30412  3.28186  3.54384  1.83417  6.16425  2.30680  5.26430  5.65115  1.58187  5.12371  5.85821  2.44430  2.99083  3.41222  4.49160  2.05808  2.33698  3.63575  7.24978  5.83801     27 k - - -
          2.68618  4.42225  2.77519  2.73123  3.46354  2.40513  3.72494  3.29354  2.67741  2.69355  4.24690  2.90347  2.73739  3.18146  2.89801  2.37887  2.77519  2.98518  4.58477  3.61503
          0.00116  7.15787  7.88022  0.61958  0.77255  0.38172  1.14787
     26   2.17480  2.77634  1.65229  2.93693  3.76639  5.09336  5.28187  3.40153  2.71587  2.63632  5.83641  1.87572  2.89464  3.05380  4.51249  3.24619  3.70131  5.17545  7.23308  3.36995     28 d - - -
          2.68618  4.42225  2.77519  2.73123  3.46354  2.40513  3.72494  3.29354  2.67741  2.69355  4.24690  2.90347  2.73739  3.18146  2.89801  2.37887  2.77519  2.98518  4.58477  3.61503
          0.00115  7.16655  7.88889  0.61958  0.77255  0.48576  0.95510
     27   2.05903  6.82742  2.78658  2.23737  6.17341  3.88794  3.00093  3.55448  4.00909  5.13311  5.86793  3.09655  1.73132  3.62024  4.50223  1.76012  2.00963  5.21857  7.25952  5.84778     29 p - - -
          2.68618  4.42225  2.77519  2.73123  3.46354  2.40513  3.72494  3.29354  2.67741  2.69355  4.24690  2.90347  2.73739  3.18146  2.89801  2.37887  2.77519  2.98518  4.58477  3.61503
          0.00115  7.16655  7.88889  0.61958  0.77255  0.48576  0.95510
     28   3.60519  6.55357  3.35457  2.74909  3.04613  2.55029  5.37491  2.92553  2.36942  2.55476  5.62337  4.69989  3.02305  3.67793  3.13911  4.37390  2.51357  1.23900  7.05419  5.71661     30 v - - -
          2.68618  4.42225  2.77519  2.73123  3.46354  2.40513  3.72494  3.29354  2.67741  2.69355  4.24690  2.90347  2.73739  3.18146  2.89801  2.37887  2.77519  2.98518  4.58477  3.61503
          0.19855  7.16655  1.71864  0.61958  0.77255  0.48576  0.95510
     29   4.21066  3.57069  0.75052  2.65259  5.63060  5.03521  5.24812  3.50297  4.05604  4.65136  3.80417  1.79506  5.43030  4.40268  3.32893  4.24843  4.44292  2.65353  6.90388  5.57127     31 d - - -
          2.68618  4.42225  2.77519  2.73123  3.46354  2.40513  3.72494  3.29354  2.67741  2.69355  4.24690  2.90347  2.73739  3.18146  2.89801  2.37887  2.77519  2.98518  4.58477  3.61503
          0.00140  6.96939  7.69174  0.61958  0.77255  0.07387  2.64220
     30   3.31763  6.82575  1.93971  1.73105  1.32567  5.08673  3.06166  5.65760  2.24761  5.13119  5.86636  4.55398  4.09858  4.37048  3.25491  2.79471  4.54509  5.21665  7.25807  3.01388     32 f - - -
          2.68618  4.42225  2.77519  2.73123  3.46354  2.40513  3.72494  3.29354  2.67741  2.69355  4.24690  2.90347  2.73739  3.18146  2.89801  2.37887  2.77519  2.98518  4.58477  3.61503
          0.21290  7.16655  1.65551  0.61958  0.77255  0.48576  0.95510
     31   4.29905  2.76853  6.27017  3.79918  2.00141  5.46914  2.83903  1.87354  5.43744  2.93158  3.42914  3.56728  5.83277  5.56722  5.44294  3.32725  2.56613  1.21059  6.29468  5.11889     33 v - - -
          2.68800  4.42407  2.77701  2.73002  3.46536  2.40695  3.70879  3.29294  2.67636  2.69537  4.24872  2.90002  2.73921  3.18328  2.88881  2.38069  2.77701  2.98700  4.58659  3.61685
          0.61451  0.77849        *  0.31518  1.30806  0.00000        *
//
HMMER3/f [3.1b2 | February 2015]
NAME  HMM06249EutQ_3_grm1.GRM1A
LENG  46
ALPH  amino
RF    no
MM    no
CONS  yes
CS    no
MAP   yes
DATE  Fri Aug 21 18:08:52 2020
NSEQ  65
EFFN  3.138123
CKSUM 1937188451
STATS LOCAL MSV       -7.8290  0.71928
STATS LOCAL VITERBI   -8.0792  0.71928
STATS LOCAL FORWARD   -4.3843  0.71928
HMM          A        C        D        E        F        G        H        I        K        L        M        N        P        Q        R        S        T        V        W        Y   
            m->m     m->i     m->d     i->m     i->i     d->m     d->d
  COMPO   2.35308  3.85472  2.74633  2.65494  3.49372  3.19839  4.16044  2.33593  2.34215  2.48787  3.52117  3.33510  3.55031  3.26916  3.27560  2.98208  2.69994  2.53189  5.77218  4.11713
          2.68618  4.42225  2.77519  2.73123  3.46354  2.40513  3.72494  3.29354  2.67741  2.69355  4.24690  2.90347  2.73739  3.18146  2.89801  2.37887  2.77519  2.98518  4.58477  3.61503
          0.01045  4.96232  5.68467  0.61958  0.77255  0.00000        *
      1   4.12736  5.44757  5.71368  5.26205  3.64399  5.22849  5.64051  2.88060  4.91850  1.83883  0.49055  5.43659  5.47212  5.09414  4.96736  4.72259  4.39039  3.08437  5.79473  4.64816      1 M - - -
          2.68618  4.42225  2.77519  2.73123  3.46354  2.40513  3.72494  3.29354  2.67741  2.69355  4.24690  2.90347  2.73739  3.18146  2.89801  2.37887  2.77519  2.98518  4.58477  3.61503
          0.01045  4.96232  5.68467  0.61958  0.77255  0.48576  0.95510
      2   4.46157  6.17579  4.70728  4.24324  5.85176  4.66473  4.94096  5.42252  0.18836  4.77763  5.77707  4.57491  5.16706  4.14248  3.33671  4.49619  4.67578  5.10291  6.50733  5.57020      2 K - - -
          2.68618  4.42225  2.77519  2.73123  3.46354  2.40513  3.72494  3.29354  2.67741  2.69355  4.24690  2.90347  2.73739  3.18146  2.89801  2.37887  2.77519  2.98518  4.58477  3.61503
          0.01045  4.96232  5.68467  0.61958  0.77255  0.48576  0.95510
      3   3.27288  5.62985  3.55816  2.49434  5.06376  3.95971  3.99323  4.46514  0.89293  3.88718  4.68564  3.16418  4.33319  3.10365  2.08838  3.23593  2.80467  4.07587  5.94280  4.67169      3 k - - -
          2.68618  4.42225  2.77519  2.73123  3.46354  2.40513  3.72494  3.29354  2.67741  2.69355  4.24690  2.90347  2.73739  3.18146  2.89801  2.37887  2.77519  2.98518  4.58477  3.61503
          0.01045  4.96232  5.68467  0.61958  0.77255  0.48576  0.95510
      4   4.62529  5.82345  5.92156  5.66133  3.95336  5.35999  6.04381  3.27534  5.47228  0.19091  3.80338  5.87919  5.68372  5.54133  5.43333  5.25976  4.89659  3.56401  6.08109  5.02863      4 L - - -
          2.68618  4.42225  2.77519  2.73123  3.46354  2.40513  3.72494  3.29354  2.67741  2.69355  4.24690  2.90347  2.73739  3.18146  2.89801  2.37887  2.77519  2.98518  4.58477  3.61503
          0.01045  4.96232  5.68467  0.61958  0.77255  0.48576  0.95510
      5   3.83432  5.01778  5.95565  5.53154  4.39767  5.49351  6.39035  0.54584  5.49296  2.76098  4.10491  5.69509  5.70919  5.76632  5.67467  4.96903  4.10443  1.42143  6.62587  5.39470      5 I - - -
          2.68618  4.42225  2.77519  2.73123  3.46354  2.40513  3.72494  3.29354  2.67741  2.69355  4.24690  2.90347  2.73739  3.18146  2.89801  2.37887  2.77519  2.98518  4.58477  3.61503
          0.01045  4.96232  5.68467  0.61958  0.77255  0.48576  0.95510
      6   2.60320  0.87739  4.52754  4.02933  3.96038  3.76089  4.64023  3.28231  3.91219  3.05324  3.96070  4.08725  4.36638  4.14240  4.10049  2.44404  2.77567  2.76911  5.44956  3.58735      6 c - - -
          2.68618  4.42225  2.77519  2.73123  3.46354  2.40513  3.72494  3.29354  2.67741  2.69355  4.24690  2.90347  2.73739  3.18146  2.89801  2.37887  2.77519  2.98518  4.58477  3.61503
          0.01045  4.96232  5.68467  0.61958  0.77255  0.48576  0.95510
      7   1.26113  4.48538  4.15621  3.10515  3.62019  3.99869  4.30240  2.33648  3.50077  2.25365  3.60364  3.88554  4.37527  3.76330  3.76319  3.27428  2.45565  2.32066  5.12651  3.92010      7 a - - -
          2.68618  4.42225  2.77519  2.73123  3.46354  2.40513  3.72494  3.29354  2.67741  2.69355  4.24690  2.90347  2.73739  3.18146  2.89801  2.37887  2.77519  2.98518  4.58477  3.61503
          0.01045  4.96232  5.68467  0.61958  0.77255  0.48576  0.95510
      8   3.01354  5.54234  1.96450  2.22216  4.87868  3.67941  3.94135  4.37071  1.26524  3.84302  4.59513  2.91726  4.12556  3.05001  3.22190  2.61762  2.87339  3.93021  5.97319  4.54601      8 k - - -
          2.68618  4.42225  2.77519  2.73123  3.46354  2.40513  3.72494  3.29354  2.67741  2.69355  4.24690  2.90347  2.73739  3.18146  2.89801  2.37887  2.77519  2.98518  4.58477  3.61503
          0.01045  4.96232  5.68467  0.61958  0.77255  0.48576  0.95510
      9   3.43811  3.62411  0.71102  1.81443  5.30316  3.78661  4.31545  4.80330  3.30308  4.31861  5.15319  3.27215  4.39102  3.47526  3.88495  3.34528  3.72874  4.37137  6.47543  4.99299      9 d - - -
          2.68618  4.42225  2.77519  2.73123  3.46354  2.40513  3.72494  3.29354  2.67741  2.69355  4.24690  2.90347  2.73739  3.18146  2.89801  2.37887  2.77519  2.98518  4.58477  3.61503
          0.01045  4.96232  5.68467  0.61958  0.77255  0.48576  0.95510
     10   3.82212  5.00131  5.95721  5.53375  4.45090  5.50385  6.42041  1.37006  5.50483  2.82561  4.15161  5.69848  5.71853  5.79803  5.69920  4.97879  4.09185  0.55854  6.67569  5.42555     10 V - - -
          2.68618  4.42225  2.77519  2.73123  3.46354  2.40513  3.72494  3.29354  2.67741  2.69355  4.24690  2.90347  2.73739  3.18146  2.89801  2.37887  2.77519  2.98518  4.58477  3.61503
          0.01045  4.96232  5.68467  0.61958  0.77255  0.48576  0.95510
     11   3.01247  5.47367  3.22396  1.34260  4.83964  3.74616  3.89846  4.29947  1.69931  3.76177  4.52114  3.21626  4.14212  2.70345  2.66866  2.97401  2.46075  3.87817  5.87000  4.50252     11 e - - -
          2.68618  4.42225  2.77519  2.73123  3.46354  2.40513  3.72494  3.29354  2.67741  2.69355  4.24690  2.90347  2.73739  3.18146  2.89801  2.37887  2.77519  2.98518  4.58477  3.61503
          0.01045  4.96232  5.68467  0.61958  0.77255  0.48576  0.95510
     12   1.80528  5.36213  2.76100  2.24770  4.70153  3.63742  3.82710  4.18368  1.93566  3.66500  4.40468  2.88616  4.03223  2.55482  3.05684  2.33479  2.80657  3.31040  5.79819  4.39031     12 a - - -
          2.68618  4.42225  2.77519  2.73123  3.46354  2.40513  3.72494  3.29354  2.67741  2.69355  4.24690  2.90347  2.73739  3.18146  2.89801  2.37887  2.77519  2.98518  4.58477  3.61503
          0.01045  4.96232  5.68467  0.61958  0.77255  0.48576  0.95510
     13   1.22161  4.59728  4.91562  4.33977  3.03658  4.36569  4.74645  2.61637  4.19384  1.50862  3.52035  4.46302  4.71778  4.36024  4.30161  3.68857  3.44176  1.95921  5.27232  4.10143     13 a - - -
          2.68618  4.42225  2.77519  2.73123  3.46354  2.40513  3.72494  3.29354  2.67741  2.69355  4.24690  2.90347  2.73739  3.18146  2.89801  2.37887  2.77519  2.98518  4.58477  3.61503
          0.01045  4.96232  5.68467  0.61958  0.77255  0.48576  0.95510
     14   1.78411  4.93393  3.37323  2.53546  4.13405  3.44403  2.78696  1.76291  2.68932  3.17413  4.01878  3.32794  4.14257  2.84894  3.24277  2.97442  3.12386  3.24426  5.46457  4.16651     14 i - - -
          2.68618  4.42225  2.77519  2.73123  3.46354  2.40513  3.72494  3.29354  2.67741  2.69355  4.24690  2.90347  2.73739  3.18146  2.89801  2.37887  2.77519  2.98518  4.58477  3.61503
          0.01045  4.96232  5.68467  0.61958  0.77255  0.48576  0.95510
     15   2.50651  5.31724  3.03206  1.47236  4.63647  3.44464  3.84565  4.10381  2.06134  2.71197  4.36732  3.12895  4.04686  2.95231  3.08036  2.68609  2.50200  3.69436  5.76730  4.37285     15 e - - -
          2.68618  4.42225  2.77519  2.73123  3.46354  2.40513  3.72494  3.29354  2.67741  2.69355  4.24690  2.90347  2.73739  3.18146  2.89801  2.37887  2.77519  2.98518  4.58477  3.61503
          0.01045  4.96232  5.68467  0.61958  0.77255  0.48576  0.95510
     16   2.56333  5.43261  2.57276  2.48475  4.77490  3.66817  3.87476  4.25581  1.27994  3.73268  4.47960  3.13606  4.07929  2.11584  3.08688  2.89273  2.84071  3.82287  5.86187  4.45533     16 k - - -
          2.68618  4.42225  2.77519  2.73123  3.46354  2.40513  3.72494  3.29354  2.67741  2.69355  4.24690  2.90347  2.73739  3.18146  2.89801  2.37887  2.77519  2.98518  4.58477  3.61503
          0.01045  4.96232  5.68467  0.61958  0.77255  0.48576  0.95510
     17   3.41491  5.78196  2.89372  2.21768  5.29583  0.70519  4.35275  4.77548  2.72361  4.28562  5.12996  3.35499  4.41702  3.52007  3.68156  3.05651  3.72710  4.33612  6.43888  5.02160     17 g - - -
          2.68618  4.42225  2.77519  2.73123  3.46354  2.40513  3.72494  3.29354  2.67741  2.69355  4.24690  2.90347  2.73739  3.18146  2.89801  2.37887  2.77519  2.98518  4.58477  3.61503
          0.06594  4.96232  2.86792  0.61958  0.77255  0.48576  0.95510
     18   2.92024  5.38968  3.14075  1.48557  4.73627  3.67152  3.60935  4.20485  2.36856  3.49088  4.43599  3.14277  4.06893  1.69266  2.82861  2.88487  2.76866  3.78253  5.80872  4.42283     18 e - - -
          2.68618  4.42225  2.77519  2.73123  3.46354  2.40513  3.72494  3.29354  2.67741  2.69355  4.24690  2.90347  2.73739  3.18146  2.89801  2.37887  2.77519  2.98518  4.58477  3.61503
          0.01104  4.90742  5.62977  0.61958  0.77255  0.40952  1.09056
     19   2.96935  5.43383  3.20217  2.19461  4.79105  3.71779  3.87854  4.25530  1.18600  3.72594  4.48111  3.18931  4.11205  2.65259  2.82002  2.38237  2.68965  3.83313  5.84323  4.46682     19 k - - -
          2.68618  4.42225  2.77519  2.73123  3.46354  2.40513  3.72494  3.29354  2.67741  2.69355  4.24690  2.90347  2.73739  3.18146  2.89801  2.37887  2.77519  2.98518  4.58477  3.61503
          0.05762  4.96232  3.01602  0.61958  0.77255  0.48576  0.95510
     20   2.85170  4.80563  3.44129  2.48612  3.98463  3.74733  3.97111  2.06377  2.30507  2.85010  3.89493  3.23145  3.22364  3.19148  3.07656  2.70514  2.52659  2.13900  5.35281  4.07247     20 i - - -
          2.68618  4.42225  2.77519  2.73123  3.46354  2.40513  3.72494  3.29354  2.67741  2.69355  4.24690  2.90347  2.73739  3.18146  2.89801  2.37887  2.77519  2.98518  4.58477  3.61503
          0.01095  4.91565  5.63800  0.61958  0.77255  0.41913  1.07184
     21   3.42122  3.11503  5.37096  4.77896  1.33556  4.66126  4.96749  1.71150  4.59352  1.45767  3.42154  4.81331  4.93967  4.65913  4.59507  3.99487  3.64891  2.59988  5.31357  4.14590     21 f - - -
          2.68618  4.42225  2.77519  2.73123  3.46354  2.40513  3.72494  3.29354  2.67741  2.69355  4.24690  2.90347  2.73739  3.18146  2.89801  2.37887  2.77519  2.98518  4.58477  3.61503
          0.01045  4.96232  5.68467  0.61958  0.77255  0.48576  0.95510
     22   2.83529  1.78507  4.72980  4.14325  3.36483  4.14044  4.42062  2.77909  3.96357  2.24308  3.00247  4.22384  4.51006  4.14013  4.05349  3.45104  3.24911  2.61431  4.93820  1.42883     22 y - - -
          2.68618  4.42225  2.77519  2.73123  3.46354  2.40513  3.72494  3.29354  2.67741  2.69355  4.24690  2.90347  2.73739  3.18146  2.89801  2.37887  2.77519  2.98518  4.58477  3.61503
          0.01045  4.96232  5.68467  0.61958  0.77255  0.48576  0.95510
     23   3.82946  5.00273  5.97541  5.55185  4.46019  5.53205  6.45380  0.92537  5.52968  2.82844  4.15525  5.72105  5.73518  5.82371  5.72683  5.00851  4.09755  0.84084  6.69708  5.44724     23 v - - -
          2.68618  4.42225  2.77519  2.73123  3.46354  2.40513  3.72494  3.29354  2.67741  2.69355  4.24690  2.90347  2.73739  3.18146  2.89801  2.37887  2.77519  2.98518  4.58477  3.61503
          0.01045  4.96232  5.68467  0.61958  0.77255  0.48576  0.95510
     24   2.51880  4.25148  1.19576  2.33604  4.75834  3.66741  3.92280  4.23436  2.70144  3.73593  4.49568  2.60212  3.39202  3.03498  3.20195  2.92339  3.01467  3.81411  5.88803  4.47895     24 d - - -
          2.68620  4.42227  2.77521  2.73125  3.46355  2.40514  3.72496  3.29356  2.67742  2.69356  4.24691  2.90348  2.73741  3.18148  2.89802  2.37888  2.77494  2.98520  4.58478  3.61505
          0.05504  2.99260  5.68467  0.34185  1.23945  0.48576  0.95510
     25   2.86932  3.51073  2.22134  2.38756  4.68814  1.92727  3.83389  4.16675  2.36553  3.47360  4.39885  2.95656  3.79729  2.58801  3.06717  2.26716  3.10103  3.73909  5.79394  4.38882     26 g - - -
          2.68618  4.42225  2.77519  2.73123  3.46354  2.40513  3.72494  3.29354  2.67741  2.69355  4.24690  2.90347  2.73739  3.18146  2.89801  2.37887  2.77519  2.98518  4.58477  3.61503
          0.01045  4.96232  5.68467  0.61958  0.77255  0.48576  0.95510
     26   2.89137  5.38909  2.90928  2.56628  4.72668  2.87399  3.30085  4.20902  2.37489  3.69129  4.43435  1.54362  4.05031  2.57873  3.08710  2.23268  2.74854  3.77625  5.82588  4.41618     27 n - - -
          2.68618  4.42225  2.77519  2.73123  3.46354  2.40513  3.72494  3.29354  2.67741  2.69355  4.24690  2.90347  2.73739  3.18146  2.89801  2.37887  2.77519  2.98518  4.58477  3.61503
          0.01045  4.96232  5.68467  0.61958  0.77255  0.48576  0.95510
     27   2.82165  5.01125  3.42023  1.92199  4.43057  3.74505  4.20279  3.66534  3.05647  3.43585  4.30257  3.46856  4.24843  3.39413  3.48364  3.06668  1.05862  2.68768  5.76374  4.46263     28 t - - -
          2.68618  4.42225  2.77519  2.73123  3.46354  2.40513  3.72494  3.29354  2.67741  2.69355  4.24690  2.90347  2.73739  3.18146  2.89801  2.37887  2.77519  2.98518  4.58477  3.61503
          0.01045  4.96232  5.68467  0.61958  0.77255  0.48576  0.95510
     28   3.96267  5.15869  5.94172  5.49739  4.03355  5.49061  6.11226  0.45578  5.36150  2.06078  3.80702  5.67564  5.66469  5.52934  5.46106  4.96864  4.22005  2.19582  6.24244  5.07204     29 I - - -
          2.68618  4.42225  2.77519  2.73123  3.46354  2.40513  3.72494  3.29354  2.67741  2.69355  4.24690  2.90347  2.73739  3.18146  2.89801  2.37887  2.77519  2.98518  4.58477  3.61503
          0.01045  4.96232  5.68467  0.61958  0.77255  0.48576  0.95510
     29   3.83439  5.01807  5.95523  5.53115  4.39661  5.49271  6.38922  0.54369  5.49225  2.75987  4.10408  5.69457  5.70869  5.76530  5.67370  4.96824  4.10455  1.42712  6.62466  5.39375     30 I - - -
          2.68618  4.42225  2.77519  2.73123  3.46354  2.40513  3.72494  3.29354  2.67741  2.69355  4.24690  2.90347  2.73739  3.18146  2.89801  2.37887  2.77519  2.98518  4.58477  3.61503
          0.01045  4.96232  5.68467  0.61958  0.77255  0.48576  0.95510
     30   3.47175  5.28198  4.90610  4.84297  5.45315  4.05727  5.70141  4.80216  4.82545  4.59037  5.62492  4.75269  4.85815  5.15590  4.93579  3.69051  0.19673  4.31638  6.70866  5.69131     31 T - - -
          2.68618  4.42225  2.77519  2.73123  3.46354  2.40513  3.72494  3.29354  2.67741  2.69355  4.24690  2.90347  2.73739  3.18146  2.89801  2.37887  2.77519  2.98518  4.58477  3.61503
          0.01045  4.96232  5.68467  0.61958  0.77255  0.48576  0.95510
     31   2.44558  5.02968  4.48412  4.43986  5.47730  3.77213  5.47394  4.92709  4.58921  4.63634  5.52814  4.38951  0.33829  4.84713  4.75843  3.33271  3.69166  4.25352  6.75461  5.67964     32 P - - -
          2.68618  4.42225  2.77519  2.73123  3.46354  2.40513  3.72494  3.29354  2.67741  2.69355  4.24690  2.90347  2.73739  3.18146  2.89801  2.37887  2.77519  2.98518  4.58477  3.61503
          0.01045  4.96232  5.68467  0.61958  0.77255  0.48576  0.95510
     32   1.18874  4.91814  3.79204  3.45307  4.95162  3.61401  4.62531  4.39687  3.50814  4.02427  4.82986  3.75597  4.30436  2.89945  3.88292  1.06679  3.34352  3.85940  6.23238  4.97111     33 s - - -
          2.68618  4.42225  2.77519  2.73123  3.46354  2.40513  3.72494  3.29354  2.67741  2.69355  4.24690  2.90347  2.73739  3.18146  2.89801  2.37887  2.77519  2.98518  4.58477  3.61503
          0.01045  4.96232  5.68467  0.61958  0.77255  0.48576  0.95510
     33   0.18899  5.13737  4.96668  4.93194  5.53466  3.91774  5.74913  4.89512  4.98714  4.69095  5.65306  4.69429  4.74785  5.21287  5.06238  3.51342  3.86199  4.29973  6.78875  5.80071     34 A - - -
          2.68618  4.42225  2.77519  2.73123  3.46354  2.40513  3.72494  3.29354  2.67741  2.69355  4.24690  2.90347  2.73739  3.18146  2.89801  2.37887  2.77519  2.98518  4.58477  3.61503
          0.01045  4.96232  5.68467  0.61958  0.77255  0.48576  0.95510
     34   3.90579  5.97617  4.55076  3.59596  5.63092  4.43031  4.15237  4.85955  1.20332  4.15496  5.04278  3.91327  4.73022  2.08445  1.00532  3.86341  3.99048  4.54797  6.08149  5.02600     35 r - - -
          2.68618  4.42225  2.77519  2.73123  3.46354  2.40513  3.72494  3.29354  2.67741  2.69355  4.24690  2.90347  2.73739  3.18146  2.89801  2.37887  2.77519  2.98518  4.58477  3.61503
          0.01045  4.96232  5.68467  0.61958  0.77255  0.48576  0.95510
     35   4.57296  6.49999  0.14364  3.65033  6.12482  4.44054  5.37850  6.04966  4.70397  5.45663  6.55493  4.22698  5.14956  4.68667  5.26597  4.48634  4.95471  5.59927  6.99557  5.96234     36 D - - -
          2.68618  4.42225  2.77519  2.73123  3.46354  2.40513  3.72494  3.29354  2.67741  2.69355  4.24690  2.90347  2.73739  3.18146  2.89801  2.37887  2.77519  2.98518  4.58477  3.61503
          0.01045  4.96232  5.68467  0.61958  0.77255  0.48576  0.95510
     36   2.54483  4.41021  4.94892  4.33905  2.66297  4.21586  4.54391  2.39658  4.14053  1.07344  2.38043  4.36050  4.55823  4.26224  4.16274  3.52882  3.10829  2.43036  5.01697  3.46578     37 l - - -
          2.68618  4.42225  2.77519  2.73123  3.46354  2.40513  3.72494  3.29354  2.67741  2.69355  4.24690  2.90347  2.73739  3.18146  2.89801  2.37887  2.77519  2.98518  4.58477  3.61503
          0.01045  4.96232  5.68467  0.61958  0.77255  0.48576  0.95510
     37   0.74834  4.75868  5.01680  4.54549  4.15452  4.32205  5.20290  1.95335  4.43723  2.86751  4.02217  4.62538  4.85438  4.68166  4.62115  3.72736  3.59731  1.97924  5.89425  4.69963     38 a - - -
          2.68618  4.42225  2.77519  2.73123  3.46354  2.40513  3.72494  3.29354  2.67741  2.69355  4.24690  2.90347  2.73739  3.18146  2.89801  2.37887  2.77519  2.98518  4.58477  3.61503
          0.01045  4.96232  5.68467  0.61958  0.77255  0.48576  0.95510
     38   2.94470  5.43346  2.78882  2.18315  4.79014  3.69447  3.86492  4.26348  1.26210  3.72969  4.47723  3.04822  4.09058  2.77521  2.16257  2.90553  3.17115  3.52364  5.84566  4.45648     39 k - - -
          2.68618  4.42225  2.77519  2.73123  3.46354  2.40513  3.72494  3.29354  2.67741  2.69355  4.24690  2.90347  2.73739  3.18146  2.89801  2.37887  2.77519  2.98518  4.58477  3.61503
          0.01045  4.96232  5.68467  0.61958  0.77255  0.48576  0.95510
     39   2.02093  5.36857  2.95941  1.54871  4.69623  3.65143  3.86104  4.17148  2.61427  3.36686  4.41902  2.07849  4.05846  2.87228  3.10746  2.58271  3.13108  3.53847  5.81438  4.41031     40 e - - -
          2.68618  4.42225  2.77519  2.73123  3.46354  2.40513  3.72494  3.29354  2.67741  2.69355  4.24690  2.90347  2.73739  3.18146  2.89801  2.37887  2.77519  2.98518  4.58477  3.61503
          0.01045  4.96232  5.68467  0.61958  0.77255  0.48576  0.95510
     40   2.73437  3.38531  3.86131  3.29095  3.45788  3.88463  3.42689  2.86551  3.23292  1.58800  3.64620  1.91801  4.26200  3.52308  3.00724  2.93859  3.11094  2.80792  5.12887  3.57926     41 l - - -
          2.68618  4.42225  2.77519  2.73123  3.46354  2.40513  3.72494  3.29354  2.67741  2.69355  4.24690  2.90347  2.73739  3.18146  2.89801  2.37887  2.77519  2.98518  4.58477  3.61503
          0.01045  4.96232  5.68467  0.61958  0.77255  0.48576  0.95510
     41   3.41227  6.00745  2.36574  2.32156  5.30238  0.89730  2.60342  4.82533  3.21451  4.30074  5.11897  2.70930  4.35385  3.40024  3.79594  3.30405  3.68744  4.38400  6.45162  4.95154     42 g - - -
          2.68618  4.42225  2.77519  2.73123  3.46354  2.40513  3.72494  3.29354  2.67741  2.69355  4.24690  2.90347  2.73739  3.18146  2.89801  2.37887  2.77519  2.98518  4.58477  3.61503
          0.01045  4.96232  5.68467  0.61958  0.77255  0.48576  0.95510
     42   3.83183  5.00433  5.96925  5.51800  4.34063  5.52393  6.31946  0.82638  5.48297  2.26496  4.04886  5.68851  5.69921  5.72139  5.64704  4.97922  4.09029  1.07946  6.54280  5.33966     43 i - - -
          2.68618  4.42225  2.77519  2.73123  3.46354  2.40513  3.72494  3.29354  2.67741  2.69355  4.24690  2.90347  2.73739  3.18146  2.89801  2.37887  2.77519  2.98518  4.58477  3.61503
          0.01045  4.96232  5.68467  0.61958  0.77255  0.48576  0.95510
     43   2.65874  5.20217  3.06678  1.53748  4.48106  3.66971  3.86844  3.92141  2.25593  2.69893  4.26221  3.16988  3.23143  2.99272  3.11457  2.72667  3.10131  2.34359  5.67758  4.31093     44 e - - -
          2.68618  4.42225  2.77519  2.73123  3.46354  2.40513  3.72494  3.29354  2.67741  2.69355  4.24690  2.90347  2.73739  3.18146  2.89801  2.37887  2.77519  2.98518  4.58477  3.61503
          0.01045  4.96232  5.68467  0.61958  0.77255  0.48576  0.95510
     44   4.17144  5.38233  5.95532  5.44083  0.71053  5.43850  5.29112  2.70490  5.28447  1.39297  3.42917  5.48556  5.51982  5.14520  5.22390  4.82710  4.37783  2.88810  5.34174  3.95375     45 f - - -
          2.68618  4.42225  2.77519  2.73123  3.46354  2.40513  3.72494  3.29354  2.67741  2.69355  4.24690  2.90347  2.73739  3.18146  2.89801  2.37887  2.77519  2.98518  4.58477  3.61503
          0.01045  4.96232  5.68467  0.61958  0.77255  0.48576  0.95510
     45   2.51300  5.31798  3.13142  2.22100  4.64079  3.64524  3.83615  4.11067  2.18607  3.61394  4.36573  2.71871  4.03920  2.63757  3.06791  1.97337  2.10247  2.85425  5.76512  4.36872     46 s - - -
          2.68618  4.42225  2.77519  2.73123  3.46354  2.40513  3.72494  3.29354  2.67741  2.69355  4.24690  2.90347  2.73739  3.18146  2.89801  2.37887  2.77519  2.98518  4.58477  3.61503
          0.01045  4.96232  5.68467  0.61958  0.77255  0.48576  0.95510
     46   2.43524  3.29612  3.92815  2.11342  2.90711  3.90197  4.17182  2.49751  3.29268  2.42319  3.61676  3.71176  4.27834  3.32780  3.60045  3.15990  1.73422  2.77049  5.10365  3.88614     47 t - - -
          2.68618  4.42225  2.77519  2.73123  3.46354  2.40513  3.72494  3.29354  2.67741  2.69355  4.24690  2.90347  2.73739  3.18146  2.89801  2.37887  2.77519  2.98518  4.58477  3.61503
          0.00705  4.95892        *  0.61958  0.77255  0.00000        *
//
HMMER3/f [3.1b2 | February 2015]
NAME  HMM15953pduput_1_pdu1.PDU1AB
LENG  29
ALPH  amino
RF    no
MM    no
CONS  yes
CS    no
MAP   yes
DATE  Fri Aug 21 19:59:57 2020
NSEQ  84
EFFN  2.848022
CKSUM 2394675594
STATS LOCAL MSV       -6.7879  0.71992
STATS LOCAL VITERBI   -7.1795  0.71992
STATS LOCAL FORWARD   -4.3001  0.71992
HMM          A        C        D        E        F        G        H        I        K        L        M        N        P        Q        R        S        T        V        W        Y   
            m->m     m->i     m->d     i->m     i->i     d->m     d->d
  COMPO   2.66870  5.14744  3.83214  2.28721  4.47374  3.99367  4.64942  2.55482  2.93926  2.07823  3.26181  2.90136  4.66905  3.07917  2.32270  2.31222  3.11778  2.25479  5.54275  4.86626
          2.68618  4.42225  2.77519  2.73123  3.46354  2.40513  3.72494  3.29354  2.67741  2.69355  4.24690  2.90347  2.73739  3.18146  2.89801  2.37887  2.77519  2.98518  4.58477  3.61503
          0.01128  4.88651  5.60885  0.61958  0.77255  0.00000        *
      1   4.18526  5.60684  5.39553  5.17932  4.19330  4.78684  5.68974  3.51336  4.91049  2.71962  0.27188  5.30861  5.33284  5.25048  4.97177  4.58033  4.55616  3.62316  6.06480  4.90868      1 M - - -
          2.68618  4.42225  2.77519  2.73123  3.46354  2.40513  3.72494  3.29354  2.67741  2.69355  4.24690  2.90347  2.73739  3.18146  2.89801  2.37887  2.77519  2.98518  4.58477  3.61503
          0.01128  4.88651  5.60885  0.61958  0.77255  0.48576  0.95510
      2   4.02013  5.86042  3.87850  3.89950  5.44394  4.26197  5.29735  5.50851  4.37990  5.02233  6.04913  0.19450  4.98313  4.66308  4.69401  4.09955  4.47581  5.00270  6.57951  5.38953      2 N - - -
          2.68618  4.42225  2.77519  2.73123  3.46354  2.40513  3.72494  3.29354  2.67741  2.69355  4.24690  2.90347  2.73739  3.18146  2.89801  2.37887  2.77519  2.98518  4.58477  3.61503
          0.01128  4.88651  5.60885  0.61958  0.77255  0.48576  0.95510
      3   3.24128  5.82211  2.21308  2.22375  5.14810  2.88113  4.11701  4.66416  3.02617  4.13368  4.92422  1.17853  4.23998  3.25260  3.58818  1.98357  3.50735  4.21379  6.27515  4.79441      3 n - - -
          2.68618  4.42225  2.77519  2.73123  3.46354  2.40513  3.72494  3.29354  2.67741  2.69355  4.24690  2.90347  2.73739  3.18146  2.89801  2.37887  2.77519  2.98518  4.58477  3.61503
          0.01128  4.88651  5.60885  0.61958  0.77255  0.48576  0.95510
      4   4.33970  6.31249  3.49494  0.18851  5.87971  4.32738  5.14444  5.61922  4.21780  5.07734  6.12782  4.08843  5.00208  4.41517  4.65952  4.27269  4.68661  5.22625  6.79569  5.71706      4 E - - -
          2.68618  4.42225  2.77519  2.73123  3.46354  2.40513  3.72494  3.29354  2.67741  2.69355  4.24690  2.90347  2.73739  3.18146  2.89801  2.37887  2.77519  2.98518  4.58477  3.61503
          0.01128  4.88651  5.60885  0.61958  0.77255  0.48576  0.95510
      5   3.12542  4.56197  4.64167  4.05751  3.56330  4.26561  4.58743  2.49831  3.00397  0.85384  3.48849  4.26308  4.60868  4.12269  4.02959  3.57186  3.01556  2.11970  5.21914  4.05275      5 l - - -
          2.68618  4.42225  2.77519  2.73123  3.46354  2.40513  3.72494  3.29354  2.67741  2.69355  4.24690  2.90347  2.73739  3.18146  2.89801  2.37887  2.77519  2.98518  4.58477  3.61503
          0.01128  4.88651  5.60885  0.61958  0.77255  0.48576  0.95510
      6   4.13795  5.37979  5.95252  5.46042  3.58916  5.43605  5.87451  2.66193  5.27299  0.38140  3.34972  5.66159  5.54516  5.22597  5.25923  4.89824  4.37711  2.34124  5.85720  4.85202      6 L - - -
          2.68618  4.42225  2.77519  2.73123  3.46354  2.40513  3.72494  3.29354  2.67741  2.69355  4.24690  2.90347  2.73739  3.18146  2.89801  2.37887  2.77519  2.98518  4.58477  3.61503
          0.01128  4.88651  5.60885  0.61958  0.77255  0.48576  0.95510
      7   2.53541  5.33370  3.48180  3.27838  5.03688  3.82855  4.51382  4.51860  3.17493  4.07343  4.99951  3.69647  4.46809  0.54868  3.47026  3.34653  3.65516  4.09809  6.23523  4.94436      7 Q - - -
          2.68618  4.42225  2.77519  2.73123  3.46354  2.40513  3.72494  3.29354  2.67741  2.69355  4.24690  2.90347  2.73739  3.18146  2.89801  2.37887  2.77519  2.98518  4.58477  3.61503
          0.01128  4.88651  5.60885  0.61958  0.77255  0.48576  0.95510
      8   3.95293  5.93730  4.61165  3.65038  5.55563  4.43293  3.63828  4.81670  1.91870  4.11885  5.02801  3.93518  4.73815  3.26750  0.51358  3.91968  4.02557  4.52589  6.03209  4.98777      8 R - - -
          2.68618  4.42225  2.77519  2.73123  3.46354  2.40513  3.72494  3.29354  2.67741  2.69355  4.24690  2.90347  2.73739  3.18146  2.89801  2.37887  2.77519  2.98518  4.58477  3.61503
          0.01128  4.88651  5.60885  0.61958  0.77255  0.48576  0.95510
      9   3.98539  5.24225  5.63946  5.36734  4.31237  5.08909  6.02177  0.32282  5.24565  2.78042  4.17923  5.50963  5.51374  5.54231  5.34817  4.78887  4.29595  2.37798  6.32581  5.11787      9 I - - -
          2.68618  4.42225  2.77519  2.73123  3.46354  2.40513  3.72494  3.29354  2.67741  2.69355  4.24690  2.90347  2.73739  3.18146  2.89801  2.37887  2.77519  2.98518  4.58477  3.61503
          0.01128  4.88651  5.60885  0.61958  0.77255  0.48576  0.95510
     10   3.76851  4.94792  5.89794  5.46860  4.37820  5.44804  6.33672  0.82042  5.43697  2.75455  4.08157  5.63508  5.65777  5.72131  5.62643  4.91799  4.03621  0.98327  6.59322  5.35146     10 i - - -
          2.68618  4.42225  2.77519  2.73123  3.46354  2.40513  3.72494  3.29354  2.67741  2.69355  4.24690  2.90347  2.73739  3.18146  2.89801  2.37887  2.77519  2.98518  4.58477  3.61503
          0.01128  4.88651  5.60885  0.61958  0.77255  0.48576  0.95510
     11   3.60322  6.29596  2.17121  0.57038  5.60246  2.80579  4.37462  5.17554  3.48641  4.62248  5.49740  3.20676  4.42142  3.54948  4.15384  3.44746  3.91218  4.69856  6.76115  5.18508     11 E - - -
          2.68618  4.42225  2.77519  2.73123  3.46354  2.40513  3.72494  3.29354  2.67741  2.69355  4.24690  2.90347  2.73739  3.18146  2.89801  2.37887  2.77519  2.98518  4.58477  3.61503
          0.01128  4.88651  5.60885  0.61958  0.77255  0.48576  0.95510
     12   4.33970  6.31249  3.49494  0.18851  5.87971  4.32738  5.14444  5.61922  4.21780  5.07734  6.12782  4.08843  5.00208  4.41517  4.65952  4.27269  4.68661  5.22625  6.79569  5.71706     12 E - - -
          2.68618  4.42225  2.77519  2.73123  3.46354  2.40513  3.72494  3.29354  2.67741  2.69355  4.24690  2.90347  2.73739  3.18146  2.89801  2.37887  2.77519  2.98518  4.58477  3.61503
          0.01128  4.88651  5.60885  0.61958  0.77255  0.48576  0.95510
     13   3.75241  4.94538  5.85595  5.42790  4.36088  5.38688  6.27002  1.55728  5.38220  2.75082  4.07616  5.58594  5.62213  5.66744  5.56783  4.85459  4.02411  0.51068  6.55236  5.30818     13 V - - -
          2.68618  4.42225  2.77519  2.73123  3.46354  2.40513  3.72494  3.29354  2.67741  2.69355  4.24690  2.90347  2.73739  3.18146  2.89801  2.37887  2.77519  2.98518  4.58477  3.61503
          0.01128  4.88651  5.60885  0.61958  0.77255  0.48576  0.95510
     14   3.76433  5.14408  5.48316  5.25945  4.56019  4.75278  5.97891  2.54117  5.17220  3.12227  4.44356  5.28991  5.32193  5.49643  5.28810  4.39912  4.13770  0.29360  6.45970  5.24229     14 V - - -
          2.68618  4.42225  2.77519  2.73123  3.46354  2.40513  3.72494  3.29354  2.67741  2.69355  4.24690  2.90347  2.73739  3.18146  2.89801  2.37887  2.77519  2.98518  4.58477  3.61503
          0.01128  4.88651  5.60885  0.61958  0.77255  0.48576  0.95510
     15   1.89534  4.68517  4.54401  4.34513  5.27591  3.47147  5.24741  4.70997  4.37000  4.41965  5.19961  4.15165  4.30629  4.57997  4.56401  0.49565  2.94711  3.95132  6.61329  5.49552     15 S - - -
          2.68618  4.42225  2.77519  2.73123  3.46354  2.40513  3.72494  3.29354  2.67741  2.69355  4.24690  2.90347  2.73739  3.18146  2.89801  2.37887  2.77519  2.98518  4.58477  3.61503
          0.01128  4.88651  5.60885  0.61958  0.77255  0.48576  0.95510
     16   4.55887  6.11348  5.16081  4.58037  5.76167  4.70350  5.09435  5.48977  3.34194  4.81414  5.85943  4.83088  5.22573  4.33688  0.16564  4.64935  4.80162  5.17989  6.47064  5.57997     16 R - - -
          2.68618  4.42225  2.77519  2.73123  3.46354  2.40513  3.72494  3.29354  2.67741  2.69355  4.24690  2.90347  2.73739  3.18146  2.89801  2.37887  2.77519  2.98518  4.58477  3.61503
          0.01128  4.88651  5.60885  0.61958  0.77255  0.48576  0.95510
     17   4.51215  5.72611  5.80787  5.53826  3.87279  5.26700  5.93159  3.18679  5.33998  0.21257  3.72875  5.75471  5.59343  5.43089  5.31607  5.13367  4.78451  3.46107  5.99278  4.92543     17 L - - -
          2.68618  4.42225  2.77519  2.73123  3.46354  2.40513  3.72494  3.29354  2.67741  2.69355  4.24690  2.90347  2.73739  3.18146  2.89801  2.37887  2.77519  2.98518  4.58477  3.61503
          0.01128  4.88651  5.60885  0.61958  0.77255  0.48576  0.95510
     18   3.66585  5.83095  4.12464  3.34421  5.40535  4.24065  4.06770  4.69765  0.96599  4.03541  4.89827  3.72346  4.57080  1.40791  2.13719  3.62577  3.79183  4.36168  6.00020  4.87997     18 k - - -
          2.68618  4.42225  2.77519  2.73123  3.46354  2.40513  3.72494  3.29354  2.67741  2.69355  4.24690  2.90347  2.73739  3.18146  2.89801  2.37887  2.77519  2.98518  4.58477  3.61503
          0.01128  4.88651  5.60885  0.61958  0.77255  0.48576  0.95510
     19   3.87278  5.92900  4.52710  3.56333  5.58755  4.38952  4.10494  4.81176  0.85468  4.10627  4.99771  3.87419  4.68860  2.61746  1.25946  3.83116  3.95390  4.50396  6.03113  4.98130     19 k - - -
          2.68618  4.42225  2.77519  2.73123  3.46354  2.40513  3.72494  3.29354  2.67741  2.69355  4.24690  2.90347  2.73739  3.18146  2.89801  2.37887  2.77519  2.98518  4.58477  3.61503
          0.01128  4.88651  5.60885  0.61958  0.77255  0.48576  0.95510
     20   4.05922  5.79569  4.83659  4.02852  4.40125  4.53755  4.44735  4.65255  2.77756  4.03439  5.04929  4.28606  4.92872  3.74017  0.39542  4.11698  4.22437  4.41909  3.02635  4.27958     20 R - - -
          2.68618  4.42225  2.77519  2.73123  3.46354  2.40513  3.72494  3.29354  2.67741  2.69355  4.24690  2.90347  2.73739  3.18146  2.89801  2.37887  2.77519  2.98518  4.58477  3.61503
          0.01128  4.88651  5.60885  0.61958  0.77255  0.48576  0.95510
     21   0.21315  5.04948  4.84414  4.79525  5.41405  3.83272  5.63119  4.75118  4.84784  4.55716  5.52432  4.58657  4.65930  5.08338  4.93920  3.42261  3.76777  4.17761  6.68650  5.67746     21 A - - -
          2.68618  4.42225  2.77519  2.73123  3.46354  2.40513  3.72494  3.29354  2.67741  2.69355  4.24690  2.90347  2.73739  3.18146  2.89801  2.37887  2.77519  2.98518  4.58477  3.61503
          0.01128  4.88651  5.60885  0.61958  0.77255  0.48576  0.95510
     22   2.57795  5.36564  2.46863  1.44547  4.70265  3.61510  2.97622  4.18602  2.56803  3.41239  4.41030  3.08336  4.02111  2.30977  3.06287  2.82572  2.70077  3.75232  5.80146  4.39016     22 e - - -
          2.68618  4.42225  2.77519  2.73123  3.46354  2.40513  3.72494  3.29354  2.67741  2.69355  4.24690  2.90347  2.73739  3.18146  2.89801  2.37887  2.77519  2.98518  4.58477  3.61503
          0.01128  4.88651  5.60885  0.61958  0.77255  0.48576  0.95510
     23   2.93921  4.90097  3.89379  3.83369  5.21544  3.57728  5.05448  4.87232  4.10624  4.51760  5.33437  3.35819  4.38840  4.36327  4.38152  0.36792  3.47734  4.13724  6.54582  5.27851     23 S - - -
          2.68618  4.42225  2.77519  2.73123  3.46354  2.40513  3.72494  3.29354  2.67741  2.69355  4.24690  2.90347  2.73739  3.18146  2.89801  2.37887  2.77519  2.98518  4.58477  3.61503
          0.01128  4.88651  5.60885  0.61958  0.77255  0.48576  0.95510
     24   2.26868  4.72777  3.85812  3.37905  4.41254  3.59818  4.42315  3.78916  3.36489  3.48221  4.32818  2.83876  4.21526  3.67356  3.73742  2.42949  0.94632  2.69682  5.78088  4.53836     24 t - - -
          2.68618  4.42225  2.77519  2.73123  3.46354  2.40513  3.72494  3.29354  2.67741  2.69355  4.24690  2.90347  2.73739  3.18146  2.89801  2.37887  2.77519  2.98518  4.58477  3.61503
          0.01128  4.88651  5.60885  0.61958  0.77255  0.48576  0.95510
     25   1.98861  4.73599  5.28632  4.72339  3.70755  4.71003  5.13110  1.57825  4.57955  1.07765  3.55622  4.83597  5.00104  4.71962  4.65960  4.05594  3.65887  2.09331  5.55134  4.41395     25 l - - -
          2.68618  4.42225  2.77519  2.73123  3.46354  2.40513  3.72494  3.29354  2.67741  2.69355  4.24690  2.90347  2.73739  3.18146  2.89801  2.37887  2.77519  2.98518  4.58477  3.61503
          0.01128  4.88651  5.60885  0.61958  0.77255  0.48576  0.95510
     26   2.11520  3.68940  4.15591  3.63267  3.97934  3.69971  4.44749  2.59786  3.56472  3.05763  3.95238  3.85201  4.27089  3.83484  3.85237  1.85642  1.25132  3.01672  5.43895  4.23359     26 t - - -
          2.68618  4.42225  2.77519  2.73123  3.46354  2.40513  3.72494  3.29354  2.67741  2.69355  4.24690  2.90347  2.73739  3.18146  2.89801  2.37887  2.77519  2.98518  4.58477  3.61503
          0.01128  4.88651  5.60885  0.61958  0.77255  0.48576  0.95510
     27   4.19356  5.44413  5.94967  5.48336  3.57198  5.43753  5.87967  2.72926  5.26989  0.33470  3.34371  5.68454  5.55932  5.23119  5.25144  4.92427  4.43855  2.66671  5.84618  4.82607     27 L - - -
          2.68618  4.42225  2.77519  2.73123  3.46354  2.40513  3.72494  3.29354  2.67741  2.69355  4.24690  2.90347  2.73739  3.18146  2.89801  2.37887  2.77519  2.98518  4.58477  3.61503
          0.06072  4.88651  2.96875  0.61958  0.77255  0.48576  0.95510
     28   3.10346  4.99277  4.41243  4.36701  5.27725  3.72106  5.37334  4.99149  4.52061  4.65035  5.53332  4.33452  4.54354  4.78055  4.69059  0.25937  3.66208  4.27556  6.55778  5.40228     28 S - - -
          2.68618  4.42225  2.77519  2.73123  3.46354  2.40513  3.72494  3.29354  2.67741  2.69355  4.24690  2.90347  2.73739  3.18146  2.89801  2.37887  2.77519  2.98518  4.58477  3.61503
          0.35441  4.83763  1.23619  0.61958  0.77255  0.59916  0.79689
     29   3.35428  4.77414  4.97176  4.69359  4.10891  4.35404  5.42160  2.23751  4.57866  2.70818  4.01175  4.77742  4.90913  4.91092  4.72873  3.93069  3.71798  0.48139  5.98301  4.74184     29 V - - -
          2.68618  4.42225  2.77519  2.73123  3.46354  2.40513  3.72494  3.29354  2.67741  2.69355  4.24690  2.90347  2.73739  3.18146  2.89801  2.37887  2.77519  2.98518  4.58477  3.61503
          0.01123  4.49445        *  0.61958  0.77255  0.00000        *
//
HMMER3/f [3.1b2 | February 2015]
NAME  HMMalddh_1_eutpdugrm.EUT1
LENG  29
ALPH  amino
RF    no
MM    no
CONS  yes
CS    no
MAP   yes
DATE  Fri Aug 21 21:25:39 2020
NSEQ  1341
EFFN  39.647751
CKSUM 2163270547
STATS LOCAL MSV       -6.6515  0.71993
STATS LOCAL VITERBI   -6.8571  0.71993
STATS LOCAL FORWARD   -4.2205  0.71993
HMM          A        C        D        E        F        G        H        I        K        L        M        N        P        Q        R        S        T        V        W        Y   
            m->m     m->i     m->d     i->m     i->i     d->m     d->d
  COMPO   2.19901  5.97914  2.86918  2.59283  5.29783  3.33843  4.03174  2.79698  2.74901  2.88048  3.30191  3.25485  3.12222  2.20097  3.29707  2.54553  3.25643  2.08953  7.62635  4.91516
          2.68618  4.42225  2.77519  2.73123  3.46354  2.40513  3.72494  3.29354  2.67741  2.69355  4.24690  2.90347  2.73739  3.18146  2.89801  2.37887  2.77519  2.98518  4.58477  3.61503
          0.00102  7.28360  8.00595  0.61958  0.77255  0.00000        *
      1   3.62015  8.89117  0.78915  4.79940  8.21529  3.56627  6.72671  7.87808  2.98022  7.27075  8.26772  0.87212  6.70907  5.93247  6.90705  5.81763  6.39645  7.33008  9.42128  7.68918      1 d - - -
          2.68618  4.42225  2.77519  2.73123  3.46354  2.40513  3.72494  3.29354  2.67741  2.69355  4.24690  2.90347  2.73739  3.18146  2.89801  2.37887  2.77519  2.98518  4.58477  3.61503
          0.00102  7.28360  8.00595  0.61958  0.77255  0.48576  0.95510
      2   1.96570  7.05644  5.01152  4.47841  6.53253  5.43349  5.69134  5.99042  4.36037  3.30300  6.24752  2.92852  2.91217  0.58241  3.16841  2.88162  4.94591  5.55673  7.61364  6.25462      2 Q - - -
          2.68618  4.42225  2.77519  2.73123  3.46354  2.40513  3.72494  3.29354  2.67741  2.69355  4.24690  2.90347  2.73739  3.18146  2.89801  2.37887  2.77519  2.98518  4.58477  3.61503
          0.00102  7.28360  8.00595  0.61958  0.77255  0.48576  0.95510
      3   2.91666  7.39213  5.28090  4.68758  6.82790  5.70284  3.66307  6.24692  1.33381  5.67171  3.78690  4.38636  6.08434  0.62221  4.55653  3.29738  5.20611  5.84168  7.73363  6.43865      3 Q - - -
          2.68618  4.42225  2.77519  2.73123  3.46354  2.40513  3.72494  3.29354  2.67741  2.69355  4.24690  2.90347  2.73739  3.18146  2.89801  2.37887  2.77519  2.98518  4.58477  3.61503
          0.00102  7.28360  8.00595  0.61958  0.77255  0.48576  0.95510
      4   3.60492  9.03829  0.83995  1.56640  8.22164  5.96382  6.71110  7.89061  6.05577  7.27594  8.28137  3.67547  6.70947  1.23383  6.92882  5.83293  6.42147  7.36324  9.43031  7.67915      4 d - - -
          2.68618  4.42225  2.77519  2.73123  3.46354  2.40513  3.72494  3.29354  2.67741  2.69355  4.24690  2.90347  2.73739  3.18146  2.89801  2.37887  2.77519  2.98518  4.58477  3.61503
          0.00102  7.28360  8.00595  0.61958  0.77255  0.48576  0.95510
      5   5.97513  7.10098  8.19346  7.79839  6.49121  7.85561  8.98585  0.14878  7.84944  3.05338  6.13219  8.03440  7.94542  8.12685  8.08279  7.38900  6.23857  2.55119  8.95942  7.75000      5 I - - -
          2.68618  4.42225  2.77519  2.73123  3.46354  2.40513  3.72494  3.29354  2.67741  2.69355  4.24690  2.90347  2.73739  3.18146  2.89801  2.37887  2.77519  2.98518  4.58477  3.61503
          0.00102  7.28360  8.00595  0.61958  0.77255  0.48576  0.95510
      6   6.37718  8.48004  5.59053  0.03549  8.50495  6.45689  7.49377  8.34456  6.83356  7.74004  8.74071  6.24280  7.21796  6.76595  7.45395  3.97949  6.83117  7.67185  9.43942  8.26762      6 E - - -
          2.68618  4.42225  2.77519  2.73123  3.46354  2.40513  3.72494  3.29354  2.67741  2.69355  4.24690  2.90347  2.73739  3.18146  2.89801  2.37887  2.77519  2.98518  4.58477  3.61503
          0.00102  7.28360  8.00595  0.61958  0.77255  0.48576  0.95510
      7   3.74039  6.96033  4.68292  1.76683  6.30881  5.21703  5.40637  5.79373  4.13523  5.26625  3.37904  2.67080  5.61382  0.71229  2.90301  2.54724  3.87409  5.35356  7.39171  5.98281      7 q - - -
          2.68618  4.42225  2.77519  2.73123  3.46354  2.40513  3.72494  3.29354  2.67741  2.69355  4.24690  2.90347  2.73739  3.18146  2.89801  2.37887  2.77519  2.98518  4.58477  3.61503
          0.00102  7.28360  8.00595  0.61958  0.77255  0.48576  0.95510
      8   5.90963  7.03922  8.13901  7.75549  6.66716  7.80402  9.03909  0.98403  7.81529  4.95192  4.36440  7.97816  7.93442  8.19999  8.10066  7.33604  6.17823  0.51856  9.13428  7.81487      8 V - - -
          2.68618  4.42225  2.77519  2.73123  3.46354  2.40513  3.72494  3.29354  2.67741  2.69355  4.24690  2.90347  2.73739  3.18146  2.89801  2.37887  2.77519  2.98518  4.58477  3.61503
          0.00102  7.28360  8.00595  0.61958  0.77255  0.48576  0.95510
      9   5.93646  7.09103  8.14405  7.78785  6.71030  7.66763  8.97742  3.38371  7.83908  5.01744  6.35776  7.95990  7.89895  8.20652  8.09323  7.24067  6.22025  0.05465  9.11212  7.80640      9 V - - -
          2.68618  4.42225  2.77519  2.73123  3.46354  2.40513  3.72494  3.29354  2.67741  2.69355  4.24690  2.90347  2.73739  3.18146  2.89801  2.37887  2.77519  2.98518  4.58477  3.61503
          0.00102  7.28360  8.00595  0.61958  0.77255  0.48576  0.95510
     10   6.39558  8.23267  7.65689  6.09960  8.05607  6.77145  6.30966  7.15419  0.50503  3.65232  7.30997  6.26426  7.01939  5.43379  1.05375  6.34744  6.37901  6.89854  8.22751  7.28890     10 K - - -
          2.68618  4.42225  2.77519  2.73123  3.46354  2.40513  3.72494  3.29354  2.67741  2.69355  4.24690  2.90347  2.73739  3.18146  2.89801  2.37887  2.77519  2.98518  4.58477  3.61503
          0.00102  7.28360  8.00595  0.61958  0.77255  0.48576  0.95510
     11   0.42641  6.94115  7.65680  7.62077  7.90482  5.74437  7.97309  7.42120  7.18813  7.10594  7.82267  6.70559  6.63131  7.41333  1.40160  3.20762  3.24278  4.65486  9.21469  8.25356     11 A - - -
          2.68618  4.42225  2.77519  2.73123  3.46354  2.40513  3.72494  3.29354  2.67741  2.69355  4.24690  2.90347  2.73739  3.18146  2.89801  2.37887  2.77519  2.98518  4.58477  3.61503
          0.00102  7.28360  8.00595  0.61958  0.77255  0.48576  0.95510
     12   5.92293  7.06668  8.14038  7.77297  6.69913  7.72224  9.00664  2.95648  7.82844  4.99812  6.33549  7.96632  7.91397  8.20743  8.09804  7.27909  6.20032  0.07417  9.12923  7.81303     12 V - - -
          2.68618  4.42225  2.77519  2.73123  3.46354  2.40513  3.72494  3.29354  2.67741  2.69355  4.24690  2.90347  2.73739  3.18146  2.89801  2.37887  2.77519  2.98518  4.58477  3.61503
          0.00102  7.28360  8.00595  0.61958  0.77255  0.48576  0.95510
     13   6.23805  7.34368  8.40728  7.95971  6.05423  8.06967  8.83954  1.77463  7.97791  0.48876  5.72268  8.26091  7.98744  7.91229  8.02765  7.60762  6.47574  1.59239  8.53142  7.57781     13 L - - -
          2.68618  4.42225  2.77519  2.73123  3.46354  2.40513  3.72494  3.29354  2.67741  2.69355  4.24690  2.90347  2.73739  3.18146  2.89801  2.37887  2.77519  2.98518  4.58477  3.61503
          0.00102  7.28360  8.00595  0.61958  0.77255  0.48576  0.95510
     14   1.32709  6.36809  3.36438  2.26417  5.52572  5.43837  5.67989  3.58240  4.62432  1.02143  2.78180  5.09562  5.82538  2.94038  5.02401  3.44014  4.74857  4.65368  6.93194  5.67205     14 l - - -
          2.68618  4.42225  2.77519  2.73123  3.46354  2.40513  3.72494  3.29354  2.67741  2.69355  4.24690  2.90347  2.73739  3.18146  2.89801  2.37887  2.77519  2.98518  4.58477  3.61503
          0.00102  7.28360  8.00595  0.61958  0.77255  0.48576  0.95510
     15   6.14099  8.10960  6.88097  5.84107  7.90020  2.46655  6.26636  7.06105  1.04940  6.31184  7.22716  6.09552  6.88834  1.42240  3.33299  1.31443  6.20231  6.76220  8.20094  7.20568     15 k - - -
          2.68618  4.42225  2.77519  2.73123  3.46354  2.40513  3.72494  3.29354  2.67741  2.69355  4.24690  2.90347  2.73739  3.18146  2.89801  2.37887  2.77519  2.98518  4.58477  3.61503
          0.00102  7.28360  8.00595  0.61958  0.77255  0.48576  0.95510
     16   6.88850  7.91741  8.88867  8.29699  5.61498  8.55224  8.66268  2.20640  8.23758  1.27219  0.51814  8.79173  8.06584  7.65740  7.96040  8.11356  7.03317  5.37984  8.10125  7.36044     16 M - - -
          2.68618  4.42225  2.77519  2.73123  3.46354  2.40513  3.72494  3.29354  2.67741  2.69355  4.24690  2.90347  2.73739  3.18146  2.89801  2.37887  2.77519  2.98518  4.58477  3.61503
          0.00102  7.28360  8.00595  0.61958  0.77255  0.48576  0.95510
     17   2.49291  6.93888  2.49808  4.11162  6.28518  2.10410  2.35037  5.77241  1.71670  5.24473  5.97962  2.58129  5.58912  1.62076  4.61254  2.71126  3.07022  5.33026  7.37075  5.95834     17 q - - -
          2.68618  4.42225  2.77519  2.73123  3.46354  2.40513  3.72494  3.29354  2.67741  2.69355  4.24690  2.90347  2.73739  3.18146  2.89801  2.37887  2.77519  2.98518  4.58477  3.61503
          0.02685  7.28360  3.65722  0.61958  0.77255  0.48576  0.95510
     18   1.90723  6.90541  1.44843  3.39298  6.25157  3.55202  5.35226  5.73837  4.08680  5.21119  5.94589  3.45713  3.95389  2.76437  3.34457  1.42609  2.51702  3.09481  7.33748  5.92576     18 s - - -
          2.68618  4.42225  2.77519  2.73123  3.46354  2.40513  3.72494  3.29354  2.67741  2.69355  4.24690  2.90347  2.73739  3.18146  2.89801  2.37887  2.77519  2.98518  4.58477  3.61503
          0.00105  7.25780  7.98015  0.61958  0.77255  0.25581  1.48850
     19   2.20703  5.39410  3.29983  4.13410  6.29515  2.47333  5.40291  5.78142  4.13952  5.25666  5.99229  2.53566  2.07986  2.62452  4.27380  1.04026  2.76068  5.33743  7.38418  5.97426     19 s - - -
          2.68618  4.42225  2.77519  2.73123  3.46354  2.40513  3.72494  3.29354  2.67741  2.69355  4.24690  2.90347  2.73739  3.18146  2.89801  2.37887  2.77519  2.98518  4.58477  3.61503
          0.02453  7.28360  3.74886  0.61958  0.77255  0.48576  0.95510
     20   2.57537  6.91430  2.20117  4.10792  6.26171  3.31673  3.05740  5.74569  4.11818  3.56853  5.96317  4.65547  2.18093  1.79360  4.61109  1.22085  2.84036  5.30812  7.35583  5.94645     20 s - - -
          2.68618  4.42225  2.77519  2.73123  3.46354  2.40513  3.72494  3.29354  2.67741  2.69355  4.24690  2.90347  2.73739  3.18146  2.89801  2.37887  2.77519  2.98518  4.58477  3.61503
          0.01084  7.26012  4.59696  0.61958  0.77255  0.26697  1.45113
     21   2.23967  4.13300  4.66087  4.10504  6.23983  2.87020  4.04860  5.19506  2.96172  5.20375  5.05161  3.64716  2.83880  1.26789  3.23295  2.67989  1.70060  3.07063  7.33781  5.93080     21 q - - -
          2.68618  4.42225  2.77519  2.73123  3.46354  2.40513  3.72494  3.29354  2.67741  2.69355  4.24690  2.90347  2.73739  3.18146  2.89801  2.37887  2.77519  2.98518  4.58477  3.61503
          0.00103  7.27404  7.99639  0.61958  0.77255  0.71946  0.66751
     22   1.87989  6.72807  2.16941  4.21192  5.99638  3.64941  5.43384  3.32833  3.36131  4.29744  4.70521  2.68716  0.95365  4.35258  4.68414  3.88063  2.94376  3.25360  7.20977  5.85061     22 p - - -
          2.68618  4.42225  2.77519  2.73123  3.46354  2.40513  3.72494  3.29354  2.67741  2.69355  4.24690  2.90347  2.73739  3.18146  2.89801  2.37887  2.77519  2.98518  4.58477  3.61503
          0.00103  7.27404  7.99639  0.61958  0.77255  0.36325  1.18879
     23   1.07437  6.80557  3.64326  3.25780  6.10182  1.84886  5.43902  5.55058  4.20245  3.59154  5.86919  4.73459  2.31444  4.03865  4.68403  3.19496  1.92316  2.90920  7.28072  5.90607     23 a - - -
          2.68618  4.42225  2.77519  2.73123  3.46354  2.40513  3.72494  3.29354  2.67741  2.69355  4.24690  2.90347  2.73739  3.18146  2.89801  2.37887  2.77519  2.98518  4.58477  3.61503
          0.00102  7.28360  8.00595  0.61958  0.77255  0.48576  0.95510
     24   1.28865  5.63502  3.81001  2.15953  6.26027  2.79086  5.37633  5.74424  4.11219  3.60408  5.95949  3.40640  2.38637  3.15348  4.60453  1.42584  3.98063  3.65308  7.35247  5.94323     24 a - - -
          2.68618  4.42225  2.77519  2.73123  3.46354  2.40513  3.72494  3.29354  2.67741  2.69355  4.24690  2.90347  2.73739  3.18146  2.89801  2.37887  2.77519  2.98518  4.58477  3.61503
          0.00102  7.28360  8.00595  0.61958  0.77255  0.48576  0.95510
     25   1.52918  6.92457  4.38515  3.70787  6.26998  2.91574  5.37422  5.75608  3.12415  5.23004  5.96530  4.65455  2.44757  3.09512  2.93856  1.68733  1.51881  3.57224  7.35720  5.94616     25 t - - -
          2.68618  4.42225  2.77519  2.73123  3.46354  2.40513  3.72494  3.29354  2.67741  2.69355  4.24690  2.90347  2.73739  3.18146  2.89801  2.37887  2.77519  2.98518  4.58477  3.61503
          0.01312  7.28360  4.39441  0.61958  0.77255  0.48576  0.95510
     26   1.84791  6.10237  5.73401  5.15723  5.21667  3.41917  5.87374  4.07939  5.07582  3.24775  5.21343  3.59714  2.96322  3.95588  3.95691  2.27205  3.12680  1.11616  6.70392  2.04238     26 v - - -
          2.68618  4.42225  2.77519  2.73123  3.46354  2.40513  3.72494  3.29354  2.67741  2.69355  4.24690  2.90347  2.73739  3.18146  2.89801  2.37887  2.77519  2.98518  4.58477  3.61503
          0.00185  7.27152  6.76870  0.61958  0.77255  0.77272  0.61945
     27   1.83240  6.89233  4.66327  4.10786  6.22828  2.05707  1.30210  5.70737  3.10559  5.19408  5.93629  2.27399  2.53724  3.48503  4.60075  3.02338  4.05520  2.81244  7.33154  5.17748     27 h - - -
          2.68618  4.42225  2.77519  2.73123  3.46354  2.40513  3.72494  3.29354  2.67741  2.69355  4.24690  2.90347  2.73739  3.18146  2.89801  2.37887  2.77519  2.98518  4.58477  3.61503
          0.00103  7.27070  7.99305  0.61958  0.77255  0.78923  0.60549
     28   2.16198  5.12631  3.54745  1.11181  6.25348  2.64302  5.36337  3.56738  2.98165  5.21441  5.95064  4.25300  2.74428  4.46011  2.89257  2.74246  3.19073  2.28173  7.34308  5.93288     28 e - - -
          2.68618  4.42225  2.77519  2.73123  3.46354  2.40513  3.72494  3.29354  2.67741  2.69355  4.24690  2.90347  2.73739  3.18146  2.89801  2.37887  2.77519  2.98518  4.58477  3.61503
          0.07663  7.27071  2.61629  0.61958  0.77255  0.78923  0.60549
     29   2.73855  3.70136  5.05463  3.39627  2.27939  3.56551  5.55325  4.85452  3.10106  2.96084  1.20426  3.27031  3.42645  2.71328  3.03883  4.54805  2.96000  3.09330  6.86531  3.26301     29 m - - -
          2.68618  4.42225  2.77519  2.73123  3.46354  2.40513  3.72494  3.29354  2.67741  2.69355  4.24690  2.90347  2.73739  3.18146  2.89801  2.37887  2.77519  2.98518  4.58477  3.61503
          0.00075  7.19482        *  0.61958  0.77255  0.00000        *
//
HMMER3/f [3.1b2 | February 2015]
NAME  HMMalddh_1_eutpdugrm.FRAG2
LENG  31
ALPH  amino
RF    no
MM    no
CONS  yes
CS    no
MAP   yes
DATE  Fri Aug 21 16:58:45 2020
NSEQ  8
EFFN  8.000000
CKSUM 3390696173
STATS LOCAL MSV       -6.8312  0.71998
STATS LOCAL VITERBI   -7.2599  0.71998
STATS LOCAL FORWARD   -4.2447  0.71998
HMM          A        C        D        E        F        G        H        I        K        L        M        N        P        Q        R        S        T        V        W        Y   
            m->m     m->i     m->d     i->m     i->i     d->m     d->d
  COMPO   2.66269  5.81899  2.98555  2.28520  5.02059  3.41542  4.43911  2.36246  3.16989  2.76313  3.26728  3.38687  4.02728  2.27363  2.60943  2.58069  2.65478  2.25447  6.39700  5.19385
          2.68618  4.42225  2.77519  2.73123  3.46354  2.40513  3.72494  3.29354  2.67741  2.69355  4.24690  2.90347  2.73739  3.18146  2.89801  2.37887  2.77519  2.98518  4.58477  3.61503
          0.37248  5.76146  1.17821  0.61958  0.77255  0.00000        *
      1   5.06775  6.40767  6.18487  6.09170  5.09329  5.40329  6.53639  4.53735  5.89530  3.65507  0.09981  6.18086  6.00478  6.20568  5.87504  5.44353  5.48267  4.67855  6.83867  5.77400      1 M - - -
          2.68618  4.42225  2.77519  2.73123  3.46354  2.40513  3.72494  3.29354  2.67741  2.69355  4.24690  2.90347  2.73739  3.18146  2.89801  2.37887  2.77519  2.98518  4.58477  3.61503
          0.00676  5.39575  6.11809  0.61958  0.77255  0.14506  2.00226
      2   1.14287  5.07780  5.51288  4.99844  4.38752  4.58868  5.36665  3.34882  4.83243  3.35883  1.36555  4.94794  5.12562  5.00363  4.91045  3.97485  2.24417  1.95964  5.96410  4.79091      2 a - - -
          2.68618  4.42225  2.77519  2.73123  3.46354  2.40513  3.72494  3.29354  2.67741  2.69355  4.24690  2.90347  2.73739  3.18146  2.89801  2.37887  2.77519  2.98518  4.58477  3.61503
          0.00469  5.76146  6.48381  0.61958  0.77255  0.48576  0.95510
      3   4.08943  6.77015  1.83083  1.08994  6.06307  4.37980  4.89609  5.61194  3.89759  5.05623  5.87771  3.82214  4.98925  1.52421  4.51054  1.89767  4.37053  5.14229  7.19214  5.65379      3 e - - -
          2.68618  4.42225  2.77519  2.73123  3.46354  2.40513  3.72494  3.29354  2.67741  2.69355  4.24690  2.90347  2.73739  3.18146  2.89801  2.37887  2.77519  2.98518  4.58477  3.61503
          0.00469  5.76146  6.48381  0.61958  0.77255  0.48576  0.95510
      4   5.15569  6.25626  7.18715  6.62153  4.25126  6.74967  7.01930  0.80524  6.53919  1.03644  2.06688  6.95774  6.50876  6.16849  6.37479  6.23503  5.33814  3.61127  6.66818  5.84186      4 i - - -
          2.68618  4.42225  2.77519  2.73123  3.46354  2.40513  3.72494  3.29354  2.67741  2.69355  4.24690  2.90347  2.73739  3.18146  2.89801  2.37887  2.77519  2.98518  4.58477  3.61503
          0.00469  5.76146  6.48381  0.61958  0.77255  0.48576  0.95510
      5   3.70312  6.18236  1.52640  3.21283  5.64963  4.24880  4.68577  5.15667  3.55203  4.63627  5.40902  1.54758  2.09968  3.81469  4.08712  2.11073  2.04314  4.68434  6.77433  5.32597      5 d - - -
          2.68618  4.42225  2.77519  2.73123  3.46354  2.40513  3.72494  3.29354  2.67741  2.69355  4.24690  2.90347  2.73739  3.18146  2.89801  2.37887  2.77519  2.98518  4.58477  3.61503
          0.00469  5.76146  6.48381  0.61958  0.77255  0.48576  0.95510
      6   4.50995  7.37798  1.71927  0.52532  6.60028  4.49776  5.19005  6.22921  4.42673  5.63392  6.57554  3.92914  5.21285  2.09744  5.19417  4.29970  4.83808  5.72341  7.77742  6.09977      6 E - - -
          2.68618  4.42225  2.77519  2.73123  3.46354  2.40513  3.72494  3.29354  2.67741  2.69355  4.24690  2.90347  2.73739  3.18146  2.89801  2.37887  2.77519  2.98518  4.58477  3.61503
          0.00469  5.76146  6.48381  0.61958  0.77255  0.48576  0.95510
      7   1.65670  5.92945  3.54982  1.46782  5.32390  4.15477  4.41060  4.80511  1.57247  4.28128  5.03436  3.64850  4.59463  3.51853  3.61706  1.96465  3.70068  4.36306  6.40781  5.00407      7 e - - -
          2.68618  4.42225  2.77519  2.73123  3.46354  2.40513  3.72494  3.29354  2.67741  2.69355  4.24690  2.90347  2.73739  3.18146  2.89801  2.37887  2.77519  2.98518  4.58477  3.61503
          0.00469  5.76146  6.48381  0.61958  0.77255  0.48576  0.95510
      8   4.82887  6.81420  4.89214  4.36185  6.49436  5.14668  5.04207  5.82121  1.73753  5.08679  6.02350  4.70350  5.55319  0.36090  3.32246  4.77555  4.94230  5.50871  6.95080  5.91115      8 Q - - -
          2.68618  4.42225  2.77519  2.73123  3.46354  2.40513  3.72494  3.29354  2.67741  2.69355  4.24690  2.90347  2.73739  3.18146  2.89801  2.37887  2.77519  2.98518  4.58477  3.61503
          0.00469  5.76146  6.48381  0.61958  0.77255  0.48576  0.95510
      9   5.20269  6.38348  6.72979  6.58651  5.58388  5.99107  7.22448  0.08514  6.57424  4.06282  5.48084  6.72204  6.49775  6.85132  6.59191  6.03416  5.53692  3.56318  7.45221  6.37916      9 I - - -
          2.68618  4.42225  2.77519  2.73123  3.46354  2.40513  3.72494  3.29354  2.67741  2.69355  4.24690  2.90347  2.73739  3.18146  2.89801  2.37887  2.77519  2.98518  4.58477  3.61503
          0.00469  5.76146  6.48381  0.61958  0.77255  0.48576  0.95510
     10   4.35386  7.08714  1.75017  0.58437  6.37181  4.48017  5.07437  5.94622  4.12158  5.36427  6.24570  3.92033  5.14422  4.24645  1.97950  4.18484  4.65353  5.46845  7.48284  5.91367     10 E - - -
          2.68618  4.42225  2.77519  2.73123  3.46354  2.40513  3.72494  3.29354  2.67741  2.69355  4.24690  2.90347  2.73739  3.18146  2.89801  2.37887  2.77519  2.98518  4.58477  3.61503
          0.00469  5.76146  6.48381  0.61958  0.77255  0.48576  0.95510
     11   0.99880  6.42358  3.48981  1.16682  5.88171  4.40491  1.96987  5.43721  3.87688  4.93408  5.76813  3.95178  5.01885  4.12651  4.38346  3.95310  4.32638  4.97928  7.05123  5.59607     11 a - - -
          2.68618  4.42225  2.77519  2.73123  3.46354  2.40513  3.72494  3.29354  2.67741  2.69355  4.24690  2.90347  2.73739  3.18146  2.89801  2.37887  2.77519  2.98518  4.58477  3.61503
          0.00469  5.76146  6.48381  0.61958  0.77255  0.48576  0.95510
     12   4.89015  6.01834  6.97090  6.50609  4.50709  6.53997  7.11243  0.36918  6.44285  1.59935  4.21904  6.76419  6.50241  6.33468  6.42942  6.06680  5.12254  3.06506  6.89517  5.91152     12 I - - -
          2.68618  4.42225  2.77519  2.73123  3.46354  2.40513  3.72494  3.29354  2.67741  2.69355  4.24690  2.90347  2.73739  3.18146  2.89801  2.37887  2.77519  2.98518  4.58477  3.61503
          0.00469  5.76146  6.48381  0.61958  0.77255  0.48576  0.95510
     13   4.92723  6.24914  6.62353  6.50890  5.83521  5.71699  7.21048  3.67702  6.51449  4.39136  5.73001  6.49691  6.32875  6.81729  6.54697  5.58505  5.32463  0.08095  7.59548  6.53449     13 V - - -
          2.68618  4.42225  2.77519  2.73123  3.46354  2.40513  3.72494  3.29354  2.67741  2.69355  4.24690  2.90347  2.73739  3.18146  2.89801  2.37887  2.77519  2.98518  4.58477  3.61503
          0.00469  5.76146  6.48381  0.61958  0.77255  0.48576  0.95510
     14   2.37190  6.06099  3.51120  1.88942  5.52011  4.22211  4.60378  5.01146  3.41259  4.49805  5.26647  3.75053  4.72876  1.95639  3.91250  0.89829  3.88701  4.55408  6.63579  5.21434     14 s - - -
          2.68618  4.42225  2.77519  2.73123  3.46354  2.40513  3.72494  3.29354  2.67741  2.69355  4.24690  2.90347  2.73739  3.18146  2.89801  2.37887  2.77519  2.98518  4.58477  3.61503
          0.00469  5.76146  6.48381  0.61958  0.77255  0.48576  0.95510
     15   4.40655  6.65010  4.27356  2.07417  6.20981  4.83346  4.82602  5.53693  3.09258  4.86537  5.74082  4.30673  5.25658  0.59086  1.81765  4.33251  4.56134  5.18302  6.82878  5.66577     15 Q - - -
          2.68618  4.42225  2.77519  2.73123  3.46354  2.40513  3.72494  3.29354  2.67741  2.69355  4.24690  2.90347  2.73739  3.18146  2.89801  2.37887  2.77519  2.98518  4.58477  3.61503
          0.00469  5.76146  6.48381  0.61958  0.77255  0.48576  0.95510
     16   4.92723  6.24914  6.62353  6.50890  5.83521  5.71699  7.21048  3.67702  6.51449  4.39136  5.73001  6.49691  6.32875  6.81729  6.54697  5.58505  5.32463  0.08095  7.59548  6.53449     16 V - - -
          2.68618  4.42225  2.77519  2.73123  3.46354  2.40513  3.72494  3.29354  2.67741  2.69355  4.24690  2.90347  2.73739  3.18146  2.89801  2.37887  2.77519  2.98518  4.58477  3.61503
          0.00469  5.76146  6.48381  0.61958  0.77255  0.48576  0.95510
     17   4.56572  5.70888  6.74922  6.31720  4.92624  6.34722  7.23228  1.29708  6.31963  1.41325  4.60235  6.52416  6.44907  6.50811  6.47887  5.83913  4.82192  0.85530  7.27383  6.12734     17 v - - -
[truncated: 1,359,140 more chars]
